# Supplementary material for: Dynamic nature of viral and bacterial communities in human faeces
Source: iScience. 2023 Dec 29;27(2):108778. doi: 10.1016/j.isci.2023.108778 (PMC10825054; doi:10.1016/j.isci.2023.108778)
Supplement: Table S1. Biological sample metadata, related to Figures 1, 2, and 4 [file mmc2.xls]

## Sheet: Table_S1
Sample_ID	Subject	Subject code	Time	Replicate	Virome_conc	Total_conc	Experiment_ID	Age	Sex	BMI	Sample collection year	BioSample accession
Subj916_0h_1	916	0	0	1	0.0276	35	3	27	M	27.9155	2016	SAMN31873821
Subj916_0h_2	916	0	0	2	0.07	15.9	3	27	M	27.9155	2016	SAMN31873742
Subj916_0h_3	916	0	0	3	0.63	28.6	3	27	M	27.9155	2016	SAMN31873747
Subj916_120h_1	916	0	120	1	2.88	8.3	3	27	M	27.9155	2016	SAMN31873734
Subj916_120h_2	916	0	120	2	0.065	5.84	3	27	M	27.9155	2016	SAMN31873738
Subj916_120h_3	916	0	120	3	0.406	18.5	3	27	M	27.9155	2016	SAMN31873743
Subj916_24h_1	916	0	24	1	0.07	8.48	3	27	M	27.9155	2016	SAMN31873735
Subj916_24h_2	916	0	24	2	0.078	11	3	27	M	27.9155	2016	SAMN31873739
Subj916_24h_3	916	0	24	3	NA	24.5	3	27	M	27.9155	2016	SAMN31873744
Subj916_48h_1	916	0	48	1	0.16	10.1	3	27	M	27.9155	2016	SAMN31873736
Subj916_48h_2	916	0	48	2	0.118	4.92	3	27	M	27.9155	2016	SAMN31873740
Subj916_48h_3	916	0	48	3	NA	12.9	3	27	M	27.9155	2016	SAMN31873745
Subj916_6h_1	916	0	6	1	NA	37.8	3	27	M	27.9155	2016	SAMN31873737
Subj916_6h_2	916	0	6	2	NA	38.2	3	27	M	27.9155	2016	SAMN31873741
Subj916_6h_3	916	0	6	3	NA	29	3	27	M	27.9155	2016	SAMN31873746
Subj916-1_0h_1	916-1	0	0	1	0.548	20.8	1	27	M	27.9155	2016	SAMN31873713
Subj916-1_144h_1	916-1	0	144	1	NA	5.38	1	27	M	27.9155	2016	SAMN31873716
Subj916-1_24h_1	916-1	0	24	1	0.689	8.06	1	27	M	27.9155	2016	SAMN31873714
Subj916-1_72h_1	916-1	0	72	1	0.339	4.61	1	27	M	27.9155	2016	SAMN31873715
Subj920_0h_1	920	0	0	1	0.0564	156	3	23	F	23.1834	2016	SAMN31873752
Subj920_0h_2	920	0	0	2	0.102	28	3	23	F	23.1834	2016	SAMN31873757
Subj920_0h_3	920	0	0	3	0.0928	25.6	3	23	F	23.1834	2016	SAMN31873762
Subj920_120h_1	920	0	120	1	2.03	50.1	3	23	F	23.1834	2016	SAMN31873748
Subj920_120h_2	920	0	120	2	6.33	7.58	3	23	F	23.1834	2016	SAMN31873753
Subj920_120h_3	920	0	120	3	6.52	3.21	3	23	F	23.1834	2016	SAMN31873758
Subj920_24h_1	920	0	24	1	NA	70	3	23	F	23.1834	2016	SAMN31873749
Subj920_24h_2	920	0	24	2	1.59	51.3	3	23	F	23.1834	2016	SAMN31873754
Subj920_24h_3	920	0	24	3	0.873	50.6	3	23	F	23.1834	2016	SAMN31873759
Subj920_48h_1	920	0	48	1	3.14	49.7	3	23	F	23.1834	2016	SAMN31873750
Subj920_48h_2	920	0	48	2	0.864	110	3	23	F	23.1834	2016	SAMN31873755
Subj920_48h_3	920	0	48	3	0.362	13.9	3	23	F	23.1834	2016	SAMN31873760
Subj920_6h_1	920	0	6	1	1.86	29	3	23	F	23.1834	2016	SAMN31873751
Subj920_6h_2	920	0	6	2	4.2	25.6	3	23	F	23.1834	2016	SAMN31873756
Subj920_6h_3	920	0	6	3	3.6	63.6	3	23	F	23.1834	2016	SAMN31873761
Subj921_0h_1	921	0	0	1	0.497	43.7	1	23	M	25.9924	2016	SAMN31873718
Subj921_144h_1	921	0	144	1	NA	12.55	1	23	M	25.9924	2016	SAMN31873721
Subj921_24h_1	921	0	24	1	0.698	20.8	1	23	M	25.9924	2016	SAMN31873719
Subj921_72h_1	921	0	72	1	0.341	12.5	1	23	M	25.9924	2016	SAMN31873720
Subj922_0h_1	922	0	0	1	NA	19.5	3	29	M	23.6713	2016	SAMN31873853
Subj922_0h_2	922	0	0	2	NA	75.6	3	29	M	23.6713	2016	SAMN31873830
Subj922_0h_3	922	0	0	3	0.502	330	3	29	M	23.6713	2016	SAMN31873835
Subj922_120h_1	922	0	120	1	0.239	1.19	3	29	M	23.6713	2016	SAMN31873822
Subj922_120h_2	922	0	120	2	0.083	2.76	3	29	M	23.6713	2016	SAMN31873826
Subj922_120h_3	922	0	120	3	NA	2.21	3	29	M	23.6713	2016	SAMN31873831
Subj922_24h_1	922	0	24	1	0.129	9.12	3	29	M	23.6713	2016	SAMN31873823
Subj922_24h_2	922	0	24	2	0.17	4.24	3	29	M	23.6713	2016	SAMN31873827
Subj922_24h_3	922	0	24	3	0.102	7.12	3	29	M	23.6713	2016	SAMN31873832
Subj922_48h_1	922	0	48	1	0.196	1.98	3	29	M	23.6713	2016	SAMN31873824
Subj922_48h_2	922	0	48	2	0.166	2.45	3	29	M	23.6713	2016	SAMN31873828
Subj922_48h_3	922	0	48	3	0.744	4.2	3	29	M	23.6713	2016	SAMN31873833
Subj922_6h_1	922	0	6	1	NA	NA	3	29	M	23.6713	2016	SAMN31873825
Subj922_6h_2	922	0	6	2	0.2	30.9	3	29	M	23.6713	2016	SAMN31873829
Subj922_6h_3	922	0	6	3	0.296	16.6	3	29	M	23.6713	2016	SAMN31873834
Subj923_0h_1	923	0	0	1	0.157	33.4	3	54	M	22.921	2016	SAMN31873840
Subj923_0h_2	923	0	0	2	0.259	37	3	54	M	22.921	2016	SAMN31873845
Subj923_0h_3	923	0	0	3	0.429	14.1	3	54	M	22.921	2016	SAMN31873850
Subj923_120h_1	923	0	120	1	2.44	110	3	54	M	22.921	2016	SAMN31873836
Subj923_120h_2	923	0	120	2	0.801	11.6	3	54	M	22.921	2016	SAMN31873841
Subj923_120h_3	923	0	120	3	34.8	3		54	M	22.921	2016	SAMN31873846
Subj923_24h_1	923	0	24	1	0.355	28.1	3	54	M	22.921	2016	SAMN31873837
Subj923_24h_2	923	0	24	2	0.102	38.3	3	54	M	22.921	2016	SAMN31873842
Subj923_24h_3	923	0	24	3	NA	48	3	54	M	22.921	2016	SAMN31873847
Subj923_48h_1	923	0	48	1	1.68	20.1	3	54	M	22.921	2016	SAMN31873838
Subj923_48h_2	923	0	48	2	NA	21.5	3	54	M	22.921	2016	SAMN31873843
Subj923_48h_3	923	0	48	3	57.8	3		54	M	22.921	2016	SAMN31873848
Subj923_6h_1	923	0	6	1	0.397	23.5	3	54	M	22.921	2016	SAMN31873839
Subj923_6h_2	923	0	6	2	0.067	97.2	3	54	M	22.921	2016	SAMN31873844
Subj923_6h_3	923	0	6	3	NA	15.4	3	54	M	22.921	2016	SAMN31873849
Subj924_0h_1	924	0	0	1	0.989	32.7	1	43	F	23.1247	2016	SAMN31873722
Subj924_144h_1	924	0	144	1	NA	10.535	1	43	F	23.1247	2016	SAMN31873725
Subj924_24h_1	924	0	24	1	2.06	31	1	43	F	23.1247	2016	SAMN31873723
Subj924_72h_1	924	0	72	1	2.15	17.4	1	43	F	23.1247	2016	SAMN31873724
Subj925_0h_1	925	0	0	1	13	7.08	2	45	F	22.4712	2016	SAMN31873717
Subj925_24h_1	925	0	24	1	9.29	6.46	2	45	F	22.4712	2016	SAMN31873727
Subj925_48h_1	925	0	48	1	8.43	9.2	2	45	F	22.4712	2016	SAMN31873728
Subj925_6h_1	925	0	6	1	10.1	10.4	2	45	F	22.4712	2016	SAMN31873726
Subj925_96h_1	925	0	96	1	32.4	5.47	2	45	F	22.4712	2016	SAMN31873729
Subj926_0h_1	926	0	0	1	0.125	NA	3	32	F	35.0128	2016	SAMN31873767
Subj926_0h_2	926	0	0	2	0.092	12.1	3	32	F	35.0128	2016	SAMN31873772
Subj926_0h_3	926	0	0	3	0.0568	41.8	3	32	F	35.0128	2016	SAMN31873777
Subj926_120h_1	926	0	120	1	0.187	25.8	3	32	F	35.0128	2016	SAMN31873763
Subj926_120h_2	926	0	120	2	0.136	NA	3	32	F	35.0128	2016	SAMN31873768
Subj926_120h_3	926	0	120	3	4.66	5.79	3	32	F	35.0128	2016	SAMN31873773
Subj926_24h_1	926	0	24	1	0.134	19.3	3	32	F	35.0128	2016	SAMN31873764
Subj926_24h_2	926	0	24	2	0.314	29.3	3	32	F	35.0128	2016	SAMN31873769
Subj926_24h_3	926	0	24	3	0.129	12.1	3	32	F	35.0128	2016	SAMN31873774
Subj926_48h_1	926	0	48	1	0.118	27.5	3	32	F	35.0128	2016	SAMN31873765
Subj926_48h_2	926	0	48	2	0.598	16	3	32	F	35.0128	2016	SAMN31873770
Subj926_48h_3	926	0	48	3	NA	7.1	3	32	F	35.0128	2016	SAMN31873775
Subj926_6h_1	926	0	6	1	0.126	189	3	32	F	35.0128	2016	SAMN31873766
Subj926_6h_2	926	0	6	2	NA	64.3	3	32	F	35.0128	2016	SAMN31873771
Subj926_6h_3	926	0	6	3	0.0576	29.6	3	32	F	35.0128	2016	SAMN31873776
Subj927_0h_1	927	0	0	1	11.1	6.02	2	41	F	19.9219	2016	SAMN31873730
Subj927_24h_1	927	0	24	1	8.3	4.37	2	41	F	19.9219	2016	SAMN31873732
Subj927_48h_1	927	0	48	1	7.74	4.36	2	41	F	19.9219	2016	SAMN31873733
Subj927_6h_1	927	0	6	1	2.72	3.87	2	41	F	19.9219	2016	SAMN31873731
Subj927_96h_1	927	0	96	1	7.41	2.38	2	41	F	19.9219	2016	SAMN31873707
Subj928_0h_1	928	0	0	1	0.052	51	3	31	F	23.7332	2016	SAMN31873782
Subj928_0h_2	928	0	0	2	NA	78.6	3	31	F	23.7332	2016	SAMN31873787
Subj928_0h_3	928	0	0	3	0.0448	69.8	3	31	F	23.7332	2016	SAMN31873820
Subj928_120h_1	928	0	120	1	0.376	18	3	31	F	23.7332	2016	SAMN31873778
Subj928_120h_2	928	0	120	2	NA	16.8	3	31	F	23.7332	2016	SAMN31873783
Subj928_120h_3	928	0	120	3	0.135	10.2	3	31	F	23.7332	2016	SAMN31873788
Subj928_24h_1	928	0	24	1	0.227	30.4	3	31	F	23.7332	2016	SAMN31873779
Subj928_24h_2	928	0	24	2	NA	56.4	3	31	F	23.7332	2016	SAMN31873784
Subj928_24h_3	928	0	24	3	0.328	38.8	3	31	F	23.7332	2016	SAMN31873789
Subj928_48h_1	928	0	48	1	0.44	28.9	3	31	F	23.7332	2016	SAMN31873780
Subj928_48h_2	928	0	48	2	0.363	27.8	3	31	F	23.7332	2016	SAMN31873785
Subj928_48h_3	928	0	48	3	0.65	37.3	3	31	F	23.7332	2016	SAMN31873790
Subj928_6h_1	928	0	6	1	0.126	108	3	31	F	23.7332	2016	SAMN31873781
Subj928_6h_2	928	0	6	2	0.458	165	3	31	F	23.7332	2016	SAMN31873786
Subj928_6h_3	928	0	6	3	0.356	61.5	3	31	F	23.7332	2016	SAMN31873791
Subj931_0h_1	931	0	0	1	8.77	9.27	2	39	F	19.7133	2016	SAMN31873708
Subj931_24h_1	931	0	24	1	2.9	5.46	2	39	F	19.7133	2016	SAMN31873710
Subj931_48h_1	931	0	48	1	12	3.78	2	39	F	19.7133	2016	SAMN31873711
Subj931_6h_1	931	0	6	1	2.74	6.38	2	39	F	19.7133	2016	SAMN31873709
Subj931_96h_1	931	0	96	1	8.46	1.28	2	39	F	19.7133	2016	SAMN31873712
Subj941_0h_1	941	0	0	1	2.32	83.8	3	57	M	26.5759	2016	SAMN31873796
Subj941_0h_2	941	0	0	2	1.1	130	3	57	M	26.5759	2016	SAMN31873801
Subj941_0h_3	941	0	0	3	6.16	52.8	3	57	M	26.5759	2016	SAMN31873851
Subj941_120h_1	941	0	120	1	17.7	50	3	57	M	26.5759	2016	SAMN31873792
Subj941_120h_2	941	0	120	2	21.2	169	3	57	M	26.5759	2016	SAMN31873797
Subj941_120h_3	941	0	120	3	9.28	66.3	3	57	M	26.5759	2016	SAMN31873802
Subj941_24h_1	941	0	24	1	18	75.5	3	57	M	26.5759	2016	SAMN31873793
Subj941_24h_2	941	0	24	2	0.272	40.4	3	57	M	26.5759	2016	SAMN31873798
Subj941_24h_3	941	0	24	3	0.132	54.8	3	57	M	26.5759	2016	SAMN31873803
Subj941_48h_1	941	0	48	1	38.9	55.4	3	57	M	26.5759	2016	SAMN31873794
Subj941_48h_2	941	0	48	2	6.4	15.9	3	57	M	26.5759	2016	SAMN31873799
Subj941_48h_3	941	0	48	3	6.73	23.9	3	57	M	26.5759	2016	SAMN31873804
Subj941_6h_1	941	0	6	1	54.8	31.8	3	57	M	26.5759	2016	SAMN31873795
Subj941_6h_2	941	0	6	2	44.8	52.8	3	57	M	26.5759	2016	SAMN31873800
Subj941_6h_3	941	0	6	3	16.9	38.6	3	57	M	26.5759	2016	SAMN31873805
Subj943_0h_1	943	0	0	1	0.117	60.6	3	25	M	24.3025	2016	SAMN31873809
Subj943_0h_2	943	0	0	2	NA	14.8	3	25	M	24.3025	2016	SAMN31873814
Subj943_0h_3	943	0	0	3	0.42	20	3	25	M	24.3025	2016	SAMN31873819
Subj943_120h_1	943	0	120	1	5.08	NA	3	25	M	24.3025	2016	SAMN31873806
Subj943_120h_2	943	0	120	2	34.2	20	3	25	M	24.3025	2016	SAMN31873810
Subj943_120h_3	943	0	120	3	8.03	7.68	3	25	M	24.3025	2016	SAMN31873815
Subj943_24h_1	943	0	24	1	0.397	101	3	25	M	24.3025	2016	SAMN31873807
Subj943_24h_2	943	0	24	2	0.061	50	3	25	M	24.3025	2016	SAMN31873811
Subj943_24h_3	943	0	24	3	0.329	42.8	3	25	M	24.3025	2016	SAMN31873816
Subj943_48h_1	943	0	48	1	0.723	114	3	25	M	24.3025	2016	SAMN31873852
Subj943_48h_2	943	0	48	2	2.5	33.2	3	25	M	24.3025	2016	SAMN31873812
Subj943_48h_3	943	0	48	3	1.36	15.4	3	25	M	24.3025	2016	SAMN31873817
Subj943_6h_1	943	0	6	1	NA	64.6	3	25	M	24.3025	2016	SAMN31873808
Subj943_6h_2	943	0	6	2	0.85	28.6	3	25	M	24.3025	2016	SAMN31873813
Subj943_6h_3	943	0	6	3	0.224	34.4	3	25	M	24.3025	2016	SAMN31873818
