# Supplementary material for: Dynamic nature of viral and bacterial communities in human faeces
Source: iScience. 2023 Dec 29;27(2):108778. doi: 10.1016/j.isci.2023.108778 (PMC10825054; doi:10.1016/j.isci.2023.108778)
Supplement: Table S2. Assembled viral contig metadata, related to Figures 2 and 4 [file mmc3.xls]

## Sheet: contig_data
							Hits to viral genome databases							BACPHLIP results			VirSorter2 results				CheckV results										ICTV taxonomy
name	size	coverage	circular	gc_content	n_orfs	n_vir_prots	vir_RefSeq	ICTV	CrAss-like	IMG/VR3	GPD	GVD	MGV	virulent_score	temperate_score	lifestyle	max_score	max_score_group	category	hallmark	miuvig_quality	checkv_quality	completeness	provirus	vcontact_cluster	crispr_host	imgvr_habitat	imgvr_host_genus	imgvr_order	host	Realm	Kingdom	Phylum	Class	Order	Family	Genus
metaspades_10_S10_L001_NODE_1015_length_1078_cov_2.56403	1078	2.56403	FALSE	0.46	2	1	NA	NA	NA	NA	uvig_9459 ERR209885_2204 length_11846_VirSorter_cat_2	NA	MGV-GENOME-0313900 7219-51412/51412	0.811878	0.188122	NA	NA	NA	NA	NA	Genome-fragment	Not-determined	NA	FALSE	NA	NA	NA	NA	NA	NA	NA	NA	NA	NA	NA	NA	NA
metaspades_10_S10_L001_NODE_1055_length_1042_cov_2.33739	1042	2.33739	FALSE	0.41	1	1	NA	NA	NA	NA	NA	NA	NA	0.811878	0.188122	NA	NA	NA	NA	NA	Genome-fragment	Low-quality	0.17	FALSE	NA	NA	NA	NA	NA	NA	NA	NA	NA	NA	NA	NA	NA
metaspades_10_S10_L001_NODE_107_length_4893_cov_4.29351	4893	4.29351	FALSE	0.42	4	1	NA	NA	NA	NA	uvig_13312 ERR209712_60 length_73534_VirSorter_cat_2	Ma_2019_SRR413641_NODE_22_length_141155_cov_5.501049	NA	0.928474	0.0715264	NA	NA	NA	NA	NA	Genome-fragment	Not-determined	NA	FALSE	NA	NA	NA	NA	NA	NA	NA	NA	NA	NA	NA	NA	NA
metaspades_10_S10_L001_NODE_1096_length_1004_cov_1.72181	1004	1.72181	FALSE	0.47	1	1	NA	NA	NA	NA	ivig_2008 VIRSorter_QUGO01000012_1_Blautia_sp__AF19-13LB_AF19-13LB_Scaf12__whole_genome_shotgun_sequence_gene_4_gene_84-3044-63144-cat_5	NA	NA	0.811878	0.188122	NA	NA	NA	NA	NA	Genome-fragment	Not-determined	NA	FALSE	NA	NA	NA	NA	NA	NA	NA	NA	NA	NA	NA	NA	NA
metaspades_10_S10_L001_NODE_174_length_3966_cov_3.81053	3966	3.81053	FALSE	0.32	5	3	NA	NA	NA	NA	uvig_74312 ERR414262_70 length_74597_VirSorter_cat_2	NA	NA	0.883354	0.116646	NA	NA	NA	NA	NA	Genome-fragment	Not-determined	NA	FALSE	NA	NA	NA	NA	NA	NA	NA	NA	NA	NA	NA	NA	NA
metaspades_10_S10_L001_NODE_21_length_9534_cov_4.53265	9534	4.53265	FALSE	0.43	10	6	NA	NA	NA	NA	uvig_190766 ERR911968_212 length_82196_VirSorter_cat_2	NA	NA	0.997299	0.00270138	virulent	NA	NA	NA	NA	Genome-fragment	Not-determined	NA	FALSE	VC_1007_0	NA	NA	NA	NA	NA	NA	NA	NA	NA	NA	NA	NA
metaspades_10_S10_L001_NODE_235_length_3385_cov_4.38829	3385	4.38829	FALSE	0.43	3	2	NA	NA	NA	NA	ivig_214 VIRSorter_QSQP01000004_1__Eubacterium__rectale_strain_TF11-15AC_TF11-15AC_Scaf4__whole_genome_shotgun_sequence_gene_46_gene_88-56036-89785-cat_5	NA	NA	0.811878	0.188122	NA	NA	NA	NA	NA	Genome-fragment	Not-determined	NA	FALSE	NA	NA	NA	NA	NA	NA	NA	NA	NA	NA	NA	NA	NA
metaspades_10_S10_L001_NODE_252_length_3262_cov_18.3255	3262	18.3255	FALSE	0.49	2	1	NA	NA	NA	NA	NA	NA	NA	0.811878	0.188122	NA	NA	NA	NA	NA	Genome-fragment	Not-determined	NA	FALSE	NA	Neisseria	NA	NA	NA	Neisseria	NA	NA	NA	NA	NA	NA	NA
metaspades_10_S10_L001_NODE_284_length_3113_cov_3.66187	3113	3.66187	FALSE	0.4	3	3	NA	NA	NA	NA	uvig_84480 ERR414296_130 length_88276_VirSorter_cat_2	NA	NA	0.811878	0.188122	NA	NA	NA	NA	NA	Genome-fragment	Not-determined	NA	FALSE	NA	NA	NA	NA	NA	NA	NA	NA	NA	NA	NA	NA	NA
metaspades_10_S10_L001_NODE_2_length_41885_cov_64.3617	41885	64.3617	TRUE	0.41	70	46	NA	NA	NA	NA	NA	NA	NA	0	1	temperate	1	dsDNAphage	full	8	High-quality	Complete	100	FALSE	VC_430_0	NA	NA	NA	NA	NA	NA	NA	NA	NA	NA	NA	NA
metaspades_10_S10_L001_NODE_369_length_2577_cov_4.81681	2577	4.81681	FALSE	0.44	3	1	NA	NA	NA	NA	NA	NA	NA	0.939445	0.0605548	NA	NA	NA	NA	NA	Genome-fragment	Low-quality	4.1	FALSE	NA	NA	NA	NA	NA	NA	NA	NA	NA	NA	NA	NA	NA
metaspades_10_S10_L001_NODE_377_length_2560_cov_4.13253	2560	4.13253	FALSE	0.41	3	1	NA	NA	NA	NA	uvig_121789 ERR525731_117-Pro length_88847_VirSorter_cat_5	NA	NA	0.811878	0.188122	NA	NA	NA	NA	NA	Genome-fragment	Not-determined	NA	FALSE	NA	NA	NA	NA	NA	NA	NA	NA	NA	NA	NA	NA	NA
metaspades_10_S10_L001_NODE_427_length_2357_cov_4.47307	2357	4.47307	FALSE	0.46	3	1	NA	NA	NA	NA	uvig_263237 ERR1297749_167 length_24502_VirSorter_cat_2	NA	NA	0.811878	0.188122	NA	NA	NA	NA	NA	Genome-fragment	Not-determined	NA	FALSE	NA	NA	NA	NA	NA	NA	NA	NA	NA	NA	NA	NA	NA
metaspades_10_S10_L001_NODE_499_length_2136_cov_5.67756	2136	5.67756	FALSE	0.36	3	2	NA	NA	NA	NA	NA	NA	NA	0.760022	0.239978	NA	0.913	ssDNA	full	0	Genome-fragment	Low-quality	1.6	FALSE	NA	NA	NA	NA	NA	NA	NA	NA	NA	NA	NA	NA	NA
metaspades_10_S10_L001_NODE_4_length_27706_cov_8.29514	27706	8.29514	FALSE	0.35	62	11	NA	NA	NA	NA	NA	NA	NA	0.788409	0.211591	NA	0.913	dsDNAphage	full	0	Genome-fragment	Low-quality	13.46	FALSE	VC_647_0	NA	NA	NA	NA	NA	NA	NA	NA	NA	NA	NA	NA
metaspades_10_S10_L001_NODE_525_length_2056_cov_3.38431	2056	3.38431	FALSE	0.43	4	1	NA	NA	NA	IMGVR_UViG_3300029194_000001|3300029194|Ga0168692_100009	NA	NA	NA	0.850245	0.149755	NA	NA	NA	NA	NA	Genome-fragment	Low-quality	1.97	FALSE	NA	NA	NA	NA	NA	NA	NA	NA	NA	NA	NA	NA	NA
metaspades_10_S10_L001_NODE_612_length_1811_cov_6.93394	1811	6.93394	FALSE	0.38	3	1	NA	NA	NA	NA	NA	NA	NA	0.811878	0.188122	NA	0.967	ssDNA	full	0	Genome-fragment	Not-determined	NA	FALSE	NA	NA	NA	NA	NA	NA	NA	NA	NA	NA	NA	NA	NA
metaspades_10_S10_L001_NODE_622_length_1788_cov_8.8644	1788	8.8644	FALSE	0.4	2	NA	NA	NA	NA	NA	uvig_260475 ERR1297709_159 length_47053_VirSorter_cat_2	NA	NA	0.965182	0.0348179	virulent	NA	NA	NA	NA	Genome-fragment	Not-determined	NA	FALSE	NA	NA	NA	NA	NA	NA	NA	NA	NA	NA	NA	NA	NA
metaspades_10_S10_L001_NODE_626_length_1771_cov_5.06061	1771	5.06061	FALSE	0.46	1	1	NA	NA	NA	NA	uvig_183346 ERR912169_567 length_46597_VirSorter_cat_2	NA	NA	0.811878	0.188122	NA	NA	NA	NA	NA	Genome-fragment	Low-quality	1.53	FALSE	NA	NA	NA	NA	NA	NA	NA	NA	NA	NA	NA	NA	NA
metaspades_10_S10_L001_NODE_662_length_1679_cov_2.04926	1679	2.04926	FALSE	0.48	3	NA	NA	NA	NA	NA	NA	Han_2018_ERR1398100_NODE_39_length_132878_cov_102.545312	NA	0.811878	0.188122	NA	NA	NA	NA	NA	Genome-fragment	Not-determined	NA	FALSE	NA	NA	NA	NA	NA	NA	NA	NA	NA	NA	NA	NA	NA
metaspades_10_S10_L001_NODE_694_length_1595_cov_3.33052	1595	3.33052	FALSE	0.51	3	2	NA	NA	NA	UGV-GENOME-0337750	NA	NA	MGV-GENOME-0337750 1-63823/63823	0.811878	0.188122	NA	0.973	ssDNA	full	0	Genome-fragment	Low-quality	2.65	FALSE	NA	NA	Human GIT	Faecalibacterium	Caudovirales	Faecalibacterium	Duplodnaviria	Heunggongvirae	Uroviricota	Caudoviricetes	formerly Caudovirales	NA	NA
metaspades_10_S10_L001_NODE_762_length_1447_cov_2.96983	1447	2.96983	FALSE	0.46	3	NA	NA	NA	NA	UGV-GENOME-0308576	uvig_18436 ERR209854_404 length_25381_VirSorter_cat_2	Han_2018_ERR1398100_NODE_39_length_132878_cov_102.545312	MGV-GENOME-0308576 1-49398/49398	1	0	virulent	NA	NA	NA	NA	Genome-fragment	Low-quality	0.99	FALSE	NA	NA	Human GIT	Faecalibacterium	Caudovirales	Faecalibacterium	Duplodnaviria	Heunggongvirae	Uroviricota	Caudoviricetes	formerly Caudovirales	NA	NA
metaspades_10_S10_L001_NODE_766_length_1441_cov_1.88167	1441	1.88167	FALSE	0.45	2	2	NA	NA	NA	Norman_71_NODE_3_length_44753_cov_40.369703	uvig_501287 SRR5127521_176 length_21460_VirFinder_VirSorter_cat_2	Shkoporov_2019_SRR9161540_NODE_19_length_46095_cov_35.781125	MGV-GENOME-0282343 1-39272/42703	0.811878	0.188122	NA	NA	dsDNAphage	lt2gene	1	Genome-fragment	Low-quality	3.21	FALSE	NA	NA	Human GIT	Blautia	Caudovirales	Blautia	Duplodnaviria	Heunggongvirae	Uroviricota	Caudoviricetes	formerly Caudovirales	NA	NA
metaspades_10_S10_L001_NODE_82_length_5640_cov_4.84781	5640	4.84781	FALSE	0.42	4	2	NA	NA	NA	NA	uvig_349688 SRR2225704_9 length_77623_VirSorter_cat_2	NA	NA	0.811878	0.188122	NA	NA	NA	NA	NA	Genome-fragment	Not-determined	NA	FALSE	VC_1008_0	NA	NA	NA	NA	NA	NA	NA	NA	NA	NA	NA	NA
metaspades_10_S10_L001_NODE_831_length_1344_cov_1.88673	1344	1.88673	FALSE	0.4	2	1	NA	NA	NA	NA	uvig_20800 ERR209606_198 length_59433_VirSorter_cat_2	NA	NA	0.952098	0.0479024	virulent	NA	NA	NA	NA	Genome-fragment	Not-determined	NA	FALSE	NA	NA	NA	NA	NA	NA	NA	NA	NA	NA	NA	NA	NA
metaspades_10_S10_L001_NODE_916_length_1191_cov_1.77289	1191	1.77289	FALSE	0.39	2	1	NA	NA	NA	NA	uvig_161381 ERR688560_159 length_64803_VirSorter_cat_2	NA	NA	0.811878	0.188122	NA	NA	NA	NA	NA	Genome-fragment	Low-quality	2.08	FALSE	NA	NA	NA	NA	NA	NA	NA	NA	NA	NA	NA	NA	NA
metaspades_10_S10_L001_NODE_969_length_1128_cov_2.39515	1128	2.39515	FALSE	0.41	4	2	NA	NA	NA	UGV-GENOME-0251312	uvig_222375 ERR1018241_1059 length_27039_VirSorter_cat_2	Minot_Diet_LF_HF_2011_5_454_NODE_14_length_9717_cov_7.965068	MGV-GENOME-0334152 1-61371/61371	0.811878	0.188122	NA	0.98	ssDNA	full	0	Genome-fragment	Low-quality	1.84	FALSE	NA	NA	Human GIT	Roseburia	Caudovirales	Roseburia	Duplodnaviria	Heunggongvirae	Uroviricota	Caudoviricetes	formerly Caudovirales	NA	NA
metaspades_10_S10_L001_NODE_989_length_1105_cov_3.62381	1105	3.62381	FALSE	0.44	1	NA	NA	NA	NA	UGV-GENOME-0276555	uvig_148329 ERR636401_1340 length_36504_VirSorter_cat_2	NA	MGV-GENOME-0276555 1-41540/41540	0.811878	0.188122	NA	NA	NA	NA	NA	Genome-fragment	Not-determined	NA	FALSE	NA	NA	Human GIT	Lachnospiraceae	Caudovirales	Lachnospiraceae	Duplodnaviria	Heunggongvirae	Uroviricota	Caudoviricetes	formerly Caudovirales	NA	NA
metaspades_11_S11_L001_NODE_1008_length_2206_cov_28.1636	2206	28.1636	FALSE	0.39	3	1	NA	NA	Kang_0041_ST002_N_NODE_14_length_83190_cov_13509.854851	NA	NA	Shkoporov_2018_SRR6128101_NODE_10_length_83366_cov_437.377561	NA	0.811878	0.188122	NA	0.893	ssDNA	full	0	Genome-fragment	Low-quality	1.68	FALSE	NA	NA	NA	NA	NA	NA	Duplodnaviria	Heunggongvirae	Uroviricota	Caudoviricetes	Crassvirales	NA	NA
metaspades_11_S11_L001_NODE_1033_length_2187_cov_3.25563	2187	3.25563	FALSE	0.48	3	2	NA	NA	NA	NA	NA	NA	NA	0.811878	0.188122	NA	NA	NA	NA	NA	Genome-fragment	Low-quality	1.39	FALSE	NA	NA	NA	NA	NA	NA	NA	NA	NA	NA	NA	NA	NA
metaspades_11_S11_L001_NODE_1040_length_2180_cov_4.27906	2180	4.27906	FALSE	0.5	2	NA	NA	NA	NA	NA	uvig_353835 SRR2228428_1 length_101939_VirSorter_cat_2	NA	NA	0.811878	0.188122	NA	NA	NA	NA	NA	Genome-fragment	Not-determined	NA	FALSE	NA	NA	NA	NA	NA	NA	NA	NA	NA	NA	NA	NA	NA
metaspades_11_S11_L001_NODE_1071_length_2150_cov_2.27828	2150	2.27828	FALSE	0.38	3	NA	NA	NA	NA	NA	NA	NA	NA	0.811878	0.188122	NA	0.927	ssDNA	full	0	Genome-fragment	Not-determined	NA	FALSE	NA	NA	NA	NA	NA	NA	NA	NA	NA	NA	NA	NA	NA
metaspades_11_S11_L001_NODE_1171_length_2041_cov_7.81571	2041	7.81571	FALSE	0.47	4	1	NA	NA	NA	NA	NA	NA	NA	0.564033	0.435967	NA	0.94	ssDNA	full	0	Genome-fragment	Low-quality	2.98	FALSE	NA	NA	NA	NA	NA	NA	NA	NA	NA	NA	NA	NA	NA
metaspades_11_S11_L001_NODE_1176_length_2039_cov_3.18347	2039	3.18347	FALSE	0.53	1	1	NA	NA	NA	NA	uvig_8307 ERR209882_1040 length_25956_VirFinder	NA	NA	0.811878	0.188122	NA	NA	NA	NA	NA	Genome-fragment	Not-determined	NA	FALSE	NA	NA	NA	NA	NA	NA	NA	NA	NA	NA	NA	NA	NA
metaspades_11_S11_L001_NODE_1202_length_2023_cov_7.36331	2023	7.36331	FALSE	0.41	1	NA	NA	NA	NA	NA	NA	NA	NA	0.811878	0.188122	NA	NA	NA	NA	NA	Genome-fragment	Not-determined	NA	FALSE	NA	NA	NA	NA	NA	NA	NA	NA	NA	NA	NA	NA	NA
metaspades_11_S11_L001_NODE_1223_length_2005_cov_6.03385	2005	6.03385	FALSE	0.5	4	3	NA	NA	NA	IMGVR_UViG_3300029718_000018|3300029718|Ga0245237_1000722|1-25691	uvig_43540 ERR321589_498 length_44149_VirSorter_cat_2	Ma_2019_SRR413651_NODE_17_length_187224_cov_32.739770	MGV-GENOME-0274074 1-41051/41051	0.923045	0.0769554	NA	1	ssDNA	full	0	Genome-fragment	Low-quality	3.64	FALSE	NA	NA	NA	NA	NA	NA	NA	NA	NA	NA	NA	NA	NA
metaspades_11_S11_L001_NODE_1228_length_2003_cov_3.49641	2003	3.49641	FALSE	0.4	2	1	NA	NA	NA	NA	NA	Han_2018_ERR1398183_NODE_211_length_23390_cov_275.101478	NA	0.811878	0.188122	NA	NA	NA	NA	NA	Genome-fragment	Not-determined	NA	FALSE	NA	NA	NA	NA	NA	NA	NA	NA	NA	NA	NA	NA	NA
metaspades_11_S11_L001_NODE_1270_length_1960_cov_6.40367	1960	6.40367	FALSE	0.37	3	1	NA	NA	NA	NA	NA	NA	NA	0.792566	0.207434	NA	0.847	ssDNA	full	0	Genome-fragment	Not-determined	NA	FALSE	NA	NA	NA	NA	NA	NA	NA	NA	NA	NA	NA	NA	NA
metaspades_11_S11_L001_NODE_1320_length_1920_cov_3.47131	1920	3.47131	FALSE	0.47	1	1	NA	NA	NA	NA	NA	NA	NA	0.811878	0.188122	NA	NA	NA	NA	NA	Genome-fragment	Not-determined	NA	FALSE	NA	NA	NA	NA	NA	NA	NA	NA	NA	NA	NA	NA	NA
metaspades_11_S11_L001_NODE_1321_length_1920_cov_3.36568	1920	3.36568	FALSE	0.45	2	NA	NA	NA	NA	NA	NA	Ma_2019_SRR413671_NODE_1840_length_11159_cov_57.166336	NA	0.811878	0.188122	NA	NA	NA	NA	NA	Genome-fragment	Not-determined	NA	FALSE	NA	NA	NA	NA	NA	NA	NA	NA	NA	NA	NA	NA	NA
metaspades_11_S11_L001_NODE_1335_length_1907_cov_3.35907	1907	3.35907	FALSE	0.46	2	2	NA	NA	NA	NA	NA	Ma_2019_SRR413651_NODE_17_length_187224_cov_32.739770	NA	0.811878	0.188122	NA	NA	NA	NA	NA	Genome-fragment	Not-determined	NA	FALSE	NA	NA	NA	NA	NA	NA	NA	NA	NA	NA	NA	NA	NA
metaspades_11_S11_L001_NODE_135_length_5160_cov_3.63389	5160	3.63389	FALSE	0.55	4	2	NA	NA	NA	NA	NA	Shkoporov_2019_SRR9161505_NODE_336_length_34771_cov_31.063343	NA	0.811878	0.188122	NA	NA	NA	NA	NA	Genome-fragment	Low-quality	1.84	FALSE	VC_811_0	NA	NA	NA	NA	NA	NA	NA	NA	NA	NA	NA	NA
metaspades_11_S11_L001_NODE_1401_length_1861_cov_3.42193	1861	3.42193	FALSE	0.49	2	2	NA	NA	NA	NA	NA	NA	NA	0.1875	0.8125	NA	NA	NA	NA	NA	Genome-fragment	Low-quality	3.03	FALSE	NA	NA	NA	NA	NA	NA	NA	NA	NA	NA	NA	NA	NA
metaspades_11_S11_L001_NODE_1458_length_1812_cov_12.3039	1812	12.3039	FALSE	0.46	3	1	NA	NA	NA	NA	NA	NA	NA	0.811878	0.188122	NA	0.833	ssDNA	full	0	Genome-fragment	Not-determined	NA	FALSE	NA	NA	NA	NA	NA	NA	NA	NA	NA	NA	NA	NA	NA
metaspades_11_S11_L001_NODE_1516_length_1766_cov_4.46932	1766	4.46932	FALSE	0.44	1	NA	NA	NA	NA	NA	NA	NA	MGV-GENOME-0344115	0.811878	0.188122	NA	NA	NA	NA	NA	Genome-fragment	Not-determined	NA	FALSE	NA	NA	NA	NA	NA	NA	NA	NA	NA	NA	NA	NA	NA
metaspades_11_S11_L001_NODE_1518_length_1763_cov_3.3993	1763	3.3993	FALSE	0.55	1	NA	NA	NA	NA	NA	NA	Shkoporov_2019_SRR9161583_NODE_218_length_14595_cov_4.927235	NA	0.811878	0.188122	NA	NA	NA	NA	NA	Genome-fragment	Not-determined	NA	FALSE	NA	NA	NA	NA	NA	NA	NA	NA	NA	NA	NA	NA	NA
metaspades_11_S11_L001_NODE_1569_length_1724_cov_2.63571	1724	2.63571	FALSE	0.48	4	1	NA	NA	NA	NA	NA	Han_2018_ERR1398191_NODE_386_length_18307_cov_1371.241782	NA	0.811878	0.188122	NA	NA	NA	NA	NA	Genome-fragment	Not-determined	NA	FALSE	NA	NA	NA	NA	NA	NA	NA	NA	NA	NA	NA	NA	NA
metaspades_11_S11_L001_NODE_15_length_11160_cov_6.91166	11160	6.91166	FALSE	0.54	10	7	NA	NA	NA	UGV-GENOME-0353567	uvig_559203 SRR5580363_82 length_52966_VirSorter_cat_2	NA	MGV-GENOME-0353567 1-82318/82318	0	1	temperate	NA	NA	NA	NA	Genome-fragment	Not-determined	NA	FALSE	VC_746_0	NA	Human GIT	Bacteria	NA	Bacteria	NA	NA	NA	NA	NA	NA	NA
metaspades_11_S11_L001_NODE_1717_length_1637_cov_6.2914	1637	6.2914	FALSE	0.42	2	1	NA	NA	NA	NA	NA	NA	NA	0.424833	0.575167	NA	NA	NA	NA	NA	Genome-fragment	Not-determined	NA	FALSE	NA	NA	NA	NA	NA	NA	NA	NA	NA	NA	NA	NA	NA
metaspades_11_S11_L001_NODE_1727_length_1631_cov_3.05266	1631	3.05266	FALSE	0.49	1	1	NA	NA	NA	NA	NA	Shkoporov_2019_SRR9162902_NODE_263_length_12810_cov_8.679185	NA	0.811878	0.188122	NA	NA	NA	NA	NA	Genome-fragment	Not-determined	NA	FALSE	NA	NA	NA	NA	NA	NA	NA	NA	NA	NA	NA	NA	NA
metaspades_11_S11_L001_NODE_1746_length_1618_cov_3.72169	1618	3.72169	FALSE	0.47	3	1	NA	NA	NA	NA	uvig_18315 ERR209485_32 length_26223_VirSorter_cat_2	NA	NA	0.811878	0.188122	NA	NA	NA	NA	NA	Genome-fragment	Not-determined	NA	FALSE	NA	NA	NA	NA	NA	NA	NA	NA	NA	NA	NA	NA	NA
metaspades_11_S11_L001_NODE_184_length_4719_cov_4.23735	4719	4.23735	FALSE	0.46	3	1	NA	NA	NA	NA	NA	Han_2018_ERR1398120_NODE_1761_length_6053_cov_19.429310	NA	0.811878	0.188122	NA	NA	NA	NA	NA	Genome-fragment	Not-determined	NA	FALSE	VC_800_0	NA	NA	NA	NA	NA	NA	NA	NA	NA	NA	NA	NA
metaspades_11_S11_L001_NODE_193_length_4654_cov_2.83344	4654	2.83344	FALSE	0.45	5	3	NA	NA	NA	NA	NA	Ma_2019_SRR413668_NODE_41_length_93919_cov_85.229236	NA	0.916879	0.0831206	NA	NA	NA	NA	NA	Genome-fragment	Not-determined	NA	FALSE	NA	NA	NA	NA	NA	NA	NA	NA	NA	NA	NA	NA	NA
metaspades_11_S11_L001_NODE_197_length_4598_cov_6.21924	4598	6.21924	FALSE	0.44	4	NA	NA	NA	NA	NA	NA	NA	NA	0.811878	0.188122	NA	NA	NA	NA	NA	Genome-fragment	Not-determined	NA	FALSE	NA	NA	NA	NA	NA	NA	NA	NA	NA	NA	NA	NA	NA
metaspades_11_S11_L001_NODE_19_length_10288_cov_9.67409	10288	9.67409	FALSE	0.43	11	3	NA	NA	NA	NA	uvig_70434 ERR414462_182 length_78260_VirSorter_cat_2	Ma_2019_SRR413574_NODE_126_length_116177_cov_38.815280	MGV-GENOME-0347200 1-73514/73514	0.35	0.65	NA	NA	NA	NA	NA	Genome-fragment	Not-determined	NA	FALSE	VC_794_0	NA	NA	NA	NA	NA	NA	NA	NA	NA	NA	NA	NA
metaspades_11_S11_L001_NODE_2022_length_1489_cov_4.83821	1489	4.83821	FALSE	0.45	1	1	NA	NA	NA	NA	NA	NA	NA	0.811878	0.188122	NA	NA	NA	NA	NA	Genome-fragment	Not-determined	NA	FALSE	NA	NA	NA	NA	NA	NA	NA	NA	NA	NA	NA	NA	NA
metaspades_11_S11_L001_NODE_203_length_4538_cov_4.41892	4538	4.41892	FALSE	0.48	3	3	NA	NA	NA	NA	NA	Shkoporov_2019_SRR9162902_NODE_996_length_5124_cov_6.839613	NA	0.811878	0.188122	NA	NA	NA	NA	NA	Genome-fragment	Not-determined	NA	FALSE	NA	NA	NA	NA	NA	NA	NA	NA	NA	NA	NA	NA	NA
metaspades_11_S11_L001_NODE_2066_length_1464_cov_2.52094	1464	2.52094	FALSE	0.44	1	NA	NA	NA	NA	NA	NA	NA	NA	0.811878	0.188122	NA	NA	NA	NA	NA	Genome-fragment	Not-determined	NA	FALSE	NA	NA	NA	NA	NA	NA	NA	NA	NA	NA	NA	NA	NA
metaspades_11_S11_L001_NODE_2078_length_1460_cov_2.56512	1460	2.56512	FALSE	0.4	1	1	NA	NA	NA	UGV-GENOME-0332410_1	uvig_489023 SRR5127771_70 length_57155_VirSorter_cat_2	Shkoporov_2019_SRR9161586_NODE_16_length_31665_cov_16.452958	MGV-GENOME-0367348 8660-64772/101208	0.998716	0.00128438	virulent	NA	NA	NA	NA	Genome-fragment	Low-quality	2.04	FALSE	NA	NA	Human GIT	Prevotella	NA	Prevotella	Duplodnaviria	Heunggongvirae	Uroviricota	Caudoviricetes	Crassvirales	NA	NA
metaspades_11_S11_L001_NODE_2100_length_1448_cov_2.9196	1448	2.9196	FALSE	0.5	1	1	NA	NA	NA	UGV-GENOME-0284162	NA	NA	NA	0.811878	0.188122	NA	NA	NA	NA	NA	Genome-fragment	Not-determined	NA	FALSE	NA	NA	Human GIT	Prevotella	NA	Prevotella	NA	NA	NA	NA	NA	NA	NA
metaspades_11_S11_L001_NODE_2107_length_1445_cov_2.87266	1445	2.87266	FALSE	0.51	1	1	NA	NA	NA	NA	NA	Shkoporov_2018_SRR6128022_NODE_183_length_6085_cov_7.707629	MGV-GENOME-0301846 1-47179/47179	0.811878	0.188122	NA	NA	NA	NA	NA	Genome-fragment	Not-determined	NA	FALSE	NA	NA	NA	NA	NA	NA	NA	NA	NA	NA	NA	NA	NA
metaspades_11_S11_L001_NODE_2153_length_1426_cov_2.70314	1426	2.70314	FALSE	0.5	4	NA	NA	NA	NA	NA	uvig_255715 ERR1190921_309 length_66341_VirSorter_cat_2	NA	MGV-GENOME-0378154 606-175738/175738	0.811878	0.188122	NA	NA	NA	NA	NA	Genome-fragment	Low-quality	1.87	FALSE	NA	NA	NA	NA	NA	NA	NA	NA	NA	NA	NA	NA	NA
metaspades_11_S11_L001_NODE_2223_length_1388_cov_5.60915	1388	5.60915	FALSE	0.45	2	1	NA	NA	NA	IMGVR_UViG_3300029529_000013|3300029529|Ga0244862_100412	NA	NA	NA	0.811878	0.188122	NA	1	ssDNA	full	0	Genome-fragment	Not-determined	NA	FALSE	NA	NA	NA	NA	NA	NA	NA	NA	NA	NA	NA	NA	NA
metaspades_11_S11_L001_NODE_2227_length_1387_cov_2.22523	1387	2.22523	FALSE	0.38	1	1	NA	NA	NA	UGV-GENOME-0230755	NA	NA	NA	0.811878	0.188122	NA	NA	NA	NA	NA	Genome-fragment	Not-determined	NA	FALSE	NA	NA	Human GIT	Prevotella	NA	Prevotella	NA	NA	NA	NA	NA	NA	NA
metaspades_11_S11_L001_NODE_2257_length_1376_cov_3.13777	1376	3.13777	FALSE	0.52	1	NA	NA	NA	NA	NA	NA	Han_2018_ERR1398081_NODE_243_length_37780_cov_165.540570	NA	0.811878	0.188122	NA	NA	NA	NA	NA	Genome-fragment	Not-determined	NA	FALSE	NA	NA	NA	NA	NA	NA	NA	NA	NA	NA	NA	NA	NA
metaspades_11_S11_L001_NODE_2290_length_1363_cov_1.90596	1363	1.90596	FALSE	0.54	2	1	NA	NA	NA	NA	uvig_86692 ERR414244_50 length_78783_VirFinder	NA	NA	0.825466	0.174534	NA	NA	NA	NA	NA	Genome-fragment	Not-determined	NA	FALSE	NA	NA	NA	NA	NA	NA	NA	NA	NA	NA	NA	NA	NA
metaspades_11_S11_L001_NODE_2307_length_1356_cov_2.18985	1356	2.18985	FALSE	0.48	1	1	NA	NA	NA	NA	uvig_344660 SRR2223198_149 length_53077_VirSorter_cat_2	NA	NA	0.811878	0.188122	NA	NA	NA	NA	NA	Genome-fragment	Not-determined	NA	FALSE	NA	NA	NA	NA	NA	NA	NA	NA	NA	NA	NA	NA	NA
metaspades_11_S11_L001_NODE_2348_length_1332_cov_2.83868	1332	2.83868	FALSE	0.45	2	2	NA	NA	NA	NA	NA	NA	NA	0.811878	0.188122	NA	NA	NA	NA	NA	Genome-fragment	Not-determined	NA	FALSE	NA	NA	NA	NA	NA	NA	NA	NA	NA	NA	NA	NA	NA
metaspades_11_S11_L001_NODE_2358_length_1328_cov_5.26709	1328	5.26709	FALSE	0.47	1	1	NA	NA	NA	UGV-GENOME-0358464	NA	NA	MGV-GENOME-0358464 1-88156/88156	0.811878	0.188122	NA	NA	NA	NA	NA	Genome-fragment	Low-quality	1.43	FALSE	NA	NA	Human GIT	NA	NA	NA	NA	NA	NA	NA	NA	NA	NA
metaspades_11_S11_L001_NODE_2368_length_1325_cov_3.48661	1325	3.48661	FALSE	0.43	1	NA	NA	NA	NA	NA	uvig_183515 ERR911975_268 length_71309_VirSorter_cat_2	Han_2018_ERR1398209_NODE_12_length_111015_cov_114.409850	NA	0.811878	0.188122	NA	NA	NA	NA	NA	Genome-fragment	Not-determined	NA	FALSE	NA	NA	NA	NA	NA	NA	NA	NA	NA	NA	NA	NA	NA
metaspades_11_S11_L001_NODE_2369_length_1324_cov_4.74232	1324	4.74232	FALSE	0.5	2	2	NA	NA	NA	UGV-GENOME-0334440_1	ivig_1072 VIRSorter_QSAQ01000001_1_Prevotella_copri_strain_AF11-14_AF11-14_Scaf1__whole_genome_shotgun_sequence_gene_117_gene_187-146848-212583-cat_5	Zuo_2017_SRR5677837_NODE_321_length_15158_cov_23.471430	MGV-GENOME-0334440 1-45478/61535	0.811878	0.188122	NA	NA	NA	NA	NA	Genome-fragment	Not-determined	NA	FALSE	NA	NA	Human GIT	Prevotella	NA	Prevotella	NA	NA	NA	NA	NA	NA	NA
metaspades_11_S11_L001_NODE_237_length_4278_cov_5.19133	4278	5.19133	FALSE	0.49	4	NA	NA	NA	NA	NA	NA	NA	NA	0.811878	0.188122	NA	NA	NA	NA	NA	Genome-fragment	Not-determined	NA	FALSE	NA	NA	NA	NA	NA	NA	NA	NA	NA	NA	NA	NA	NA
metaspades_11_S11_L001_NODE_2409_length_1310_cov_2.90757	1310	2.90757	FALSE	0.36	2	1	NA	NA	NA	UGV-GENOME-0326731	NA	NA	MGV-GENOME-0326731 1-57435/57435	0.811878	0.188122	NA	NA	NA	NA	NA	Genome-fragment	Not-determined	NA	FALSE	NA	NA	Human GIT	Prevotellaceae	NA	Prevotellaceae	NA	NA	NA	NA	NA	NA	NA
metaspades_11_S11_L001_NODE_2447_length_1296_cov_3.63014	1296	3.63014	FALSE	0.51	1	1	NA	NA	NA	NA	NA	NA	NA	0.675	0.325	NA	NA	NA	NA	NA	Genome-fragment	Not-determined	NA	FALSE	NA	NA	NA	NA	NA	NA	NA	NA	NA	NA	NA	NA	NA
metaspades_11_S11_L001_NODE_2492_length_1278_cov_2.71872	1278	2.71872	FALSE	0.41	2	NA	NA	NA	NA	NA	NA	Rampelli_SM_43_NODE_830_length_18209_cov_15.483254	NA	0.811878	0.188122	NA	NA	NA	NA	NA	Genome-fragment	Not-determined	NA	FALSE	NA	NA	NA	NA	NA	NA	NA	NA	NA	NA	NA	NA	NA
metaspades_11_S11_L001_NODE_250_length_4190_cov_4.79686	4190	4.79686	FALSE	0.49	3	1	NA	NA	NA	NA	NA	Han_2018_ERR1398092_NODE_24_length_67762_cov_377.602641	NA	0.811878	0.188122	NA	NA	NA	NA	NA	Genome-fragment	Low-quality	0.38	FALSE	VC_868_0	NA	NA	NA	NA	NA	NA	NA	NA	NA	NA	NA	NA
metaspades_11_S11_L001_NODE_2517_length_1266_cov_4.28737	1266	4.28737	FALSE	0.48	2	1	NA	NA	NA	UGV-GENOME-0262636	uvig_349083 SRR2232276_173 length_10956_VirFinder	Ma_2019_SRR341634_NODE_1029_length_9148_cov_52.725063	NA	0	1	temperate	NA	NA	NA	NA	Genome-fragment	Low-quality	3.27	FALSE	NA	NA	Human GIT	Prevotellaceae	NA	Prevotellaceae	NA	NA	NA	NA	NA	NA	NA
metaspades_11_S11_L001_NODE_2567_length_1250_cov_2.14979	1250	2.14979	FALSE	0.42	1	1	NA	NA	NA	NA	NA	NA	NA	0.811878	0.188122	NA	NA	NA	NA	NA	Genome-fragment	Not-determined	NA	FALSE	NA	NA	NA	NA	NA	NA	NA	NA	NA	NA	NA	NA	NA
metaspades_11_S11_L001_NODE_2578_length_1245_cov_3.79076	1245	3.79076	FALSE	0.46	3	2	NA	NA	NA	NA	NA	NA	NA	0.811878	0.188122	NA	0.82	RNA	full	0	Genome-fragment	Not-determined	NA	FALSE	NA	NA	NA	NA	NA	NA	NA	NA	NA	NA	NA	NA	NA
metaspades_11_S11_L001_NODE_2629_length_1232_cov_1.85641	1232	1.85641	FALSE	0.43	2	1	NA	NA	NA	NA	uvig_399485 SRR3737013_616 length_26858_VirFinder	Han_2018_ERR1398259_NODE_295_length_49388_cov_182.878722	NA	0.811878	0.188122	NA	NA	NA	NA	NA	Genome-fragment	Not-determined	NA	FALSE	NA	NA	NA	NA	NA	NA	NA	NA	NA	NA	NA	NA	NA
metaspades_11_S11_L001_NODE_2666_length_1223_cov_2.64298	1223	2.64298	FALSE	0.48	3	1	NA	NA	NA	NA	NA	NA	NA	0.811878	0.188122	NA	NA	NA	NA	NA	Genome-fragment	Low-quality	1.65	FALSE	NA	NA	NA	NA	NA	NA	NA	NA	NA	NA	NA	NA	NA
metaspades_11_S11_L001_NODE_2739_length_1200_cov_3.17467	1200	3.17467	FALSE	0.44	3	1	NA	NA	NA	UGV-GENOME-0261702	uvig_567386 SRR5558056_597 length_13162_VirFinder	Ma_2019_SRR413716_NODE_788_length_16028_cov_3.473987	MGV-GENOME-0369386 9399-106281/106281	0.275743	0.724257	NA	NA	NA	NA	NA	Genome-fragment	Not-determined	NA	FALSE	NA	NA	Human GIT	NA	NA	NA	NA	NA	NA	NA	NA	NA	NA
metaspades_11_S11_L001_NODE_2830_length_1172_cov_2.91316	1172	2.91316	FALSE	0.38	1	NA	NA	NA	NA	NA	uvig_291549 ERR1620270_747 length_22301_VirFinder	NA	NA	0.811878	0.188122	NA	NA	NA	NA	NA	Genome-fragment	Not-determined	NA	FALSE	NA	NA	NA	NA	NA	NA	NA	NA	NA	NA	NA	NA	NA
metaspades_11_S11_L001_NODE_2851_length_1166_cov_2.67777	1166	2.67777	FALSE	0.49	2	1	NA	NA	NA	NA	NA	Shkoporov_2019_SRR9161505_NODE_3027_length_6668_cov_27.008015	NA	0.811878	0.188122	NA	NA	NA	NA	NA	Genome-fragment	Low-quality	2.19	FALSE	NA	NA	NA	NA	NA	NA	NA	NA	NA	NA	NA	NA	NA
metaspades_11_S11_L001_NODE_2869_length_1162_cov_21.3144	1162	21.3144	FALSE	0.38	2	1	NA	NA	Rampelli_SM_29_NODE_43_length_90984_cov_10.759703	UGV-GENOME-0354575	uvig_365732 SRR1761709_40 length_90984_VirFinder	Rampelli_SM_29_NODE_43_length_90984_cov_10.759703	MGV-GENOME-0360192 1-91201/91201	0.811878	0.188122	NA	NA	NA	NA	NA	Genome-fragment	Not-determined	NA	FALSE	NA	NA	Human GIT	Prevotella	Caudovirales	Prevotella	Duplodnaviria	Heunggongvirae	Uroviricota	Caudoviricetes	Crassvirales	NA	NA
metaspades_11_S11_L001_NODE_2881_length_1160_cov_3	1160	NA	FALSE	0.46	1	1	NA	NA	NA	NA	NA	Ma_2019_SRR413634_NODE_325_length_59428_cov_28.365200	NA	0.811878	0.188122	NA	NA	NA	NA	NA	Genome-fragment	Not-determined	NA	FALSE	NA	NA	NA	NA	NA	NA	NA	NA	NA	NA	NA	NA	NA
metaspades_11_S11_L001_NODE_2901_length_1154_cov_3.39672	1154	3.39672	FALSE	0.42	3	NA	NA	NA	NA	UGV-GENOME-0301205	NA	Rampelli_SM_01_NODE_2916_length_5657_cov_25.410925	NA	0.811878	0.188122	NA	NA	NA	NA	NA	Genome-fragment	Not-determined	NA	FALSE	NA	NA	Human GIT	Bacteroides	NA	Bacteroides	NA	NA	NA	NA	NA	NA	NA
metaspades_11_S11_L001_NODE_2915_length_1149_cov_2.70384	1149	2.70384	FALSE	0.56	2	NA	NA	NA	NA	NA	NA	NA	NA	0.811878	0.188122	NA	NA	NA	NA	NA	Genome-fragment	Not-determined	NA	FALSE	NA	NA	NA	NA	NA	NA	NA	NA	NA	NA	NA	NA	NA
metaspades_11_S11_L001_NODE_2923_length_1147_cov_2.83425	1147	2.83425	FALSE	0.39	2	1	NA	NA	NA	NA	NA	NA	NA	0.811878	0.188122	NA	0.967	ssDNA	full	0	Genome-fragment	Low-quality	1	FALSE	NA	NA	NA	NA	NA	NA	NA	NA	NA	NA	NA	NA	NA
metaspades_11_S11_L001_NODE_3026_length_1120_cov_4.66573	1120	4.66573	FALSE	0.43	2	1	NA	NA	NA	UGV-GENOME-0373603_1	NA	Ma_2019_SRR413749_NODE_2139_length_8084_cov_265.365924	MGV-GENOME-0373603 1-127359/131133	0.811878	0.188122	NA	NA	NA	NA	NA	Genome-fragment	Not-determined	NA	FALSE	NA	NA	Human GIT	Prevotella	Caudovirales	Prevotella	Duplodnaviria	Heunggongvirae	Uroviricota	Caudoviricetes	formerly Caudovirales	NA	NA
metaspades_11_S11_L001_NODE_3049_length_1114_cov_2.90274	1114	2.90274	FALSE	0.41	3	NA	NA	NA	NA	UGV-GENOME-0300051	NA	NA	MGV-GENOME-0300051 1-46639/46639	0.811878	0.188122	NA	NA	NA	NA	NA	Genome-fragment	Not-determined	NA	FALSE	NA	NA	Human GIT	Prevotella	NA	Prevotella	NA	NA	NA	NA	NA	NA	NA
metaspades_11_S11_L001_NODE_30_length_8666_cov_5.72094	8666	5.72094	FALSE	0.45	11	8	NA	NA	NA	NA	NA	NA	NA	0.811878	0.188122	NA	0.68	dsDNAphage	full	0	Genome-fragment	Low-quality	7.18	FALSE	NA	NA	NA	NA	NA	NA	NA	NA	NA	NA	NA	NA	NA
metaspades_11_S11_L001_NODE_3179_length_1084_cov_3.05151	1084	3.05151	FALSE	0.47	2	NA	NA	NA	NA	NA	uvig_340258 SRR2188992_135 length_10189_VirSorter_cat_2	NA	NA	0.811878	0.188122	NA	NA	NA	NA	NA	Genome-fragment	Not-determined	NA	FALSE	NA	NA	NA	NA	NA	NA	NA	NA	NA	NA	NA	NA	NA
metaspades_11_S11_L001_NODE_3205_length_1078_cov_4.33138	1078	4.33138	FALSE	0.43	2	1	NA	NA	NA	IMGVR_UViG_3300029528_000004|3300029528|Ga0244850_100408	uvig_377237 SRR2155182_92 length_37231_VirSorter_cat_2	Ma_2019_SRR413702_NODE_275_length_63391_cov_14.637836	NA	0.811878	0.188122	NA	NA	NA	NA	NA	Genome-fragment	Not-determined	NA	FALSE	NA	NA	NA	NA	NA	NA	NA	NA	NA	NA	NA	NA	NA
metaspades_11_S11_L001_NODE_3209_length_1078_cov_1.96383	1078	1.96383	FALSE	0.49	1	1	NA	NA	NA	NA	uvig_8307 ERR209882_1040 length_25956_VirFinder	NA	NA	0.811878	0.188122	NA	NA	NA	NA	NA	Genome-fragment	Not-determined	NA	FALSE	NA	NA	NA	NA	NA	NA	NA	NA	NA	NA	NA	NA	NA
metaspades_11_S11_L001_NODE_3216_length_1076_cov_4.11459	1076	4.11459	FALSE	0.47	2	1	NA	NA	NA	NA	NA	NA	NA	0.811878	0.188122	NA	0.993	ssDNA	full	0	Genome-fragment	Not-determined	NA	FALSE	NA	NA	NA	NA	NA	NA	NA	NA	NA	NA	NA	NA	NA
metaspades_11_S11_L001_NODE_3251_length_1068_cov_2.26357	1068	2.26357	FALSE	0.55	1	1	NA	NA	NA	NA	NA	Ma_2019_SRR341583_NODE_1244_length_9058_cov_5.668111	NA	0.811878	0.188122	NA	NA	NA	NA	NA	Genome-fragment	Low-quality	0.61	FALSE	NA	Actinoplanes	NA	NA	NA	Actinoplanes	NA	NA	NA	NA	NA	NA	NA
metaspades_11_S11_L001_NODE_3260_length_1066_cov_2.62018	1066	2.62018	FALSE	0.47	2	NA	NA	NA	NA	NA	NA	NA	NA	0.811878	0.188122	NA	NA	NA	NA	NA	Genome-fragment	Not-determined	NA	FALSE	NA	NA	NA	NA	NA	NA	NA	NA	NA	NA	NA	NA	NA
metaspades_11_S11_L001_NODE_3261_length_1066_cov_2.27003	1066	2.27003	FALSE	0.41	2	NA	NA	NA	NA	NA	NA	Han_2018_ERR1398156_NODE_8_length_154878_cov_450.205738	NA	0.960226	0.0397738	virulent	NA	NA	NA	NA	Genome-fragment	Not-determined	NA	FALSE	NA	NA	NA	NA	NA	NA	NA	NA	NA	NA	NA	NA	NA
metaspades_11_S11_L001_NODE_3302_length_1057_cov_3.17066	1057	3.17066	FALSE	0.47	2	NA	NA	NA	NA	NA	NA	NA	NA	0.811878	0.188122	NA	NA	NA	NA	NA	Genome-fragment	Not-determined	NA	FALSE	NA	NA	NA	NA	NA	NA	NA	NA	NA	NA	NA	NA	NA
metaspades_11_S11_L001_NODE_3322_length_1053_cov_2.07415	1053	2.07415	FALSE	0.6	1	NA	NA	NA	NA	NA	NA	Ma_2019_SRR413622_NODE_1175_length_21220_cov_4.835530	NA	0.811878	0.188122	NA	NA	NA	NA	NA	Genome-fragment	Not-determined	NA	FALSE	NA	NA	NA	NA	NA	NA	NA	NA	NA	NA	NA	NA	NA
metaspades_11_S11_L001_NODE_333_length_3776_cov_3.49234	3776	3.49234	FALSE	0.43	4	2	NA	NA	NA	NA	NA	NA	NA	0.811878	0.188122	NA	NA	NA	NA	NA	Genome-fragment	Not-determined	NA	FALSE	NA	NA	NA	NA	NA	NA	NA	NA	NA	NA	NA	NA	NA
metaspades_11_S11_L001_NODE_3364_length_1045_cov_2.09091	1045	2.09091	FALSE	0.49	1	1	NA	NA	NA	NA	NA	NA	NA	0.869127	0.130873	NA	NA	NA	NA	NA	Genome-fragment	Not-determined	NA	FALSE	NA	NA	NA	NA	NA	NA	NA	NA	NA	NA	NA	NA	NA
metaspades_11_S11_L001_NODE_3431_length_1030_cov_2.39282	1030	2.39282	FALSE	0.43	1	NA	NA	NA	NA	NA	NA	NA	NA	0.811878	0.188122	NA	NA	NA	NA	NA	Genome-fragment	Not-determined	NA	FALSE	NA	NA	NA	NA	NA	NA	NA	NA	NA	NA	NA	NA	NA
metaspades_11_S11_L001_NODE_3531_length_1004_cov_2.51528	1004	2.51528	FALSE	0.5	2	1	NA	NA	NA	UGV-GENOME-0335296	uvig_447175 SRR5056846_187 length_67791_VirSorter_cat_2	NA	MGV-GENOME-0376841 2564-159034/159034	0.811878	0.188122	NA	NA	NA	NA	NA	Genome-fragment	Not-determined	NA	FALSE	NA	NA	Human GIT	NA	Caudovirales	NA	Duplodnaviria	Heunggongvirae	Uroviricota	Caudoviricetes	formerly Caudovirales	NA	NA
metaspades_11_S11_L001_NODE_3554_length_1000_cov_4.80847	1000	4.80847	FALSE	0.46	1	NA	NA	NA	NA	UGV-GENOME-0326526	NA	NA	MGV-GENOME-4402512 1-30008/30008	0.811878	0.188122	NA	NA	NA	NA	NA	Genome-fragment	Not-determined	NA	FALSE	NA	NA	Human GIT	Prevotella	NA	Prevotella	NA	NA	NA	NA	NA	NA	NA
metaspades_11_S11_L001_NODE_355_length_3688_cov_3.63281	3688	3.63281	FALSE	0.43	2	2	NA	NA	NA	NA	NA	NA	NA	0.811878	0.188122	NA	NA	NA	NA	NA	Genome-fragment	Not-determined	NA	FALSE	NA	NA	NA	NA	NA	NA	NA	NA	NA	NA	NA	NA	NA
metaspades_11_S11_L001_NODE_362_length_3658_cov_10.5615	3658	10.5615	FALSE	0.47	3	1	NA	NA	NA	NA	NA	NA	NA	0.660022	0.339978	NA	0.947	ssDNA	full	0	Genome-fragment	Not-determined	NA	FALSE	NA	NA	NA	NA	NA	NA	NA	NA	NA	NA	NA	NA	NA
metaspades_11_S11_L001_NODE_398_length_3464_cov_3.16544	3464	3.16544	FALSE	0.45	4	3	NA	NA	NA	NA	NA	Han_2018_ERR1398229_NODE_1097_length_9293_cov_114.645703	NA	0.888056	0.111944	NA	NA	NA	NA	NA	Genome-fragment	Not-determined	NA	FALSE	NA	NA	NA	NA	NA	NA	NA	NA	NA	NA	NA	NA	NA
metaspades_11_S11_L001_NODE_425_length_3383_cov_11.0874	3383	11.0874	FALSE	0.41	4	1	NA	NA	NA	NA	NA	NA	NA	0	1	temperate	0.933	ssDNA	full	0	Genome-fragment	Low-quality	5.33	FALSE	NA	NA	NA	NA	NA	NA	NA	NA	NA	NA	NA	NA	NA
metaspades_11_S11_L001_NODE_426_length_3383_cov_3.21725	3383	3.21725	FALSE	0.5	2	1	NA	NA	NA	NA	uvig_51285 ERR321397_5 length_80722_VirSorter_cat_2	Han_2018_ERR1398209_NODE_12_length_111015_cov_114.409850	NA	0.922852	0.0771476	NA	NA	NA	NA	NA	Genome-fragment	Not-determined	NA	FALSE	NA	NA	NA	NA	NA	NA	NA	NA	NA	NA	NA	NA	NA
metaspades_11_S11_L001_NODE_457_length_3291_cov_3.51638	3291	3.51638	FALSE	0.51	3	1	NA	NA	NA	NA	NA	Han_2018_ERR1398120_NODE_888_length_9888_cov_27.059595	NA	0.811878	0.188122	NA	NA	NA	NA	NA	Genome-fragment	Not-determined	NA	FALSE	VC_753_0	NA	NA	NA	NA	NA	NA	NA	NA	NA	NA	NA	NA
metaspades_11_S11_L001_NODE_467_length_3240_cov_3.32182	3240	3.32182	FALSE	0.5	3	1	NA	NA	NA	NA	NA	Shkoporov_2019_SRR9161505_NODE_357_length_33305_cov_32.255699	NA	0.811878	0.188122	NA	NA	NA	NA	NA	Genome-fragment	Not-determined	NA	FALSE	VC_872_0	NA	NA	NA	NA	NA	NA	NA	NA	NA	NA	NA	NA
metaspades_11_S11_L001_NODE_474_length_3228_cov_4.28648	3228	4.28648	FALSE	0.48	4	1	NA	NA	NA	NA	NA	Shkoporov_2018_SRR6128022_NODE_82_length_10218_cov_9.515301	NA	0.424833	0.575167	NA	NA	NA	NA	NA	Genome-fragment	Not-determined	NA	FALSE	NA	NA	NA	NA	NA	NA	NA	NA	NA	NA	NA	NA	NA
metaspades_11_S11_L001_NODE_475_length_3228_cov_2.24677	3228	2.24677	FALSE	0.51	4	4	NA	NA	NA	NA	NA	NA	NA	0.850245	0.149755	NA	0.72	dsDNAphage	full	0	Genome-fragment	Not-determined	NA	FALSE	NA	NA	NA	NA	NA	NA	NA	NA	NA	NA	NA	NA	NA
metaspades_11_S11_L001_NODE_482_length_3205_cov_4.07111	3205	4.07111	FALSE	0.45	3	1	NA	NA	NA	NA	NA	NA	NA	0.811878	0.188122	NA	NA	NA	NA	NA	Genome-fragment	Not-determined	NA	FALSE	NA	NA	NA	NA	NA	NA	NA	NA	NA	NA	NA	NA	NA
metaspades_11_S11_L001_NODE_52_length_7086_cov_4.74257	7086	4.74257	FALSE	0.53	3	3	NA	NA	NA	UGV-GENOME-0276548	NA	NA	MGV-GENOME-0341270 2583-60635/66761	0.970264	0.0297357	virulent	0.873	dsDNAphage	full	0	Genome-fragment	Low-quality	7.24	FALSE	VC_676_0	NA	Human GIT	Prevotellaceae	NA	Prevotellaceae	NA	NA	NA	NA	NA	NA	NA
metaspades_11_S11_L001_NODE_55_length_6960_cov_7.02839	6960	7.02839	FALSE	0.53	13	10	NA	NA	NA	UGV-GENOME-0337826_1	uvig_404273 SRR3992993_99-Pro length_70521_VirSorter_cat_5	Han_2018_ERR1398074_NODE_41_length_87803_cov_310.272359	MGV-GENOME-0246712 6857-36206/36206	0.811878	0.188122	NA	0.987	dsDNAphage	full	0	Genome-fragment	Low-quality	14.38	FALSE	NA	NA	Human GIT	Prevotellaceae	NA	Prevotellaceae	NA	NA	NA	NA	NA	NA	NA
metaspades_11_S11_L001_NODE_565_length_2970_cov_3.84391	2970	3.84391	FALSE	0.48	2	1	NA	NA	NA	NA	NA	NA	NA	0.811878	0.188122	NA	NA	NA	NA	NA	Genome-fragment	Not-determined	NA	FALSE	NA	NA	NA	NA	NA	NA	NA	NA	NA	NA	NA	NA	NA
metaspades_11_S11_L001_NODE_579_length_2942_cov_5.54763	2942	5.54763	FALSE	0.52	1	NA	NA	NA	NA	NA	NA	NA	NA	0.811878	0.188122	NA	NA	NA	NA	NA	Genome-fragment	Not-determined	NA	FALSE	NA	NA	NA	NA	NA	NA	NA	NA	NA	NA	NA	NA	NA
metaspades_11_S11_L001_NODE_583_length_2928_cov_5.01636	2928	5.01636	FALSE	0.44	5	4	NA	NA	NA	NA	NA	NA	NA	0.811878	0.188122	NA	0.907	ssDNA	full	0	Genome-fragment	Low-quality	4.53	FALSE	NA	NA	NA	NA	NA	NA	NA	NA	NA	NA	NA	NA	NA
metaspades_11_S11_L001_NODE_599_length_2889_cov_5.20113	2889	5.20113	FALSE	0.5	1	1	NA	NA	NA	NA	NA	NA	NA	0.811878	0.188122	NA	NA	NA	NA	NA	Genome-fragment	Not-determined	NA	FALSE	NA	NA	NA	NA	NA	NA	NA	NA	NA	NA	NA	NA	NA
metaspades_11_S11_L001_NODE_602_length_2884_cov_4.94698	2884	4.94698	FALSE	0.48	4	NA	NA	NA	NA	NA	uvig_103649 ERR478962_76 length_26320_VirSorter_cat_2	NA	NA	0.811878	0.188122	NA	NA	NA	NA	NA	Genome-fragment	Not-determined	NA	FALSE	NA	NA	NA	NA	NA	NA	NA	NA	NA	NA	NA	NA	NA
metaspades_11_S11_L001_NODE_664_length_2755_cov_6.24852	2755	6.24852	FALSE	0.43	3	2	NA	NA	NA	UGV-GENOME-0333401_1	NA	Han_2018_ERR1398216_NODE_444_length_19335_cov_377.889523	MGV-GENOME-0333401 1-54069/60917	0.811878	0.188122	NA	0.87	RNA	full	0	Genome-fragment	Not-determined	NA	FALSE	NA	NA	Human GIT	Prevotella	NA	Prevotella	NA	NA	NA	NA	NA	NA	NA
metaspades_11_S11_L001_NODE_697_length_2666_cov_4.99809	2666	4.99809	FALSE	0.44	3	NA	NA	NA	NA	NA	NA	NA	NA	0.811878	0.188122	NA	NA	NA	NA	NA	Genome-fragment	Not-determined	NA	FALSE	NA	NA	NA	NA	NA	NA	NA	NA	NA	NA	NA	NA	NA
metaspades_11_S11_L001_NODE_704_length_2655_cov_2.71885	2655	2.71885	FALSE	0.43	5	2	NA	NA	NA	NA	ivig_1072 VIRSorter_QSAQ01000001_1_Prevotella_copri_strain_AF11-14_AF11-14_Scaf1__whole_genome_shotgun_sequence_gene_117_gene_187-146848-212583-cat_5	Ma_2019_SRR341665_NODE_121_length_71284_cov_55.331564	NA	0.805532	0.194468	NA	NA	NA	NA	NA	Genome-fragment	Low-quality	1.62	FALSE	NA	NA	NA	NA	NA	NA	NA	NA	NA	NA	NA	NA	NA
metaspades_11_S11_L001_NODE_70_length_6400_cov_3.89125	6400	3.89125	FALSE	0.43	7	2	NA	NA	NA	NA	NA	NA	NA	0.811878	0.188122	NA	NA	NA	NA	NA	Genome-fragment	Not-determined	NA	FALSE	VC_601_0	NA	NA	NA	NA	NA	NA	NA	NA	NA	NA	NA	NA
metaspades_11_S11_L001_NODE_75_length_6217_cov_8.51444	6217	8.51444	FALSE	0.48	4	1	NA	NA	NA	NA	NA	Han_2018_ERR1398260_NODE_1529_length_11908_cov_263.968362	NA	0.811878	0.188122	NA	NA	NA	NA	NA	Genome-fragment	Not-determined	NA	FALSE	VC_872_0	NA	NA	NA	NA	NA	NA	NA	NA	NA	NA	NA	NA
metaspades_11_S11_L001_NODE_783_length_2513_cov_3.36452	2513	3.36452	FALSE	0.51	3	NA	NA	NA	NA	NA	NA	Shkoporov_2019_SRR9161503_NODE_109_length_64161_cov_36.238371	MGV-GENOME-0353475 1-82146/82146	0.811878	0.188122	NA	NA	NA	NA	NA	Genome-fragment	Not-determined	NA	FALSE	NA	NA	NA	NA	NA	NA	NA	NA	NA	NA	NA	NA	NA
metaspades_11_S11_L001_NODE_857_length_2399_cov_3.3878	2399	3.3878	FALSE	0.44	2	1	NA	NA	NA	NA	NA	Han_2018_ERR1398114_NODE_1934_length_7702_cov_18.674251	NA	0.811878	0.188122	NA	NA	NA	NA	NA	Genome-fragment	Not-determined	NA	FALSE	NA	NA	NA	NA	NA	NA	NA	NA	NA	NA	NA	NA	NA
metaspades_11_S11_L001_NODE_865_length_2390_cov_2.48608	2390	2.48608	FALSE	0.5	5	1	NA	NA	NA	NA	NA	NA	MGV-GENOME-0378572 1-166800/182475	0.811878	0.188122	NA	NA	NA	NA	NA	Genome-fragment	Not-determined	NA	FALSE	NA	NA	NA	NA	NA	NA	NA	NA	NA	NA	NA	NA	NA
metaspades_11_S11_L001_NODE_872_length_2379_cov_3.88468	2379	3.88468	FALSE	0.46	6	NA	NA	NA	NA	NA	NA	NA	NA	0.811878	0.188122	NA	NA	NA	NA	NA	Genome-fragment	Not-determined	NA	FALSE	NA	NA	NA	NA	NA	NA	NA	NA	NA	NA	NA	NA	NA
metaspades_11_S11_L001_NODE_878_length_2372_cov_4.47562	2372	4.47562	FALSE	0.45	3	1	NA	NA	NA	NA	NA	NA	NA	0.811878	0.188122	NA	NA	NA	NA	NA	Genome-fragment	Not-determined	NA	FALSE	NA	NA	NA	NA	NA	NA	NA	NA	NA	NA	NA	NA	NA
metaspades_11_S11_L001_NODE_944_length_2280_cov_4.02427	2280	4.02427	FALSE	0.47	2	2	NA	NA	NA	NA	NA	NA	NA	0.811878	0.188122	NA	NA	NA	NA	NA	Genome-fragment	Not-determined	NA	FALSE	NA	NA	NA	NA	NA	NA	NA	NA	NA	NA	NA	NA	NA
metaspades_11_S11_L001_NODE_993_length_2224_cov_3.89488	2224	3.89488	FALSE	0.44	2	NA	NA	NA	NA	NA	NA	NA	NA	0.811878	0.188122	NA	NA	NA	NA	NA	Genome-fragment	Not-determined	NA	FALSE	NA	NA	NA	NA	NA	NA	NA	NA	NA	NA	NA	NA	NA
metaspades_12_S12_L001_NODE_101_length_2459_cov_3.05324	2459	3.05324	FALSE	0.36	5	2	NA	NA	NA	UGV-GENOME-0329871	uvig_495629 SRR5127537_35 length_63201_VirSorter_cat_2	Kang_0041_ST002_N_NODE_31_length_57154_cov_283.683199	MGV-GENOME-0322992 1-55669/55669	0	1	temperate	1	dsDNAphage	full	1	Genome-fragment	Low-quality	4.21	FALSE	NA	NA	Human GIT	Lachnospiraceae	NA	Lachnospiraceae	NA	NA	NA	NA	NA	NA	NA
metaspades_12_S12_L001_NODE_109_length_2387_cov_3.3705	2387	3.3705	FALSE	0.41	9	6	NA	NA	NA	Kang_0041_ST002_N_NODE_31_length_57154_cov_283.683199	uvig_492363 SRR5127807_79-Pro length_65668_VirSorter_cat_5	Kang_0041_ST002_N_NODE_31_length_57154_cov_283.683199	NA	0.811878	0.188122	NA	0.967	dsDNAphage	full	0	Genome-fragment	Low-quality	4.21	FALSE	NA	NA	Human GIT	Lachnospiraceae	NA	Lachnospiraceae	NA	NA	NA	NA	NA	NA	NA
metaspades_12_S12_L001_NODE_1184_length_1000_cov_1.97143	1000	1.97143	FALSE	0.5	1	1	NA	NA	NA	NA	NA	NA	NA	0.880031	0.119969	NA	NA	NA	NA	NA	Genome-fragment	Not-determined	NA	FALSE	NA	NA	NA	NA	NA	NA	NA	NA	NA	NA	NA	NA	NA
metaspades_12_S12_L001_NODE_118_length_2325_cov_6.67137	2325	6.67137	FALSE	0.4	2	1	NA	NA	Kang_0041_ST002_N_NODE_14_length_83190_cov_13509.854851	NA	NA	Shkoporov_2018_SRR6128101_NODE_10_length_83366_cov_437.377561	NA	0.811878	0.188122	NA	NA	NA	NA	NA	Genome-fragment	Low-quality	1.77	FALSE	NA	NA	NA	NA	NA	NA	Duplodnaviria	Heunggongvirae	Uroviricota	Caudoviricetes	Crassvirales	NA	NA
metaspades_12_S12_L001_NODE_121_length_2308_cov_3.0617	2308	3.0617	FALSE	0.47	3	3	NA	NA	NA	NA	NA	NA	NA	0.1125	0.8875	NA	NA	NA	NA	NA	Genome-fragment	Low-quality	2.99	FALSE	NA	NA	NA	NA	NA	NA	NA	NA	NA	NA	NA	NA	NA
metaspades_12_S12_L001_NODE_127_length_2258_cov_8.95642	2258	8.95642	FALSE	0.51	2	NA	NA	NA	NA	NA	NA	NA	NA	0.811878	0.188122	NA	NA	NA	NA	NA	Genome-fragment	Not-determined	NA	FALSE	NA	Lactobacillus	NA	NA	NA	Lactobacillus	NA	NA	NA	NA	NA	NA	NA
metaspades_12_S12_L001_NODE_129_length_2252_cov_9.85526	2252	9.85526	FALSE	0.46	3	NA	NA	NA	NA	NA	NA	NA	NA	0.811878	0.188122	NA	1	ssDNA	full	0	Genome-fragment	Not-determined	NA	FALSE	NA	NA	NA	NA	NA	NA	NA	NA	NA	NA	NA	NA	NA
metaspades_12_S12_L001_NODE_12_length_10868_cov_4.35023	10868	4.35023	FALSE	0.41	19	11	NA	NA	NA	UGV-GENOME-0332293	uvig_67543 ERR414267_184 length_77603_VirSorter_cat_2	Shkoporov_2019_SRR9161510_NODE_36_length_58448_cov_149.495453	MGV-GENOME-0326521	0.884304	0.115696	NA	1	dsDNAphage	full	3	Genome-fragment	Low-quality	18.74	FALSE	VC_476_0	NA	Human GIT	Lachnospiraceae	NA	Lachnospiraceae	NA	NA	NA	NA	NA	NA	NA
metaspades_12_S12_L001_NODE_181_length_1922_cov_4.30477	1922	4.30477	FALSE	0.46	1	NA	NA	NA	NA	NA	NA	Ma_2019_SRR341629_NODE_708_length_12783_cov_40.609915	NA	0.811878	0.188122	NA	NA	NA	NA	NA	Genome-fragment	Not-determined	NA	FALSE	NA	NA	NA	NA	NA	NA	NA	NA	NA	NA	NA	NA	NA
metaspades_12_S12_L001_NODE_184_length_1900_cov_5.45583	1900	5.45583	FALSE	0.47	3	1	NA	NA	NA	NA	NA	Rampelli_10025_NODE_2518_length_5230_cov_7.020870	NA	0.564033	0.435967	NA	0.94	ssDNA	full	0	Genome-fragment	Low-quality	2.77	FALSE	NA	NA	NA	NA	NA	NA	NA	NA	NA	NA	NA	NA	NA
metaspades_12_S12_L001_NODE_188_length_1894_cov_1.87058	1894	1.87058	FALSE	0.37	1	1	NA	NA	NA	UGV-GENOME-0354353	uvig_193617 ERR912048_224 length_81873_VirSorter_cat_2	NA	MGV-GENOME-0356535	0.811878	0.188122	NA	NA	NA	NA	NA	Genome-fragment	Low-quality	2.16	FALSE	NA	NA	Human GIT	Bacteria	Caudovirales	Bacteria	Duplodnaviria	Heunggongvirae	Uroviricota	Caudoviricetes	formerly Caudovirales	NA	NA
metaspades_12_S12_L001_NODE_19_length_6703_cov_5.89636	6703	5.89636	FALSE	0.5	3	1	NA	NA	NA	UGV-GENOME-0347047_1	uvig_70434 ERR414462_182 length_78260_VirSorter_cat_2	Han_2018_ERR1398163_NODE_219_length_22174_cov_348.621909	MGV-GENOME-0347047 7346-46813/73297	0.811878	0.188122	NA	NA	NA	NA	NA	Genome-fragment	Not-determined	NA	FALSE	NA	NA	Human GIT	NA	NA	NA	NA	NA	NA	NA	NA	NA	NA
metaspades_12_S12_L001_NODE_1_length_95647_cov_69.7516	95647	69.7516	TRUE	0.31	95	61	NA	NA	Fdyn_ms_11	NA	NA	NA	NA	0.95	0.05	NA	1	dsDNAphage	full	2	High-quality	Complete	100	FALSE	VC_449_0	Prevotella	NA	NA	NA	Prevotella	Duplodnaviria	Heunggongvirae	Uroviricota	Caudoviricetes	Crassvirales	Intestiviridae	Carjivirus
metaspades_12_S12_L001_NODE_204_length_1844_cov_4.88373	1844	4.88373	FALSE	0.61	6	3	NA	NA	NA	UGV-GENOME-0289726	uvig_379391 SRR2155311_239 length_50392_VirSorter_cat_2	NA	MGV-GENOME-0299343	0.870044	0.129956	NA	0.993	dsDNAphage	full	0	Genome-fragment	Low-quality	3.86	FALSE	NA	NA	Human GIT	Faecalibacterium	Caudovirales	Faecalibacterium	Duplodnaviria	Heunggongvirae	Uroviricota	Caudoviricetes	formerly Caudovirales	NA	NA
metaspades_12_S12_L001_NODE_206_length_1823_cov_3.22964	1823	3.22964	FALSE	0.51	1	1	NA	NA	NA	NA	NA	NA	NA	0.125	0.875	NA	NA	NA	NA	NA	Genome-fragment	Not-determined	NA	FALSE	NA	NA	NA	NA	NA	NA	NA	NA	NA	NA	NA	NA	NA
metaspades_12_S12_L001_NODE_23_length_6027_cov_4.48359	6027	4.48359	FALSE	0.44	11	3	NA	NA	NA	UGV-GENOME-0287536	uvig_70434 ERR414462_182 length_78260_VirSorter_cat_2	Ma_2019_SRR413574_NODE_126_length_116177_cov_38.815280	MGV-GENOME-0347200 1-73514/73514	0.5125	0.4875	NA	NA	NA	NA	NA	Genome-fragment	Not-determined	NA	FALSE	VC_794_0	NA	Human GIT	NA	NA	NA	NA	NA	NA	NA	NA	NA	NA
metaspades_12_S12_L001_NODE_247_length_1734_cov_2.81418	1734	2.81418	FALSE	0.34	1	NA	NA	NA	NA	IMGVR_UViG_3300029553_000006|3300029553|Ga0245115_100167	uvig_494166 SRR5127565_15 length_84672_VirSorter_cat_2	NA	MGV-GENOME-0354056 1-83105/83105	0.811878	0.188122	NA	NA	NA	NA	NA	Genome-fragment	Low-quality	1.53	FALSE	NA	NA	NA	NA	NA	NA	Duplodnaviria	Heunggongvirae	Uroviricota	Caudoviricetes	Crassvirales	NA	NA
metaspades_12_S12_L001_NODE_257_length_1717_cov_5.70818	1717	5.70818	FALSE	0.4	2	1	NA	NA	NA	NA	NA	NA	NA	0.850245	0.149755	NA	0.947	ssDNA	full	0	Genome-fragment	Not-determined	NA	FALSE	NA	NA	NA	NA	NA	NA	NA	NA	NA	NA	NA	NA	NA
metaspades_12_S12_L001_NODE_269_length_1694_cov_3.87797	1694	3.87797	FALSE	0.64	3	3	NA	NA	NA	UGV-GENOME-0288468	ivig_2130 VIRSorter_QUJL01000011_1_Butyricicoccus_sp__AM28-25_AM28-25_Scaf11__whole_genome_shotgun_sequence_gene_27_gene_91-28472-73795-cat_5	Ma_2019_SRR413667_NODE_149_length_68833_cov_19.518480	MGV-GENOME-0250014 1-36743/36743	0.811878	0.188122	NA	0.993	dsDNAphage	full	1	Genome-fragment	Low-quality	3.61	FALSE	NA	NA	Human GIT	Faecalibacterium	Caudovirales	Faecalibacterium	Duplodnaviria	Heunggongvirae	Uroviricota	Caudoviricetes	formerly Caudovirales	NA	NA
metaspades_12_S12_L001_NODE_26_length_4755_cov_10.1464	4755	10.1464	FALSE	0.45	4	2	NA	NA	NA	NA	NA	NA	NA	0.811878	0.188122	NA	0.84	ssDNA	full	0	Genome-fragment	Low-quality	5.86	FALSE	VC_1009_0	NA	NA	NA	NA	NA	NA	NA	NA	NA	NA	NA	NA
metaspades_12_S12_L001_NODE_280_length_1666_cov_3.9671	1666	3.9671	FALSE	0.47	2	1	NA	NA	NA	UGV-GENOME-0270268	uvig_422202 SRR4408052_22-Pro length_85412_VirSorter_cat_5	Ma_2019_SRR413611_NODE_293_length_38971_cov_3.313753	MGV-GENOME-0239362 1-35130/35130	0.791521	0.208479	NA	NA	NA	NA	NA	Genome-fragment	Low-quality	3.16	FALSE	NA	NA	Human GIT	Burkholderiales	Caudovirales	Burkholderiales	Duplodnaviria	Heunggongvirae	Uroviricota	Caudoviricetes	formerly Caudovirales	NA	NA
metaspades_12_S12_L001_NODE_29_length_4645_cov_3.91547	4645	3.91547	FALSE	0.4	12	7	NA	NA	NA	Kang_0041_ST002_N_NODE_31_length_57154_cov_283.683199	uvig_492912 SRR5127528_246 length_37752_VirSorter_cat_2	Kang_0041_ST002_N_NODE_31_length_57154_cov_283.683199	NA	0.811878	0.188122	NA	0.973	dsDNAphage	full	0	Genome-fragment	Low-quality	8.13	FALSE	NA	NA	Human GIT	Lachnospiraceae	NA	Lachnospiraceae	NA	NA	NA	NA	NA	NA	NA
metaspades_12_S12_L001_NODE_309_length_1609_cov_7.74903	1609	7.74903	FALSE	0.43	1	1	NA	NA	Kang_0041_ST002_N_NODE_14_length_83190_cov_13509.854851	IMGVR_UViG_3300029881_000008|3300029881|Ga0245307_1000345	uvig_290301 ERR1578665_773-Pro length_34163_VirSorter_cat_5	SRR7892464_NODE_7_length_42606_cov_271.448121	MGV-GENOME-0369918 1-107939/107939	0.811878	0.188122	NA	NA	NA	NA	NA	Genome-fragment	Low-quality	1.77	FALSE	NA	NA	NA	NA	NA	NA	Duplodnaviria	Heunggongvirae	Uroviricota	Caudoviricetes	Crassvirales	NA	NA
metaspades_12_S12_L001_NODE_346_length_1564_cov_2.44864	1564	2.44864	FALSE	0.55	2	1	NA	NA	NA	NA	NA	NA	NA	0.811878	0.188122	NA	NA	NA	NA	NA	Genome-fragment	Not-determined	NA	FALSE	NA	NA	NA	NA	NA	NA	NA	NA	NA	NA	NA	NA	NA
metaspades_12_S12_L001_NODE_34_length_4274_cov_5.87248	4274	5.87248	FALSE	0.41	5	4	NA	NA	NA	DTR_497492	uvig_187645 ERR912079_504 length_58462_VirSorter_cat_2	Shkoporov_2019_SRR9161510_NODE_36_length_58448_cov_149.495453	MGV-GENOME-0353445 8317-66441/82081	0.888056	0.111944	NA	0.973	dsDNAphage	full	0	Genome-fragment	Low-quality	7.48	FALSE	VC_611_0	NA	Human gut	Lachnospiraceae	NA	Lachnospiraceae	NA	NA	NA	NA	NA	NA	NA
metaspades_12_S12_L001_NODE_353_length_1543_cov_3.83737	1543	3.83737	FALSE	0.48	1	1	NA	NA	NA	NA	NA	NA	NA	0.811878	0.188122	NA	NA	NA	NA	NA	Genome-fragment	Not-determined	NA	FALSE	NA	NA	NA	NA	NA	NA	NA	NA	NA	NA	NA	NA	NA
metaspades_12_S12_L001_NODE_368_length_1512_cov_4.14001	1512	4.14001	FALSE	0.43	2	1	NA	NA	NA	NA	NA	NA	NA	0.791521	0.208479	NA	NA	NA	NA	NA	Genome-fragment	Not-determined	NA	FALSE	NA	NA	NA	NA	NA	NA	NA	NA	NA	NA	NA	NA	NA
metaspades_12_S12_L001_NODE_36_length_4164_cov_4.2699	4164	4.2699	FALSE	0.39	14	5	NA	NA	NA	UGV-GENOME-0330098	uvig_487404 SRR5127773_101 length_59135_VirSorter_cat_2	NA	MGV-GENOME-0330098	0.826746	0.173254	NA	0.953	dsDNAphage	full	1	Genome-fragment	Low-quality	7.2	FALSE	VC_474_0	NA	Human GIT	Lachnospiraceae	NA	Lachnospiraceae	NA	NA	NA	NA	NA	NA	NA
metaspades_12_S12_L001_NODE_43_length_3830_cov_4.00742	3830	4.00742	FALSE	0.55	2	1	NA	NA	NA	UGV-GENOME-0353567	uvig_559203 SRR5580363_82 length_52966_VirSorter_cat_2	Ma_2019_SRR341678_NODE_1438_length_11262_cov_4.327474	MGV-GENOME-0353567 1-82318/82318	0.910793	0.089207	NA	NA	NA	NA	NA	Genome-fragment	Low-quality	3.45	FALSE	NA	NA	Human GIT	Bacteria	NA	Bacteria	NA	NA	NA	NA	NA	NA	NA
metaspades_12_S12_L001_NODE_451_length_1410_cov_4.45756	1410	4.45756	FALSE	0.45	1	1	NA	NA	NA	UGV-GENOME-0224902	NA	NA	MGV-GENOME-0224902 1-32380/32380	0.650776	0.349224	NA	NA	NA	NA	NA	Genome-fragment	Not-determined	NA	FALSE	NA	NA	Human GIT	Prevotella	NA	Prevotella	NA	NA	NA	NA	NA	NA	NA
metaspades_12_S12_L001_NODE_5_length_54124_cov_10.7276	54124	10.7276	FALSE	0.44	72	58	NA	NA	NA	UGV-GENOME-0340660_1	uvig_592978 SRR7658603_103 length_55554_VirFinder_VirSorter_cat_2	NA	MGV-GENOME-0353808 29528-82702/82702	0.425	0.575	NA	0.993	dsDNAphage	full	5	High-quality	High-quality	95.02	FALSE	VC_625_0	NA	Human GIT	Prevotella	Caudovirales	Prevotella	Duplodnaviria	Heunggongvirae	Uroviricota	Caudoviricetes	formerly Caudovirales	NA	NA
metaspades_12_S12_L001_NODE_631_length_1239_cov_1.95608	1239	1.95608	FALSE	0.57	1	1	NA	NA	NA	NA	NA	NA	NA	0.811878	0.188122	NA	NA	NA	NA	NA	Genome-fragment	Not-determined	NA	FALSE	NA	NA	NA	NA	NA	NA	NA	NA	NA	NA	NA	NA	NA
metaspades_12_S12_L001_NODE_641_length_1232_cov_2.58879	1232	2.58879	FALSE	0.49	1	1	NA	NA	NA	NA	NA	NA	NA	0.811878	0.188122	NA	NA	NA	NA	NA	Genome-fragment	Not-determined	NA	FALSE	NA	NA	NA	NA	NA	NA	NA	NA	NA	NA	NA	NA	NA
metaspades_12_S12_L001_NODE_668_length_1211_cov_1.79671	1211	1.79671	FALSE	0.49	2	NA	NA	NA	NA	UGV-GENOME-0222843	NA	NA	NA	0.811878	0.188122	NA	NA	NA	NA	NA	Genome-fragment	Not-determined	NA	FALSE	NA	NA	Human GIT	Prevotella	NA	Prevotella	NA	NA	NA	NA	NA	NA	NA
metaspades_12_S12_L001_NODE_679_length_1206_cov_1.36577	1206	1.36577	FALSE	0.57	2	NA	NA	NA	NA	NA	NA	NA	NA	0.811878	0.188122	NA	NA	NA	NA	NA	Genome-fragment	Not-determined	NA	FALSE	NA	NA	NA	NA	NA	NA	NA	NA	NA	NA	NA	NA	NA
metaspades_12_S12_L001_NODE_71_length_2958_cov_9.84912	2958	9.84912	FALSE	0.39	10	6	NA	NA	NA	UGV-GENOME-0364732	uvig_517301 SRR6028297_203 length_19137_VirSorter_cat_2	NA	MGV-GENOME-0354118 1-83202/83202	0.811878	0.188122	NA	0.867	dsDNAphage	full	0	Genome-fragment	Low-quality	3.55	FALSE	NA	Anaeromassilibacillus	Human GIT	unclassified	Caudovirales	Anaeromassilibacillus	Duplodnaviria	Heunggongvirae	Uroviricota	Caudoviricetes	formerly Caudovirales	NA	NA
metaspades_12_S12_L001_NODE_728_length_1176_cov_3.08207	1176	3.08207	FALSE	0.52	2	1	NA	NA	NA	UGV-GENOME-0210553	uvig_453420 SRR5056868_998 length_34931_VirSorter_cat_2	Ma_2019_SRR413611_NODE_293_length_38971_cov_3.313753	MGV-GENOME-0190808 1-26386/26386	0.811878	0.188122	NA	NA	dsDNAphage	lt2gene	1	Genome-fragment	Low-quality	2.28	FALSE	NA	NA	Human GIT	Sutterella	Caudovirales	Sutterella	Duplodnaviria	Heunggongvirae	Uroviricota	Caudoviricetes	formerly Caudovirales	NA	NA
metaspades_12_S12_L001_NODE_757_length_1160_cov_2.20543	1160	2.20543	FALSE	0.39	2	NA	NA	NA	NA	NA	NA	NA	NA	0.811878	0.188122	NA	NA	NA	NA	NA	Genome-fragment	Not-determined	NA	FALSE	NA	NA	NA	NA	NA	NA	NA	NA	NA	NA	NA	NA	NA
metaspades_12_S12_L001_NODE_824_length_1133_cov_2.10761	1133	2.10761	FALSE	0.58	4	NA	NA	NA	NA	UGV-GENOME-0219497_1	uvig_104479 ERR479161_1370 length_17124_VirSorter_cat_2	NA	MGV-GENOME-0260014 1-38445/38445	0.811878	0.188122	NA	NA	NA	NA	NA	Genome-fragment	Low-quality	2.82	FALSE	NA	NA	Human GIT	Bifidobacterium	Caudovirales	Bifidobacterium	Duplodnaviria	Heunggongvirae	Uroviricota	Caudoviricetes	formerly Caudovirales	NA	NA
metaspades_12_S12_L001_NODE_855_length_1118_cov_2.18627	1118	2.18627	FALSE	0.52	1	NA	NA	NA	NA	NA	NA	Ma_2019_SRR413576_NODE_1270_length_10144_cov_35.200813	NA	0.811878	0.188122	NA	NA	NA	NA	NA	Genome-fragment	Not-determined	NA	FALSE	NA	NA	NA	NA	NA	NA	NA	NA	NA	NA	NA	NA	NA
metaspades_12_S12_L001_NODE_919_length_1100_cov_2.03062	1100	2.03062	FALSE	0.55	1	NA	NA	NA	NA	UGV-GENOME-0348727_1	NA	Ma_2019_SRR341685_NODE_264_length_57917_cov_9.369828	MGV-GENOME-0348727 1-37588/75733	0.811878	0.188122	NA	NA	NA	NA	NA	Genome-fragment	Not-determined	NA	FALSE	NA	NA	Human GIT	Prevotella	Caudovirales	Prevotella	Duplodnaviria	Heunggongvirae	Uroviricota	Caudoviricetes	formerly Caudovirales	NA	NA
metaspades_12_S12_L001_NODE_976_length_1079_cov_2.23535	1079	2.23535	FALSE	0.34	4	1	NA	NA	NA	NA	NA	NA	NA	0.811878	0.188122	NA	0.913	dsDNAphage	full	0	Genome-fragment	Low-quality	0.63	FALSE	NA	NA	NA	NA	NA	NA	NA	NA	NA	NA	NA	NA	NA
metaspades_12_S12_L001_NODE_99_length_2507_cov_13.1024	2507	13.1024	FALSE	0.44	3	2	NA	NA	NA	NA	NA	NA	NA	0.619896	0.380104	NA	0.86	ssDNA	full	0	Genome-fragment	Not-determined	NA	FALSE	NA	NA	NA	NA	NA	NA	NA	NA	NA	NA	NA	NA	NA
metaspades_13_S13_L001_NODE_1031_length_1008_cov_2.05352	1008	2.05352	FALSE	0.45	1	1	NA	NA	NA	UGV-GENOME-0224902	NA	NA	MGV-GENOME-0224902 1-32380/32380	0.650776	0.349224	NA	NA	NA	NA	NA	Genome-fragment	Not-determined	NA	FALSE	NA	NA	Human GIT	Prevotella	NA	Prevotella	NA	NA	NA	NA	NA	NA	NA
metaspades_13_S13_L001_NODE_115_length_2377_cov_2.08786	2377	2.08786	FALSE	0.37	4	4	NA	NA	NA	UGV-GENOME-0288661	uvig_492393 SRR5127807_135 length_51902_VirSorter_cat_2	Shkoporov_2019_SRR9161510_NODE_36_length_58448_cov_149.495453	MGV-GENOME-0326521	0.931779	0.0682209	NA	0.993	dsDNAphage	full	1	Genome-fragment	Low-quality	4.12	FALSE	NA	NA	Human GIT	Lachnospiraceae	NA	Lachnospiraceae	NA	NA	NA	NA	NA	NA	NA
metaspades_13_S13_L001_NODE_11_length_14429_cov_7.43447	14429	7.43447	FALSE	0.4	14	8	NA	NA	OMGY01000027	UGV-GENOME-0352315	uvig_561860 SRR5580247_44-Pro length_142938_VirSorter_cat_5	NA	MGV-GENOME-0374716 1-140677/140677	0.811878	0.188122	NA	0.993	dsDNAphage	full	3	Genome-fragment	Low-quality	9.56	FALSE	VC_288_0	NA	Human GIT	Parabacteroides	NA	Parabacteroides	Duplodnaviria	Heunggongvirae	Uroviricota	Caudoviricetes	Crassvirales	NA	NA
metaspades_13_S13_L001_NODE_129_length_2199_cov_5.82649	2199	5.82649	FALSE	0.35	4	1	NA	NA	GlobVir_NODE_3_length_85604_cov_38.9044_ID_5	UGV-GENOME-0355127	uvig_373156 SRR1930255_32 length_84658_VirSorter_cat_2	NA	MGV-GENOME-0319789 1-54083/54083	0.811878	0.188122	NA	0.993	dsDNAphage	full	1	Genome-fragment	Low-quality	1.92	FALSE	NA	NA	Human GIT	Bacteria	Caudovirales	Bacteria	Duplodnaviria	Heunggongvirae	Uroviricota	Caudoviricetes	Crassvirales	NA	NA
metaspades_13_S13_L001_NODE_130_length_2149_cov_2.54011	2149	2.54011	FALSE	0.48	6	2	NA	NA	NA	NA	NA	NA	NA	0.15	0.85	NA	0.767	dsDNAphage	full	0	Genome-fragment	Low-quality	3.77	FALSE	NA	NA	NA	NA	NA	NA	NA	NA	NA	NA	NA	NA	NA
metaspades_13_S13_L001_NODE_133_length_2137_cov_2.97214	2137	2.97214	FALSE	0.33	5	2	NA	NA	GlobVir_NODE_3_length_85604_cov_38.9044_ID_5	UGV-GENOME-0354035	uvig_550757 SRR5580379_58 length_68329_VirSorter_cat_2	NA	MGV-GENOME-0356044 1-85317/85317	0.811878	0.188122	NA	0.973	dsDNAphage	full	0	Genome-fragment	Low-quality	2.44	FALSE	NA	NA	Human GIT	Bacteria	Caudovirales	Bacteria	Duplodnaviria	Heunggongvirae	Uroviricota	Caudoviricetes	Crassvirales	NA	NA
metaspades_13_S13_L001_NODE_142_length_2097_cov_4.72772	2097	4.72772	FALSE	0.52	2	NA	NA	NA	NA	NA	NA	NA	NA	0.811878	0.188122	NA	NA	NA	NA	NA	Genome-fragment	Not-determined	NA	FALSE	NA	Neisseria	NA	NA	NA	Neisseria	NA	NA	NA	NA	NA	NA	NA
metaspades_13_S13_L001_NODE_14_length_13472_cov_5.63062	13472	5.63062	FALSE	0.39	12	7	NA	NA	GlobVir_NODE_1_length_130844_cov_337.168_ID_1	UGV-GENOME-0375270	uvig_199272 ERR912107_80 length_145205_VirSorter_cat_2	NA	MGV-GENOME-0375270	0.811878	0.188122	NA	0.98	dsDNAphage	full	3	Genome-fragment	Low-quality	8.93	FALSE	NA	NA	Human GIT	Parabacteroides	Caudovirales	Parabacteroides	Duplodnaviria	Heunggongvirae	Uroviricota	Caudoviricetes	Crassvirales	NA	NA
metaspades_13_S13_L001_NODE_157_length_2005_cov_2.05692	2005	2.05692	FALSE	0.55	1	NA	NA	NA	NA	NA	NA	NA	NA	0.811878	0.188122	NA	NA	NA	NA	NA	Genome-fragment	Not-determined	NA	FALSE	NA	NA	NA	NA	NA	NA	NA	NA	NA	NA	NA	NA	NA
metaspades_13_S13_L001_NODE_175_length_1914_cov_1.52232	1914	1.52232	FALSE	0.54	3	1	NA	NA	NA	NA	NA	NA	NA	0.811878	0.188122	NA	0.967	ssDNA	full	0	Genome-fragment	Low-quality	2.06	FALSE	NA	NA	NA	NA	NA	NA	NA	NA	NA	NA	NA	NA	NA
metaspades_13_S13_L001_NODE_176_length_1906_cov_5.11399	1906	5.11399	FALSE	0.35	1	NA	NA	NA	NA	UGV-GENOME-0356097	uvig_494166 SRR5127565_15 length_84672_VirSorter_cat_2	NA	MGV-GENOME-0355401	0.811878	0.188122	NA	NA	NA	NA	NA	Genome-fragment	Low-quality	2.2	FALSE	NA	NA	Human GIT	NA	Caudovirales	NA	Duplodnaviria	Heunggongvirae	Uroviricota	Caudoviricetes	formerly Caudovirales	NA	NA
metaspades_13_S13_L001_NODE_190_length_1860_cov_2.93019	1860	2.93019	FALSE	0.47	3	3	NA	NA	NA	UGV-GENOME-0280570	uvig_249115 ERR1190852_682 length_35936_VirSorter_cat_2	Ma_2019_SRR341705_NODE_178_length_77997_cov_19.126979	MGV-GENOME-0229175 1-33157/33157	0.811878	0.188122	NA	0.993	ssDNA	full	0	Genome-fragment	Low-quality	2.78	FALSE	NA	NA	Human GIT	Prevotellaceae	NA	Prevotellaceae	NA	NA	NA	NA	NA	NA	NA
metaspades_13_S13_L001_NODE_219_length_1759_cov_3.23944	1759	3.23944	FALSE	0.57	2	1	NA	NA	NA	NA	ivig_2913 VIRSorter_NZ_JH815515_1_Sutterella_wadsworthensis_2_1_59BFAA_genomic_scaffold_supercont1_3__whole_genome_shotgun_sequence_gene_66_gene_163-83302-153930-cat_5	NA	NA	0.811878	0.188122	NA	0.953	ssDNA	full	0	Genome-fragment	Not-determined	NA	FALSE	NA	NA	NA	NA	NA	NA	NA	NA	NA	NA	NA	NA	NA
metaspades_13_S13_L001_NODE_222_length_1754_cov_3.608	1754	3.608	FALSE	0.34	4	2	NA	NA	NA	UGV-GENOME-0341124	uvig_170641 ERR688609_252 length_43411_VirFinder_VirSorter_cat_2	NA	MGV-GENOME-0355826	0.811878	0.188122	NA	0.987	dsDNAphage	full	1	Genome-fragment	Low-quality	2	FALSE	NA	NA	Human GIT	Bacteria	Caudovirales	Bacteria	Duplodnaviria	Heunggongvirae	Uroviricota	Caudoviricetes	Crassvirales	NA	NA
metaspades_13_S13_L001_NODE_257_length_1660_cov_2.05981	1660	2.05981	FALSE	0.51	4	NA	NA	NA	NA	UGV-GENOME-0311266	uvig_22024 ERR209307_90 length_14030_VirFinder	Ma_2019_SRR413771_NODE_445_length_50365_cov_5.705228	MGV-GENOME-0311266 1-50367/50367	0.811878	0.188122	NA	NA	NA	NA	NA	Genome-fragment	Not-determined	NA	FALSE	NA	NA	Human GIT	Ruminococcaceae	Caudovirales	Ruminococcaceae	Duplodnaviria	Heunggongvirae	Uroviricota	Caudoviricetes	formerly Caudovirales	NA	NA
metaspades_13_S13_L001_NODE_279_length_1613_cov_83.2105	1613	83.2105	FALSE	0.36	2	1	NA	NA	NA	UGV-GENOME-0368782	uvig_89636 ERR479021_46 length_104555_VirFinder	NA	MGV-GENOME-0368782	0.811878	0.188122	NA	0.94	ssDNA	full	0	Genome-fragment	Low-quality	1.56	FALSE	NA	NA	Human GIT	Chlamydia	NA	Chlamydia	Duplodnaviria	Heunggongvirae	Uroviricota	Caudoviricetes	Crassvirales	NA	NA
metaspades_13_S13_L001_NODE_293_length_1582_cov_4.05239	1582	4.05239	FALSE	0.5	2	2	NA	NA	NA	UGV-GENOME-0233925	uvig_433011 SRR4481730_258 length_61702_VirSorter_cat_2	Ma_2019_SRR413611_NODE_293_length_38971_cov_3.313753	MGV-GENOME-0336514 1163-62848/62848	0.791521	0.208479	NA	NA	NA	NA	NA	Genome-fragment	Low-quality	3	FALSE	NA	NA	Human GIT	Sutterella	NA	Sutterella	NA	NA	NA	NA	NA	NA	NA
metaspades_13_S13_L001_NODE_315_length_1548_cov_2.10516	1548	2.10516	FALSE	0.43	3	3	NA	NA	NA	DTR_503997	uvig_182667 ERR912044_452 length_59156_VirSorter_cat_2	NA	MGV-GENOME-0328842	0.811878	0.188122	NA	1	ssDNA	full	0	Genome-fragment	Low-quality	2.54	FALSE	NA	NA	Human gut	Lachnospiraceae	NA	Lachnospiraceae	NA	NA	NA	NA	NA	NA	NA
metaspades_13_S13_L001_NODE_339_length_1501_cov_1.72476	1501	1.72476	FALSE	0.45	1	1	NA	NA	NA	UGV-GENOME-0354370	uvig_574350 SRR5898972_56 length_51202_VirSorter_cat_2	Rampelli_SM_42_NODE_2227_length_7371_cov_5.656643	MGV-GENOME-0354370 1-83567/83567	0.811878	0.188122	NA	NA	NA	NA	NA	Genome-fragment	Low-quality	1.8	FALSE	NA	NA	Human GIT	NA	NA	NA	NA	NA	NA	NA	NA	NA	NA
metaspades_13_S13_L001_NODE_359_length_1465_cov_3.51064	1465	3.51064	FALSE	0.4	1	1	NA	NA	NA	NA	NA	NA	NA	0.811878	0.188122	NA	NA	NA	NA	NA	Genome-fragment	Not-determined	NA	FALSE	NA	NA	NA	NA	NA	NA	NA	NA	NA	NA	NA	NA	NA
metaspades_13_S13_L001_NODE_365_length_1455_cov_4.27286	1455	4.27286	FALSE	0.65	4	4	NA	NA	NA	NA	NA	NA	NA	0.811878	0.188122	NA	1	ssDNA	full	0	Genome-fragment	Low-quality	3.39	FALSE	NA	NA	NA	NA	NA	NA	NA	NA	NA	NA	NA	NA	NA
metaspades_13_S13_L001_NODE_37_length_4798_cov_4.49125	4798	4.49125	FALSE	0.37	8	5	NA	NA	OCHF01000011	UGV-GENOME-0375523	uvig_154942 ERR636408_226-Pro length_123028_VirSorter_cat_5	NA	MGV-GENOME-0374814	0.811878	0.188122	NA	0.987	dsDNAphage	full	0	Genome-fragment	Low-quality	3.18	FALSE	NA	NA	Human GIT	Parabacteroides	NA	Parabacteroides	Duplodnaviria	Heunggongvirae	Uroviricota	Caudoviricetes	Crassvirales	NA	NA
metaspades_13_S13_L001_NODE_382_length_1433_cov_2.91292	1433	2.91292	FALSE	0.44	2	1	NA	NA	NA	UGV-GENOME-0358464	uvig_85758 ERR414336_123-Pro length_74511_VirSorter_cat_5	Shkoporov_2019_SRR9162899_NODE_1069_length_5046_cov_6.574434	MGV-GENOME-0358464 1-88156/88156	0.811878	0.188122	NA	NA	NA	NA	NA	Genome-fragment	Low-quality	2.39	FALSE	NA	NA	Human GIT	NA	NA	NA	NA	NA	NA	NA	NA	NA	NA
metaspades_13_S13_L001_NODE_38_length_4698_cov_2.95305	4698	2.95305	FALSE	0.5	4	4	NA	NA	NA	NA	NA	NA	NA	0.811878	0.188122	NA	0.533	dsDNAphage	full	0	Genome-fragment	Not-determined	NA	FALSE	NA	NA	NA	NA	NA	NA	NA	NA	NA	NA	NA	NA	NA
metaspades_13_S13_L001_NODE_43_length_4261_cov_7.46671	4261	7.46671	FALSE	0.47	5	NA	NA	NA	NA	NA	NA	NA	NA	0.811878	0.188122	NA	0.58	dsDNAphage	full	0	Genome-fragment	Not-determined	NA	FALSE	VC_695_0	NA	NA	NA	NA	NA	NA	NA	NA	NA	NA	NA	NA
metaspades_13_S13_L001_NODE_45_length_4186_cov_6.41661	4186	6.41661	FALSE	0.47	5	3	NA	NA	NA	NA	NA	NA	NA	0.0125	0.9875	temperate	0.98	ssDNA	full	0	Genome-fragment	Not-determined	NA	FALSE	VC_765_0	NA	NA	NA	NA	NA	NA	NA	NA	NA	NA	NA	NA
metaspades_13_S13_L001_NODE_485_length_1310_cov_2.38008	1310	2.38008	FALSE	0.57	3	1	NA	NA	NA	NA	NA	NA	NA	0.811878	0.188122	NA	0.987	ssDNA	full	0	Genome-fragment	Not-determined	NA	FALSE	NA	NA	NA	NA	NA	NA	NA	NA	NA	NA	NA	NA	NA
metaspades_13_S13_L001_NODE_61_length_3566_cov_4.68584	3566	4.68584	FALSE	0.45	4	1	NA	NA	NA	NA	NA	NA	NA	0.811878	0.188122	NA	0.547	dsDNAphage	full	0	Genome-fragment	Low-quality	4.39	FALSE	VC_1009_0	NA	NA	NA	NA	NA	NA	NA	NA	NA	NA	NA	NA
metaspades_13_S13_L001_NODE_695_length_1152_cov_1.4959	1152	1.4959	FALSE	0.6	2	1	NA	NA	NA	NA	uvig_441082 SRR5056980_11 length_193232_VirSorter_cat_2	NA	NA	0.811878	0.188122	NA	NA	NA	NA	NA	Genome-fragment	Not-determined	NA	FALSE	NA	NA	NA	NA	NA	NA	NA	NA	NA	NA	NA	NA	NA
metaspades_13_S13_L001_NODE_700_length_1146_cov_3.97342	1146	3.97342	FALSE	0.5	2	NA	NA	NA	NA	NA	NA	NA	NA	0.811878	0.188122	NA	NA	NA	NA	NA	Genome-fragment	Not-determined	NA	FALSE	NA	Lactobacillus	NA	NA	NA	Lactobacillus	NA	NA	NA	NA	NA	NA	NA
metaspades_13_S13_L001_NODE_706_length_1141_cov_1.35451	1141	1.35451	FALSE	0.49	3	2	NA	NA	NA	NA	uvig_131483 ERR589851_625 length_39874_VirSorter_cat_2	NA	NA	0.811878	0.188122	NA	NA	NA	NA	NA	Genome-fragment	Not-determined	NA	FALSE	NA	NA	NA	NA	NA	NA	NA	NA	NA	NA	NA	NA	NA
metaspades_13_S13_L001_NODE_736_length_1125_cov_2.54953	1125	2.54953	FALSE	0.43	4	1	NA	NA	NA	UGV-GENOME-0326425	uvig_389382 SRR2992886_100-Pro length_110137_VirSorter_cat_5	NA	MGV-GENOME-0342163 1-57990/67657	1	0	virulent	0.973	ssDNA	full	0	Genome-fragment	Low-quality	1.97	FALSE	NA	[Eubacterium]	Human GIT	Lachnospiraceae	NA	[Eubacterium]	NA	NA	NA	NA	NA	NA	NA
metaspades_13_S13_L001_NODE_73_length_3092_cov_3.02074	3092	3.02074	FALSE	0.37	4	2	NA	NA	NA	NA	uvig_213977 ERR1018271_820 length_17172_VirSorter_cat_2	NA	NA	0.811878	0.188122	NA	NA	NA	NA	NA	Genome-fragment	Not-determined	NA	FALSE	NA	NA	NA	NA	NA	NA	NA	NA	NA	NA	NA	NA	NA
metaspades_13_S13_L001_NODE_767_length_1110_cov_1.92227	1110	1.92227	FALSE	0.47	3	1	NA	NA	NA	NA	NA	NA	NA	0.2625	0.7375	NA	0.987	ssDNA	full	0	Genome-fragment	Not-determined	NA	FALSE	NA	NA	NA	NA	NA	NA	NA	NA	NA	NA	NA	NA	NA
metaspades_13_S13_L001_NODE_76_length_2955_cov_10.71	2955	10.71	FALSE	0.45	3	1	NA	NA	NA	NA	NA	NA	NA	0.619896	0.380104	NA	0.773	ssDNA	full	0	Genome-fragment	Low-quality	5.05	FALSE	NA	NA	NA	NA	NA	NA	NA	NA	NA	NA	NA	NA	NA
metaspades_13_S13_L001_NODE_77_length_2939_cov_4.02739	2939	4.02739	FALSE	0.52	5	4	NA	NA	NA	UGV-GENOME-0271730_1	NA	NA	MGV-GENOME-0271730 1-38003/40624	0.456826	0.543174	NA	0.72	dsDNAphage	full	0	Genome-fragment	Low-quality	6.06	FALSE	NA	NA	Human GIT	Sutterella	Caudovirales	Sutterella	Duplodnaviria	Heunggongvirae	Uroviricota	Caudoviricetes	formerly Caudovirales	NA	NA
metaspades_13_S13_L001_NODE_796_length_1095_cov_2.14135	1095	2.14135	FALSE	0.61	1	1	NA	NA	NA	NA	NA	NA	NA	0.811878	0.188122	NA	NA	NA	NA	NA	Genome-fragment	Not-determined	NA	FALSE	NA	NA	NA	NA	NA	NA	NA	NA	NA	NA	NA	NA	NA
metaspades_13_S13_L001_NODE_81_length_2847_cov_5.86748	2847	5.86748	FALSE	0.44	5	1	NA	NA	NA	NA	NA	NA	NA	0.564033	0.435967	NA	0.62	ssDNA	full	0	Genome-fragment	Low-quality	4.15	FALSE	NA	NA	NA	NA	NA	NA	NA	NA	NA	NA	NA	NA	NA
metaspades_13_S13_L001_NODE_834_length_1083_cov_2.41926	1083	2.41926	FALSE	0.56	1	NA	NA	NA	NA	NA	NA	NA	NA	0.811878	0.188122	NA	NA	NA	NA	NA	Genome-fragment	Not-determined	NA	FALSE	NA	NA	NA	NA	NA	NA	NA	NA	NA	NA	NA	NA	NA
metaspades_13_S13_L001_NODE_838_length_1081_cov_1.87524	1081	1.87524	FALSE	0.52	3	1	NA	NA	NA	NA	NA	NA	NA	0.811878	0.188122	NA	0.993	ssDNA	full	0	Genome-fragment	Low-quality	2.93	FALSE	NA	NA	NA	NA	NA	NA	NA	NA	NA	NA	NA	NA	NA
metaspades_13_S13_L001_NODE_84_length_2771_cov_3.91826	2771	3.91826	FALSE	0.53	2	NA	NA	NA	NA	NA	uvig_456227 SRR5056770_683 length_39024_VirSorter_cat_2	NA	NA	0.811878	0.188122	NA	NA	NA	NA	NA	Genome-fragment	Not-determined	NA	FALSE	NA	Neisseria	NA	NA	NA	Neisseria	NA	NA	NA	NA	NA	NA	NA
metaspades_13_S13_L001_NODE_86_length_2731_cov_7.66854	2731	7.66854	FALSE	0.51	3	NA	NA	NA	NA	NA	NA	NA	NA	0.811878	0.188122	NA	NA	NA	NA	NA	Genome-fragment	Not-determined	NA	FALSE	NA	Neisseria	NA	NA	NA	Neisseria	NA	NA	NA	NA	NA	NA	NA
metaspades_13_S13_L001_NODE_870_length_1066_cov_2.83877	1066	2.83877	FALSE	0.41	2	1	NA	NA	NA	NA	NA	NA	NA	0.842788	0.157212	NA	0.987	ssDNA	full	0	Genome-fragment	Not-determined	NA	FALSE	NA	NA	NA	NA	NA	NA	NA	NA	NA	NA	NA	NA	NA
metaspades_13_S13_L001_NODE_914_length_1050_cov_1.33166	1050	1.33166	FALSE	0.53	1	NA	NA	NA	NA	NA	NA	NA	NA	0.811878	0.188122	NA	NA	NA	NA	NA	Genome-fragment	Not-determined	NA	FALSE	NA	NA	NA	NA	NA	NA	NA	NA	NA	NA	NA	NA	NA
metaspades_14_S14_L001_NODE_102_length_3029_cov_3.99529	3029	3.99529	FALSE	0.48	5	1	NA	NA	NA	UGV-GENOME-0285220	NA	NA	NA	0.811878	0.188122	NA	NA	NA	NA	NA	Genome-fragment	Not-determined	NA	FALSE	NA	NA	Human GIT	unclassified	NA	unclassified	NA	NA	NA	NA	NA	NA	NA
metaspades_14_S14_L001_NODE_103_length_3016_cov_3.47011	3016	3.47011	FALSE	0.35	3	2	NA	NA	NA	UGV-GENOME-0351417	uvig_555132 SRR5579957_88 length_98198_VirSorter_cat_2	Rampelli_Norman_05_NODE_171_length_78878_cov_10.066199	MGV-GENOME-0364808 1-97904/97904	0.811878	0.188122	NA	NA	NA	NA	NA	Genome-fragment	Low-quality	1.95	FALSE	NA	NA	Human GIT	unclassified	Caudovirales	unclassified	Duplodnaviria	Heunggongvirae	Uroviricota	Caudoviricetes	formerly Caudovirales	NA	NA
metaspades_14_S14_L001_NODE_1065_length_1332_cov_2.77525	1332	2.77525	FALSE	0.57	2	1	NA	NA	NA	NA	NA	NA	NA	0.823673	0.176327	NA	0.973	ssDNA	full	0	Genome-fragment	Not-determined	NA	FALSE	NA	NA	NA	NA	NA	NA	NA	NA	NA	NA	NA	NA	NA
metaspades_14_S14_L001_NODE_1077_length_1328_cov_3.66222	1328	3.66222	FALSE	0.51	2	1	NA	NA	NA	UGV-GENOME-0359837	uvig_447924 SRR5056983_130 length_82623_VirSorter_cat_2	NA	MGV-GENOME-0335296 1-62034/62034	0.811878	0.188122	NA	NA	NA	NA	NA	Genome-fragment	Not-determined	NA	FALSE	NA	NA	Human GIT	NA	Caudovirales	NA	Duplodnaviria	Heunggongvirae	Uroviricota	Caudoviricetes	formerly Caudovirales	NA	NA
metaspades_14_S14_L001_NODE_1115_length_1312_cov_2.15036	1312	2.15036	FALSE	0.54	1	1	NA	NA	NA	NA	NA	Ma_2019_SRR413742_NODE_309_length_63219_cov_23.969286	NA	0.811878	0.188122	NA	NA	NA	NA	NA	Genome-fragment	Not-determined	NA	FALSE	NA	NA	NA	NA	NA	NA	NA	NA	NA	NA	NA	NA	NA
metaspades_14_S14_L001_NODE_1120_length_1310_cov_2.29641	1310	2.29641	FALSE	0.54	1	NA	NA	NA	NA	NA	NA	Ma_2019_SRR413645_NODE_1283_length_9774_cov_3.549748	NA	0.811878	0.188122	NA	NA	NA	NA	NA	Genome-fragment	Not-determined	NA	FALSE	NA	NA	NA	NA	NA	NA	NA	NA	NA	NA	NA	NA	NA
metaspades_14_S14_L001_NODE_1169_length_1286_cov_2.56621	1286	2.56621	FALSE	0.48	3	1	NA	NA	NA	UGV-GENOME-0248172	NA	NA	MGV-GENOME-0248172 1-36439/36439	0.811878	0.188122	NA	NA	NA	NA	NA	Genome-fragment	Not-determined	NA	FALSE	NA	NA	Human GIT	NA	NA	NA	NA	NA	NA	NA	NA	NA	NA
metaspades_14_S14_L001_NODE_1172_length_1283_cov_3.75326	1283	3.75326	FALSE	0.53	2	1	NA	NA	NA	NA	NA	Ma_2019_SRR413621_NODE_3580_length_6031_cov_7.050033	NA	0.65	0.35	NA	NA	NA	NA	NA	Genome-fragment	Not-determined	NA	FALSE	NA	NA	NA	NA	NA	NA	NA	NA	NA	NA	NA	NA	NA
metaspades_14_S14_L001_NODE_1178_length_1283_cov_1.82736	1283	1.82736	FALSE	0.63	1	NA	NA	NA	NA	NA	NA	NA	NA	0.942786	0.0572137	NA	NA	NA	NA	NA	Genome-fragment	Not-determined	NA	FALSE	NA	NA	NA	NA	NA	NA	NA	NA	NA	NA	NA	NA	NA
metaspades_14_S14_L001_NODE_124_length_2835_cov_3.55468	2835	3.55468	FALSE	0.52	6	NA	NA	NA	NA	UGV-GENOME-0351605_1	uvig_543587 SRR5275412_99 length_93374_VirSorter_cat_2	Han_2018_ERR1398142_NODE_908_length_17553_cov_53.283061	MGV-GENOME-0351605 3437-79438/79438	0.811878	0.188122	NA	0.827	dsDNAphage	full	0	Genome-fragment	Not-determined	NA	FALSE	NA	NA	Human GIT	unclassified	Caudovirales	unclassified	Duplodnaviria	Heunggongvirae	Uroviricota	Caudoviricetes	formerly Caudovirales	NA	NA
metaspades_14_S14_L001_NODE_1262_length_1250_cov_1.6569	1250	1.6569	FALSE	0.49	2	2	NA	NA	NA	NA	NA	NA	NA	0.496257	0.503743	NA	NA	NA	NA	NA	Genome-fragment	Low-quality	2	FALSE	NA	NA	NA	NA	NA	NA	NA	NA	NA	NA	NA	NA	NA
metaspades_14_S14_L001_NODE_127_length_2829_cov_13.005	2829	13.005	FALSE	0.5	2	1	NA	NA	NA	NA	NA	NA	NA	0.811878	0.188122	NA	0.647	dsDNAphage	full	0	Genome-fragment	Not-determined	NA	FALSE	NA	NA	NA	NA	NA	NA	NA	NA	NA	NA	NA	NA	NA
metaspades_14_S14_L001_NODE_1359_length_1215_cov_2.81034	1215	2.81034	FALSE	0.47	3	1	NA	NA	NA	NA	NA	NA	NA	0.811878	0.188122	NA	1	ssDNA	full	0	Genome-fragment	Not-determined	NA	FALSE	NA	NA	NA	NA	NA	NA	NA	NA	NA	NA	NA	NA	NA
metaspades_14_S14_L001_NODE_1364_length_1214_cov_2.62123	1214	2.62123	FALSE	0.59	2	2	NA	NA	NA	NA	NA	NA	NA	1	0	virulent	NA	NA	NA	NA	Genome-fragment	Not-determined	NA	FALSE	NA	NA	NA	NA	NA	NA	NA	NA	NA	NA	NA	NA	NA
metaspades_14_S14_L001_NODE_1367_length_1214_cov_1.79034	1214	1.79034	FALSE	0.51	2	NA	NA	NA	NA	NA	NA	NA	NA	0.811878	0.188122	NA	1	ssDNA	full	0	Genome-fragment	Not-determined	NA	FALSE	NA	NA	NA	NA	NA	NA	NA	NA	NA	NA	NA	NA	NA
metaspades_14_S14_L001_NODE_1370_length_1212_cov_2.10717	1212	2.10717	FALSE	0.56	1	1	NA	NA	NA	NA	uvig_266766 ERR1293922_287 length_26181_VirSorter_cat_2	Ma_2019_SRR341649_NODE_3656_length_5450_cov_19.463392	NA	0.811878	0.188122	NA	NA	NA	NA	NA	Genome-fragment	Not-determined	NA	FALSE	NA	NA	NA	NA	NA	NA	NA	NA	NA	NA	NA	NA	NA
metaspades_14_S14_L001_NODE_1448_length_1188_cov_1.41571	1188	1.41571	FALSE	0.63	2	NA	NA	NA	NA	NA	NA	NA	NA	0.997299	0.00270138	virulent	NA	NA	NA	NA	Genome-fragment	Low-quality	0.68	FALSE	NA	NA	NA	NA	NA	NA	NA	NA	NA	NA	NA	NA	NA
metaspades_14_S14_L001_NODE_1450_length_1187_cov_2.69965	1187	2.69965	FALSE	0.47	1	NA	NA	NA	NA	UGV-GENOME-0370730	NA	Ma_2019_SRR413630_NODE_279_length_54385_cov_132.081741	MGV-GENOME-0347047 7346-46813/73297	0.811878	0.188122	NA	NA	NA	NA	NA	Genome-fragment	Not-determined	NA	FALSE	NA	NA	Human GIT	Prevotella	NA	Prevotella	NA	NA	NA	NA	NA	NA	NA
metaspades_14_S14_L001_NODE_145_length_2711_cov_2.83584	2711	2.83584	FALSE	0.52	3	2	NA	NA	NA	NA	NA	NA	NA	0.811878	0.188122	NA	NA	NA	NA	NA	Genome-fragment	Not-determined	NA	FALSE	NA	NA	NA	NA	NA	NA	NA	NA	NA	NA	NA	NA	NA
metaspades_14_S14_L001_NODE_147_length_2699_cov_14.1993	2699	14.1993	FALSE	0.44	5	2	NA	NA	NA	NA	NA	NA	NA	0.619896	0.380104	NA	0.993	ssDNA	full	0	Genome-fragment	Not-determined	NA	FALSE	NA	NA	NA	NA	NA	NA	NA	NA	NA	NA	NA	NA	NA
metaspades_14_S14_L001_NODE_1490_length_1172_cov_2.42256	1172	2.42256	FALSE	0.55	3	1	NA	NA	NA	NA	uvig_63829 ERR414464_279 length_79107_VirSorter_cat_2	Moreno-Gallego_2019_ERR2868027_NODE_102_length_5542_cov_7.059595	NA	0.811878	0.188122	NA	NA	NA	NA	NA	Genome-fragment	Not-determined	NA	FALSE	NA	NA	NA	NA	NA	NA	NA	NA	NA	NA	NA	NA	NA
metaspades_14_S14_L001_NODE_1518_length_1162_cov_1.41644	1162	1.41644	FALSE	0.59	2	2	NA	NA	NA	NA	NA	NA	NA	0.997299	0.00270138	virulent	NA	NA	NA	NA	Genome-fragment	Not-determined	NA	FALSE	NA	NA	NA	NA	NA	NA	NA	NA	NA	NA	NA	NA	NA
metaspades_14_S14_L001_NODE_151_length_2663_cov_5.10084	2663	5.10084	FALSE	0.52	1	1	NA	NA	NA	NA	uvig_456227 SRR5056770_683 length_39024_VirSorter_cat_2	NA	NA	0.811878	0.188122	NA	NA	NA	NA	NA	Genome-fragment	Not-determined	NA	FALSE	NA	Neisseria	NA	NA	NA	Neisseria	NA	NA	NA	NA	NA	NA	NA
metaspades_14_S14_L001_NODE_1537_length_1155_cov_1.82	1155	1.82	FALSE	0.58	1	1	NA	NA	NA	NA	NA	NA	NA	0.811878	0.188122	NA	NA	NA	NA	NA	Genome-fragment	Not-determined	NA	FALSE	NA	NA	NA	NA	NA	NA	NA	NA	NA	NA	NA	NA	NA
metaspades_14_S14_L001_NODE_1562_length_1150_cov_2.89315	1150	2.89315	FALSE	0.54	2	1	NA	NA	NA	NA	NA	NA	NA	0.811878	0.188122	NA	NA	NA	NA	NA	Genome-fragment	Not-determined	NA	FALSE	NA	NA	NA	NA	NA	NA	NA	NA	NA	NA	NA	NA	NA
metaspades_14_S14_L001_NODE_167_length_2630_cov_3.30951	2630	3.30951	FALSE	0.59	6	4	NA	NA	NA	UGV-GENOME-0249378_1	uvig_277129 ERR1293725_126 length_49639_VirSorter_cat_2	Ma_2019_SRR413725_NODE_124_length_75788_cov_7.382871	MGV-GENOME-0238136 1-34926/34926	0.923183	0.0768172	NA	1	ssDNA	full	0	Genome-fragment	Low-quality	7.18	FALSE	NA	NA	Human GIT	Ruminococcaceae	Caudovirales	Ruminococcaceae	Duplodnaviria	Heunggongvirae	Uroviricota	Caudoviricetes	formerly Caudovirales	NA	NA
metaspades_14_S14_L001_NODE_1725_length_1109_cov_1.90228	1109	1.90228	FALSE	0.56	3	2	NA	NA	NA	NA	uvig_453563 SRR5056961_3535 length_12801_VirSorter_cat_2	NA	NA	0.811878	0.188122	NA	NA	NA	NA	NA	Genome-fragment	Low-quality	2.06	FALSE	NA	NA	NA	NA	NA	NA	NA	NA	NA	NA	NA	NA	NA
metaspades_14_S14_L001_NODE_1744_length_1105_cov_4.14	1105	4.14	FALSE	0.5	3	NA	NA	NA	NA	NA	uvig_255715 ERR1190921_309 length_66341_VirSorter_cat_2	NA	MGV-GENOME-4433071 1-91952/91952	0.811878	0.188122	NA	NA	NA	NA	NA	Genome-fragment	Not-determined	NA	FALSE	NA	NA	NA	NA	NA	NA	NA	NA	NA	NA	NA	NA	NA
metaspades_14_S14_L001_NODE_175_length_2550_cov_4.05691	2550	4.05691	FALSE	0.54	5	2	NA	NA	NA	NA	uvig_57858 ERR414344_214 length_51628_VirSorter_cat_2	NA	MGV-GENOME-0306508 1-45767/48709	0.727374	0.272626	NA	NA	NA	NA	NA	Genome-fragment	Not-determined	NA	FALSE	NA	NA	NA	NA	NA	NA	NA	NA	NA	NA	NA	NA	NA
metaspades_14_S14_L001_NODE_1764_length_1102_cov_2.94842	1102	2.94842	FALSE	0.43	2	1	NA	NA	NA	NA	NA	NA	NA	0.811878	0.188122	NA	NA	NA	NA	NA	Genome-fragment	Not-determined	NA	FALSE	NA	NA	NA	NA	NA	NA	NA	NA	NA	NA	NA	NA	NA
metaspades_14_S14_L001_NODE_1810_length_1091_cov_3.73166	1091	3.73166	FALSE	0.52	2	2	NA	NA	NA	DTR_729965	uvig_114539 ERR525813_2560 length_13719_VirSorter_cat_2	NA	NA	0.900767	0.0992331	NA	NA	NA	NA	NA	Genome-fragment	Low-quality	2.47	FALSE	NA	NA	Human gut	unclassified	NA	unclassified	NA	NA	NA	NA	NA	NA	NA
metaspades_14_S14_L001_NODE_1871_length_1078_cov_5.88661	1078	5.88661	FALSE	0.47	1	NA	NA	NA	NA	NA	uvig_157141 ERR636383_1998 length_24626_VirSorter_cat_2	NA	NA	0.67533	0.32467	NA	NA	NA	NA	NA	Genome-fragment	Not-determined	NA	FALSE	NA	NA	NA	NA	NA	NA	NA	NA	NA	NA	NA	NA	NA
metaspades_14_S14_L001_NODE_1909_length_1071_cov_2.29331	1071	2.29331	FALSE	0.49	2	1	NA	NA	NA	NA	uvig_503051 SRR5155870_11 length_65501_VirSorter_cat_2	NA	NA	0.811878	0.188122	NA	NA	NA	NA	NA	Genome-fragment	Not-determined	NA	FALSE	NA	NA	NA	NA	NA	NA	NA	NA	NA	NA	NA	NA	NA
metaspades_14_S14_L001_NODE_1948_length_1061_cov_2.20378	1061	2.20378	FALSE	0.41	3	1	NA	NA	NA	NA	uvig_176146 ERR911967_2928 length_12463_VirSorter_cat_2	NA	NA	0.811878	0.188122	NA	NA	NA	NA	NA	Genome-fragment	Not-determined	NA	FALSE	NA	NA	NA	NA	NA	NA	NA	NA	NA	NA	NA	NA	NA
metaspades_14_S14_L001_NODE_2021_length_1043_cov_3.64879	1043	3.64879	FALSE	0.48	3	1	NA	NA	NA	NA	uvig_196724 ERR912023_355 length_57797_VirSorter_cat_2	NA	NA	0.811878	0.188122	NA	NA	NA	NA	NA	Genome-fragment	Not-determined	NA	FALSE	NA	NA	NA	NA	NA	NA	NA	NA	NA	NA	NA	NA	NA
metaspades_14_S14_L001_NODE_208_length_2349_cov_3.44289	2349	3.44289	FALSE	0.47	5	3	NA	NA	NA	NA	NA	NA	NA	0.997299	0.00270138	virulent	1	ssDNA	full	0	Genome-fragment	Not-determined	NA	FALSE	NA	NA	NA	NA	NA	NA	NA	NA	NA	NA	NA	NA	NA
metaspades_14_S14_L001_NODE_2122_length_1022_cov_2.99276	1022	2.99276	FALSE	0.6	2	2	NA	NA	NA	NA	NA	NA	NA	0.811878	0.188122	NA	NA	NA	NA	NA	Genome-fragment	Not-determined	NA	FALSE	NA	NA	NA	NA	NA	NA	NA	NA	NA	NA	NA	NA	NA
metaspades_14_S14_L001_NODE_2205_length_1005_cov_3.20421	1005	3.20421	FALSE	0.48	3	NA	NA	NA	NA	NA	NA	NA	NA	0.811878	0.188122	NA	0.947	ssDNA	full	0	Genome-fragment	Not-determined	NA	FALSE	NA	NA	NA	NA	NA	NA	NA	NA	NA	NA	NA	NA	NA
metaspades_14_S14_L001_NODE_2223_length_1002_cov_1.73812	1002	1.73812	FALSE	0.51	1	NA	NA	NA	NA	NA	NA	NA	NA	0.811878	0.188122	NA	NA	NA	NA	NA	Genome-fragment	Not-determined	NA	FALSE	NA	NA	NA	NA	NA	NA	NA	NA	NA	NA	NA	NA	NA
metaspades_14_S14_L001_NODE_233_length_2279_cov_2.22527	2279	2.22527	FALSE	0.59	2	1	NA	NA	NA	NA	NA	NA	NA	0.833867	0.166133	NA	0.847	dsDNAphage	full	0	Genome-fragment	Not-determined	NA	FALSE	NA	NA	NA	NA	NA	NA	NA	NA	NA	NA	NA	NA	NA
metaspades_14_S14_L001_NODE_240_length_2256_cov_5.33394	2256	5.33394	FALSE	0.46	1	1	NA	NA	NA	NA	NA	NA	NA	0.811878	0.188122	NA	NA	NA	NA	NA	Genome-fragment	Low-quality	2.78	FALSE	NA	NA	NA	NA	NA	NA	Duplodnaviria	Heunggongvirae	Uroviricota	Caudoviricetes	Crassvirales	NA	NA
metaspades_14_S14_L001_NODE_241_length_2254_cov_2.97044	2254	2.97044	FALSE	0.63	2	1	NA	NA	NA	NA	uvig_185605 ERR912043_391 length_71292_VirSorter_cat_2	NA	NA	0.840334	0.159666	NA	NA	NA	NA	NA	Genome-fragment	Not-determined	NA	FALSE	NA	NA	NA	NA	NA	NA	NA	NA	NA	NA	NA	NA	NA
metaspades_14_S14_L001_NODE_242_length_2252_cov_4.35093	2252	4.35093	FALSE	0.46	4	1	NA	NA	NA	NA	uvig_304116 ERR1912975_346 length_22449_VirSorter_cat_2	NA	NA	0.997299	0.00270138	virulent	NA	NA	NA	NA	Genome-fragment	Not-determined	NA	FALSE	NA	NA	NA	NA	NA	NA	NA	NA	NA	NA	NA	NA	NA
metaspades_14_S14_L001_NODE_257_length_2224_cov_2.84647	2224	2.84647	FALSE	0.49	2	1	NA	NA	NA	NA	uvig_260951 ERR1297724_817 length_14941_VirSorter_cat_2	NA	NA	0.15	0.85	NA	0.827	ssDNA	full	0	Genome-fragment	Low-quality	3.34	FALSE	NA	NA	NA	NA	NA	NA	NA	NA	NA	NA	NA	NA	NA
metaspades_14_S14_L001_NODE_28_length_5422_cov_4.43097	5422	4.43097	FALSE	0.45	8	2	NA	NA	NA	UGV-GENOME-0287536	uvig_70434 ERR414462_182 length_78260_VirSorter_cat_2	Ma_2019_SRR413574_NODE_126_length_116177_cov_38.815280	MGV-GENOME-0287536 1-43723/43723	0.5125	0.4875	NA	NA	NA	NA	NA	Genome-fragment	Not-determined	NA	FALSE	VC_794_0	NA	Human GIT	NA	NA	NA	NA	NA	NA	NA	NA	NA	NA
metaspades_14_S14_L001_NODE_301_length_2096_cov_2.61	2096	2.61	FALSE	0.59	5	4	NC_047913.1 Faecalibacterium phage FP_Mushu, complete genome	MG711460.1 Faecalibacterium phage FP_Mushu, complete genome	NA	UGV-GENOME-0229846	uvig_156992 ERR636407_354 length_85165_VirSorter_cat_2	Ma_2019_SRR413725_NODE_124_length_75788_cov_7.382871	MGV-GENOME-0311212 1-45660/50347	0.811878	0.188122	NA	0.993	ssDNA	full	0	Genome-fragment	Low-quality	5.72	FALSE	NA	NA	Human GIT	Ruminococcaceae	Caudovirales	Ruminococcaceae	Duplodnaviria	Heunggongvirae	Uroviricota	Caudoviricetes	formerly Caudovirales	NA	Mushuvirus
metaspades_14_S14_L001_NODE_312_length_2077_cov_3.66222	2077	3.66222	FALSE	0.39	1	1	NA	NA	NA	NA	uvig_514218 SRR6028184_753 length_13873_VirSorter_cat_2	NA	MGV-GENOME-0340128 2298-62923/65664	0.791521	0.208479	NA	NA	NA	NA	NA	Genome-fragment	Not-determined	NA	FALSE	NA	NA	NA	NA	NA	NA	NA	NA	NA	NA	NA	NA	NA
metaspades_14_S14_L001_NODE_31_length_5195_cov_2.83521	5195	2.83521	FALSE	0.35	7	6	NA	NA	NA	UGV-GENOME-0378466_1	uvig_241292 ERR1190753_91-Pro length_84868_VirSorter_cat_5	NA	MGV-GENOME-0376590 1-129256/156557	0.811878	0.188122	NA	1	dsDNAphage	full	2	Genome-fragment	Low-quality	3.31	FALSE	VC_203_0	NA	Human GIT	NA	Caudovirales	NA	Duplodnaviria	Heunggongvirae	Uroviricota	Caudoviricetes	formerly Caudovirales	NA	NA
metaspades_14_S14_L001_NODE_360_length_1953_cov_3.42782	1953	3.42782	FALSE	0.44	1	1	NA	NA	NA	NA	uvig_40354 ERR321573_523 length_32143_VirSorter_cat_2	NA	NA	0.780197	0.219803	NA	NA	NA	NA	NA	Genome-fragment	Not-determined	NA	FALSE	NA	NA	NA	NA	NA	NA	NA	NA	NA	NA	NA	NA	NA
metaspades_14_S14_L001_NODE_361_length_1951_cov_3.0712	1951	3.0712	FALSE	0.54	3	2	NA	NA	NA	NA	NA	NA	NA	0.811878	0.188122	NA	NA	NA	NA	NA	Genome-fragment	Low-quality	3.05	FALSE	NA	NA	NA	NA	NA	NA	NA	NA	NA	NA	NA	NA	NA
metaspades_14_S14_L001_NODE_365_length_1943_cov_2.69915	1943	2.69915	FALSE	0.53	2	NA	NA	NA	NA	NA	NA	NA	NA	0.811878	0.188122	NA	NA	NA	NA	NA	Genome-fragment	Not-determined	NA	FALSE	NA	NA	NA	NA	NA	NA	NA	NA	NA	NA	NA	NA	NA
metaspades_14_S14_L001_NODE_379_length_1925_cov_2.58984	1925	2.58984	FALSE	0.57	1	1	NA	NA	NA	NA	NA	NA	NA	0.811878	0.188122	NA	NA	NA	NA	NA	Genome-fragment	Not-determined	NA	FALSE	NA	NA	NA	NA	NA	NA	NA	NA	NA	NA	NA	NA	NA
metaspades_14_S14_L001_NODE_390_length_1909_cov_3.64293	1909	3.64293	FALSE	0.51	1	NA	NA	NA	NA	NA	NA	NA	NA	0.811878	0.188122	NA	NA	NA	NA	NA	Genome-fragment	Not-determined	NA	FALSE	NA	Clostridioides	NA	NA	NA	Clostridioides	NA	NA	NA	NA	NA	NA	NA
metaspades_14_S14_L001_NODE_39_length_4670_cov_3.17096	4670	3.17096	FALSE	0.55	9	5	NA	NA	NA	UGV-GENOME-0315000	NA	NA	MGV-GENOME-0314822 1-51815/51815	0.547601	0.452399	NA	0.993	dsDNAphage	full	1	Genome-fragment	Low-quality	9.01	FALSE	NA	NA	Human GIT	Sutterella	Caudovirales	Sutterella	Duplodnaviria	Heunggongvirae	Uroviricota	Caudoviricetes	formerly Caudovirales	NA	NA
metaspades_14_S14_L001_NODE_3_length_68544_cov_24.7578	68544	24.7578	FALSE	0.36	101	68	NA	NA	NA	NA	NA	NA	NA	0.95	0.05	NA	0.987	dsDNAphage	full	6	Genome-fragment	Medium-quality	66.39	FALSE	VC_658_0	NA	NA	NA	NA	NA	Duplodnaviria	Heunggongvirae	Uroviricota	Caudoviricetes	Crassvirales	NA	NA
metaspades_14_S14_L001_NODE_407_length_1879_cov_3.8602	1879	3.8602	FALSE	0.43	3	NA	NA	NA	NA	NA	NA	NA	NA	0.811878	0.188122	NA	NA	NA	NA	NA	Genome-fragment	Not-determined	NA	FALSE	NA	NA	NA	NA	NA	NA	NA	NA	NA	NA	NA	NA	NA
metaspades_14_S14_L001_NODE_420_length_1867_cov_2.32009	1867	2.32009	FALSE	0.6	2	1	NA	NA	NA	NA	NA	NA	NA	0.811878	0.188122	NA	NA	NA	NA	NA	Genome-fragment	Not-determined	NA	FALSE	NA	NA	NA	NA	NA	NA	NA	NA	NA	NA	NA	NA	NA
metaspades_14_S14_L001_NODE_421_length_1862_cov_2.44881	1862	2.44881	FALSE	0.6	2	NA	NA	NA	NA	NA	NA	NA	NA	0.811878	0.188122	NA	NA	NA	NA	NA	Genome-fragment	Not-determined	NA	FALSE	NA	NA	NA	NA	NA	NA	NA	NA	NA	NA	NA	NA	NA
metaspades_14_S14_L001_NODE_430_length_1843_cov_2.55984	1843	2.55984	FALSE	0.53	5	NA	NA	NA	NA	NA	NA	Han_2018_ERR1398100_NODE_39_length_132878_cov_102.545312	NA	0.811878	0.188122	NA	NA	NA	NA	NA	Genome-fragment	Not-determined	NA	FALSE	NA	NA	NA	NA	NA	NA	NA	NA	NA	NA	NA	NA	NA
metaspades_14_S14_L001_NODE_431_length_1842_cov_4.10073	1842	4.10073	FALSE	0.43	1	1	NA	NA	NA	UGV-GENOME-0362318_1	uvig_26864 ERR209520_134 length_14878_VirFinder	Ma_2019_SRR413574_NODE_126_length_116177_cov_38.815280	MGV-GENOME-0362318 1-91936/94766	0	1	temperate	NA	NA	NA	NA	Genome-fragment	Low-quality	2.88	FALSE	NA	NA	Human GIT	NA	NA	NA	NA	NA	NA	NA	NA	NA	NA
metaspades_14_S14_L001_NODE_469_length_1785_cov_2.22428	1785	2.22428	FALSE	0.45	3	3	NA	NA	NA	NA	NA	NA	NA	0.811878	0.188122	NA	NA	NA	NA	NA	Genome-fragment	Not-determined	NA	FALSE	NA	NA	NA	NA	NA	NA	NA	NA	NA	NA	NA	NA	NA
metaspades_14_S14_L001_NODE_478_length_1775_cov_3.39535	1775	3.39535	FALSE	0.43	2	1	NA	NA	NA	NA	uvig_450875 SRR5057091_45 length_115217_VirSorter_cat_2	NA	NA	0.8656	0.1344	NA	NA	NA	NA	NA	Genome-fragment	Low-quality	3.75	FALSE	NA	NA	NA	NA	NA	NA	NA	NA	NA	NA	NA	NA	NA
metaspades_14_S14_L001_NODE_488_length_1764_cov_2.95494	1764	2.95494	FALSE	0.49	3	2	NA	NA	NA	UGV-GENOME-0322624_1	uvig_249913 ERR1190843_42-Pro length_110198_VirSorter_cat_5	NA	MGV-GENOME-0322624 1-37427/55497	0.855024	0.144976	NA	NA	NA	NA	NA	Genome-fragment	Not-determined	NA	FALSE	NA	NA	Human GIT	unclassified	Caudovirales	unclassified	Duplodnaviria	Heunggongvirae	Uroviricota	Caudoviricetes	formerly Caudovirales	NA	NA
metaspades_14_S14_L001_NODE_526_length_1723_cov_3.48201	1723	3.48201	FALSE	0.56	2	2	NA	NA	NA	NA	NA	NA	NA	0.876721	0.123279	NA	NA	NA	NA	NA	Genome-fragment	Low-quality	3.9	FALSE	NA	NA	NA	NA	NA	NA	NA	NA	NA	NA	NA	NA	NA
metaspades_14_S14_L001_NODE_530_length_1721_cov_2.46939	1721	2.46939	FALSE	0.51	3	NA	NA	NA	NA	NA	NA	NA	NA	0.811878	0.188122	NA	NA	NA	NA	NA	Genome-fragment	Not-determined	NA	FALSE	NA	NA	NA	NA	NA	NA	NA	NA	NA	NA	NA	NA	NA
metaspades_14_S14_L001_NODE_582_length_1668_cov_2.52201	1668	2.52201	FALSE	0.52	2	2	NA	NA	NA	IMGVR_UViG_3300007793_000038|3300007793|Ga0105888_101007	NA	NA	NA	0.934799	0.0652014	NA	NA	NA	NA	NA	Genome-fragment	Low-quality	1.06	FALSE	NA	NA	NA	NA	NA	NA	NA	NA	NA	NA	NA	NA	NA
metaspades_14_S14_L001_NODE_622_length_1632_cov_2.53075	1632	2.53075	FALSE	0.55	2	1	NA	NA	NA	NA	NA	NA	NA	0.811878	0.188122	NA	NA	NA	NA	NA	Genome-fragment	Not-determined	NA	FALSE	NA	NA	NA	NA	NA	NA	NA	NA	NA	NA	NA	NA	NA
metaspades_14_S14_L001_NODE_626_length_1631_cov_2.58376	1631	2.58376	FALSE	0.47	3	1	NA	NA	NA	NA	NA	NA	NA	0.846161	0.153839	NA	0.993	ssDNA	full	0	Genome-fragment	Not-determined	NA	FALSE	NA	NA	NA	NA	NA	NA	NA	NA	NA	NA	NA	NA	NA
metaspades_14_S14_L001_NODE_629_length_1631_cov_1.96764	1631	1.96764	FALSE	0.54	2	NA	NA	NA	NA	NA	NA	NA	MGV-GENOME-0362073 1-87758/94372	0.811878	0.188122	NA	NA	NA	NA	NA	Genome-fragment	Not-determined	NA	FALSE	NA	Akkermansia	NA	NA	NA	Akkermansia	NA	NA	NA	NA	NA	NA	NA
metaspades_14_S14_L001_NODE_65_length_3621_cov_7.94335	3621	7.94335	FALSE	0.53	4	NA	NA	NA	NA	NA	NA	NA	NA	0.811878	0.188122	NA	NA	NA	NA	NA	Genome-fragment	Not-determined	NA	FALSE	NA	Pseudomonas	NA	NA	NA	Pseudomonas	NA	NA	NA	NA	NA	NA	NA
metaspades_14_S14_L001_NODE_676_length_1580_cov_4.94689	1580	4.94689	FALSE	0.55	2	1	NA	NA	NA	NA	NA	NA	NA	0.650879	0.349121	NA	0.953	ssDNA	full	0	Genome-fragment	Low-quality	2.42	FALSE	NA	NA	NA	NA	NA	NA	NA	NA	NA	NA	NA	NA	NA
metaspades_14_S14_L001_NODE_685_length_1572_cov_2.2294	1572	2.2294	FALSE	0.58	2	1	NA	NA	NA	NA	NA	NA	NA	0.811878	0.188122	NA	NA	NA	NA	NA	Genome-fragment	Not-determined	NA	FALSE	NA	NA	NA	NA	NA	NA	NA	NA	NA	NA	NA	NA	NA
metaspades_14_S14_L001_NODE_68_length_3558_cov_2.9292	3558	2.9292	FALSE	0.49	4	2	NA	NA	NA	NA	NA	NA	NA	0.15	0.85	NA	0.54	dsDNAphage	full	0	Genome-fragment	Low-quality	5.55	FALSE	VC_924_0	NA	NA	NA	NA	NA	NA	NA	NA	NA	NA	NA	NA
metaspades_14_S14_L001_NODE_718_length_1539_cov_2.20957	1539	2.20957	FALSE	0.44	3	1	NA	NA	NA	NA	NA	NA	NA	0.791521	0.208479	NA	NA	NA	NA	NA	Genome-fragment	Not-determined	NA	FALSE	NA	NA	NA	NA	NA	NA	NA	NA	NA	NA	NA	NA	NA
metaspades_14_S14_L001_NODE_744_length_1527_cov_1.625	1527	1.625	FALSE	0.58	4	1	NA	NA	NA	NA	uvig_411938 SRR3992971_75 length_67121_VirSorter_cat_2	NA	NA	0.811878	0.188122	NA	0.773	ssDNA	full	0	Genome-fragment	Not-determined	NA	FALSE	NA	NA	NA	NA	NA	NA	NA	NA	NA	NA	NA	NA	NA
metaspades_14_S14_L001_NODE_781_length_1503_cov_2.16506	1503	2.16506	FALSE	0.54	2	NA	NA	NA	NA	NA	uvig_297123 ERR1620339_549 length_45697_VirSorter_cat_2	NA	NA	0.811878	0.188122	NA	NA	NA	NA	NA	Genome-fragment	Not-determined	NA	FALSE	NA	NA	NA	NA	NA	NA	NA	NA	NA	NA	NA	NA	NA
metaspades_14_S14_L001_NODE_795_length_1489_cov_2.67573	1489	2.67573	FALSE	0.48	2	2	NA	NA	NA	NA	NA	NA	NA	0	1	temperate	1	ssDNA	full	0	Genome-fragment	Low-quality	3.01	FALSE	NA	NA	NA	NA	NA	NA	NA	NA	NA	NA	NA	NA	NA
metaspades_14_S14_L001_NODE_834_length_1462_cov_3.09097	1462	3.09097	FALSE	0.57	1	NA	NA	NA	NA	NA	NA	NA	NA	0.811878	0.188122	NA	NA	NA	NA	NA	Genome-fragment	Not-determined	NA	FALSE	NA	NA	NA	NA	NA	NA	NA	NA	NA	NA	NA	NA	NA
metaspades_14_S14_L001_NODE_842_length_1459_cov_2.06339	1459	2.06339	FALSE	0.49	2	2	NA	NA	NA	NA	uvig_339719 SRR769529_26 length_84410_VirSorter_cat_2	NA	NA	0.811878	0.188122	NA	NA	NA	NA	NA	Genome-fragment	Not-determined	NA	FALSE	NA	NA	NA	NA	NA	NA	NA	NA	NA	NA	NA	NA	NA
metaspades_14_S14_L001_NODE_858_length_1450_cov_1.59211	1450	1.59211	FALSE	0.58	1	NA	NA	NA	NA	NA	NA	NA	NA	0.931779	0.0682209	NA	NA	NA	NA	NA	Genome-fragment	Not-determined	NA	FALSE	NA	NA	NA	NA	NA	NA	NA	NA	NA	NA	NA	NA	NA
metaspades_14_S14_L001_NODE_879_length_1434_cov_1.63379	1434	1.63379	FALSE	0.62	2	1	NA	NA	NA	NA	uvig_255348 ERR1190939_274 length_83484_VirSorter_cat_2	NA	NA	0.880031	0.119969	NA	NA	NA	NA	NA	Genome-fragment	Not-determined	NA	FALSE	NA	NA	NA	NA	NA	NA	NA	NA	NA	NA	NA	NA	NA
metaspades_14_S14_L001_NODE_881_length_1433_cov_1.52104	1433	1.52104	FALSE	0.57	3	1	NA	NA	NA	NA	NA	NA	MGV-GENOME-0344761 2402-70604/70604	0.811878	0.188122	NA	NA	NA	NA	NA	Genome-fragment	Not-determined	NA	FALSE	NA	NA	NA	NA	NA	NA	NA	NA	NA	NA	NA	NA	NA
metaspades_14_S14_L001_NODE_930_length_1405_cov_2.36667	1405	2.36667	FALSE	0.55	1	1	NA	NA	NA	IMGVR_UViG_3300029665_000015|3300029665|Ga0243765_100825|1-19861	uvig_183661 ERR912013_1106 length_32901_VirSorter_cat_2	Rampelli_SM_18_NODE_913_length_16138_cov_22.642231	MGV-GENOME-0344761 2402-70604/70604	0.9625	0.0375	virulent	NA	NA	NA	NA	Genome-fragment	Not-determined	NA	FALSE	NA	NA	NA	NA	NA	NA	NA	NA	NA	NA	NA	NA	NA
metaspades_14_S14_L001_NODE_93_length_3182_cov_2.97793	3182	2.97793	FALSE	0.46	4	2	NA	NA	NA	UGV-GENOME-0268497	NA	NA	MGV-GENOME-0288767 1-44004/44004	0.0875	0.9125	NA	NA	NA	NA	NA	Genome-fragment	Low-quality	7.53	FALSE	VC_489_0	NA	Human GIT	Lachnospiraceae	NA	Lachnospiraceae	NA	NA	NA	NA	NA	NA	NA
metaspades_14_S14_L001_NODE_949_length_1392_cov_3.56993	1392	3.56993	FALSE	0.54	3	1	NA	NA	NA	NA	NA	NA	NA	0.725705	0.274295	NA	0.96	ssDNA	full	0	Genome-fragment	Low-quality	2.11	FALSE	NA	NA	NA	NA	NA	NA	NA	NA	NA	NA	NA	NA	NA
metaspades_14_S14_L001_NODE_955_length_1389_cov_1.96852	1389	1.96852	FALSE	0.52	2	1	NA	NA	NA	NA	uvig_255715 ERR1190921_309 length_66341_VirSorter_cat_2	NA	MGV-GENOME-4433071 1-91952/91952	0.811878	0.188122	NA	NA	NA	NA	NA	Genome-fragment	Low-quality	2.16	FALSE	NA	NA	NA	NA	NA	NA	NA	NA	NA	NA	NA	NA	NA
metaspades_14_S14_L001_NODE_964_length_1384_cov_3.21369	1384	3.21369	FALSE	0.51	2	1	NA	NA	NA	NA	uvig_209617 ERR912052_406-Pro length_60426_VirSorter_cat_5	NA	NA	0.15	0.85	NA	0.98	ssDNA	full	0	Genome-fragment	Not-determined	NA	FALSE	NA	NA	NA	NA	NA	NA	NA	NA	NA	NA	NA	NA	NA
metaspades_14_S14_L001_NODE_97_length_3132_cov_4.06695	3132	4.06695	FALSE	0.45	5	1	NA	NA	NA	Clostridia_gi_512436336|1-46824	NA	NA	NA	0.811878	0.188122	NA	NA	NA	NA	NA	Genome-fragment	Not-determined	NA	FALSE	NA	NA	NA	unclassified	Caudovirales	unclassified	Duplodnaviria	Heunggongvirae	Uroviricota	Caudoviricetes	formerly Caudovirales	NA	NA
metaspades_14_S14_L001_NODE_98_length_3094_cov_2.72787	3094	2.72787	FALSE	0.48	6	1	NA	NA	NA	UGV-GENOME-0330785	NA	NA	NA	0.811878	0.188122	NA	0.967	dsDNAphage	full	0	Genome-fragment	Low-quality	1.43	FALSE	NA	NA	Human GIT	unclassified	NA	unclassified	NA	NA	NA	NA	NA	NA	NA
metaspades_15_S15_L001_NODE_1006_length_1228_cov_2.45269	1228	2.45269	FALSE	0.47	1	NA	NA	NA	NA	UGV-GENOME-0347047_1	uvig_203490 ERR912121_1232 length_33826_VirSorter_cat_2	Ma_2019_SRR413589_NODE_403_length_31468_cov_3.523955	MGV-GENOME-0347047 7346-46813/73297	0.811878	0.188122	NA	NA	NA	NA	NA	Genome-fragment	Not-determined	NA	FALSE	NA	NA	Human GIT	NA	NA	NA	NA	NA	NA	NA	NA	NA	NA
metaspades_15_S15_L001_NODE_1007_length_1227_cov_2.6715	1227	2.6715	FALSE	0.48	3	1	NA	NA	NA	NA	NA	NA	NA	0.811878	0.188122	NA	1	ssDNA	full	0	Genome-fragment	Not-determined	NA	FALSE	NA	NA	NA	NA	NA	NA	NA	NA	NA	NA	NA	NA	NA
metaspades_15_S15_L001_NODE_1034_length_1212_cov_2.77442	1212	2.77442	FALSE	0.57	3	1	NA	NA	NA	UGV-GENOME-4351296	uvig_302730 ERR1913020_651 length_19558_VirSorter_cat_2	NA	MGV-GENOME-0271015 1-40488/40488	0.811878	0.188122	NA	0.987	ssDNA	full	0	Genome-fragment	Low-quality	2.92	FALSE	NA	NA	Human GIT	NA	Caudovirales	NA	Duplodnaviria	Heunggongvirae	Uroviricota	Caudoviricetes	formerly Caudovirales	NA	NA
metaspades_15_S15_L001_NODE_1065_length_1185_cov_2.58673	1185	2.58673	FALSE	0.38	2	1	NA	NA	NA	NA	NA	NA	NA	0.811878	0.188122	NA	NA	NA	NA	NA	Genome-fragment	Not-determined	NA	FALSE	NA	NA	NA	NA	NA	NA	NA	NA	NA	NA	NA	NA	NA
metaspades_15_S15_L001_NODE_108_length_8783_cov_10.5372	8783	10.5372	FALSE	0.61	13	13	NC_047913.1 Faecalibacterium phage FP_Mushu, complete genome	MG711460.1 Faecalibacterium phage FP_Mushu, complete genome	NA	UGV-GENOME-0307231_1	uvig_379514 SRR2726600_609 length_46845_VirSorter_cat_2	Ma_2019_SRR413725_NODE_124_length_75788_cov_7.382871	MGV-GENOME-0146911 1-20094/20094	0.780066	0.219934	NA	0.993	dsDNAphage	full	2	Genome-fragment	Low-quality	23.97	FALSE	VC_148_0	NA	Human GIT	Ruminococcaceae	NA	Ruminococcaceae	Duplodnaviria	Heunggongvirae	Uroviricota	Caudoviricetes	NA	NA	Mushuvirus
metaspades_15_S15_L001_NODE_1138_length_1137_cov_2.18115	1137	2.18115	FALSE	0.66	1	NA	NA	NA	NA	NA	NA	NA	NA	0.811878	0.188122	NA	NA	NA	NA	NA	Genome-fragment	Not-determined	NA	FALSE	NA	NA	NA	NA	NA	NA	NA	NA	NA	NA	NA	NA	NA
metaspades_15_S15_L001_NODE_1142_length_1133_cov_3.08256	1133	3.08256	FALSE	0.58	2	2	NA	NA	NA	NA	NA	NA	NA	0	1	temperate	NA	NA	NA	NA	Genome-fragment	Not-determined	NA	FALSE	NA	NA	NA	NA	NA	NA	NA	NA	NA	NA	NA	NA	NA
metaspades_15_S15_L001_NODE_1155_length_1128_cov_1.76794	1128	1.76794	FALSE	0.55	1	1	NA	NA	NA	NA	NA	NA	NA	0.811878	0.188122	NA	NA	NA	NA	NA	Genome-fragment	Not-determined	NA	FALSE	NA	NA	NA	NA	NA	NA	NA	NA	NA	NA	NA	NA	NA
metaspades_15_S15_L001_NODE_115_length_8225_cov_6.57589	8225	6.57589	FALSE	0.56	10	4	NA	NA	NA	NA	uvig_14797 ERR209653_154 length_64940_VirSorter_cat_2	NA	NA	0.871829	0.128171	NA	NA	NA	NA	NA	Genome-fragment	Not-determined	NA	FALSE	VC_495_0	NA	NA	NA	NA	NA	NA	NA	NA	NA	NA	NA	NA
metaspades_15_S15_L001_NODE_1219_length_1096_cov_1.76753	1096	1.76753	FALSE	0.5	3	1	NA	NA	NA	NA	NA	NA	NA	0.811878	0.188122	NA	0.967	ssDNA	full	0	Genome-fragment	Low-quality	1.99	FALSE	NA	NA	NA	NA	NA	NA	NA	NA	NA	NA	NA	NA	NA
metaspades_15_S15_L001_NODE_1248_length_1083_cov_1.9358	1083	1.9358	FALSE	0.56	2	1	NA	NA	NA	NA	uvig_63829 ERR414464_279 length_79107_VirSorter_cat_2	NA	NA	0.811878	0.188122	NA	NA	NA	NA	NA	Genome-fragment	Not-determined	NA	FALSE	NA	NA	NA	NA	NA	NA	NA	NA	NA	NA	NA	NA	NA
metaspades_15_S15_L001_NODE_1272_length_1070_cov_1.86798	1070	1.86798	FALSE	0.53	2	NA	NA	NA	NA	NA	uvig_551021 SRR5558065_214 length_31888_VirSorter_cat_2	NA	NA	0.811878	0.188122	NA	NA	NA	NA	NA	Genome-fragment	Not-determined	NA	FALSE	NA	NA	NA	NA	NA	NA	NA	NA	NA	NA	NA	NA	NA
metaspades_15_S15_L001_NODE_1278_length_1065_cov_2.46535	1065	2.46535	FALSE	0.52	2	NA	NA	NA	NA	NA	NA	NA	NA	0.811878	0.188122	NA	NA	NA	NA	NA	Genome-fragment	Not-determined	NA	FALSE	NA	NA	NA	NA	NA	NA	NA	NA	NA	NA	NA	NA	NA
metaspades_15_S15_L001_NODE_1307_length_1050_cov_1.79296	1050	1.79296	FALSE	0.51	1	NA	NA	NA	NA	NA	NA	NA	NA	0.811878	0.188122	NA	NA	NA	NA	NA	Genome-fragment	Not-determined	NA	FALSE	NA	NA	NA	NA	NA	NA	NA	NA	NA	NA	NA	NA	NA
metaspades_15_S15_L001_NODE_1310_length_1048_cov_2.15811	1048	2.15811	FALSE	0.35	2	2	NA	NA	NA	NA	NA	NA	NA	0.811878	0.188122	NA	0.987	dsDNAphage	full	0	Genome-fragment	Low-quality	3.4	FALSE	NA	NA	NA	NA	NA	NA	NA	NA	NA	NA	NA	NA	NA
metaspades_15_S15_L001_NODE_131_length_7580_cov_9.94326	7580	9.94326	FALSE	0.53	12	9	NA	NA	NA	NA	NA	NA	NA	0.811198	0.188802	NA	NA	NA	NA	NA	Genome-fragment	Low-quality	14.65	FALSE	NA	NA	NA	NA	NA	NA	NA	NA	NA	NA	NA	NA	NA
metaspades_15_S15_L001_NODE_1323_length_1042_cov_8.64742	1042	8.64742	FALSE	0.57	3	NA	NA	NA	NA	NA	NA	NA	NA	0.811878	0.188122	NA	1	ssDNA	full	0	Genome-fragment	Low-quality	1.93	FALSE	NA	NA	NA	NA	NA	NA	NA	NA	NA	NA	NA	NA	NA
metaspades_15_S15_L001_NODE_1337_length_1034_cov_2.66292	1034	2.66292	FALSE	0.45	2	1	NA	NA	NA	NA	NA	NA	NA	0.811878	0.188122	NA	NA	NA	NA	NA	Genome-fragment	Low-quality	2.47	FALSE	NA	NA	NA	NA	NA	NA	NA	NA	NA	NA	NA	NA	NA
metaspades_15_S15_L001_NODE_134_length_7445_cov_5.62639	7445	5.62639	FALSE	0.51	8	4	NA	NA	NA	NA	uvig_110365 ERR526007_324 length_52350_VirFinder_VirSorter_cat_2	NA	NA	0.847065	0.152935	NA	NA	NA	NA	NA	Genome-fragment	Not-determined	NA	FALSE	NA	NA	NA	NA	NA	NA	NA	NA	NA	NA	NA	NA	NA
metaspades_15_S15_L001_NODE_1365_length_1025_cov_3.79072	1025	3.79072	FALSE	0.55	2	2	NA	NA	NA	NA	NA	NA	NA	0.931779	0.0682209	NA	NA	NA	NA	NA	Genome-fragment	Not-determined	NA	FALSE	NA	NA	NA	NA	NA	NA	NA	NA	NA	NA	NA	NA	NA
metaspades_15_S15_L001_NODE_1371_length_1024_cov_1.90402	1024	1.90402	FALSE	0.58	1	1	NA	NA	NA	UGV-GENOME-0300803	uvig_263054 ERR1297743_105 length_46898_VirSorter_cat_1	Ma_2019_SRR413667_NODE_149_length_68833_cov_19.518480	MGV-GENOME-0295784	0.811878	0.188122	NA	NA	NA	NA	NA	Genome-fragment	Low-quality	2.29	FALSE	NA	NA	Human GIT	Faecalibacterium	Caudovirales	Faecalibacterium	Duplodnaviria	Heunggongvirae	Uroviricota	Caudoviricetes	formerly Caudovirales	NA	NA
metaspades_15_S15_L001_NODE_1386_length_1018_cov_2.70093	1018	2.70093	FALSE	0.61	1	1	NA	NA	NA	NA	uvig_205483 ERR912085_60-Pro length_164878_VirSorter_cat_5	NA	NA	0.811878	0.188122	NA	NA	NA	NA	NA	Genome-fragment	Not-determined	NA	FALSE	NA	NA	NA	NA	NA	NA	NA	NA	NA	NA	NA	NA	NA
metaspades_15_S15_L001_NODE_1394_length_1014_cov_1.73723	1014	1.73723	FALSE	0.4	2	NA	NA	NA	NA	NA	uvig_362059 SRR1765367_141 length_21321_VirSorter_cat_2	NA	NA	0.811878	0.188122	NA	NA	NA	NA	NA	Genome-fragment	Not-determined	NA	FALSE	NA	NA	NA	NA	NA	NA	NA	NA	NA	NA	NA	NA	NA
metaspades_15_S15_L001_NODE_1398_length_1013_cov_2.44572	1013	2.44572	FALSE	0.38	1	NA	NA	NA	NA	NA	NA	NA	NA	0.811878	0.188122	NA	NA	NA	NA	NA	Genome-fragment	Not-determined	NA	FALSE	NA	NA	NA	NA	NA	NA	NA	NA	NA	NA	NA	NA	NA
metaspades_15_S15_L001_NODE_1427_length_1005_cov_1.32316	1005	1.32316	FALSE	0.34	4	4	NA	NA	NA	NA	NA	Shkoporov_2019_SRR9161584_NODE_84_length_6657_cov_20.256740	NA	0.811878	0.188122	NA	0.913	ssDNA	full	0	Genome-fragment	Low-quality	3.26	FALSE	NA	NA	NA	NA	NA	NA	NA	NA	NA	NA	NA	NA	NA
metaspades_15_S15_L001_NODE_1436_length_1000_cov_4.22963	1000	4.22963	FALSE	0.48	2	2	NA	NA	NA	UGV-GENOME-0253615	NA	NA	MGV-GENOME-0253615 1-37360/37360	0.811878	0.188122	NA	NA	NA	NA	NA	Genome-fragment	Not-determined	NA	FALSE	NA	NA	Human GIT	NA	Caudovirales	NA	Duplodnaviria	Heunggongvirae	Uroviricota	Caudoviricetes	formerly Caudovirales	NA	NA
metaspades_15_S15_L001_NODE_157_length_6391_cov_5.07891	6391	5.07891	FALSE	0.62	6	5	NA	NA	NA	NA	uvig_509837 SRR5165978_47-Pro length_36734_VirSorter_cat_5	NA	NA	0.811878	0.188122	NA	NA	NA	NA	NA	Genome-fragment	Not-determined	NA	FALSE	NA	NA	NA	NA	NA	NA	NA	NA	NA	NA	NA	NA	NA
metaspades_15_S15_L001_NODE_172_length_5894_cov_5.77839	5894	5.77839	FALSE	0.63	5	2	NA	NA	NA	NA	uvig_195613 ERR912171_884 length_40802_VirSorter_cat_2	NA	NA	0.833867	0.166133	NA	NA	NA	NA	NA	Genome-fragment	Not-determined	NA	FALSE	NA	NA	NA	NA	NA	NA	NA	NA	NA	NA	NA	NA	NA
metaspades_15_S15_L001_NODE_184_length_5657_cov_7.90718	5657	7.90718	FALSE	0.62	6	3	NA	NA	NA	NA	NA	NA	NA	0.955066	0.0449339	virulent	NA	NA	NA	NA	Genome-fragment	Low-quality	0.91	FALSE	VC_675_0	NA	NA	NA	NA	NA	NA	NA	NA	NA	NA	NA	NA
metaspades_15_S15_L001_NODE_191_length_5461_cov_5.15224	5461	5.15224	FALSE	0.6	6	4	NA	NA	NA	NA	NA	NA	NA	0.825	0.175	NA	0.507	dsDNAphage	full	0	Genome-fragment	Not-determined	NA	FALSE	NA	NA	NA	NA	NA	NA	NA	NA	NA	NA	NA	NA	NA
metaspades_15_S15_L001_NODE_213_length_4689_cov_10.1077	4689	10.1077	FALSE	0.5	2	1	NA	NA	NA	NA	NA	NA	NA	0.811878	0.188122	NA	0.967	dsDNAphage	full	1	Genome-fragment	Not-determined	NA	FALSE	NA	NA	NA	NA	NA	NA	NA	NA	NA	NA	NA	NA	NA
metaspades_15_S15_L001_NODE_240_length_4298_cov_5.29696	4298	5.29696	FALSE	0.58	8	3	NA	NA	NA	NA	uvig_74412 ERR414478_45 length_137890_VirSorter_cat_2	NA	MGV-GENOME-0374382	0.88671	0.11329	NA	NA	NA	NA	NA	Genome-fragment	Low-quality	3.38	FALSE	VC_442_0	NA	NA	NA	NA	NA	NA	NA	NA	NA	NA	NA	NA
metaspades_15_S15_L001_NODE_248_length_4181_cov_7.0761	4181	7.0761	FALSE	0.53	6	4	NA	NA	NA	Clostridia_gi_331640230-194003-280818	NA	NA	NA	0.1	0.9	NA	0.707	dsDNAphage	full	0	Genome-fragment	Low-quality	5.17	FALSE	VC_910_0	Clostridium	NA	unclassified	Caudovirales	Clostridium	Duplodnaviria	Heunggongvirae	Uroviricota	Caudoviricetes	formerly Caudovirales	NA	NA
metaspades_15_S15_L001_NODE_26_length_18742_cov_7.74967	18742	7.74967	FALSE	0.56	18	13	NA	NA	NA	NA	NA	NA	NA	0	1	temperate	0.953	dsDNAphage	full	1	Genome-fragment	Low-quality	21.04	FALSE	VC_943_0	NA	NA	NA	NA	NA	NA	NA	NA	NA	NA	NA	NA
metaspades_15_S15_L001_NODE_275_length_3765_cov_3.22992	3765	3.22992	FALSE	0.43	5	NA	NA	NA	NA	UGV-GENOME-0304058	uvig_171711 ERR688551_213 length_58478_VirSorter_cat_2	NA	MGV-GENOME-0304058 1-47884/47884	0.811878	0.188122	NA	0.547	ssDNA	full	0	Genome-fragment	Low-quality	6.59	FALSE	NA	NA	Human GIT	Lachnospiraceae	NA	Lachnospiraceae	NA	NA	NA	NA	NA	NA	NA
metaspades_15_S15_L001_NODE_281_length_3696_cov_5.80115	3696	5.80115	FALSE	0.52	4	3	NA	NA	NA	UGV-GENOME-0248172	uvig_20559 ERR209648_117 length_57969_VirSorter_cat_2	NA	MGV-GENOME-0327921 1-57969/57969	0.1625	0.8375	NA	NA	NA	NA	NA	Genome-fragment	Low-quality	5.72	FALSE	VC_933_0	NA	Human GIT	NA	NA	NA	NA	NA	NA	NA	NA	NA	NA
metaspades_15_S15_L001_NODE_292_length_3562_cov_4.67636	3562	4.67636	FALSE	0.54	2	NA	NA	NA	NA	NA	uvig_196724 ERR912023_355 length_57797_VirSorter_cat_2	NA	NA	0.811878	0.188122	NA	NA	NA	NA	NA	Genome-fragment	Not-determined	NA	FALSE	NA	NA	NA	NA	NA	NA	NA	NA	NA	NA	NA	NA	NA
metaspades_15_S15_L001_NODE_294_length_3537_cov_11.95	3537	11.95	FALSE	0.55	7	4	NA	NA	NA	NA	uvig_57858 ERR414344_214 length_51628_VirSorter_cat_2	NA	MGV-GENOME-0306508 1-45767/48709	0.855024	0.144976	NA	NA	NA	NA	NA	Genome-fragment	Not-determined	NA	FALSE	VC_894_0	NA	NA	NA	NA	NA	NA	NA	NA	NA	NA	NA	NA
metaspades_15_S15_L001_NODE_297_length_3512_cov_4.90917	3512	4.90917	FALSE	0.49	5	4	NA	NA	NA	NA	NA	NA	NA	0.675	0.325	NA	0.853	dsDNAphage	full	1	Genome-fragment	Not-determined	NA	FALSE	VC_963_0	Bacteroides	NA	NA	NA	Bacteroides	NA	NA	NA	NA	NA	NA	NA
metaspades_15_S15_L001_NODE_298_length_3511_cov_3.57812	3511	3.57812	FALSE	0.63	5	5	NA	NA	NA	UGV-GENOME-0302887	uvig_544925 SRR5580007_107 length_46638_VirSorter_cat_2	Ma_2019_SRR413667_NODE_149_length_68833_cov_19.518480	MGV-GENOME-0181951 1-24970/24970	0.751113	0.248887	NA	1	dsDNAphage	full	2	Genome-fragment	Low-quality	7.44	FALSE	VC_1010_0	NA	Human GIT	Faecalibacterium	Caudovirales	Faecalibacterium	Duplodnaviria	Heunggongvirae	Uroviricota	Caudoviricetes	formerly Caudovirales	NA	NA
metaspades_15_S15_L001_NODE_2_length_85227_cov_21.566	85227	21.566	FALSE	0.36	124	90	NA	NA	NA	NA	NA	NA	NA	0.95	0.05	NA	0.993	dsDNAphage	full	13	Genome-fragment	Medium-quality	82.54	FALSE	VC_658_0	NA	NA	NA	NA	NA	Duplodnaviria	Heunggongvirae	Uroviricota	Caudoviricetes	Crassvirales	NA	NA
metaspades_15_S15_L001_NODE_318_length_3173_cov_4.36466	3173	4.36466	FALSE	0.35	4	2	NA	NA	NA	UGV-GENOME-0370334_1	uvig_553019 SRR5580036_432 length_44457_VirSorter_cat_2	NA	MGV-GENOME-0376230 1-153346/153346	0.025	0.975	temperate	NA	NA	NA	NA	Genome-fragment	Low-quality	1.99	FALSE	NA	NA	Human GIT	Lachnospiraceae	Caudovirales	Lachnospiraceae	Duplodnaviria	Heunggongvirae	Uroviricota	Caudoviricetes	formerly Caudovirales	NA	NA
metaspades_15_S15_L001_NODE_322_length_3114_cov_7.98464	3114	7.98464	FALSE	0.59	4	1	NA	NA	NA	NA	NA	NA	NA	0.997793	0.00220665	virulent	NA	NA	NA	NA	Genome-fragment	Not-determined	NA	FALSE	NA	Hydrogenophaga	NA	NA	NA	Hydrogenophaga	NA	NA	NA	NA	NA	NA	NA
metaspades_15_S15_L001_NODE_382_length_2594_cov_7.77078	2594	7.77078	FALSE	0.62	2	1	NA	NA	NA	NA	NA	NA	NA	0.846811	0.153189	NA	NA	NA	NA	NA	Genome-fragment	Not-determined	NA	FALSE	NA	NA	NA	NA	NA	NA	NA	NA	NA	NA	NA	NA	NA
metaspades_15_S15_L001_NODE_384_length_2578_cov_2.91597	2578	2.91597	FALSE	0.52	4	2	NA	NA	NA	NA	uvig_189185 ERR912129_326 length_78622_VirSorter_cat_2	Ma_2019_SRR413581_NODE_3346_length_5539_cov_2.284829	NA	0.155066	0.844934	NA	NA	NA	NA	NA	Genome-fragment	Not-determined	NA	FALSE	NA	NA	NA	NA	NA	NA	NA	NA	NA	NA	NA	NA	NA
metaspades_15_S15_L001_NODE_408_length_2453_cov_4.87907	2453	4.87907	FALSE	0.52	4	1	NA	NA	NA	NA	NA	NA	NA	0.811878	0.188122	NA	NA	NA	NA	NA	Genome-fragment	Not-determined	NA	FALSE	NA	NA	NA	NA	NA	NA	NA	NA	NA	NA	NA	NA	NA
metaspades_15_S15_L001_NODE_410_length_2433_cov_2.32885	2433	2.32885	FALSE	0.63	4	1	NA	NA	NA	NA	NA	NA	NA	0.811878	0.188122	NA	NA	NA	NA	NA	Genome-fragment	Not-determined	NA	FALSE	NA	NA	NA	NA	NA	NA	NA	NA	NA	NA	NA	NA	NA
metaspades_15_S15_L001_NODE_437_length_2310_cov_3.4102	2310	3.4102	FALSE	0.5	3	2	NA	NA	NA	NA	NA	NA	NA	0.1375	0.8625	NA	0.907	ssDNA	full	0	Genome-fragment	Low-quality	4.24	FALSE	NA	NA	NA	NA	NA	NA	NA	NA	NA	NA	NA	NA	NA
metaspades_15_S15_L001_NODE_439_length_2305_cov_2.95156	2305	2.95156	FALSE	0.5	4	4	NA	NA	NA	NA	NA	NA	NA	0	1	temperate	0.533	dsDNAphage	full	0	Genome-fragment	Low-quality	2.6	FALSE	NA	NA	NA	NA	NA	NA	NA	NA	NA	NA	NA	NA	NA
metaspades_15_S15_L001_NODE_44_length_13580_cov_5.6363	13580	5.6363	FALSE	0.37	21	17	NA	NA	NA	UGV-GENOME-0309438	uvig_379667 SRR2674233_555 length_47123_VirSorter_cat_2	Shkoporov_2019_SRR9161520_NODE_15_length_50387_cov_93.247973	MGV-GENOME-0314099 1-51507/51507	1	0	virulent	0.973	dsDNAphage	full	7	Genome-fragment	Low-quality	26.72	FALSE	VC_319_0	NA	Human GIT	unclassified	Caudovirales	unclassified	Duplodnaviria	Heunggongvirae	Uroviricota	Caudoviricetes	formerly Caudovirales	NA	NA
metaspades_15_S15_L001_NODE_451_length_2232_cov_3.72807	2232	3.72807	FALSE	0.49	6	2	NA	NA	NA	NA	NA	NA	NA	0.811878	0.188122	NA	0.847	dsDNAphage	full	0	Genome-fragment	Not-determined	NA	FALSE	NA	NA	NA	NA	NA	NA	NA	NA	NA	NA	NA	NA	NA
metaspades_15_S15_L001_NODE_510_length_2009_cov_2.71085	2009	2.71085	FALSE	0.53	3	2	NA	NA	NA	NA	NA	NA	NA	0.997299	0.00270138	virulent	1	ssDNA	full	0	Genome-fragment	Not-determined	NA	FALSE	NA	NA	NA	NA	NA	NA	NA	NA	NA	NA	NA	NA	NA
metaspades_15_S15_L001_NODE_514_length_1989_cov_5.69855	1989	5.69855	FALSE	0.52	3	NA	NA	NA	NA	NA	NA	NA	NA	0.025	0.975	temperate	NA	NA	NA	NA	Genome-fragment	Low-quality	4.92	FALSE	NA	NA	NA	NA	NA	NA	NA	NA	NA	NA	NA	NA	NA
metaspades_15_S15_L001_NODE_542_length_1894_cov_5.41218	1894	5.41218	FALSE	0.57	1	1	NA	NA	NA	NA	NA	Ma_2019_SRR413676_NODE_3240_length_7153_cov_4.983939	NA	0.811878	0.188122	NA	NA	NA	NA	NA	Genome-fragment	Not-determined	NA	FALSE	NA	NA	NA	NA	NA	NA	NA	NA	NA	NA	NA	NA	NA
metaspades_15_S15_L001_NODE_554_length_1838_cov_4.12675	1838	4.12675	FALSE	0.41	2	1	NA	NA	NA	NA	NA	NA	NA	0.811878	0.188122	NA	0.793	ssDNA	full	0	Genome-fragment	Low-quality	1.39	FALSE	NA	NA	NA	NA	NA	NA	Duplodnaviria	Heunggongvirae	Uroviricota	Caudoviricetes	Crassvirales	NA	NA
metaspades_15_S15_L001_NODE_558_length_1832_cov_3.20034	1832	3.20034	FALSE	0.47	1	1	NA	NA	NA	UGV-GENOME-0231581	uvig_339935 SRR769515_715 length_19961_VirSorter_cat_2	Ma_2019_SRR413645_NODE_16_length_144423_cov_12.571775	MGV-GENOME-0248172 1-36439/36439	0.1625	0.8375	NA	NA	NA	NA	NA	Genome-fragment	Low-quality	3.3	FALSE	NA	NA	Human GIT	NA	Caudovirales	NA	Duplodnaviria	Heunggongvirae	Uroviricota	Caudoviricetes	formerly Caudovirales	formerly Siphoviridae	NA
metaspades_15_S15_L001_NODE_567_length_1802_cov_6.166	1802	6.166	FALSE	0.58	3	1	NA	NA	NA	NA	NA	NA	NA	0.879561	0.120439	NA	NA	NA	NA	NA	Genome-fragment	Not-determined	NA	FALSE	NA	NA	NA	NA	NA	NA	NA	NA	NA	NA	NA	NA	NA
metaspades_15_S15_L001_NODE_583_length_1774_cov_3.09948	1774	3.09948	FALSE	0.52	1	1	NA	NA	NA	NA	NA	Ma_2019_SRR413723_NODE_3940_length_5411_cov_16.711165	MGV-GENOME-0315939 1-52314/52314	0.811878	0.188122	NA	NA	NA	NA	NA	Genome-fragment	Not-determined	NA	FALSE	NA	NA	NA	NA	NA	NA	NA	NA	NA	NA	NA	NA	NA
metaspades_15_S15_L001_NODE_609_length_1724_cov_7.46016	1724	7.46016	FALSE	0.54	3	NA	NA	NA	NA	NA	NA	NA	NA	0.811878	0.188122	NA	NA	NA	NA	NA	Genome-fragment	Not-determined	NA	FALSE	NA	NA	NA	NA	NA	NA	NA	NA	NA	NA	NA	NA	NA
metaspades_15_S15_L001_NODE_613_length_1708_cov_9.00605	1708	9.00605	FALSE	0.33	3	NA	NC_055895.1 CrAssphage cr7_1, complete genome	MT774402.1 CrAssphage cr7_1, complete genome	2_lib200757_1	UGV-GENOME-0368173	uvig_17720 ERR209470_28 length_101573_VirFinder	Han_2018_ERR1398079_NODE_18_length_104860_cov_174.350747	MGV-GENOME-0365691 1-98884/98884	0.811878	0.188122	NA	NA	NA	NA	NA	Genome-fragment	Low-quality	1.63	FALSE	NA	NA	Human GIT	Chlamydia	NA	Chlamydia	Duplodnaviria	Heunggongvirae	Uroviricota	Caudoviricetes	Crassvirales	Suoliviridae	Burzaovirus
metaspades_15_S15_L001_NODE_61_length_11921_cov_4.97413	11921	4.97413	FALSE	0.53	25	11	NA	NA	NA	NA	NA	NA	NA	0.8625	0.1375	NA	0.967	dsDNAphage	full	2	Genome-fragment	Low-quality	25.32	FALSE	VC_444_0	NA	NA	NA	NA	NA	NA	NA	NA	NA	NA	NA	NA
metaspades_15_S15_L001_NODE_623_length_1687_cov_3.46936	1687	3.46936	FALSE	0.63	3	2	NA	NA	NA	IMGVR_UViG_3300029354_000024|3300029354|Ga0243832_102085	uvig_291958 ERR1620322_673 length_35008_VirSorter_cat_2	Ma_2019_SRR413667_NODE_149_length_68833_cov_19.518480	MGV-GENOME-0305830 1-46340/48492	0.811878	0.188122	NA	0.96	ssDNA	full	0	Genome-fragment	Low-quality	3.58	FALSE	NA	NA	NA	NA	NA	NA	NA	NA	NA	NA	NA	NA	NA
metaspades_15_S15_L001_NODE_642_length_1645_cov_7.51132	1645	7.51132	FALSE	0.57	3	NA	NA	NA	NA	NA	NA	NA	NA	0.811878	0.188122	NA	0.973	ssDNA	full	0	Genome-fragment	Not-determined	NA	FALSE	NA	NA	NA	NA	NA	NA	NA	NA	NA	NA	NA	NA	NA
metaspades_15_S15_L001_NODE_65_length_11592_cov_6.88862	11592	6.88862	FALSE	0.55	14	7	NA	NA	NA	NA	NA	NA	NA	0.1625	0.8375	NA	0.513	dsDNAphage	full	0	Genome-fragment	Low-quality	14.35	FALSE	VC_910_0	NA	NA	NA	NA	NA	NA	NA	NA	NA	NA	NA	NA
metaspades_15_S15_L001_NODE_687_length_1566_cov_1.41231	1566	1.41231	FALSE	0.48	1	1	NA	NA	NA	UGV-GENOME-0354425	uvig_35249 ERR321455_4 length_88874_VirSorter_cat_1	NA	MGV-GENOME-0376302 1-154104/154104	0.811878	0.188122	NA	NA	NA	NA	NA	Genome-fragment	Not-determined	NA	FALSE	NA	NA	Human GIT	NA	NA	NA	NA	NA	NA	NA	NA	NA	NA
metaspades_15_S15_L001_NODE_688_length_1565_cov_3.57351	1565	3.57351	FALSE	0.49	3	2	NA	NA	NA	NA	NA	NA	NA	0.854607	0.145393	NA	NA	NA	NA	NA	Genome-fragment	Not-determined	NA	FALSE	NA	NA	NA	NA	NA	NA	NA	NA	NA	NA	NA	NA	NA
metaspades_15_S15_L001_NODE_696_length_1557_cov_4.70839	1557	4.70839	FALSE	0.59	2	2	NA	NA	NA	NA	NA	NA	NA	0	1	temperate	0.687	ssDNA	full	0	Genome-fragment	Not-determined	NA	FALSE	NA	NA	NA	NA	NA	NA	NA	NA	NA	NA	NA	NA	NA
metaspades_15_S15_L001_NODE_700_length_1556_cov_2.66755	1556	2.66755	FALSE	0.58	1	1	NA	NA	NA	NA	NA	NA	NA	0.965088	0.0349119	virulent	NA	NA	NA	NA	Genome-fragment	Not-determined	NA	FALSE	NA	NA	NA	NA	NA	NA	NA	NA	NA	NA	NA	NA	NA
metaspades_15_S15_L001_NODE_705_length_1552_cov_2.40013	1552	2.40013	FALSE	0.46	3	1	NA	NA	NA	NA	NA	NA	NA	0.811878	0.188122	NA	0.98	ssDNA	full	0	Genome-fragment	Low-quality	4.68	FALSE	NA	NA	NA	NA	NA	NA	NA	NA	NA	NA	NA	NA	NA
metaspades_15_S15_L001_NODE_749_length_1484_cov_3.43947	1484	3.43947	FALSE	0.39	3	NA	NA	NA	NA	UGV-GENOME-0375501	uvig_559340 SRR5558337_47-Pro length_156814_VirSorter_cat_5	NA	MGV-GENOME-0375501	0.811878	0.188122	NA	0.953	ssDNA	full	0	Genome-fragment	Low-quality	0.99	FALSE	NA	NA	Human GIT	unclassified	Caudovirales	unclassified	Duplodnaviria	Heunggongvirae	Uroviricota	Caudoviricetes	Crassvirales	NA	NA
metaspades_15_S15_L001_NODE_770_length_1453_cov_5.35265	1453	5.35265	FALSE	0.53	3	3	NA	NA	NA	NA	NA	NA	NA	0	1	temperate	0.973	ssDNA	full	0	Genome-fragment	Low-quality	2.74	FALSE	NA	NA	NA	NA	NA	NA	NA	NA	NA	NA	NA	NA	NA
metaspades_15_S15_L001_NODE_776_length_1449_cov_2.75681	1449	2.75681	FALSE	0.49	2	1	NA	NA	NA	NA	NA	NA	NA	0.65	0.35	NA	NA	NA	NA	NA	Genome-fragment	Not-determined	NA	FALSE	NA	NA	NA	NA	NA	NA	NA	NA	NA	NA	NA	NA	NA
metaspades_15_S15_L001_NODE_781_length_1442_cov_5.21125	1442	5.21125	FALSE	0.41	2	1	NA	NA	NA	NA	NA	NA	NA	0.850245	0.149755	NA	0.993	ssDNA	full	0	Genome-fragment	Not-determined	NA	FALSE	NA	NA	NA	NA	NA	NA	NA	NA	NA	NA	NA	NA	NA
metaspades_15_S15_L001_NODE_811_length_1401_cov_2.43314	1401	2.43314	FALSE	0.41	1	1	NA	NA	NA	NA	uvig_273077 ERR1293727_808-Pro length_17111_VirSorter_cat_5	NA	MGV-GENOME-0373078 23472-98567/126426	0.811878	0.188122	NA	NA	NA	NA	NA	Genome-fragment	Low-quality	2.78	FALSE	NA	NA	NA	NA	NA	NA	NA	NA	NA	NA	NA	NA	NA
metaspades_15_S15_L001_NODE_816_length_1390_cov_2.13483	1390	2.13483	FALSE	0.52	2	1	NA	NA	NA	NA	NA	Kang_0043_ST002_N_NODE_115_length_17784_cov_60.423769	NA	0.811878	0.188122	NA	NA	NA	NA	NA	Genome-fragment	Not-determined	NA	FALSE	NA	NA	NA	NA	NA	NA	NA	NA	NA	NA	NA	NA	NA
metaspades_15_S15_L001_NODE_845_length_1363_cov_7.35474	1363	7.35474	FALSE	0.55	1	NA	NA	NA	NA	NA	NA	NA	NA	0.811878	0.188122	NA	NA	NA	NA	NA	Genome-fragment	Not-determined	NA	FALSE	NA	NA	NA	NA	NA	NA	NA	NA	NA	NA	NA	NA	NA
metaspades_15_S15_L001_NODE_930_length_1301_cov_3.44222	1301	3.44222	FALSE	0.5	2	1	NA	NA	NA	UGV-GENOME-0372227_1	NA	Ma_2019_SRR413617_NODE_13_length_258936_cov_18.402266	MGV-GENOME-0372227 7045-119920/119920	0	1	temperate	NA	NA	NA	NA	Genome-fragment	Low-quality	2.27	FALSE	NA	NA	Human GIT	Lactobacillus	Caudovirales	Lactobacillus	Duplodnaviria	Heunggongvirae	Uroviricota	Caudoviricetes	formerly Caudovirales	NA	NA
metaspades_15_S15_L001_NODE_931_length_1300_cov_3.83213	1300	3.83213	FALSE	0.54	2	NA	NA	NA	NA	NA	NA	Ma_2019_SRR341582_NODE_382_length_23293_cov_2.285610	NA	0.811878	0.188122	NA	NA	NA	NA	NA	Genome-fragment	Not-determined	NA	FALSE	NA	NA	NA	NA	NA	NA	NA	NA	NA	NA	NA	NA	NA
metaspades_15_S15_L001_NODE_944_length_1289_cov_2.38006	1289	2.38006	FALSE	0.53	1	1	NA	NA	NA	NA	NA	NA	NA	0.875	0.125	NA	NA	NA	NA	NA	Genome-fragment	Not-determined	NA	FALSE	NA	NA	NA	NA	NA	NA	NA	NA	NA	NA	NA	NA	NA
metaspades_15_S15_L001_NODE_965_length_1266_cov_6.72089	1266	6.72089	FALSE	0.52	1	NA	NA	NA	NA	NA	NA	NA	NA	0.811878	0.188122	NA	NA	NA	NA	NA	Genome-fragment	Not-determined	NA	FALSE	NA	Clostridioides	NA	NA	NA	Clostridioides	NA	NA	NA	NA	NA	NA	NA
metaspades_15_S15_L001_NODE_970_length_1263_cov_2.79305	1263	2.79305	FALSE	0.38	3	2	NA	NA	NA	NA	NA	NA	NA	0.811878	0.188122	NA	0.973	dsDNAphage	full	1	Genome-fragment	Low-quality	2.2	FALSE	NA	NA	NA	NA	NA	NA	NA	NA	NA	NA	NA	NA	NA
metaspades_15_S15_L001_NODE_981_length_1249_cov_2.13233	1249	2.13233	FALSE	0.45	2	NA	NA	NA	NA	NA	NA	NA	NA	0.811878	0.188122	NA	NA	NA	NA	NA	Genome-fragment	Not-determined	NA	FALSE	NA	NA	NA	NA	NA	NA	NA	NA	NA	NA	NA	NA	NA
metaspades_15_S15_L001_NODE_989_length_1244_cov_2.28427	1244	2.28427	FALSE	0.47	2	1	NA	NA	NA	UGV-GENOME-0369800	ivig_1323 VIRSorter_QSJT01000004_1_Bacteroides_ovatus_strain_AM30-13_AM30-13_Scaf4__whole_genome_shotgun_sequence_gene_78_gene_251-102595-251156-cat_5	NA	MGV-GENOME-0375372 1-146071/146071	0.1375	0.8625	NA	0.913	ssDNA	full	0	Genome-fragment	Low-quality	2.47	FALSE	NA	NA	Human GIT	Bacteria	NA	Bacteria	NA	NA	NA	NA	NA	NA	NA
metaspades_15_S15_L001_NODE_98_length_9266_cov_5.73521	9266	5.73521	FALSE	0.63	7	5	NA	NA	NA	NA	uvig_272407 ERR1293564_69 length_67383_VirSorter_cat_2	NA	NA	0.925661	0.0743392	NA	NA	NA	NA	NA	Genome-fragment	Not-determined	NA	FALSE	NA	NA	NA	NA	NA	NA	NA	NA	NA	NA	NA	NA	NA
metaspades_15_S15_L001_NODE_995_length_1238_cov_2.61623	1238	2.61623	FALSE	0.54	1	NA	NA	NA	NA	NA	uvig_65286 ERR414301_77 length_77285_VirSorter_cat_2	Ma_2019_SRR413645_NODE_16_length_144423_cov_12.571775	NA	0.811878	0.188122	NA	NA	NA	NA	NA	Genome-fragment	Not-determined	NA	FALSE	NA	NA	NA	NA	NA	NA	NA	NA	NA	NA	NA	NA	NA
metaspades_16_NG-10601_14_lib145113_4940_NODE_123_length_4403_cov_121.299	4403	121.299	FALSE	0.37	9	5	NA	NA	NA	UGV-GENOME-0252054	uvig_389832 SRR2992888_930 length_21752_VirSorter_cat_2	NA	MGV-GENOME-0252054 1-37086/37086	0.811878	0.188122	NA	1	dsDNAphage	full	1	Genome-fragment	Low-quality	7.61	FALSE	NA	NA	Human GIT	Lachnospiraceae	NA	Lachnospiraceae	NA	NA	NA	NA	NA	NA	NA
metaspades_16_NG-10601_14_lib145113_4940_NODE_128_length_4301_cov_33.2148	4301	33.2148	FALSE	0.4	8	3	NA	NA	NA	UGV-GENOME-4428018	uvig_108344 ERR526024_26-Pro length_200779_VirSorter_cat_4	NA	MGV-GENOME-0238492 1-34999/34999	0.811878	0.188122	NA	0.9	ssDNA	full	0	Genome-fragment	Low-quality	7.56	FALSE	VC_612_0	NA	Human GIT	Lachnospiraceae	NA	Lachnospiraceae	NA	NA	NA	NA	NA	NA	NA
metaspades_16_NG-10601_14_lib145113_4940_NODE_13_length_39976_cov_10.7432	39976	10.7432	FALSE	0.32	55	26	NA	NA	NA	NA	NA	Shkoporov_2019_SRR9161589_NODE_3_length_113197_cov_57.925059	NA	0	1	temperate	0.747	dsDNAphage	full	0	Genome-fragment	Low-quality	27.42	FALSE	VC_242_0	NA	NA	NA	NA	NA	NA	NA	NA	NA	NA	NA	NA
metaspades_16_NG-10601_14_lib145113_4940_NODE_14_length_37998_cov_15.1041	37998	15.1041	FALSE	0.48	62	19	NA	NA	NA	NA	NA	Shkoporov_2019_SRR9161505_NODE_349_length_33817_cov_16.815917	NA	0.999505	0.000494723	virulent	0.913	dsDNAphage	full	0	Genome-fragment	Low-quality	35.94	FALSE	VC_991_0	NA	NA	NA	NA	NA	NA	NA	NA	NA	NA	NA	NA
metaspades_16_NG-10601_14_lib145113_4940_NODE_15_length_25329_cov_13.1911	25329	13.1911	FALSE	0.58	36	30	NA	NA	NA	NA	NA	Shkoporov_2019_SRR9161590_NODE_130_length_34113_cov_7.042721	NA	0	1	temperate	1	dsDNAphage	full	7	Genome-fragment	Medium-quality	73.3	FALSE	NA	Oscillospiraceae	NA	NA	NA	Oscillospiraceae	NA	NA	NA	NA	NA	NA	NA
metaspades_16_NG-10601_14_lib145113_4940_NODE_162_length_3546_cov_2.66428	3546	2.66428	FALSE	0.38	6	4	NA	NA	NA	UGV-GENOME-0357871_1	ivig_2482 VIRSorter_NZ_GG657684_1_Blautia_hydrogenotrophica_DSM_10507_genomic_scaffold_Scfld6__whole_genome_shotgun_sequence-cat_2	Shkoporov_2019_SRR9161587_NODE_3_length_90407_cov_87.416549	MGV-GENOME-0359021	0.627588	0.372412	NA	0.693	dsDNAphage	full	0	Genome-fragment	Low-quality	3.97	FALSE	NA	NA	Human GIT	Blautia	NA	Blautia	NA	NA	NA	NA	NA	NA	NA
metaspades_16_NG-10601_14_lib145113_4940_NODE_164_length_3398_cov_7.16153	3398	7.16153	FALSE	0.3	4	NA	NA	NA	NA	UGV-GENOME-0348689_1	uvig_19097 ERR209537_95 length_75690_VirSorter_cat_2	NA	MGV-GENOME-0348689 9663-75690/75690	0.811878	0.188122	NA	NA	NA	NA	NA	Genome-fragment	Low-quality	7.19	FALSE	NA	NA	Human GIT	NA	Caudovirales	NA	Duplodnaviria	Heunggongvirae	Uroviricota	Caudoviricetes	formerly Caudovirales	NA	NA
metaspades_16_NG-10601_14_lib145113_4940_NODE_209_length_2711_cov_3.44089	2711	3.44089	FALSE	0.35	9	4	NA	NA	NA	NA	NA	NA	NA	0.811878	0.188122	NA	0.98	dsDNAphage	full	0	Genome-fragment	Low-quality	2.82	FALSE	NA	NA	NA	NA	NA	NA	NA	NA	NA	NA	NA	NA	NA
metaspades_16_NG-10601_14_lib145113_4940_NODE_225_length_2522_cov_6.38589	2522	6.38589	FALSE	0.4	3	3	NA	NA	NA	UGV-GENOME-0233545	uvig_150842 ERR636354_1736 length_34017_VirSorter_cat_2	Shkoporov_2019_SRR9161591_NODE_47_length_31397_cov_38.917746	MGV-GENOME-0233545 1-34017/34017	0.05	0.95	NA	0.987	dsDNAphage	full	0	Genome-fragment	Low-quality	4.8	FALSE	NA	NA	Human GIT	NA	Caudovirales	NA	Duplodnaviria	Heunggongvirae	Uroviricota	Caudoviricetes	formerly Caudovirales	NA	NA
metaspades_16_NG-10601_14_lib145113_4940_NODE_226_length_2521_cov_2.61273	2521	2.61273	FALSE	0.5	6	4	NA	NA	NA	NA	NA	NA	NA	0.811878	0.188122	NA	0.993	dsDNAphage	full	0	Genome-fragment	Low-quality	4.66	FALSE	NA	NA	NA	NA	NA	NA	NA	NA	NA	NA	NA	NA	NA
metaspades_16_NG-10601_14_lib145113_4940_NODE_251_length_2274_cov_3.46102	2274	3.46102	FALSE	0.42	7	7	NA	NA	NA	UGV-GENOME-0232989	uvig_132763 ERR589785_1366-Pro length_26593_VirSorter_cat_4	Shkoporov_2018_SRR6128101_NODE_215_length_14383_cov_50.284338	MGV-GENOME-0250771 1-36860/36860	0.811878	0.188122	NA	0.98	dsDNAphage	full	0	Genome-fragment	Low-quality	5.78	FALSE	NA	NA	Human GIT	Enterobacteriaceae	Caudovirales	Enterobacteriaceae	Duplodnaviria	Heunggongvirae	Uroviricota	Caudoviricetes	formerly Caudovirales	formerly Siphoviridae	NA
metaspades_16_NG-10601_14_lib145113_4940_NODE_25_length_14639_cov_12.1104	14639	12.1104	FALSE	0.44	25	14	NA	NA	NA	NA	NA	NA	NA	0.357654	0.642346	NA	0.98	dsDNAphage	full	2	Genome-fragment	Low-quality	35.34	FALSE	VC_172_0	NA	NA	NA	NA	NA	NA	NA	NA	NA	NA	NA	NA
metaspades_16_NG-10601_14_lib145113_4940_NODE_282_length_2095_cov_1.82108	2095	1.82108	FALSE	0.31	2	2	NA	NA	NA	UGV-GENOME-0187212	uvig_22525 ERR209739_161 length_63771_VirSorter_cat_2	NA	MGV-GENOME-0187212 1-25801/25801	0.811878	0.188122	NA	NA	NA	NA	NA	Genome-fragment	Low-quality	3.11	FALSE	NA	NA	Human GIT	Clostridiales	Caudovirales	Clostridiales	Duplodnaviria	Heunggongvirae	Uroviricota	Caudoviricetes	formerly Caudovirales	NA	NA
metaspades_16_NG-10601_14_lib145113_4940_NODE_289_length_2069_cov_3.01688	2069	3.01688	FALSE	0.44	2	1	NA	NA	NA	UGV-GENOME-0305404	uvig_105998 ERR505091_96 length_62122_VirFinder	NA	MGV-GENOME-0305404 1-48347/48347	0.252588	0.747412	NA	1	ssDNA	full	0	Genome-fragment	Low-quality	2.36	FALSE	NA	NA	Human GIT	Prevotella	Caudovirales	Prevotella	Duplodnaviria	Heunggongvirae	Uroviricota	Caudoviricetes	Crassvirales	NA	NA
metaspades_16_NG-10601_14_lib145113_4940_NODE_29_length_13371_cov_12.7472	13371	12.7472	FALSE	0.44	16	8	NA	NA	NA	NA	NA	Shkoporov_2019_SRR9161593_NODE_104_length_13453_cov_14.065980	NA	0.9875	0.0125	virulent	0.993	dsDNAphage	full	3	Genome-fragment	Low-quality	45.39	FALSE	VC_704_0	NA	NA	NA	NA	NA	NA	NA	NA	NA	NA	NA	NA
metaspades_16_NG-10601_14_lib145113_4940_NODE_319_length_1916_cov_16.345	1916	16.345	FALSE	0.31	5	3	NA	NA	NA	NA	NA	NA	NA	0.233287	0.766713	NA	0.867	dsDNAphage	full	0	Genome-fragment	Low-quality	3.8	FALSE	NA	NA	NA	NA	NA	NA	NA	NA	NA	NA	NA	NA	NA
metaspades_16_NG-10601_14_lib145113_4940_NODE_329_length_1875_cov_2.86593	1875	2.86593	FALSE	0.34	3	NA	NA	NA	NA	NA	NA	NA	NA	0.811878	0.188122	NA	0.993	ssDNA	full	0	Genome-fragment	Not-determined	NA	FALSE	NA	NA	NA	NA	NA	NA	NA	NA	NA	NA	NA	NA	NA
metaspades_16_NG-10601_14_lib145113_4940_NODE_342_length_1798_cov_2.29719	1798	2.29719	FALSE	0.43	4	2	NA	NA	Monaco_MBA1749_NODE_7_length_82388_cov_45.006668	UGV-GENOME-4430739	uvig_573338 SRR5763452_3 length_77163_VirFinder	Monaco_MBA1749_NODE_7_length_82388_cov_45.006668	MGV-GENOME-0359718 1-90442/90442	0.811878	0.188122	NA	1	ssDNA	full	0	Genome-fragment	Low-quality	2.04	FALSE	NA	NA	Human GIT	Prevotella	Caudovirales	Prevotella	Duplodnaviria	Heunggongvirae	Uroviricota	Caudoviricetes	Crassvirales	NA	NA
metaspades_16_NG-10601_14_lib145113_4940_NODE_361_length_1735_cov_3.77857	1735	3.77857	FALSE	0.43	2	1	NA	NA	NA	NA	uvig_598535 SRR8180448_307 length_40078_VirFinder_VirSorter_cat_2	Shkoporov_2019_SRR9161591_NODE_7_length_71502_cov_92.896231	NA	0.811878	0.188122	NA	0.993	ssDNA	full	0	Genome-fragment	Low-quality	2.58	FALSE	NA	NA	NA	NA	NA	NA	Duplodnaviria	Heunggongvirae	Uroviricota	Caudoviricetes	Crassvirales	NA	NA
metaspades_16_NG-10601_14_lib145113_4940_NODE_393_length_1610_cov_1.76141	1610	1.76141	FALSE	0.47	4	4	NA	NA	NA	IMGVR_UViG_3300012155_000036|3300012155|Ga0153950_1001328	uvig_393354 SRR3131794_74 length_35458_VirSorter_cat_2	NA	NA	0.928474	0.0715264	NA	1	ssDNA	full	0	Genome-fragment	Low-quality	3.83	FALSE	NA	Salmonella	NA	NA	NA	Salmonella	NA	NA	NA	NA	NA	NA	NA
metaspades_16_NG-10601_14_lib145113_4940_NODE_39_length_11293_cov_103.943	11293	103.943	FALSE	0.39	24	11	NA	NA	NA	NA	NA	NA	NA	0	1	temperate	1	dsDNAphage	full	1	Genome-fragment	Low-quality	19.62	FALSE	NA	[Eubacterium]	NA	NA	NA	[Eubacterium]	NA	NA	NA	NA	NA	NA	NA
metaspades_16_NG-10601_14_lib145113_4940_NODE_420_length_1524_cov_3.55276	1524	3.55276	FALSE	0.38	4	NA	NA	NA	NA	NA	NA	Shkoporov_2019_SRR9161591_NODE_3_length_113434_cov_287.066035	NA	0.811878	0.188122	NA	NA	NA	NA	NA	Genome-fragment	Low-quality	1.58	FALSE	NA	NA	NA	NA	NA	NA	NA	NA	NA	NA	NA	NA	NA
metaspades_16_NG-10601_14_lib145113_4940_NODE_437_length_1461_cov_5.50996	1461	5.50996	FALSE	0.38	3	2	NA	NA	NA	NA	NA	NA	NA	0.811878	0.188122	NA	0.567	ssDNA	full	0	Genome-fragment	Low-quality	3.21	FALSE	NA	NA	NA	NA	NA	NA	NA	NA	NA	NA	NA	NA	NA
metaspades_16_NG-10601_14_lib145113_4940_NODE_44_length_9994_cov_312.583	9994	312.583	TRUE	0.41	15	8	NA	NA	NA	NA	NA	NA	NA	0	1	temperate	0.767	dsDNAphage	full	0	Genome-fragment	Low-quality	13.21	FALSE	NA	NA	NA	NA	NA	NA	NA	NA	NA	NA	NA	NA	NA
metaspades_16_NG-10601_14_lib145113_4940_NODE_484_length_1338_cov_2.85892	1338	2.85892	FALSE	0.37	2	2	NA	NA	NA	UGV-GENOME-0309887	uvig_469430 SRR5091458_68 length_59507_VirSorter_cat_2	Han_2018_ERR1398218_NODE_4970_length_7473_cov_110.074818	MGV-GENOME-0330845 3744-57867/59507	0.811878	0.188122	NA	NA	NA	NA	NA	Genome-fragment	Low-quality	2.78	FALSE	NA	NA	Human GIT	Prevotella	Caudovirales	Prevotella	Duplodnaviria	Heunggongvirae	Uroviricota	Caudoviricetes	formerly Caudovirales	NA	NA
metaspades_16_NG-10601_14_lib145113_4940_NODE_48_length_9234_cov_13.7554	9234	13.7554	FALSE	0.37	17	5	NA	NA	NA	UGV-GENOME-0277772	uvig_111749 ERR525823_577 length_30166_VirSorter_cat_2	NA	MGV-GENOME-0292003 1-44738/44738	0.810364	0.189636	NA	0.813	dsDNAphage	full	0	Genome-fragment	Low-quality	12.22	FALSE	VC_825_0	NA	Human GIT	Paraprevotella	NA	Paraprevotella	NA	NA	NA	NA	NA	NA	NA
metaspades_16_NG-10601_14_lib145113_4940_NODE_4_length_63466_cov_18.3583	63466	18.3583	FALSE	0.33	66	36	NA	NA	NA	NA	NA	Shkoporov_2019_SRR9161589_NODE_3_length_113197_cov_57.925059	NA	0.0375	0.9625	temperate	0.993	dsDNAphage	full	7	Genome-fragment	Low-quality	45.13	FALSE	VC_203_0	Roseburia	NA	NA	NA	Roseburia	NA	NA	NA	NA	NA	NA	NA
metaspades_16_NG-10601_14_lib145113_4940_NODE_540_length_1213_cov_1.62349	1213	1.62349	FALSE	0.46	4	4	NA	NA	NA	IMGVR_UViG_3300005460_000115|3300005460|Ga0073908_1004312	NA	Shkoporov_2018_SRR6128101_NODE_215_length_14383_cov_50.284338	NA	0.811878	0.188122	NA	1	ssDNA	full	0	Genome-fragment	Low-quality	2.77	FALSE	NA	Salmonella	NA	NA	NA	Salmonella	NA	NA	NA	NA	NA	NA	NA
metaspades_16_NG-10601_14_lib145113_4940_NODE_599_length_1136_cov_3.6864	1136	3.6864	FALSE	0.32	3	3	NA	NA	NA	Norman_149_NODE_15_length_38675_cov_27.573900	NA	Norman_149_NODE_15_length_38675_cov_27.573900	NA	0.856169	0.143831	NA	0.92	dsDNAphage	full	0	Genome-fragment	Low-quality	2.81	FALSE	NA	NA	Human GIT	Intestinibacter	Caudovirales	Intestinibacter	Duplodnaviria	Heunggongvirae	Uroviricota	Caudoviricetes	formerly Caudovirales	NA	NA
metaspades_16_NG-10601_14_lib145113_4940_NODE_644_length_1074_cov_2.01472	1074	2.01472	FALSE	0.41	3	2	NA	NA	NA	UGV-GENOME-0285615	uvig_167110 ERR688546_785 length_27336_VirSorter_cat_2	Minot_Diet_LF_HF_2011_5_454_NODE_14_length_9717_cov_7.965068	MGV-GENOME-0335478 1-62152/62152	0.811878	0.188122	NA	0.987	dsDNAphage	full	0	Genome-fragment	Low-quality	1.76	FALSE	NA	NA	Human GIT	uncultured	Caudovirales	uncultured	Duplodnaviria	Heunggongvirae	Uroviricota	Caudoviricetes	formerly Caudovirales	NA	NA
metaspades_16_NG-10601_14_lib145113_4940_NODE_660_length_1058_cov_3.94317	1058	3.94317	FALSE	0.51	4	1	NA	NA	NA	IMGVR_UViG_3300029391_000011|3300029391|Ga0243992_100661|8219-43329	uvig_458863 SRR5056944_1871 length_23938_VirSorter_cat_2	Shkoporov_2019_SRR9161588_NODE_19_length_54248_cov_80.669348	NA	0.811878	0.188122	NA	NA	NA	NA	NA	Genome-fragment	Low-quality	2.49	FALSE	NA	NA	NA	NA	NA	NA	NA	NA	NA	NA	NA	NA	NA
metaspades_16_NG-10601_14_lib145113_4940_NODE_670_length_1041_cov_2.86004	1041	2.86004	FALSE	0.48	4	4	NA	NA	NA	NA	NA	Shkoporov_2018_SRR6128101_NODE_215_length_14383_cov_50.284338	NA	0.855024	0.144976	NA	0.86	dsDNAphage	full	0	Genome-fragment	Low-quality	2.08	FALSE	NA	Cronobacter	NA	NA	NA	Cronobacter	NA	NA	NA	NA	NA	NA	NA
metaspades_16_NG-10601_14_lib145113_4940_NODE_75_length_6613_cov_30.2457	6613	30.2457	FALSE	0.44	8	5	NA	NA	NA	NA	NA	NA	NA	0.811878	0.188122	NA	0.793	dsDNAphage	full	0	Genome-fragment	Not-determined	NA	FALSE	VC_1020_0	NA	NA	NA	NA	NA	NA	NA	NA	NA	NA	NA	NA
metaspades_16_NG-10601_14_lib145113_4940_NODE_77_length_6546_cov_8.48452	6546	8.48452	FALSE	0.44	15	12	NA	NA	NA	NA	NA	NA	NA	0.05	0.95	NA	0.753	dsDNAphage	full	0	Genome-fragment	Low-quality	8.82	FALSE	VC_359_0	Salmonella	NA	NA	NA	Salmonella	NA	NA	NA	NA	NA	NA	NA
metaspades_16_NG-10601_14_lib145113_4940_NODE_82_length_6372_cov_61.0078	6372	61.0078	TRUE	0.42	9	4	NA	NA	NA	DTR_885384	NA	Shkoporov_2019_SRR9161591_NODE_275_length_6372_cov_332.958050	NA	0.816312	0.183688	NA	1	dsDNAphage	full	2	High-quality	Complete	100	FALSE	NA	NA	Human gut	NA	Petitvirales	NA	Monodnaviria	Sangervirae	Phixviricota	Malgrandaviricetes	Petitvirales	Microviridae	NA
metaspades_16_NG-10601_14_lib145113_4940_NODE_83_length_6348_cov_4517.52	6348	4517.52	TRUE	0.39	6	5	NA	NA	NA	DTR_885385	NA	Shkoporov_2019_SRR9161586_NODE_81_length_6348_cov_449.507548	NA	0.811878	0.188122	NA	0.98	dsDNAphage	full	2	High-quality	Complete	100	FALSE	NA	Prevotella	Human gut	NA	Petitvirales	Prevotella	Monodnaviria	Sangervirae	Phixviricota	Malgrandaviricetes	Petitvirales	Microviridae	NA
metaspades_16_NG-10601_14_lib145113_4940_NODE_85_length_6306_cov_40.9119	6306	40.9119	TRUE	0.36	6	3	NA	NA	NA	NA	NA	Shkoporov_2018_SRR6128084_NODE_29_length_8768_cov_27.524045	NA	0.811878	0.188122	NA	1	ssDNA	full	1	High-quality	Complete	100	FALSE	VC_743_0	NA	NA	NA	NA	NA	NA	NA	NA	NA	NA	NA	NA
metaspades_16_NG-10601_14_lib145113_4940_NODE_87_length_6062_cov_15.4994	6062	15.4994	FALSE	0.41	10	5	NA	NA	NA	NA	NA	Shkoporov_2019_SRR9161591_NODE_7_length_71502_cov_92.896231	NA	0.811878	0.188122	NA	0.94	dsDNAphage	full	0	Genome-fragment	Low-quality	3.5	FALSE	NA	NA	NA	NA	NA	NA	NA	NA	NA	NA	NA	NA	NA
metaspades_16_NG-10601_14_lib145113_4940_NODE_88_length_6046_cov_6.97129	6046	6.97129	TRUE	0.37	9	4	NA	NA	NA	NA	NA	NA	NA	0.05	0.95	NA	0.633	dsDNAphage	full	0	Genome-fragment	Not-determined	NA	FALSE	NA	NA	NA	NA	NA	NA	NA	NA	NA	NA	NA	NA	NA
metaspades_16_NG-10601_14_lib145113_4940_NODE_97_length_5717_cov_120.588	5717	120.588	FALSE	0.37	11	7	NA	NA	NA	NA	NA	NA	NA	0	1	temperate	0.94	dsDNAphage	full	0	Genome-fragment	Low-quality	9.89	FALSE	VC_610_0	NA	NA	NA	NA	NA	NA	NA	NA	NA	NA	NA	NA
metaspades_17_NG-10601_17_lib145116_4940_NODE_101_length_5490_cov_153.578	5490	153.578	FALSE	0.36	15	5	NA	NA	NA	NA	uvig_157307 ERR636374_202 length_144114_VirSorter_cat_2	NA	NA	0.811878	0.188122	NA	0.987	dsDNAphage	full	1	Genome-fragment	Low-quality	9.58	FALSE	VC_474_0	NA	NA	NA	NA	NA	NA	NA	NA	NA	NA	NA	NA
metaspades_17_NG-10601_17_lib145116_4940_NODE_104_length_5302_cov_2.94511	5302	2.94511	FALSE	0.59	8	6	NA	NA	NA	NA	NA	Shkoporov_2018_SRR6128101_NODE_56_length_41241_cov_59.582965	NA	0.990057	0.00994313	virulent	1	dsDNAphage	full	1	Genome-fragment	Low-quality	12.65	FALSE	VC_1022_0	NA	NA	NA	NA	NA	NA	NA	NA	NA	NA	NA	NA
metaspades_17_NG-10601_17_lib145116_4940_NODE_121_length_4631_cov_120.868	4631	120.868	FALSE	0.39	9	5	NA	NA	NA	UGV-GENOME-0326018	uvig_501173 SRR5127843_263 length_27088_VirSorter_cat_2	NA	MGV-GENOME-0326018	0	1	temperate	0.96	dsDNAphage	full	0	Genome-fragment	Low-quality	8.02	FALSE	VC_610_0	NA	Human GIT	Lachnospiraceae	NA	Lachnospiraceae	NA	NA	NA	NA	NA	NA	NA
metaspades_17_NG-10601_17_lib145116_4940_NODE_134_length_4270_cov_92.1991	4270	92.1991	FALSE	0.41	8	4	NA	NA	NA	UGV-GENOME-0324827	uvig_422898 SRR4408014_332 length_29228_VirSorter_cat_2	Shkoporov_2019_SRR9161589_NODE_281_length_7417_cov_277.986824	MGV-GENOME-0324827 1-56539/56539	0.811878	0.188122	NA	0.98	dsDNAphage	full	0	Genome-fragment	Low-quality	7.48	FALSE	VC_1142_0	NA	Human GIT	Lachnospiraceae	NA	Lachnospiraceae	NA	NA	NA	NA	NA	NA	NA
metaspades_17_NG-10601_17_lib145116_4940_NODE_140_length_4161_cov_81.4016	4161	81.4016	FALSE	0.4	9	3	NA	NA	NA	NA	NA	NA	NA	0.941691	0.058309	NA	0.553	dsDNAphage	full	0	Genome-fragment	Low-quality	7.23	FALSE	VC_1014_0	NA	NA	NA	NA	NA	NA	NA	NA	NA	NA	NA	NA
metaspades_17_NG-10601_17_lib145116_4940_NODE_14_length_33457_cov_13.089	33457	13.089	FALSE	0.3	53	39	NA	NA	NA	DTR_373618	uvig_175735 ERR912186_770 length_40525_VirSorter_cat_2	NA	MGV-GENOME-0272437	0	1	temperate	1	dsDNAphage	full	7	Genome-fragment	Medium-quality	83.06	FALSE	VC_896_0	Intestinibacter	Human gut	Clostridiales	Caudovirales	Intestinibacter	Duplodnaviria	Heunggongvirae	Uroviricota	Caudoviricetes	formerly Caudovirales	NA	NA
metaspades_17_NG-10601_17_lib145116_4940_NODE_157_length_3838_cov_9.44489	3838	9.44489	FALSE	0.29	6	3	NA	NA	NA	UGV-GENOME-0192535	uvig_175735 ERR912186_770 length_40525_VirSorter_cat_2	NA	MGV-GENOME-0272437	0.791521	0.208479	NA	NA	NA	NA	NA	Genome-fragment	Low-quality	7.92	FALSE	NA	Intestinibacter	Human GIT	Intestinibacter	Caudovirales	Intestinibacter	Duplodnaviria	Heunggongvirae	Uroviricota	Caudoviricetes	formerly Caudovirales	NA	NA
metaspades_17_NG-10601_17_lib145116_4940_NODE_15_length_29712_cov_12.6406	29712	12.6406	FALSE	0.32	36	21	NA	NA	NA	UGV-GENOME-0348689_1	uvig_19097 ERR209537_95 length_75690_VirSorter_cat_2	Shkoporov_2018_SRR6128065_NODE_79_length_28316_cov_51.575280	MGV-GENOME-0307100 9941-48903/48903	0.835028	0.164972	NA	0.967	dsDNAphage	full	4	Genome-fragment	Low-quality	42.39	FALSE	VC_533_0	NA	Human GIT	NA	Caudovirales	NA	Duplodnaviria	Heunggongvirae	Uroviricota	Caudoviricetes	formerly Caudovirales	NA	NA
metaspades_17_NG-10601_17_lib145116_4940_NODE_169_length_3464_cov_5.28571	3464	5.28571	FALSE	0.34	8	3	NA	NA	NA	DTR_666353	ivig_2482 VIRSorter_NZ_GG657684_1_Blautia_hydrogenotrophica_DSM_10507_genomic_scaffold_Scfld6__whole_genome_shotgun_sequence-cat_2	Shkoporov_2019_SRR9161587_NODE_3_length_90407_cov_87.416549	MGV-GENOME-0359021	0.811878	0.188122	NA	0.853	dsDNAphage	full	0	Genome-fragment	Low-quality	3.88	FALSE	NA	NA	Human gut	Blautia	NA	Blautia	NA	NA	NA	NA	NA	NA	NA
metaspades_17_NG-10601_17_lib145116_4940_NODE_182_length_3223_cov_39.2465	3223	39.2465	FALSE	0.39	5	2	NA	NA	NA	UGV-GENOME-0328913	uvig_492393 SRR5127807_135 length_51902_VirSorter_cat_2	Shkoporov_2019_SRR9161510_NODE_36_length_58448_cov_149.495453	MGV-GENOME-0328913	0.811878	0.188122	NA	0.96	ssDNA	full	0	Genome-fragment	Low-quality	5.63	FALSE	VC_612_0	NA	Human GIT	Lachnospiraceae	NA	Lachnospiraceae	NA	NA	NA	NA	NA	NA	NA
metaspades_17_NG-10601_17_lib145116_4940_NODE_187_length_3193_cov_3.57776	3193	3.57776	FALSE	0.39	3	2	NA	NA	NA	NA	NA	NA	NA	0.811878	0.188122	NA	0.953	ssDNA	full	0	Genome-fragment	Low-quality	3.8	FALSE	NA	NA	NA	NA	NA	NA	NA	NA	NA	NA	NA	NA	NA
metaspades_17_NG-10601_17_lib145116_4940_NODE_19_length_20567_cov_7.69623	20567	7.69623	FALSE	0.41	17	14	NA	NA	NA	UGV-GENOME-0254447	uvig_308775 ERR2013609_1214 length_36024_VirSorter_cat_2	Shkoporov_2018_SRR6128101_NODE_73_length_35336_cov_33.096341	MGV-GENOME-0258545 1-38188/38188	0.745044	0.254956	NA	1	dsDNAphage	full	1	Genome-fragment	Medium-quality	52.21	FALSE	NA	NA	Human GIT	NA	Caudovirales	NA	Duplodnaviria	Heunggongvirae	Uroviricota	Caudoviricetes	formerly Caudovirales	NA	NA
metaspades_17_NG-10601_17_lib145116_4940_NODE_20_length_20482_cov_9.27904	20482	9.27904	FALSE	0.42	26	22	NA	NA	NA	NA	NA	Shkoporov_2019_SRR9161588_NODE_19_length_54248_cov_80.669348	NA	0	1	temperate	0.987	dsDNAphage	full	1	Genome-fragment	Low-quality	47.92	FALSE	NA	NA	NA	NA	NA	NA	NA	NA	NA	NA	NA	NA	NA
metaspades_17_NG-10601_17_lib145116_4940_NODE_21_length_20021_cov_15.6293	20021	15.6293	FALSE	0.48	16	9	NA	NA	NA	NA	NA	NA	NA	0.794994	0.205006	NA	0.933	dsDNAphage	full	7	Genome-fragment	Low-quality	18.94	FALSE	VC_14_0	NA	NA	NA	NA	NA	NA	NA	NA	NA	NA	NA	NA
metaspades_17_NG-10601_17_lib145116_4940_NODE_22_length_18783_cov_8.2366	18783	8.2366	FALSE	0.48	35	16	NA	NA	NA	NA	NA	Shkoporov_2018_SRR6128101_NODE_94_length_29703_cov_294.318605	NA	0.0875	0.9125	NA	1	dsDNAphage	full	1	Genome-fragment	Medium-quality	63.14	FALSE	NA	NA	NA	NA	NA	NA	NA	NA	NA	NA	NA	NA	NA
metaspades_17_NG-10601_17_lib145116_4940_NODE_25_length_17684_cov_11.8695	17684	11.8695	FALSE	0.33	23	11	NA	NA	NA	NA	NA	Shkoporov_2019_SRR9161589_NODE_3_length_113197_cov_57.925059	NA	0	1	temperate	1	dsDNAphage	full	2	Genome-fragment	Low-quality	12.58	FALSE	NA	NA	NA	NA	NA	NA	NA	NA	NA	NA	NA	NA	NA
metaspades_17_NG-10601_17_lib145116_4940_NODE_260_length_2217_cov_2.43617	2217	2.43617	FALSE	0.41	7	2	NA	NA	NA	NA	NA	NA	NA	0.811878	0.188122	NA	0.92	dsDNAphage	full	0	Genome-fragment	Low-quality	6.04	FALSE	NA	NA	NA	NA	NA	NA	NA	NA	NA	NA	NA	NA	NA
metaspades_17_NG-10601_17_lib145116_4940_NODE_261_length_2216_cov_3.62564	2216	3.62564	FALSE	0.42	2	2	NA	NA	NA	NA	NA	Shkoporov_2019_SRR9161591_NODE_47_length_31397_cov_38.917746	NA	0.811878	0.188122	NA	1	dsDNAphage	full	2	Genome-fragment	Low-quality	6.08	FALSE	NA	NA	NA	NA	NA	NA	NA	NA	NA	NA	NA	NA	NA
metaspades_17_NG-10601_17_lib145116_4940_NODE_271_length_2157_cov_5.12084	2157	5.12084	FALSE	0.47	5	3	NA	NA	NA	NA	NA	Shkoporov_2019_SRR9161591_NODE_47_length_31397_cov_38.917746	NA	0.831702	0.168298	NA	0.98	ssDNA	full	0	Genome-fragment	Low-quality	5.87	FALSE	NA	NA	NA	NA	NA	NA	NA	NA	NA	NA	NA	NA	NA
metaspades_17_NG-10601_17_lib145116_4940_NODE_273_length_2142_cov_4.06133	2142	4.06133	FALSE	0.47	5	2	NA	NA	NA	NA	NA	NA	NA	0.68761	0.31239	NA	0.86	ssDNA	full	0	Genome-fragment	Low-quality	3.83	FALSE	NA	NA	NA	NA	NA	NA	NA	NA	NA	NA	NA	NA	NA
metaspades_17_NG-10601_17_lib145116_4940_NODE_279_length_2120_cov_4.59177	2120	4.59177	FALSE	0.37	5	3	NA	NA	NA	NA	NA	Shkoporov_2019_SRR9161588_NODE_40_length_42055_cov_21.772310	NA	0.811878	0.188122	NA	0.94	ssDNA	full	0	Genome-fragment	Low-quality	4.42	FALSE	NA	NA	NA	NA	NA	NA	NA	NA	NA	NA	NA	NA	NA
metaspades_17_NG-10601_17_lib145116_4940_NODE_283_length_2111_cov_3.29871	2111	3.29871	FALSE	0.29	5	1	NA	NA	NA	NA	NA	Shkoporov_2019_SRR9161587_NODE_5_length_65393_cov_87.859592	NA	0.92522	0.0747797	NA	0.98	dsDNAphage	full	0	Genome-fragment	Low-quality	3.56	FALSE	NA	NA	NA	NA	NA	NA	NA	NA	NA	NA	NA	NA	NA
metaspades_17_NG-10601_17_lib145116_4940_NODE_28_length_16980_cov_16.5044	16980	16.5044	FALSE	0.41	28	14	NA	NA	NA	NA	NA	NA	NA	0	1	temperate	0.96	dsDNAphage	full	0	Genome-fragment	Low-quality	25.24	FALSE	NA	Prevotella	NA	NA	NA	Prevotella	NA	NA	NA	NA	NA	NA	NA
metaspades_17_NG-10601_17_lib145116_4940_NODE_316_length_1929_cov_20.2519	1929	20.2519	FALSE	0.42	4	1	NA	NA	NA	NA	NA	NA	NA	0.811878	0.188122	NA	0.96	dsDNAphage	full	1	Genome-fragment	Low-quality	1.82	FALSE	NA	NA	NA	NA	NA	NA	NA	NA	NA	NA	NA	NA	NA
metaspades_17_NG-10601_17_lib145116_4940_NODE_38_length_12265_cov_10.6351	12265	10.6351	FALSE	0.59	21	15	NA	NA	NA	IMGVR_UViG_3300029727_000006|3300029727|Ga0245198_100222|1562-81823	NA	Shkoporov_2019_SRR9161590_NODE_130_length_34113_cov_7.042721	NA	0	1	temperate	0.893	dsDNAphage	full	0	Genome-fragment	Low-quality	32.26	FALSE	VC_211_0	Oscillospiraceae	NA	NA	NA	Oscillospiraceae	NA	NA	NA	NA	NA	NA	NA
metaspades_17_NG-10601_17_lib145116_4940_NODE_390_length_1637_cov_2.50316	1637	2.50316	FALSE	0.47	6	NA	NA	NA	NA	UGV-GENOME-0333014	uvig_497671 SRR5127564_2 length_117219_VirFinder_VirSorter_cat_2	Kang_0065_ST001_N_NODE_2_length_124287_cov_23.403173	MGV-GENOME-0366867 1-100513/100513	0.811878	0.188122	NA	NA	NA	NA	NA	Genome-fragment	Low-quality	1.39	FALSE	NA	NA	Human GIT	unclassified	Caudovirales	unclassified	Duplodnaviria	Heunggongvirae	Uroviricota	Caudoviricetes	formerly Caudovirales	NA	NA
metaspades_17_NG-10601_17_lib145116_4940_NODE_394_length_1623_cov_2.80293	1623	2.80293	FALSE	0.45	3	NA	NA	NA	NA	UGV-GENOME-0374454	uvig_203161 ERR912136_150 length_113975_VirSorter_cat_2	Shkoporov_2018_SRR6128101_NODE_3_length_150104_cov_72.384534	MGV-GENOME-0374022 3707-134764/134764	0.811878	0.188122	NA	0.927	ssDNA	full	0	Genome-fragment	Low-quality	1.1	FALSE	NA	NA	Human GIT	Faecalibacterium	Caudovirales	Faecalibacterium	Duplodnaviria	Heunggongvirae	Uroviricota	Caudoviricetes	formerly Caudovirales	NA	NA
metaspades_17_NG-10601_17_lib145116_4940_NODE_40_length_12043_cov_11.0821	12043	11.0821	FALSE	0.53	24	14	NA	NA	NA	NA	NA	Shkoporov_2019_SRR9161588_NODE_29_length_48493_cov_72.898675	NA	0.025	0.975	temperate	0.967	dsDNAphage	full	0	Genome-fragment	Low-quality	27.91	FALSE	NA	Rahnella	NA	NA	NA	Rahnella	NA	NA	NA	NA	NA	NA	NA
metaspades_17_NG-10601_17_lib145116_4940_NODE_412_length_1568_cov_4.8004	1568	4.8004	FALSE	0.45	4	4	NA	NA	NA	NA	NA	NA	NA	0.811878	0.188122	NA	0.993	dsDNAphage	full	0	Genome-fragment	Low-quality	2.63	FALSE	NA	Escherichia	NA	NA	NA	Escherichia	NA	NA	NA	NA	NA	NA	NA
metaspades_17_NG-10601_17_lib145116_4940_NODE_428_length_1527_cov_4.65625	1527	4.65625	FALSE	0.37	3	3	NA	NA	NA	NA	NA	Shkoporov_2018_SRR6128101_NODE_413_length_8239_cov_57.244135	NA	0.855024	0.144976	NA	0.993	dsDNAphage	full	1	Genome-fragment	Low-quality	3.72	FALSE	NA	NA	NA	NA	NA	NA	NA	NA	NA	NA	NA	NA	NA
metaspades_17_NG-10601_17_lib145116_4940_NODE_484_length_1381_cov_1.76923	1381	1.76923	FALSE	0.3	1	1	NA	NA	NA	NA	uvig_225452 ERR1190593_373 length_48614_VirSorter_cat_2	NA	NA	0.811878	0.188122	NA	NA	NA	NA	NA	Genome-fragment	Low-quality	1.04	FALSE	NA	NA	NA	NA	NA	NA	NA	NA	NA	NA	NA	NA	NA
metaspades_17_NG-10601_17_lib145116_4940_NODE_485_length_1377_cov_5.53026	1377	5.53026	FALSE	0.31	3	1	NA	NA	NA	NA	NA	NA	NA	0.811878	0.188122	NA	0.947	dsDNAphage	full	1	Genome-fragment	Low-quality	2.36	FALSE	NA	NA	NA	NA	NA	NA	NA	NA	NA	NA	NA	NA	NA
metaspades_17_NG-10601_17_lib145116_4940_NODE_4_length_59478_cov_23.5351	59478	23.5351	FALSE	0.53	67	32	NA	NA	NA	NA	NA	Shkoporov_2019_SRR9161589_NODE_16_length_58702_cov_42.054086	NA	0	1	temperate	1	dsDNAphage	full	6	High-quality	High-quality	95.12	FALSE	NA	Mitsuokella	NA	NA	NA	Mitsuokella	NA	NA	NA	NA	NA	NA	NA
metaspades_17_NG-10601_17_lib145116_4940_NODE_518_length_1303_cov_2.47756	1303	2.47756	FALSE	0.4	5	NA	NA	NA	NA	NA	NA	NA	NA	0.811878	0.188122	NA	0.987	ssDNA	full	0	Genome-fragment	Low-quality	2.97	FALSE	NA	NA	NA	NA	NA	NA	NA	NA	NA	NA	NA	NA	NA
metaspades_17_NG-10601_17_lib145116_4940_NODE_530_length_1287_cov_4.07305	1287	4.07305	FALSE	0.48	3	1	NA	NA	NA	NA	NA	Shkoporov_2019_SRR9161591_NODE_47_length_31397_cov_38.917746	NA	0.880695	0.119305	NA	1	ssDNA	full	0	Genome-fragment	Not-determined	NA	FALSE	NA	NA	NA	NA	NA	NA	NA	NA	NA	NA	NA	NA	NA
metaspades_17_NG-10601_17_lib145116_4940_NODE_565_length_1234_cov_1.91773	1234	1.91773	FALSE	0.29	2	2	NA	NA	NA	UGV-GENOME-4416153	uvig_22727 ERR209891_99 length_39554_VirSorter_cat_1	NA	MGV-GENOME-0266451 1-39593/39593	0.811878	0.188122	NA	NA	dsDNAphage	lt2gene	2	Genome-fragment	Low-quality	2.97	FALSE	NA	Clostridium	Human GIT	NA	Caudovirales	Clostridium	Duplodnaviria	Heunggongvirae	Uroviricota	Caudoviricetes	formerly Caudovirales	NA	NA
metaspades_17_NG-10601_17_lib145116_4940_NODE_583_length_1207_cov_4.84549	1207	4.84549	FALSE	0.38	2	1	NA	NA	NA	UGV-GENOME-0287536	uvig_398137 SRR3582146_49-Pro length_78432_VirSorter_cat_5	Ma_2019_SRR413574_NODE_126_length_116177_cov_38.815280	MGV-GENOME-0287536 1-43723/43723	0.811878	0.188122	NA	NA	NA	NA	NA	Genome-fragment	Not-determined	NA	FALSE	NA	NA	Human GIT	NA	NA	NA	NA	NA	NA	NA	NA	NA	NA
metaspades_17_NG-10601_17_lib145116_4940_NODE_60_length_7885_cov_86.8653	7885	86.8653	FALSE	0.42	13	7	NA	NA	NA	UGV-GENOME-0297759	uvig_157307 ERR636374_202 length_144114_VirSorter_cat_2	Zuo_2017_SRR5677837_NODE_25_length_56256_cov_1234.313695	MGV-GENOME-0297759 1-46044/46044	0.811878	0.188122	NA	1	dsDNAphage	full	2	Genome-fragment	Low-quality	13.8	FALSE	VC_476_0	NA	Human GIT	Lachnospiraceae	NA	Lachnospiraceae	NA	NA	NA	NA	NA	NA	NA
metaspades_17_NG-10601_17_lib145116_4940_NODE_620_length_1159_cov_3.49366	1159	3.49366	FALSE	0.3	4	1	NA	NA	NA	NA	NA	Shkoporov_2019_SRR9161587_NODE_5_length_65393_cov_87.859592	NA	0.811878	0.188122	NA	0.927	dsDNAphage	full	0	Genome-fragment	Low-quality	0.69	FALSE	NA	NA	NA	NA	NA	NA	NA	NA	NA	NA	NA	NA	NA
metaspades_17_NG-10601_17_lib145116_4940_NODE_635_length_1126_cov_2.22502	1126	2.22502	FALSE	0.28	4	2	NA	NA	NA	NA	NA	Nadia_combined_trimmed_NODE_299_length_16239_cov_30.879140	NA	0.811878	0.188122	NA	0.82	ssDNA	full	0	Genome-fragment	Low-quality	0.84	FALSE	NA	NA	NA	NA	NA	NA	NA	NA	NA	NA	NA	NA	NA
metaspades_17_NG-10601_17_lib145116_4940_NODE_637_length_1125_cov_1.45701	1125	1.45701	FALSE	0.37	5	NA	NA	NA	NA	NA	NA	NA	NA	0.811878	0.188122	NA	0.96	ssDNA	full	0	Genome-fragment	Low-quality	0.94	FALSE	NA	NA	NA	NA	NA	NA	NA	NA	NA	NA	NA	NA	NA
metaspades_17_NG-10601_17_lib145116_4940_NODE_65_length_7230_cov_9.91178	7230	9.91178	FALSE	0.42	11	5	NA	NA	NA	UGV-GENOME-0322026	uvig_347953 SRR2187645_10 length_96775_VirFinder	NA	MGV-GENOME-0327263 1-57675/57675	0.811878	0.188122	NA	0.98	dsDNAphage	full	2	Genome-fragment	Low-quality	8.32	FALSE	VC_452_0	NA	Human GIT	Prevotella	NA	Prevotella	NA	NA	NA	NA	NA	NA	NA
metaspades_17_NG-10601_17_lib145116_4940_NODE_685_length_1077_cov_5.31996	1077	5.31996	FALSE	0.45	4	4	NA	NA	NA	IMGVR_UViG_2531839178_000002|2531839178|2531871289	uvig_215044 ERR1018305_1669 length_17604_VirFinder_VirSorter_cat_2	Zuo_2017_SRR5677806_NODE_19_length_43379_cov_580.277906	MGV-GENOME-0270912 1-40460/40460	0.811878	0.188122	NA	0.993	dsDNAphage	full	0	Genome-fragment	Low-quality	2.6	FALSE	NA	Salmonella	NA	NA	NA	Salmonella	NA	NA	NA	NA	NA	NA	NA
metaspades_17_NG-10601_17_lib145116_4940_NODE_69_length_7082_cov_44.9754	7082	44.9754	FALSE	0.4	16	10	NA	NA	NA	NA	uvig_157307 ERR636374_202 length_144114_VirSorter_cat_2	NA	NA	0.811878	0.188122	NA	0.98	dsDNAphage	full	0	Genome-fragment	Low-quality	12.39	FALSE	VC_611_0	NA	NA	NA	NA	NA	NA	NA	NA	NA	NA	NA	NA
metaspades_17_NG-10601_17_lib145116_4940_NODE_703_length_1054_cov_2.97698	1054	2.97698	FALSE	0.31	4	NA	NA	NA	NA	NA	NA	NA	NA	0.811878	0.188122	NA	NA	NA	NA	NA	Genome-fragment	Not-determined	NA	FALSE	NA	NA	NA	NA	NA	NA	NA	NA	NA	NA	NA	NA	NA
metaspades_17_NG-10601_17_lib145116_4940_NODE_70_length_6932_cov_9.39203	6932	9.39203	FALSE	0.31	15	9	NA	NA	NA	NA	NA	NA	NA	0	1	temperate	0.893	dsDNAphage	full	0	Genome-fragment	Low-quality	2.39	FALSE	VC_533_0	NA	NA	NA	NA	NA	NA	NA	NA	NA	NA	NA	NA
metaspades_17_NG-10601_17_lib145116_4940_NODE_71_length_6829_cov_67.2092	6829	67.2092	FALSE	0.41	12	6	NA	NA	NA	UGV-GENOME-0255177	uvig_492363 SRR5127807_79-Pro length_65668_VirSorter_cat_5	NA	MGV-GENOME-0329871 1-58987/58987	0.907879	0.0921206	NA	1	dsDNAphage	full	2	Genome-fragment	Low-quality	11.94	FALSE	VC_474_0	NA	Human GIT	Lachnospiraceae	NA	Lachnospiraceae	NA	NA	NA	NA	NA	NA	NA
metaspades_17_NG-10601_17_lib145116_4940_NODE_72_length_6818_cov_35.3935	6818	35.3935	FALSE	0.36	10	4	NA	NA	NA	UGV-GENOME-0292003	uvig_71333 ERR414341_245 length_63860_VirSorter_cat_2	NA	MGV-GENOME-0292003 1-44738/44738	0	1	temperate	0.7	dsDNAphage	full	0	Genome-fragment	Not-determined	NA	FALSE	NA	NA	Human GIT	Paraprevotella	NA	Paraprevotella	NA	NA	NA	NA	NA	NA	NA
metaspades_17_NG-10601_17_lib145116_4940_NODE_751_length_1005_cov_1.69053	1005	1.69053	FALSE	0.3	2	2	NA	NA	NA	IMGVR_UViG_3300014566_000025|3300014566|Ga0134372_1000692	uvig_130778 ERR589776_802 length_39621_VirSorter_cat_2	Shkoporov_2019_SRR9161579_NODE_57_length_29289_cov_34.421051	MGV-GENOME-0208116 1-29405/29405	0.811878	0.188122	NA	NA	dsDNAphage	lt2gene	2	Genome-fragment	Low-quality	2.63	FALSE	NA	NA	NA	NA	NA	NA	NA	NA	NA	NA	NA	NA	NA
metaspades_17_NG-10601_17_lib145116_4940_NODE_80_length_6368_cov_12.8001	6368	12.8001	FALSE	0.35	10	6	NA	NA	NA	NA	NA	Shkoporov_2019_SRR9161594_NODE_89_length_14009_cov_89.664684	NA	0	1	temperate	0.993	dsDNAphage	full	3	Genome-fragment	Low-quality	15.28	FALSE	VC_246_0	NA	NA	NA	NA	NA	NA	NA	NA	NA	NA	NA	NA
metaspades_17_NG-10601_17_lib145116_4940_NODE_96_length_5578_cov_13.2513	5578	13.2513	FALSE	0.34	14	9	NA	NA	NA	NA	NA	NA	NA	0.839167	0.160833	NA	0.993	dsDNAphage	full	1	Genome-fragment	Low-quality	11.08	FALSE	VC_809_0	NA	NA	NA	NA	NA	NA	NA	NA	NA	NA	NA	NA
metaspades_17_NG-10601_17_lib145116_4940_NODE_9_length_49758_cov_15.3623	49758	15.3623	FALSE	0.48	71	30	NA	NA	NA	NA	NA	NA	NA	0	1	temperate	0.907	dsDNAphage	full	0	Genome-fragment	Low-quality	47.07	FALSE	VC_991_0	NA	NA	NA	NA	NA	NA	NA	NA	NA	NA	NA	NA
metaspades_18_NG-10601_20_lib145119_4940_NODE_112_length_3265_cov_10.4445	3265	10.4445	FALSE	0.42	7	1	NA	NA	NA	NA	NA	NA	NA	0.811878	0.188122	NA	0.967	dsDNAphage	full	1	Genome-fragment	Low-quality	3.09	FALSE	VC_1023_0	NA	NA	NA	NA	NA	NA	NA	NA	NA	NA	NA	NA
metaspades_18_NG-10601_20_lib145119_4940_NODE_145_length_2612_cov_8.38404	2612	8.38404	FALSE	0.4	4	NA	NA	NA	NA	IMGVR_UViG_3300029739_000007|3300029739|Ga0245187_100516	uvig_484520 SRR5127551_160 length_57056_VirSorter_cat_1	Kang_0041_ST002_N_NODE_31_length_57154_cov_283.683199	MGV-GENOME-0280499 1-42331/42331	0.811878	0.188122	NA	0.987	ssDNA	full	0	Genome-fragment	Low-quality	4.56	FALSE	NA	NA	NA	NA	NA	NA	NA	NA	NA	NA	NA	NA	NA
metaspades_18_NG-10601_20_lib145119_4940_NODE_157_length_2426_cov_15.0898	2426	15.0898	FALSE	0.45	4	2	NA	NA	NA	UGV-GENOME-0332163	NA	NA	MGV-GENOME-0330378 1-59261/59261	0.850245	0.149755	NA	0.967	ssDNA	full	0	Genome-fragment	Low-quality	4.26	FALSE	NA	NA	Human GIT	Lachnospiraceae	NA	Lachnospiraceae	NA	NA	NA	NA	NA	NA	NA
metaspades_18_NG-10601_20_lib145119_4940_NODE_164_length_2341_cov_19.3416	2341	19.3416	FALSE	0.39	6	4	NA	NA	NA	UGV-GENOME-0323396	uvig_389382 SRR2992886_100-Pro length_110137_VirSorter_cat_5	Shkoporov_2019_SRR9161589_NODE_281_length_7417_cov_277.986824	MGV-GENOME-0328379	0.811878	0.188122	NA	0.98	ssDNA	full	0	Genome-fragment	Low-quality	4.09	FALSE	NA	NA	Human GIT	Lachnospiraceae	NA	Lachnospiraceae	NA	NA	NA	NA	NA	NA	NA
metaspades_18_NG-10601_20_lib145119_4940_NODE_179_length_2226_cov_2.69876	2226	2.69876	FALSE	0.5	3	2	NA	NA	NA	NA	NA	Shkoporov_2019_SRR9161589_NODE_28_length_47431_cov_12.024823	NA	0.811878	0.188122	NA	0.987	dsDNAphage	full	2	Genome-fragment	Low-quality	3.36	FALSE	NA	Acidaminococcus	NA	NA	NA	Acidaminococcus	NA	NA	NA	NA	NA	NA	NA
metaspades_18_NG-10601_20_lib145119_4940_NODE_20_length_12520_cov_4.03883	12520	4.03883	FALSE	0.49	14	11	NA	NA	NA	NA	NA	NA	NA	1	0	virulent	0.993	dsDNAphage	full	2	Genome-fragment	Low-quality	11.84	FALSE	NA	NA	NA	NA	NA	NA	NA	NA	NA	NA	NA	NA	NA
metaspades_18_NG-10601_20_lib145119_4940_NODE_250_length_1812_cov_4.77917	1812	4.77917	FALSE	0.6	2	2	NA	NA	NA	UGV-GENOME-0137058	uvig_479331 SRR5106310_260 length_34571_VirSorter_cat_2	Han_2018_ERR1398182_NODE_769_length_19629_cov_8.908705	MGV-GENOME-0236262 1-34571/34571	0.811878	0.188122	NA	NA	dsDNAphage	lt2gene	1	Genome-fragment	Low-quality	5.36	FALSE	NA	NA	Human GIT	Oscillibacter	Caudovirales	Oscillibacter	Duplodnaviria	Heunggongvirae	Uroviricota	Caudoviricetes	formerly Caudovirales	NA	NA
metaspades_18_NG-10601_20_lib145119_4940_NODE_257_length_1773_cov_2.30268	1773	2.30268	FALSE	0.35	5	2	NA	NA	NA	NA	NA	NA	NA	0.811878	0.188122	NA	0.96	ssDNA	full	0	Genome-fragment	Low-quality	4.04	FALSE	NA	NA	NA	NA	NA	NA	NA	NA	NA	NA	NA	NA	NA
metaspades_18_NG-10601_20_lib145119_4940_NODE_290_length_1621_cov_14.1801	1621	14.1801	FALSE	0.44	4	NA	NA	NA	NA	DTR_503997	uvig_188595 ERR912102_273 length_80338_VirSorter_cat_2	Kang_0041_ST002_N_NODE_31_length_57154_cov_283.683199	MGV-GENOME-0338842 1-61267/64623	0.811878	0.188122	NA	NA	NA	NA	NA	Genome-fragment	Low-quality	2.83	FALSE	NA	NA	Human gut	Lachnospiraceae	NA	Lachnospiraceae	NA	NA	NA	NA	NA	NA	NA
metaspades_18_NG-10601_20_lib145119_4940_NODE_337_length_1421_cov_2.4634	1421	2.4634	FALSE	0.38	4	1	NA	NA	NA	NA	NA	Shkoporov_2019_SRR9161591_NODE_3_length_113434_cov_287.066035	NA	0.811878	0.188122	NA	0.94	ssDNA	full	0	Genome-fragment	Low-quality	1.47	FALSE	NA	NA	NA	NA	NA	NA	NA	NA	NA	NA	NA	NA	NA
metaspades_18_NG-10601_20_lib145119_4940_NODE_430_length_1191_cov_3.04137	1191	3.04137	FALSE	0.45	2	1	NA	NA	NA	NA	uvig_581477 SRR7658599_285 length_20541_VirFinder_VirSorter_cat_2	Shkoporov_2019_SRR9161591_NODE_7_length_71502_cov_92.896231	NA	0.811878	0.188122	NA	NA	NA	NA	NA	Genome-fragment	Low-quality	1.77	FALSE	NA	NA	NA	NA	NA	NA	Duplodnaviria	Heunggongvirae	Uroviricota	Caudoviricetes	Crassvirales	NA	NA
metaspades_18_NG-10601_20_lib145119_4940_NODE_445_length_1172_cov_2.68935	1172	2.68935	FALSE	0.39	3	2	NA	NA	NA	NA	NA	NA	NA	0.811878	0.188122	NA	1	ssDNA	full	0	Genome-fragment	Low-quality	18.55	FALSE	NA	NA	NA	NA	NA	NA	NA	NA	NA	NA	NA	NA	NA
metaspades_18_NG-10601_20_lib145119_4940_NODE_51_length_6327_cov_28.0222	6327	28.0222	FALSE	0.35	12	6	NA	NA	NA	NA	NA	NA	NA	0.811878	0.188122	NA	0.7	dsDNAphage	full	0	Genome-fragment	Low-quality	11.15	FALSE	VC_475_0	NA	NA	NA	NA	NA	NA	NA	NA	NA	NA	NA	NA
metaspades_18_NG-10601_20_lib145119_4940_NODE_557_length_1016_cov_1.74194	1016	1.74194	FALSE	0.45	1	1	NA	NA	NA	Gammaproteobacteria_gi_476381505-2089562-2108147	uvig_286984 ERR1578639_9-Pro length_319002_VirSorter_cat_4	Shkoporov_2018_SRR6128101_NODE_395_length_8489_cov_11.629002	MGV-GENOME-0150996 1-20621/20621	0.811878	0.188122	NA	NA	NA	NA	NA	Genome-fragment	Low-quality	2.52	FALSE	NA	NA	NA	Escherichia	Caudovirales	Escherichia	Duplodnaviria	Heunggongvirae	Uroviricota	Caudoviricetes	formerly Caudovirales	formerly Podoviridae	Lederbergvirus
metaspades_18_NG-10601_20_lib145119_4940_NODE_56_length_5609_cov_5.36766	5609	5.36766	TRUE	0.42	9	2	NA	NA	NA	NA	NA	NA	NA	0.811878	0.188122	NA	0.72	dsDNAphage	full	0	High-quality	Complete	100	FALSE	VC_1026_0	NA	NA	NA	NA	NA	NA	NA	NA	NA	NA	NA	NA
metaspades_18_NG-10601_20_lib145119_4940_NODE_67_length_4612_cov_13.0685	4612	13.0685	FALSE	0.43	10	2	NA	NA	NA	NA	NA	NA	NA	0.541048	0.458952	NA	0.907	dsDNAphage	full	1	Genome-fragment	Low-quality	5.86	FALSE	VC_1023_0	NA	NA	NA	NA	NA	NA	NA	NA	NA	NA	NA	NA
metaspades_18_NG-10601_20_lib145119_4940_NODE_88_length_3842_cov_8.2564	3842	8.2564	TRUE	0.36	7	3	NA	NA	NA	NA	NA	NA	NA	0.0125	0.9875	temperate	0.8	dsDNAphage	full	0	Genome-fragment	Not-determined	NA	FALSE	NA	NA	NA	NA	NA	NA	NA	NA	NA	NA	NA	NA	NA
metaspades_19_NG-10601_23_lib145122_4940_NODE_101_length_2382_cov_2.87194	2382	2.87194	FALSE	0.39	4	1	NA	NA	NA	NA	uvig_449685 SRR5056823_338 length_49986_VirSorter_cat_2	NA	NA	0.850245	0.149755	NA	NA	NA	NA	NA	Genome-fragment	Low-quality	2.78	FALSE	NA	NA	NA	NA	NA	NA	NA	NA	NA	NA	NA	NA	NA
metaspades_19_NG-10601_23_lib145122_4940_NODE_191_length_1771_cov_2.22669	1771	2.22669	FALSE	0.43	1	1	NA	NA	NA	NA	NA	NA	NA	0.811878	0.188122	NA	NA	NA	NA	NA	Genome-fragment	Low-quality	1.88	FALSE	NA	NA	NA	NA	NA	NA	NA	NA	NA	NA	NA	NA	NA
metaspades_19_NG-10601_23_lib145122_4940_NODE_335_length_1301_cov_5.64045	1301	5.64045	FALSE	0.32	3	NA	NA	NA	NA	NA	NA	NA	NA	0.811878	0.188122	NA	NA	NA	NA	NA	Genome-fragment	Not-determined	NA	FALSE	NA	NA	NA	NA	NA	NA	NA	NA	NA	NA	NA	NA	NA
metaspades_19_NG-10601_23_lib145122_4940_NODE_36_length_5255_cov_4.15904	5255	4.15904	FALSE	0.44	2	1	NA	NA	NA	NA	NA	Shkoporov_2019_SRR9161591_NODE_7_length_71502_cov_92.896231	NA	0.811878	0.188122	NA	NA	NA	NA	NA	Genome-fragment	Low-quality	7.34	FALSE	NA	NA	NA	NA	NA	NA	Duplodnaviria	Heunggongvirae	Uroviricota	Caudoviricetes	Crassvirales	NA	NA
metaspades_19_NG-10601_23_lib145122_4940_NODE_406_length_1190_cov_2.91278	1190	2.91278	FALSE	0.27	3	1	NA	NA	NA	NA	NA	NA	NA	0.811878	0.188122	NA	0.88	ssDNA	full	0	Genome-fragment	Not-determined	NA	FALSE	NA	NA	NA	NA	NA	NA	NA	NA	NA	NA	NA	NA	NA
metaspades_19_NG-10601_23_lib145122_4940_NODE_469_length_1108_cov_3.46724	1108	3.46724	FALSE	0.41	3	2	NA	NA	Rampelli_SM_11_NODE_210_length_65443_cov_25.404447	UGV-GENOME-0288216	uvig_42112 ERR321462_27 length_68035_VirFinder_VirSorter_cat_2	Han_2018_ERR1398188_NODE_9_length_94084_cov_285.499825	MGV-GENOME-0334009 1-61281/61281	0.811878	0.188122	NA	1	ssDNA	full	0	Genome-fragment	Low-quality	1.65	FALSE	NA	NA	Human GIT	Prevotella	Caudovirales	Prevotella	Duplodnaviria	Heunggongvirae	Uroviricota	Caudoviricetes	Crassvirales	NA	NA
metaspades_19_NG-10601_23_lib145122_4940_NODE_77_length_3077_cov_6.31701	3077	6.31701	FALSE	0.35	10	3	NA	NA	NA	UGV-GENOME-0218838	uvig_188595 ERR912102_273 length_80338_VirSorter_cat_2	NA	MGV-GENOME-0325148 1-56687/56687	0.652808	0.347192	NA	0.987	dsDNAphage	full	1	Genome-fragment	Low-quality	5.22	FALSE	NA	NA	Human GIT	Lachnospiraceae	NA	Lachnospiraceae	NA	NA	NA	NA	NA	NA	NA
metaspades_19_NG-10601_23_lib145122_4940_NODE_78_length_3027_cov_3.31797	3027	3.31797	FALSE	0.39	8	2	NA	NA	NA	IMGVR_UViG_3300029887_000024|3300029887|Ga0245331_1000466	uvig_175717 ERR912186_473 length_58038_VirSorter_cat_2	Zuo_2017_SRR5677837_NODE_25_length_56256_cov_1234.313695	MGV-GENOME-0324827 1-56539/56539	0.811878	0.188122	NA	0.94	ssDNA	full	0	Genome-fragment	Low-quality	5.29	FALSE	NA	NA	NA	NA	NA	NA	NA	NA	NA	NA	NA	NA	NA
metaspades_19_NG-10601_23_lib145122_4940_NODE_85_length_2820_cov_6.05353	2820	6.05353	FALSE	0.41	4	NA	NA	NA	NA	UGV-GENOME-0295795	uvig_187645 ERR912079_504 length_58462_VirSorter_cat_2	Zuo_2017_SRR5677837_NODE_25_length_56256_cov_1234.313695	MGV-GENOME-4401078 1-29322/29322	0.811878	0.188122	NA	0.693	ssDNA	full	0	Genome-fragment	Low-quality	4.92	FALSE	NA	NA	Human GIT	Lachnospiraceae	NA	Lachnospiraceae	NA	NA	NA	NA	NA	NA	NA
metaspades_1_S1_L001_NODE_1058_length_1397_cov_4.20417	1397	4.20417	FALSE	0.53	2	1	NA	NA	NA	NA	ivig_4521 VIRSorter__13414_6_34_13_gene_1_gene_68-70-42721-cat_4	NA	NA	0.997299	0.00270138	virulent	NA	NA	NA	NA	Genome-fragment	Not-determined	NA	FALSE	NA	NA	NA	NA	NA	NA	NA	NA	NA	NA	NA	NA	NA
metaspades_1_S1_L001_NODE_1064_length_1395_cov_2.71119	1395	2.71119	FALSE	0.5	2	2	NA	NA	NA	NA	uvig_361613 SRR1215955_35-Pro length_98577_VirSorter_cat_5	NA	NA	0.850245	0.149755	NA	NA	NA	NA	NA	Genome-fragment	Not-determined	NA	FALSE	NA	NA	NA	NA	NA	NA	NA	NA	NA	NA	NA	NA	NA
metaspades_1_S1_L001_NODE_1072_length_1391_cov_2.26347	1391	2.26347	FALSE	0.47	2	1	NA	NA	NA	NA	uvig_34838 ERR321645_963 length_31148_VirSorter_cat_2	NA	NA	0.811878	0.188122	NA	NA	NA	NA	NA	Genome-fragment	Not-determined	NA	FALSE	NA	NA	NA	NA	NA	NA	NA	NA	NA	NA	NA	NA	NA
metaspades_1_S1_L001_NODE_1073_length_1391_cov_2.24027	1391	2.24027	FALSE	0.45	2	NA	NA	NA	NA	NA	uvig_281278 ERR1305889_35 length_128471_VirSorter_cat_2	NA	NA	0.811878	0.188122	NA	NA	NA	NA	NA	Genome-fragment	Not-determined	NA	FALSE	NA	NA	NA	NA	NA	NA	NA	NA	NA	NA	NA	NA	NA
metaspades_1_S1_L001_NODE_110_length_2866_cov_2.19886	2866	2.19886	FALSE	0.5	3	2	NA	NA	NA	UGV-GENOME-0268658_1	uvig_120717 ERR525990_5-Pro length_378075_VirSorter_cat_5	NA	MGV-GENOME-0268658 1-29724/40023	0.811878	0.188122	NA	0.933	ssDNA	full	0	Genome-fragment	Not-determined	NA	FALSE	NA	NA	Human GIT	NA	Caudovirales	NA	Duplodnaviria	Heunggongvirae	Uroviricota	Caudoviricetes	formerly Caudovirales	NA	NA
metaspades_1_S1_L001_NODE_1112_length_1370_cov_3.94068	1370	3.94068	FALSE	0.43	2	1	NA	NA	NA	NA	NA	NA	NA	0.805788	0.194212	NA	0.88	ssDNA	full	0	Genome-fragment	Low-quality	2.33	FALSE	NA	NA	NA	NA	NA	NA	NA	NA	NA	NA	NA	NA	NA
metaspades_1_S1_L001_NODE_115_length_2843_cov_3.91248	2843	3.91248	FALSE	0.57	3	2	NA	NA	NA	NA	NA	NA	NA	0.811878	0.188122	NA	0.74	dsDNAphage	full	0	Genome-fragment	Not-determined	NA	FALSE	NA	NA	NA	NA	NA	NA	NA	NA	NA	NA	NA	NA	NA
metaspades_1_S1_L001_NODE_1167_length_1345_cov_2.16047	1345	2.16047	FALSE	0.54	2	NA	NA	NA	NA	NA	NA	NA	NA	0.811878	0.188122	NA	NA	NA	NA	NA	Genome-fragment	Not-determined	NA	FALSE	NA	NA	NA	NA	NA	NA	NA	NA	NA	NA	NA	NA	NA
metaspades_1_S1_L001_NODE_1234_length_1320_cov_1.36996	1320	1.36996	FALSE	0.51	1	1	NA	NA	NA	NA	NA	NA	NA	0.774048	0.225952	NA	NA	NA	NA	NA	Genome-fragment	Not-determined	NA	FALSE	NA	NA	NA	NA	NA	NA	NA	NA	NA	NA	NA	NA	NA
metaspades_1_S1_L001_NODE_1254_length_1310_cov_6.74741	1310	6.74741	FALSE	0.51	NA	NA	NA	NA	NA	NA	NA	NA	NA	0.811878	0.188122	NA	NA	NA	NA	NA	Genome-fragment	Not-determined	NA	FALSE	NA	NA	NA	NA	NA	NA	NA	NA	NA	NA	NA	NA	NA
metaspades_1_S1_L001_NODE_1273_length_1304_cov_5.05845	1304	5.05845	FALSE	0.51	2	NA	NA	NA	NA	NA	NA	NA	NA	0.811878	0.188122	NA	NA	NA	NA	NA	Genome-fragment	Not-determined	NA	FALSE	NA	Neisseria	NA	NA	NA	Neisseria	NA	NA	NA	NA	NA	NA	NA
metaspades_1_S1_L001_NODE_1284_length_1301_cov_2.18539	1301	2.18539	FALSE	0.46	2	1	NA	NA	NA	NA	NA	Ma_2019_SRR341711_NODE_1703_length_10338_cov_3.101332	NA	0.811878	0.188122	NA	NA	NA	NA	NA	Genome-fragment	Not-determined	NA	FALSE	NA	NA	NA	NA	NA	NA	NA	NA	NA	NA	NA	NA	NA
metaspades_1_S1_L001_NODE_1286_length_1301_cov_1.95827	1301	1.95827	FALSE	0.31	1	1	NA	NA	NA	NA	NA	NA	NA	0.811878	0.188122	NA	NA	NA	NA	NA	Genome-fragment	Not-determined	NA	FALSE	NA	NA	NA	NA	NA	NA	NA	NA	NA	NA	NA	NA	NA
metaspades_1_S1_L001_NODE_132_length_2687_cov_2.46277	2687	2.46277	FALSE	0.49	5	NA	NA	NA	NA	NA	NA	NA	NA	0.811878	0.188122	NA	0.733	dsDNAphage	full	0	Genome-fragment	Not-determined	NA	FALSE	NA	NA	NA	NA	NA	NA	NA	NA	NA	NA	NA	NA	NA
metaspades_1_S1_L001_NODE_134_length_2682_cov_4.54168	2682	4.54168	FALSE	0.56	4	2	NA	NA	NA	NA	NA	NA	NA	0.910793	0.089207	NA	NA	NA	NA	NA	Genome-fragment	Not-determined	NA	FALSE	NA	NA	NA	NA	NA	NA	NA	NA	NA	NA	NA	NA	NA
metaspades_1_S1_L001_NODE_137_length_2672_cov_2.59992	2672	2.59992	FALSE	0.52	3	1	NA	NA	NA	NA	NA	NA	NA	0.811878	0.188122	NA	0.86	RNA	full	0	Genome-fragment	Not-determined	NA	FALSE	NA	NA	NA	NA	NA	NA	NA	NA	NA	NA	NA	NA	NA
metaspades_1_S1_L001_NODE_1390_length_1269_cov_2.05848	1269	2.05848	FALSE	0.49	1	1	NA	NA	NA	NA	NA	NA	NA	0.811878	0.188122	NA	NA	NA	NA	NA	Genome-fragment	Not-determined	NA	FALSE	NA	NA	NA	NA	NA	NA	NA	NA	NA	NA	NA	NA	NA
metaspades_1_S1_L001_NODE_142_length_2624_cov_4.00934	2624	4.00934	FALSE	0.48	4	1	NA	NA	NA	NA	NA	NA	NA	0.811878	0.188122	NA	1	ssDNA	full	0	Genome-fragment	Not-determined	NA	FALSE	NA	NA	NA	NA	NA	NA	NA	NA	NA	NA	NA	NA	NA
metaspades_1_S1_L001_NODE_1431_length_1254_cov_2.88407	1254	2.88407	FALSE	0.47	1	NA	NA	NA	NA	NA	NA	NA	NA	0.811878	0.188122	NA	NA	NA	NA	NA	Genome-fragment	Not-determined	NA	FALSE	NA	NA	NA	NA	NA	NA	NA	NA	NA	NA	NA	NA	NA
metaspades_1_S1_L001_NODE_1616_length_1200_cov_1.77642	1200	1.77642	FALSE	0.54	1	1	NA	NA	NA	NA	NA	NA	NA	0.998716	0.00128438	virulent	NA	NA	NA	NA	Genome-fragment	Not-determined	NA	FALSE	NA	NA	NA	NA	NA	NA	NA	NA	NA	NA	NA	NA	NA
metaspades_1_S1_L001_NODE_166_length_2508_cov_3.6702	2508	3.6702	FALSE	0.52	5	4	NA	NA	NA	UGV-GENOME-0289221	uvig_81454 ERR414333_750 length_31652_VirSorter_cat_2	Han_2018_ERR1398219_NODE_53_length_48590_cov_32.203709	MGV-GENOME-0296030 1-45639/45639	0.98761	0.0123899	virulent	0.993	ssDNA	full	0	Genome-fragment	Low-quality	5.52	FALSE	NA	NA	Human GIT	Faecalibacterium	Caudovirales	Faecalibacterium	Duplodnaviria	Heunggongvirae	Uroviricota	Caudoviricetes	formerly Caudovirales	NA	NA
metaspades_1_S1_L001_NODE_1675_length_1185_cov_2.75929	1185	2.75929	FALSE	0.54	3	1	NA	NA	NA	NA	NA	Shkoporov_2019_SRR9161601_NODE_2080_length_7167_cov_6.636108	NA	0.811878	0.188122	NA	NA	NA	NA	NA	Genome-fragment	Low-quality	2.08	FALSE	NA	NA	NA	NA	NA	NA	NA	NA	NA	NA	NA	NA	NA
metaspades_1_S1_L001_NODE_1738_length_1169_cov_2.39587	1169	2.39587	FALSE	0.55	1	NA	NA	NA	NA	NA	NA	NA	NA	0.511092	0.488908	NA	NA	NA	NA	NA	Genome-fragment	Not-determined	NA	FALSE	NA	NA	NA	NA	NA	NA	NA	NA	NA	NA	NA	NA	NA
metaspades_1_S1_L001_NODE_1805_length_1157_cov_1.87477	1157	1.87477	FALSE	0.55	1	NA	NA	NA	NA	NA	uvig_249117 ERR1190852_756 length_33384_VirSorter_cat_2	NA	MGV-GENOME-0358473 21963-77194/88174	0.811878	0.188122	NA	NA	NA	NA	NA	Genome-fragment	Not-determined	NA	FALSE	NA	NA	NA	NA	NA	NA	NA	NA	NA	NA	NA	NA	NA
metaspades_1_S1_L001_NODE_1879_length_1141_cov_1.75967	1141	1.75967	FALSE	0.49	1	1	NA	NA	NA	NA	NA	NA	NA	0.811878	0.188122	NA	NA	NA	NA	NA	Genome-fragment	Not-determined	NA	FALSE	NA	NA	NA	NA	NA	NA	NA	NA	NA	NA	NA	NA	NA
metaspades_1_S1_L001_NODE_189_length_2432_cov_2.98401	2432	2.98401	FALSE	0.46	3	1	NA	NA	NA	UGV-GENOME-0333772	uvig_510770 SRR6028420_855 length_14370_VirSorter_cat_2	NA	MGV-GENOME-0333772 1-61142/61142	0.15	0.85	NA	0.787	ssDNA	full	0	Genome-fragment	Low-quality	1.76	FALSE	NA	NA	Human GIT	Anaeromassilibacillus	Caudovirales	Anaeromassilibacillus	Duplodnaviria	Heunggongvirae	Uroviricota	Caudoviricetes	formerly Caudovirales	formerly Siphoviridae	NA
metaspades_1_S1_L001_NODE_1931_length_1130_cov_1.80651	1130	1.80651	FALSE	0.53	2	1	NA	NA	NA	NA	NA	Shkoporov_2019_SRR9161601_NODE_2080_length_7167_cov_6.636108	NA	0.811878	0.188122	NA	NA	NA	NA	NA	Genome-fragment	Not-determined	NA	FALSE	NA	NA	NA	NA	NA	NA	NA	NA	NA	NA	NA	NA	NA
metaspades_1_S1_L001_NODE_2010_length_1112_cov_3.27247	1112	3.27247	FALSE	0.51	2	NA	NA	NA	NA	NA	NA	NA	NA	0.811878	0.188122	NA	NA	NA	NA	NA	Genome-fragment	Not-determined	NA	FALSE	NA	Clostridium	NA	NA	NA	Clostridium	NA	NA	NA	NA	NA	NA	NA
metaspades_1_S1_L001_NODE_2042_length_1106_cov_5.12369	1106	5.12369	FALSE	0.51	2	NA	NA	NA	NA	NA	NA	NA	NA	0.811878	0.188122	NA	NA	NA	NA	NA	Genome-fragment	Not-determined	NA	FALSE	NA	Clostridioides	NA	NA	NA	Clostridioides	NA	NA	NA	NA	NA	NA	NA
metaspades_1_S1_L001_NODE_2109_length_1094_cov_2.66795	1094	2.66795	FALSE	0.54	2	NA	NA	NA	NA	NA	NA	NA	NA	0.811878	0.188122	NA	NA	NA	NA	NA	Genome-fragment	Not-determined	NA	FALSE	NA	NA	NA	NA	NA	NA	NA	NA	NA	NA	NA	NA	NA
metaspades_1_S1_L001_NODE_2183_length_1079_cov_2.15039	1079	2.15039	FALSE	0.6	2	1	NA	NA	NA	IMGVR_UViG_3300029030_000009|3300029030|Ga0169673_100245	NA	NA	MGV-GENOME-0377016 1-134187/161119	0.811878	0.188122	NA	NA	NA	NA	NA	Genome-fragment	Low-quality	0.08	FALSE	NA	NA	NA	NA	NA	NA	NA	NA	NA	NA	NA	NA	NA
metaspades_1_S1_L001_NODE_2184_length_1079_cov_2.12598	1079	2.12598	FALSE	0.54	1	1	NA	NA	NA	DTR_393797	uvig_202283 ERR912036_255-Pro length_99468_VirSorter_cat_5	NA	MGV-GENOME-0224232 1-31710/32262	0.811878	0.188122	NA	NA	dsDNAphage	lt2gene	1	Genome-fragment	Low-quality	2.15	FALSE	NA	NA	Human gut	Ruminococcaceae	Caudovirales	Ruminococcaceae	Duplodnaviria	Heunggongvirae	Uroviricota	Caudoviricetes	formerly Caudovirales	formerly Siphoviridae	NA
metaspades_1_S1_L001_NODE_2214_length_1073_cov_1.90373	1073	1.90373	FALSE	0.59	2	1	NA	NA	NA	NA	uvig_208101 ERR911971_211 length_86994_VirSorter_cat_2	Han_2018_ERR1398222_NODE_125_length_88913_cov_11.201344	NA	0.811878	0.188122	NA	NA	NA	NA	NA	Genome-fragment	Not-determined	NA	FALSE	NA	NA	NA	NA	NA	NA	NA	NA	NA	NA	NA	NA	NA
metaspades_1_S1_L001_NODE_2327_length_1054_cov_1.50751	1054	1.50751	FALSE	0.63	2	NA	NA	NA	NA	NA	NA	NA	NA	0.930507	0.0694934	NA	NA	NA	NA	NA	Genome-fragment	Not-determined	NA	FALSE	NA	NA	NA	NA	NA	NA	NA	NA	NA	NA	NA	NA	NA
metaspades_1_S1_L001_NODE_2364_length_1046_cov_3.71948	1046	3.71948	FALSE	0.5	3	NA	NA	NA	NA	NA	NA	NA	NA	0.811878	0.188122	NA	NA	NA	NA	NA	Genome-fragment	Low-quality	0.34	FALSE	NA	NA	NA	NA	NA	NA	NA	NA	NA	NA	NA	NA	NA
metaspades_1_S1_L001_NODE_23_length_4968_cov_5.4539	4968	5.4539	FALSE	0.43	10	7	NA	NA	NA	NA	uvig_490696 SRR5127675_555 length_16701_VirSorter_cat_1	Rampelli_20002_NODE_802_length_13341_cov_21.286542	NA	0.925	0.075	NA	0.973	dsDNAphage	full	0	Genome-fragment	Not-determined	NA	FALSE	VC_924_0	NA	NA	NA	NA	NA	NA	NA	NA	NA	NA	NA	NA
metaspades_1_S1_L001_NODE_2472_length_1028_cov_2.62795	1028	2.62795	FALSE	0.55	2	1	NA	NA	NA	NA	NA	NA	NA	0.811878	0.188122	NA	NA	NA	NA	NA	Genome-fragment	Not-determined	NA	FALSE	NA	NA	NA	NA	NA	NA	NA	NA	NA	NA	NA	NA	NA
metaspades_1_S1_L001_NODE_2487_length_1027_cov_1.27881	1027	1.27881	FALSE	0.58	3	1	NA	NA	NA	NA	NA	NA	NA	0.89435	0.10565	NA	NA	NA	NA	NA	Genome-fragment	Not-determined	NA	FALSE	NA	NA	NA	NA	NA	NA	NA	NA	NA	NA	NA	NA	NA
metaspades_1_S1_L001_NODE_252_length_2214_cov_2.39509	2214	2.39509	FALSE	0.51	4	2	NA	NA	NA	NA	NA	NA	NA	0	1	temperate	NA	NA	NA	NA	Genome-fragment	Not-determined	NA	FALSE	NA	NA	NA	NA	NA	NA	NA	NA	NA	NA	NA	NA	NA
metaspades_1_S1_L001_NODE_2552_length_1012_cov_1.80982	1012	1.80982	FALSE	0.41	2	1	NA	NA	NA	NA	NA	NA	NA	0.811878	0.188122	NA	0.9	ssDNA	full	0	Genome-fragment	Not-determined	NA	FALSE	NA	NA	NA	NA	NA	NA	NA	NA	NA	NA	NA	NA	NA
metaspades_1_S1_L001_NODE_2610_length_1004_cov_1.5353	1004	1.5353	FALSE	0.53	3	NA	NA	NA	NA	IMGVR_UViG_3300029428_000040|3300029428|Ga0242788_101930	NA	NA	NA	0.811878	0.188122	NA	NA	NA	NA	NA	Genome-fragment	Not-determined	NA	FALSE	NA	NA	NA	NA	NA	NA	NA	NA	NA	NA	NA	NA	NA
metaspades_1_S1_L001_NODE_296_length_2091_cov_2.66601	2091	2.66601	FALSE	0.47	2	2	NA	NA	NA	NA	NA	NA	NA	0.0125	0.9875	temperate	NA	NA	NA	NA	Genome-fragment	Low-quality	3.43	FALSE	NA	NA	NA	NA	NA	NA	NA	NA	NA	NA	NA	NA	NA
metaspades_1_S1_L001_NODE_297_length_2087_cov_9.8253	2087	9.8253	FALSE	0.48	1	NA	NA	NA	NA	NA	NA	NA	NA	0.811878	0.188122	NA	NA	NA	NA	NA	Genome-fragment	Not-determined	NA	FALSE	NA	NA	NA	NA	NA	NA	NA	NA	NA	NA	NA	NA	NA
metaspades_1_S1_L001_NODE_306_length_2064_cov_2.31409	2064	2.31409	FALSE	0.6	1	NA	NA	NA	NA	UGV-GENOME-0369198	uvig_203037 ERR911986_317 length_65681_VirSorter_cat_2	NA	MGV-GENOME-0369198 1-105733/105733	0.811878	0.188122	NA	NA	NA	NA	NA	Genome-fragment	Not-determined	NA	FALSE	NA	NA	Human GIT	Alistipes	NA	Alistipes	NA	NA	NA	NA	NA	NA	NA
metaspades_1_S1_L001_NODE_316_length_2039_cov_2.60433	2039	2.60433	FALSE	0.53	3	1	NA	NA	NA	NA	NA	NA	NA	0	1	temperate	0.907	ssDNA	full	0	Genome-fragment	Low-quality	3.32	FALSE	NA	NA	NA	NA	NA	NA	NA	NA	NA	NA	NA	NA	NA
metaspades_1_S1_L001_NODE_319_length_2038_cov_2.65658	2038	2.65658	FALSE	0.49	3	2	NA	NA	NA	NA	NA	Shkoporov_2018_SRR6128074_NODE_635_length_6607_cov_7.153388	NA	0.811878	0.188122	NA	NA	NA	NA	NA	Genome-fragment	Not-determined	NA	FALSE	NA	NA	NA	NA	NA	NA	NA	NA	NA	NA	NA	NA	NA
metaspades_1_S1_L001_NODE_31_length_4668_cov_3.1576	4668	3.1576	FALSE	0.52	1	1	NA	NA	NA	NA	uvig_559203 SRR5580363_82 length_52966_VirSorter_cat_2	NA	MGV-GENOME-0373377 1-129119/129119	0.811878	0.188122	NA	NA	NA	NA	NA	Genome-fragment	Low-quality	4.52	FALSE	NA	NA	NA	NA	NA	NA	NA	NA	NA	NA	NA	NA	NA
metaspades_1_S1_L001_NODE_325_length_2027_cov_2.6998	2027	2.6998	FALSE	0.43	3	1	NA	NA	NA	NA	NA	NA	NA	0.1375	0.8625	NA	0.92	ssDNA	full	0	Genome-fragment	Low-quality	5.01	FALSE	NA	NA	NA	NA	NA	NA	NA	NA	NA	NA	NA	NA	NA
metaspades_1_S1_L001_NODE_353_length_1973_cov_8.22054	1973	8.22054	FALSE	0.38	2	1	NA	NA	NA	NA	NA	NA	NA	0.811878	0.188122	NA	0.987	ssDNA	full	0	Genome-fragment	Low-quality	2.1	FALSE	NA	NA	NA	NA	NA	NA	NA	NA	NA	NA	NA	NA	NA
metaspades_1_S1_L001_NODE_35_length_4385_cov_4.50208	4385	4.50208	FALSE	0.51	4	1	NA	NA	NA	NA	NA	NA	NA	0.997299	0.00270138	virulent	NA	NA	NA	NA	Genome-fragment	Not-determined	NA	FALSE	NA	NA	NA	NA	NA	NA	NA	NA	NA	NA	NA	NA	NA
metaspades_1_S1_L001_NODE_382_length_1925_cov_4.33957	1925	4.33957	FALSE	0.52	3	2	NA	NA	NA	NA	NA	NA	NA	0.850245	0.149755	NA	1	ssDNA	full	0	Genome-fragment	Not-determined	NA	FALSE	NA	NA	NA	NA	NA	NA	NA	NA	NA	NA	NA	NA	NA
metaspades_1_S1_L001_NODE_395_length_1894_cov_2.7988	1894	2.7988	FALSE	0.41	1	1	NA	NA	NA	NA	NA	Ma_2019_SRR413612_NODE_3868_length_6829_cov_8.807352	NA	0.1	0.9	NA	NA	NA	NA	NA	Genome-fragment	Low-quality	3.11	FALSE	NA	NA	NA	NA	NA	NA	NA	NA	NA	NA	NA	NA	NA
metaspades_1_S1_L001_NODE_400_length_1891_cov_1.91885	1891	1.91885	FALSE	0.46	3	1	NA	NA	NA	UGV-GENOME-0372430_1	uvig_226516 ERR1190612_308 length_64796_VirSorter_cat_2	NA	MGV-GENOME-0339046 8638-64796/64796	0.566631	0.433369	NA	NA	NA	NA	NA	Genome-fragment	Low-quality	3.14	FALSE	NA	NA	Human GIT	Bacteroides	Caudovirales	Bacteroides	Duplodnaviria	Heunggongvirae	Uroviricota	Caudoviricetes	formerly Caudovirales	NA	NA
metaspades_1_S1_L001_NODE_406_length_1883_cov_4.50656	1883	4.50656	FALSE	0.57	1	1	NA	NA	NA	NA	NA	NA	NA	0.931779	0.0682209	NA	NA	NA	NA	NA	Genome-fragment	Low-quality	1.47	FALSE	NA	NA	NA	NA	NA	NA	NA	NA	NA	NA	NA	NA	NA
metaspades_1_S1_L001_NODE_40_length_4276_cov_3.03317	4276	3.03317	FALSE	0.52	6	NA	NA	NA	NA	NA	NA	NA	NA	0.811878	0.188122	NA	NA	NA	NA	NA	Genome-fragment	Not-determined	NA	FALSE	VC_723_0	NA	NA	NA	NA	NA	NA	NA	NA	NA	NA	NA	NA
metaspades_1_S1_L001_NODE_44_length_4167_cov_3.49465	4167	3.49465	FALSE	0.47	6	3	NA	NA	NA	NA	uvig_554459 SRR5580310_23 length_75326_VirSorter_cat_2	NA	NA	0.811878	0.188122	NA	NA	NA	NA	NA	Genome-fragment	Not-determined	NA	FALSE	NA	NA	NA	NA	NA	NA	NA	NA	NA	NA	NA	NA	NA
metaspades_1_S1_L001_NODE_456_length_1805_cov_2.34571	1805	2.34571	FALSE	0.53	3	NA	NA	NA	NA	NA	NA	NA	NA	0.925	0.075	NA	NA	NA	NA	NA	Genome-fragment	Not-determined	NA	FALSE	NA	NA	NA	NA	NA	NA	NA	NA	NA	NA	NA	NA	NA
metaspades_1_S1_L001_NODE_483_length_1775_cov_2.09012	1775	2.09012	FALSE	0.51	3	3	NA	NA	NA	NA	uvig_249847 ERR1190794_909-Pro length_35013_VirSorter_cat_5	Ma_2019_SRR413588_NODE_689_length_22245_cov_12.836007	NA	0.811878	0.188122	NA	NA	NA	NA	NA	Genome-fragment	Low-quality	1.2	FALSE	NA	NA	NA	NA	NA	NA	NA	NA	NA	NA	NA	NA	NA
metaspades_1_S1_L001_NODE_485_length_1774_cov_4.24782	1774	4.24782	FALSE	0.39	3	3	NA	NA	NA	NA	NA	Kang_0043_ST002_N_NODE_115_length_17784_cov_60.423769	NA	0.05	0.95	NA	NA	NA	NA	NA	Genome-fragment	Not-determined	NA	FALSE	NA	NA	NA	NA	NA	NA	NA	NA	NA	NA	NA	NA	NA
metaspades_1_S1_L001_NODE_487_length_1770_cov_7.70729	1770	7.70729	FALSE	0.48	2	1	NA	NA	NA	NA	NA	NA	NA	0.819312	0.180688	NA	0.967	ssDNA	full	0	Genome-fragment	Not-determined	NA	FALSE	NA	NA	NA	NA	NA	NA	NA	NA	NA	NA	NA	NA	NA
metaspades_1_S1_L001_NODE_533_length_1722_cov_3.16197	1722	3.16197	FALSE	0.55	1	1	NA	NA	NA	NA	NA	NA	NA	0.811878	0.188122	NA	NA	NA	NA	NA	Genome-fragment	Not-determined	NA	FALSE	NA	NA	NA	NA	NA	NA	NA	NA	NA	NA	NA	NA	NA
metaspades_1_S1_L001_NODE_53_length_3842_cov_4.93927	3842	4.93927	FALSE	0.46	5	3	NA	NA	NA	NA	uvig_111153 ERR525747_123-Pro length_60828_VirSorter_cat_5	Rampelli_20002_NODE_802_length_13341_cov_21.286542	NA	0.811878	0.188122	NA	0.84	ssDNA	full	0	Genome-fragment	Not-determined	NA	FALSE	VC_886_0	NA	NA	NA	NA	NA	NA	NA	NA	NA	NA	NA	NA
metaspades_1_S1_L001_NODE_593_length_1676_cov_3.10117	1676	3.10117	FALSE	0.54	3	1	NA	NA	NA	NA	NA	NA	NA	0.811878	0.188122	NA	1	ssDNA	full	0	Genome-fragment	Low-quality	4.02	FALSE	NA	NA	NA	NA	NA	NA	NA	NA	NA	NA	NA	NA	NA
metaspades_1_S1_L001_NODE_603_length_1669_cov_1.98141	1669	1.98141	FALSE	0.5	2	1	NA	NA	NA	NA	NA	NA	NA	0.885918	0.114082	NA	NA	NA	NA	NA	Genome-fragment	Not-determined	NA	FALSE	NA	NA	NA	NA	NA	NA	NA	NA	NA	NA	NA	NA	NA
metaspades_1_S1_L001_NODE_605_length_1667_cov_7.46092	1667	7.46092	FALSE	0.44	1	1	NA	NA	NA	IMGVR_UViG_3300029541_000005|3300029541|Ga0244914_100244	NA	NA	NA	0.811878	0.188122	NA	NA	NA	NA	NA	Genome-fragment	Low-quality	2.63	FALSE	NA	NA	NA	NA	NA	NA	NA	NA	NA	NA	NA	NA	NA
metaspades_1_S1_L001_NODE_680_length_1607_cov_19.692	1607	19.692	FALSE	0.49	3	1	NA	NA	NA	NA	NA	NA	NA	0.878484	0.121516	NA	0.98	ssDNA	full	0	Genome-fragment	Low-quality	1.51	FALSE	NA	NA	NA	NA	NA	NA	NA	NA	NA	NA	NA	NA	NA
metaspades_1_S1_L001_NODE_68_length_3392_cov_3.30057	3392	3.30057	FALSE	0.5	4	1	NA	NA	NA	NA	NA	NA	NA	0.811878	0.188122	NA	0.813	ssDNA	full	0	Genome-fragment	Not-determined	NA	FALSE	NA	NA	NA	NA	NA	NA	NA	NA	NA	NA	NA	NA	NA
metaspades_1_S1_L001_NODE_710_length_1592_cov_2.96617	1592	2.96617	FALSE	0.5	1	NA	NA	NA	NA	NA	NA	NA	NA	0.811878	0.188122	NA	NA	NA	NA	NA	Genome-fragment	Not-determined	NA	FALSE	NA	NA	NA	NA	NA	NA	NA	NA	NA	NA	NA	NA	NA
metaspades_1_S1_L001_NODE_728_length_1574_cov_1.63792	1574	1.63792	FALSE	0.41	3	1	NA	NA	NA	NA	NA	NA	NA	0.811878	0.188122	NA	0.927	ssDNA	full	0	Genome-fragment	Not-determined	NA	FALSE	NA	NA	NA	NA	NA	NA	NA	NA	NA	NA	NA	NA	NA
metaspades_1_S1_L001_NODE_72_length_3330_cov_5.6913	3330	5.6913	FALSE	0.49	4	2	NA	NA	NA	NA	NA	NA	NA	0.1625	0.8375	NA	NA	NA	NA	NA	Genome-fragment	Not-determined	NA	FALSE	NA	NA	NA	NA	NA	NA	NA	NA	NA	NA	NA	NA	NA
metaspades_1_S1_L001_NODE_730_length_1573_cov_7.09486	1573	7.09486	FALSE	0.5	1	NA	NA	NA	NA	NA	NA	NA	NA	0.811878	0.188122	NA	NA	NA	NA	NA	Genome-fragment	Not-determined	NA	FALSE	NA	Neisseria	NA	NA	NA	Neisseria	NA	NA	NA	NA	NA	NA	NA
metaspades_1_S1_L001_NODE_742_length_1566_cov_3.45996	1566	3.45996	FALSE	0.57	2	NA	NA	NA	NA	NA	NA	NA	NA	0.811878	0.188122	NA	NA	NA	NA	NA	Genome-fragment	Not-determined	NA	FALSE	NA	NA	NA	NA	NA	NA	NA	NA	NA	NA	NA	NA	NA
metaspades_1_S1_L001_NODE_749_length_1562_cov_2.84141	1562	2.84141	FALSE	0.52	2	2	NA	NA	NA	UGV-GENOME-0364155_1	uvig_382590 SRR2912802_396 length_44389_VirSorter_cat_2	Han_2018_ERR1398170_NODE_2333_length_5395_cov_89.557116	MGV-GENOME-0364155 1-35417/97186	0.811878	0.188122	NA	1	ssDNA	full	0	Genome-fragment	Not-determined	NA	FALSE	NA	NA	Human GIT	Roseburia	Caudovirales	Roseburia	Duplodnaviria	Heunggongvirae	Uroviricota	Caudoviricetes	formerly Caudovirales	NA	NA
metaspades_1_S1_L001_NODE_763_length_1552_cov_2.1984	1552	2.1984	FALSE	0.52	2	NA	NA	NA	NA	NA	NA	NA	NA	0.811878	0.188122	NA	1	ssDNA	full	0	Genome-fragment	Not-determined	NA	FALSE	NA	NA	NA	NA	NA	NA	NA	NA	NA	NA	NA	NA	NA
metaspades_1_S1_L001_NODE_7_length_8479_cov_7.23267	8479	7.23267	FALSE	0.51	9	5	NA	NA	NA	NA	NA	NA	NA	0.937941	0.0620595	NA	NA	NA	NA	NA	Genome-fragment	Low-quality	13.04	FALSE	VC_1029_0	NA	NA	NA	NA	NA	NA	NA	NA	NA	NA	NA	NA
metaspades_1_S1_L001_NODE_803_length_1528_cov_2.66802	1528	2.66802	FALSE	0.45	3	NA	NA	NA	NA	NA	NA	NA	NA	0.7579	0.2421	NA	0.993	ssDNA	full	0	Genome-fragment	Not-determined	NA	FALSE	NA	NA	NA	NA	NA	NA	NA	NA	NA	NA	NA	NA	NA
metaspades_1_S1_L001_NODE_807_length_1526_cov_3.45207	1526	3.45207	FALSE	0.52	2	1	NA	NA	NA	NA	NA	NA	NA	0.821986	0.178014	NA	NA	NA	NA	NA	Genome-fragment	Not-determined	NA	FALSE	NA	NA	NA	NA	NA	NA	NA	NA	NA	NA	NA	NA	NA
metaspades_1_S1_L001_NODE_815_length_1520_cov_2.11468	1520	2.11468	FALSE	0.54	4	2	NA	NA	NA	NA	NA	Han_2018_ERR1398126_NODE_5396_length_5049_cov_8.108730	MGV-GENOME-0315939 1-52314/52314	0.811878	0.188122	NA	NA	NA	NA	NA	Genome-fragment	Not-determined	NA	FALSE	NA	NA	NA	NA	NA	NA	NA	NA	NA	NA	NA	NA	NA
metaspades_1_S1_L001_NODE_836_length_1511_cov_2.03297	1511	2.03297	FALSE	0.61	2	1	NA	NA	NA	NA	uvig_159686 ERR688579_57 length_98785_VirSorter_cat_2	NA	NA	0.811878	0.188122	NA	NA	NA	NA	NA	Genome-fragment	Not-determined	NA	FALSE	NA	NA	NA	NA	NA	NA	NA	NA	NA	NA	NA	NA	NA
metaspades_1_S1_L001_NODE_90_length_3064_cov_4.51545	3064	4.51545	FALSE	0.46	3	3	NA	NA	NA	NA	NA	NA	NA	0.566631	0.433369	NA	0.86	ssDNA	full	0	Genome-fragment	Low-quality	5.55	FALSE	NA	NA	NA	NA	NA	NA	NA	NA	NA	NA	NA	NA	NA
metaspades_1_S1_L001_NODE_93_length_3039_cov_3.56099	3039	3.56099	FALSE	0.49	4	2	NA	NA	NA	NA	NA	NA	MGV-GENOME-0299794 1-46571/46571	0.960226	0.0397738	virulent	NA	NA	NA	NA	Genome-fragment	Not-determined	NA	FALSE	NA	NA	NA	NA	NA	NA	NA	NA	NA	NA	NA	NA	NA
metaspades_1_S1_L001_NODE_942_length_1456_cov_2.8394	1456	2.8394	FALSE	0.47	3	NA	NA	NA	NA	NA	NA	NA	NA	0.811878	0.188122	NA	NA	NA	NA	NA	Genome-fragment	Not-determined	NA	FALSE	NA	NA	NA	NA	NA	NA	NA	NA	NA	NA	NA	NA	NA
metaspades_1_S1_L001_NODE_962_length_1446_cov_2.14019	1446	2.14019	FALSE	0.45	2	1	NA	NA	NA	NA	NA	Ma_2019_SRR413632_NODE_2384_length_7613_cov_10.832231	NA	0.811878	0.188122	NA	NA	NA	NA	NA	Genome-fragment	Not-determined	NA	FALSE	NA	NA	NA	NA	NA	NA	NA	NA	NA	NA	NA	NA	NA
metaspades_20_NG-10601_15_lib145114_4940_NODE_115_length_4000_cov_1717.18	4000	1717.18	FALSE	0.38	8	1	NA	NA	NA	NA	NA	Shkoporov_2019_SRR9161497_NODE_46_length_6606_cov_4.866738	NA	0.916879	0.0831206	NA	0.993	dsDNAphage	full	1	Genome-fragment	Medium-quality	64.25	FALSE	VC_731_0	NA	NA	NA	NA	NA	NA	NA	NA	NA	NA	NA	NA
metaspades_20_NG-10601_15_lib145114_4940_NODE_117_length_3927_cov_5.08988	3927	5.08988	FALSE	0.48	8	5	NA	NA	NA	UGV-GENOME-0164682	uvig_228121 ERR1190756_1179 length_18112_VirSorter_cat_2	Shkoporov_2019_SRR9161572_NODE_38_length_41073_cov_21.168804	MGV-GENOME-0164682 1-22453/22453	0.811878	0.188122	NA	1	dsDNAphage	full	1	Genome-fragment	Low-quality	7.7	FALSE	VC_757_0	NA	Human GIT	Pseudoflavonifractor	NA	Pseudoflavonifractor	NA	NA	NA	NA	NA	NA	NA
metaspades_20_NG-10601_15_lib145114_4940_NODE_159_length_2463_cov_207.829	2463	207.829	FALSE	0.37	3	1	NA	NA	NA	NA	NA	NA	NA	0.811878	0.188122	NA	1	dsDNAphage	full	1	Genome-fragment	Low-quality	39.83	FALSE	NA	NA	NA	NA	NA	NA	NA	NA	NA	NA	NA	NA	NA
metaspades_20_NG-10601_15_lib145114_4940_NODE_195_length_1890_cov_2.39891	1890	2.39891	FALSE	0.36	6	1	NA	NA	OIZE01000030	UGV-GENOME-0376866	uvig_245501 ERR1190927_74 length_156257_VirSorter_cat_2	NA	MGV-GENOME-0371433 1-114953/114953	0.811878	0.188122	NA	0.913	ssDNA	full	0	Genome-fragment	Low-quality	1.25	FALSE	NA	NA	Human GIT	Bacteria	NA	Bacteria	Duplodnaviria	Heunggongvirae	Uroviricota	Caudoviricetes	Crassvirales	NA	NA
metaspades_20_NG-10601_15_lib145114_4940_NODE_19_length_30667_cov_12.7048	30667	12.7048	TRUE	0.52	40	24	NA	NA	NA	UGV-GENOME-0237924	uvig_181876 ERR912057_178-Pro length_100558_VirSorter_cat_5	NA	MGV-GENOME-0248905	0.575	0.425	NA	1	dsDNAphage	full	6	High-quality	Complete	100	FALSE	VC_718_0	Pectobacterium	Human GIT	Alistipes	Caudovirales	Pectobacterium	Duplodnaviria	Heunggongvirae	Uroviricota	Caudoviricetes	formerly Caudovirales	NA	NA
metaspades_20_NG-10601_15_lib145114_4940_NODE_225_length_1587_cov_1.43603	1587	1.43603	FALSE	0.37	2	1	NA	NA	NA	UGV-GENOME-0377059	uvig_452168 SRR5057128_84 length_126457_VirSorter_cat_2	NA	MGV-GENOME-0377157	0.811878	0.188122	NA	0.813	ssDNA	full	0	Genome-fragment	Low-quality	0.99	FALSE	NA	NA	Human GIT	Ruminococcus	Caudovirales	Ruminococcus	Duplodnaviria	Heunggongvirae	Uroviricota	Caudoviricetes	formerly Caudovirales	NA	NA
metaspades_20_NG-10601_15_lib145114_4940_NODE_22_length_27815_cov_8.79845	27815	8.79845	FALSE	0.3	30	18	NA	NA	SRS078176_LANL_scaffold_27017	UGV-GENOME-0349990	uvig_36095 ERR321609_227 length_77361_VirSorter_cat_2	Shkoporov_2019_SRR9161601_NODE_59_length_78404_cov_37.180551	MGV-GENOME-0281884 1-42619/42619	0.811878	0.188122	NA	1	dsDNAphage	full	2	Genome-fragment	Low-quality	35.35	FALSE	NA	NA	Human GIT	Bacteroidales	Caudovirales	Bacteroidales	Duplodnaviria	Heunggongvirae	Uroviricota	Caudoviricetes	Crassvirales	NA	NA
metaspades_20_NG-10601_15_lib145114_4940_NODE_315_length_1209_cov_3.75477	1209	3.75477	FALSE	0.35	1	1	NA	NA	NA	IMGVR_UViG_3300000285_000039|3300000285|EM251_1005069	NA	NA	MGV-GENOME-0109926 1-16392/16392	0.811878	0.188122	NA	NA	NA	NA	NA	Genome-fragment	Not-determined	NA	FALSE	NA	NA	NA	NA	NA	NA	NA	NA	NA	NA	NA	NA	NA
metaspades_20_NG-10601_15_lib145114_4940_NODE_329_length_1153_cov_3.71494	1153	3.71494	FALSE	0.38	1	1	NA	NA	NA	UGV-GENOME-4192616	NA	Shkoporov_2019_SRR9161556_NODE_402_length_15232_cov_94.808790	MGV-GENOME-0087360 1-14627/14627	0.811878	0.188122	NA	NA	NA	NA	NA	Genome-fragment	Not-determined	NA	FALSE	NA	NA	Human GIT	NA	Caudovirales	NA	Duplodnaviria	Heunggongvirae	Uroviricota	Caudoviricetes	formerly Caudovirales	formerly Podoviridae	NA
metaspades_20_NG-10601_15_lib145114_4940_NODE_352_length_1089_cov_3.7911	1089	3.7911	FALSE	0.35	4	3	NC_021852.1 Lactococcus phage P680, complete genome	KC182551.1 Lactococcus phage P680, complete genome	NA	NC_021852.1	NA	NA	NA	0.811878	0.188122	NA	0.94	dsDNAphage	full	0	Genome-fragment	Low-quality	3.54	FALSE	NA	NA	NA	Lactococcus	Caudovirales	Lactococcus	Duplodnaviria	Heunggongvirae	Uroviricota	Caudoviricetes	formerly Caudovirales	formerly Siphoviridae	Skunavirus
metaspades_20_NG-10601_15_lib145114_4940_NODE_389_length_1007_cov_4.17332	1007	4.17332	FALSE	0.42	3	NA	NA	NA	NA	Kang_0047_ST002_N_NODE_61_length_36243_cov_75.702885	uvig_433291 SRR4435731_1317 length_20075_VirSorter_cat_2	Kang_0047_ST002_N_NODE_61_length_36243_cov_75.702885	MGV-GENOME-0135028 1-18732/18732	0.811878	0.188122	NA	0.987	ssDNA	full	0	Genome-fragment	Low-quality	2.86	FALSE	NA	NA	Human GIT	unclassified	Caudovirales	unclassified	Duplodnaviria	Heunggongvirae	Uroviricota	Caudoviricetes	formerly Caudovirales	NA	NA
metaspades_20_NG-10601_15_lib145114_4940_NODE_46_length_14432_cov_16.2193	14432	16.2193	FALSE	0.35	27	27	NA	NA	NA	NA	NA	NA	NA	0.848262	0.151738	NA	1	dsDNAphage	full	7	Genome-fragment	Low-quality	46.83	FALSE	VC_407_0	NA	NA	NA	Caudovirales	NA	Duplodnaviria	Heunggongvirae	Uroviricota	Caudoviricetes	formerly Caudovirales	formerly Siphoviridae	Skunavirus
metaspades_20_NG-10601_15_lib145114_4940_NODE_52_length_12443_cov_404.091	12443	404.091	FALSE	0.3	18	8	NA	NA	NA	NA	NA	NA	NA	0.816312	0.183688	NA	1	dsDNAphage	full	3	Genome-fragment	Low-quality	37.79	FALSE	VC_704_0	Bacterium	NA	NA	NA	Bacterium	NA	NA	NA	NA	NA	NA	NA
metaspades_20_NG-10601_15_lib145114_4940_NODE_70_length_8417_cov_8.24623	8417	8.24623	FALSE	0.31	15	5	NA	NA	SRS078176_LANL_scaffold_27017	UGV-GENOME-0349698	uvig_546493 SRR5580372_118 length_77013_VirSorter_cat_2	Shkoporov_2019_SRR9161601_NODE_59_length_78404_cov_37.180551	MGV-GENOME-0350622	0.811878	0.188122	NA	0.953	dsDNAphage	full	0	Genome-fragment	Low-quality	10.84	FALSE	VC_1031_0	NA	Human GIT	Bacteroidales	Caudovirales	Bacteroidales	Duplodnaviria	Heunggongvirae	Uroviricota	Caudoviricetes	Crassvirales	NA	NA
metaspades_20_NG-10601_15_lib145114_4940_NODE_73_length_8006_cov_25.956	8006	25.956	FALSE	0.46	11	9	NA	NA	NA	NA	NA	NA	NA	0.842879	0.157121	NA	1	dsDNAphage	full	4	High-quality	High-quality	100	FALSE	NA	Faecalibacterium	NA	NA	NA	Faecalibacterium	Monodnaviria	Sangervirae	Phixviricota	Malgrandaviricetes	Petitvirales	NA	NA
metaspades_20_NG-10601_15_lib145114_4940_NODE_82_length_6406_cov_301.191	6406	301.191	TRUE	0.38	9	4	NA	NA	NA	DTR_884384	NA	NA	NA	0.811878	0.188122	NA	1	dsDNAphage	full	2	High-quality	Complete	100	FALSE	VC_836_0	Bacteroides	Human gut	NA	Petitvirales	Bacteroides	Monodnaviria	Sangervirae	Phixviricota	Malgrandaviricetes	Petitvirales	Microviridae	NA
metaspades_20_NG-10601_15_lib145114_4940_NODE_84_length_6074_cov_1718.02	6074	1718.02	TRUE	0.44	8	3	NA	NA	NA	DTR_885280	NA	Shkoporov_2018_SRR6128101_NODE_585_length_6129_cov_11.577050	NA	0.98761	0.0123899	virulent	1	dsDNAphage	full	2	High-quality	Complete	100	FALSE	VC_729_0	NA	Human gut	NA	Petitvirales	NA	Monodnaviria	Sangervirae	Phixviricota	Malgrandaviricetes	Petitvirales	Microviridae	NA
metaspades_20_NG-10601_15_lib145114_4940_NODE_85_length_6044_cov_14.8003	6044	14.8003	TRUE	0.36	10	4	NA	NA	NA	NA	NA	Shkoporov_2019_SRR9161581_NODE_56_length_6044_cov_163.137419	NA	0.990057	0.00994313	virulent	0.987	dsDNAphage	full	2	High-quality	Complete	100	FALSE	VC_730_0	NA	NA	NA	NA	NA	NA	NA	NA	NA	NA	NA	NA
metaspades_20_NG-10601_15_lib145114_4940_NODE_90_length_5620_cov_15.7421	5620	15.7421	TRUE	0.46	8	6	NA	NA	NA	Norman_11_NODE_24_length_5619_cov_61.544932	NA	Norman_11_NODE_24_length_5619_cov_61.544932	NA	0.833631	0.166369	NA	1	dsDNAphage	full	3	High-quality	Complete	100	FALSE	VC_231_0	Faecalibacterium	Human GIT	NA	NA	Faecalibacterium	Monodnaviria	Sangervirae	Phixviricota	Malgrandaviricetes	Petitvirales	NA	NA
metaspades_20_NG-10601_15_lib145114_4940_NODE_93_length_5294_cov_75.4541	5294	75.4541	TRUE	0.31	8	3	NA	NA	NA	DTR_884392	NA	Shkoporov_2018_SRR6128099_NODE_2542_length_5294_cov_319.090857	NA	0.811878	0.188122	NA	0.987	dsDNAphage	full	2	High-quality	Complete	100	FALSE	NA	NA	Human gut	NA	Petitvirales	NA	Monodnaviria	Sangervirae	Phixviricota	Malgrandaviricetes	Petitvirales	Microviridae	NA
metaspades_21_NG-10601_18_lib145117_4940_NODE_100_length_5344_cov_6.82473	5344	6.82473	FALSE	0.32	7	5	NA	NA	NA	IMGVR_UViG_3300029700_000009|3300029700|Ga0245207_100557	uvig_45980 ERR321522_1311 length_18195_VirSorter_cat_2	NA	MGV-GENOME-0373758 1-132427/132427	0.715308	0.284692	NA	0.733	dsDNAphage	full	0	Genome-fragment	Low-quality	3.42	FALSE	VC_685_0	NA	NA	NA	NA	NA	NA	NA	NA	NA	NA	NA	NA
metaspades_21_NG-10601_18_lib145117_4940_NODE_148_length_3309_cov_6.02428	3309	6.02428	FALSE	0.36	9	4	NA	NA	NA	Norman_57_NODE_5_length_35600_cov_93.329132	NA	Norman_57_NODE_5_length_35600_cov_93.329132	NA	0.811878	0.188122	NA	0.74	dsDNAphage	full	0	Genome-fragment	Low-quality	9.53	FALSE	VC_783_0	NA	Human GIT	unclassified	Caudovirales	unclassified	Duplodnaviria	Heunggongvirae	Uroviricota	Caudoviricetes	formerly Caudovirales	NA	NA
metaspades_21_NG-10601_18_lib145117_4940_NODE_154_length_3137_cov_873.774	3137	873.774	FALSE	0.37	4	2	NA	NA	NA	NA	NA	Shkoporov_2019_SRR9161497_NODE_46_length_6606_cov_4.866738	NA	0.811878	0.188122	NA	0.987	dsDNAphage	full	1	Genome-fragment	Medium-quality	52.34	FALSE	NA	NA	NA	NA	NA	NA	NA	NA	NA	NA	NA	NA	NA
metaspades_21_NG-10601_18_lib145117_4940_NODE_163_length_2820_cov_5.31573	2820	5.31573	FALSE	0.41	7	5	NA	NA	NA	Norman_130_NODE_10_length_44208_cov_46.726474	uvig_68421 ERR414330_35 length_131492_VirSorter_cat_2	Norman_130_NODE_10_length_44208_cov_46.726474	MGV-GENOME-0373648 1-130754/131492	0.985076	0.0149239	virulent	0.893	ssDNA	full	0	Genome-fragment	Low-quality	6.39	FALSE	NA	NA	Human GIT	Flavonifractor	Caudovirales	Flavonifractor	Duplodnaviria	Heunggongvirae	Uroviricota	Caudoviricetes	formerly Caudovirales	NA	NA
metaspades_21_NG-10601_18_lib145117_4940_NODE_168_length_2659_cov_5.048	2659	5.048	FALSE	0.38	5	3	NA	NA	NA	UGV-GENOME-0342386	uvig_556926 SRR5558062_230 length_83296_VirSorter_cat_2	Ly_CA47_ion_torrent_NODE_22_length_6772_cov_13.079053	MGV-GENOME-0346468 1-68980/72545	0.811878	0.188122	NA	0.993	ssDNA	full	0	Genome-fragment	Low-quality	3.75	FALSE	NA	NA	Human GIT	Bacteroides	Caudovirales	Bacteroides	Duplodnaviria	Heunggongvirae	Uroviricota	Caudoviricetes	formerly Caudovirales	NA	NA
metaspades_21_NG-10601_18_lib145117_4940_NODE_18_length_34031_cov_32.6825	34031	32.6825	FALSE	0.45	49	34	NA	NA	NA	DTR_885289	uvig_432469 SRR4783393_424 length_40035_VirSorter_cat_2	Shkoporov_2019_SRR9161556_NODE_116_length_34762_cov_20.694874	NA	0	1	temperate	1	dsDNAphage	full	9	High-quality	High-quality	99.74	FALSE	NA	Ruminococcus	Human gut	Ruminococcus	Caudovirales	Ruminococcus	Duplodnaviria	Heunggongvirae	Uroviricota	Caudoviricetes	formerly Caudovirales	formerly Siphoviridae	NA
metaspades_21_NG-10601_18_lib145117_4940_NODE_1_length_175541_cov_138.234	175541	138.234	FALSE	0.32	184	84	NA	NA	NA	UGV-GENOME-0377759	NA	Shkoporov_2019_SRR9161572_NODE_2_length_175727_cov_736.980577	MGV-GENOME-0378126 1-175460/175460	0.836125	0.163875	NA	1	dsDNAphage	full	5	High-quality	Complete	100	FALSE	VC_580_2	Clostridioides	Human GIT	NA	NA	Clostridioides	NA	NA	NA	NA	NA	NA	NA
metaspades_21_NG-10601_18_lib145117_4940_NODE_202_length_2196_cov_31.5955	2196	31.5955	FALSE	0.35	6	6	NC_049415.1 Lactococcus phage 96603, complete genome	MF448572.1 Lactococcus phage 96603, complete genome	NA	IMGVR_UViG_3300026735_000004|3300026735|Ga0208186_100015	NA	Norman_149_NODE_21_length_31769_cov_2279.171817	NA	0.811878	0.188122	NA	1	dsDNAphage	full	0	Genome-fragment	Low-quality	7.13	FALSE	NA	NA	NA	NA	NA	NA	Duplodnaviria	Heunggongvirae	Uroviricota	Caudoviricetes	NA	NA	Skunavirus
metaspades_21_NG-10601_18_lib145117_4940_NODE_21_length_30399_cov_10.2091	30399	10.2091	FALSE	0.41	55	35	NA	NA	NA	DTR_885262	uvig_50585 ERR321608_332 length_60829_VirSorter_cat_2	Shkoporov_2019_SRR9161571_NODE_13_length_59334_cov_33.028577	MGV-GENOME-0328803 1-58416/58416	0.811878	0.188122	NA	1	dsDNAphage	full	4	Genome-fragment	Low-quality	49.24	FALSE	VC_476_0	NA	Human gut	Eubacterium	NA	Eubacterium	NA	NA	NA	NA	NA	NA	NA
metaspades_21_NG-10601_18_lib145117_4940_NODE_221_length_2059_cov_17.7445	2059	17.7445	FALSE	0.36	2	1	NA	NA	NA	NA	NA	NA	NA	0.811878	0.188122	NA	NA	dsDNAphage	lt2gene	1	Genome-fragment	Low-quality	34.42	FALSE	NA	NA	NA	NA	NA	NA	NA	NA	NA	NA	NA	NA	NA
metaspades_21_NG-10601_18_lib145117_4940_NODE_22_length_28282_cov_11.4469	28282	11.4469	FALSE	0.47	54	32	NA	NA	NA	UGV-GENOME-0272095	uvig_424233 SRR4305444_122 length_40691_VirSorter_cat_2	Shkoporov_2019_SRR9161572_NODE_38_length_41073_cov_21.168804	MGV-GENOME-0272095 1-40691/40691	0	1	temperate	0.993	dsDNAphage	full	5	Genome-fragment	Medium-quality	69.59	FALSE	NA	NA	Human GIT	Clostridiales	Caudovirales	Clostridiales	Duplodnaviria	Heunggongvirae	Uroviricota	Caudoviricetes	formerly Caudovirales	NA	NA
metaspades_21_NG-10601_18_lib145117_4940_NODE_232_length_1937_cov_8.59405	1937	8.59405	FALSE	0.31	2	1	NA	NA	NA	UGV-GENOME-0376024	uvig_201886 ERR912159_317 length_75185_VirSorter_cat_2	Minot_healthy_male_NODE_110_length_54962_cov_26.136904	MGV-GENOME-0374661 12149-140285/140285	0.811878	0.188122	NA	NA	NA	NA	NA	Genome-fragment	Low-quality	2.62	FALSE	NA	NA	Human GIT	NA	Caudovirales	NA	Duplodnaviria	Heunggongvirae	Uroviricota	Caudoviricetes	formerly Caudovirales	NA	NA
metaspades_21_NG-10601_18_lib145117_4940_NODE_23_length_27572_cov_33.3245	27572	33.3245	FALSE	0.34	48	47	NA	NA	NA	IMGVR_UViG_3300026735_000004|3300026735|Ga0208186_100015	NA	Norman_149_NODE_21_length_31769_cov_2279.171817	NA	0.888056	0.111944	NA	1	dsDNAphage	full	14	Genome-fragment	Medium-quality	89.52	FALSE	VC_407_0	NA	NA	NA	Caudovirales	NA	Duplodnaviria	Heunggongvirae	Uroviricota	Caudoviricetes	formerly Caudovirales	formerly Siphoviridae	Skunavirus
metaspades_21_NG-10601_18_lib145117_4940_NODE_249_length_1825_cov_5.46045	1825	5.46045	FALSE	0.56	4	1	NA	NA	NA	UGV-GENOME-0245889	uvig_83885 ERR414477_798 length_36082_VirSorter_cat_2	NA	MGV-GENOME-0184287 1-25326/25326	0.811878	0.188122	NA	0.973	dsDNAphage	full	1	Genome-fragment	Low-quality	4.12	FALSE	NA	NA	Human GIT	NA	Caudovirales	NA	Duplodnaviria	Heunggongvirae	Uroviricota	Caudoviricetes	formerly Caudovirales	NA	NA
metaspades_21_NG-10601_18_lib145117_4940_NODE_250_length_1815_cov_2.89886	1815	2.89886	FALSE	0.39	3	2	NA	NA	NA	NA	NA	Shkoporov_2018_SRR6128103_NODE_974_length_4717_cov_20.430502	NA	0.811878	0.188122	NA	1	dsDNAphage	full	2	Genome-fragment	Low-quality	39.33	FALSE	NA	NA	NA	NA	NA	NA	Monodnaviria	Sangervirae	Phixviricota	Malgrandaviricetes	Petitvirales	NA	NA
metaspades_21_NG-10601_18_lib145117_4940_NODE_298_length_1583_cov_2.01047	1583	2.01047	FALSE	0.52	4	2	NA	NA	NA	UGV-GENOME-0373648_1	uvig_68421 ERR414330_35 length_131492_VirSorter_cat_2	NA	MGV-GENOME-0373648 1-130754/131492	0.811878	0.188122	NA	1	ssDNA	full	0	Genome-fragment	Low-quality	3.74	FALSE	NA	NA	Human GIT	Bilophila	Caudovirales	Bilophila	Duplodnaviria	Heunggongvirae	Uroviricota	Caudoviricetes	formerly Caudovirales	NA	NA
metaspades_21_NG-10601_18_lib145117_4940_NODE_2_length_171123_cov_304.549	171123	304.549	FALSE	0.35	221	92	NA	NA	NA	IMGVR_UViG_3300029013_000001|3300029013|Ga0169598_100058	uvig_551199 SRR5579997_34 length_171191_VirSorter_cat_2	Shkoporov_2019_SRR9161569_NODE_2_length_170361_cov_763.416280	NA	0.4875	0.5125	NA	1	dsDNAphage	full	10	High-quality	High-quality	100	FALSE	VC_426_0	Bacteroides	NA	NA	NA	Bacteroides	NA	NA	NA	NA	NA	NA	NA
metaspades_21_NG-10601_18_lib145117_4940_NODE_303_length_1561_cov_6.35126	1561	6.35126	FALSE	0.31	3	1	NA	NA	Long_crAss_ms_16	NA	uvig_563421 SRR5580223_295 length_60346_VirSorter_cat_2	Shkoporov_2019_SRR9161572_NODE_9_length_91593_cov_33.265748	NA	0.811878	0.188122	NA	0.967	ssDNA	full	0	Genome-fragment	Low-quality	1.66	FALSE	NA	NA	NA	NA	NA	NA	Duplodnaviria	Heunggongvirae	Uroviricota	Caudoviricetes	Crassvirales	NA	NA
metaspades_21_NG-10601_18_lib145117_4940_NODE_356_length_1389_cov_1.9048	1389	1.9048	FALSE	0.46	2	1	NA	NA	NA	UGV-GENOME-0277546	uvig_281625 ERR1305897_605 length_41779_VirSorter_cat_2	Monaco_MBA1011_NODE_16_length_41136_cov_14.268616	MGV-GENOME-0270809 1-40437/40437	0	1	temperate	NA	NA	NA	NA	Genome-fragment	Low-quality	3.34	FALSE	NA	NA	Human GIT	NA	Caudovirales	NA	Duplodnaviria	Heunggongvirae	Uroviricota	Caudoviricetes	formerly Caudovirales	NA	NA
metaspades_21_NG-10601_18_lib145117_4940_NODE_398_length_1282_cov_8.18174	1282	8.18174	FALSE	0.29	3	NA	NA	NA	NA	DTR_436942	uvig_87432 ERR414297_77 length_78675_VirSorter_cat_2	NA	MGV-GENOME-0329748 1-58928/58928	0.811878	0.188122	NA	NA	NA	NA	NA	Genome-fragment	Low-quality	1.64	FALSE	NA	NA	Human gut	Bacteroidales	Caudovirales	Bacteroidales	Duplodnaviria	Heunggongvirae	Uroviricota	Caudoviricetes	formerly Caudovirales	NA	NA
metaspades_21_NG-10601_18_lib145117_4940_NODE_438_length_1178_cov_2.60641	1178	2.60641	FALSE	0.4	4	NA	NA	NA	NA	UGV-GENOME-0216016	NA	NA	MGV-GENOME-0216016 1-30841/30841	0.846079	0.153921	NA	0.987	ssDNA	full	0	Genome-fragment	Low-quality	2.01	FALSE	NA	NA	Human GIT	NA	Caudovirales	NA	Duplodnaviria	Heunggongvirae	Uroviricota	Caudoviricetes	formerly Caudovirales	NA	NA
metaspades_21_NG-10601_18_lib145117_4940_NODE_464_length_1112_cov_2.20057	1112	2.20057	FALSE	0.48	3	NA	NA	NA	NA	DTR_511640	uvig_153762 ERR636415_435 length_52835_VirSorter_cat_2	NA	MGV-GENOME-0279969 1-42223/42223	0.811878	0.188122	NA	NA	NA	NA	NA	Genome-fragment	Low-quality	2.12	FALSE	NA	NA	Human gut	NA	NA	NA	NA	NA	NA	NA	NA	NA	NA
metaspades_21_NG-10601_18_lib145117_4940_NODE_465_length_1112_cov_1.52696	1112	1.52696	FALSE	0.42	4	2	NA	NA	NA	UGV-GENOME-0351808	uvig_156769 ERR636384_2966 length_18407_VirSorter_cat_2	Shkoporov_2019_SRR9161500_NODE_13_length_151464_cov_141.045050	MGV-GENOME-0325541 1-56877/56877	0.811878	0.188122	NA	1	ssDNA	full	0	Genome-fragment	Low-quality	1.42	FALSE	NA	NA	Human GIT	Clostridiales	NA	Clostridiales	Duplodnaviria	Heunggongvirae	Uroviricota	Caudoviricetes	Crassvirales	NA	NA
metaspades_21_NG-10601_18_lib145117_4940_NODE_499_length_1037_cov_2.1945	1037	2.1945	FALSE	0.35	2	1	NA	NA	NA	UGV-GENOME-0193392	uvig_218289 ERR1018232_1460 length_17332_VirSorter_cat_2	Shkoporov_2019_SRR9161500_NODE_140_length_38013_cov_125.684730	MGV-GENOME-0237580	0.811878	0.188122	NA	NA	NA	NA	NA	Genome-fragment	Low-quality	2.42	FALSE	NA	NA	Human GIT	Eubacterium	Caudovirales	Eubacterium	Duplodnaviria	Heunggongvirae	Uroviricota	Caudoviricetes	formerly Caudovirales	NA	NA
metaspades_21_NG-10601_18_lib145117_4940_NODE_49_length_13184_cov_51.0535	13184	51.0535	FALSE	0.35	13	6	NA	NA	NA	UGV-GENOME-0065047	uvig_280334 ERR1305906_2568 length_13015_VirFinder_VirSorter_cat_2	Shkoporov_2019_SRR9161568_NODE_68_length_13299_cov_292.457415	MGV-GENOME-0068135 1-13056/13056	0.882654	0.117346	NA	1	dsDNAphage	full	3	High-quality	High-quality	100	FALSE	VC_884_0	NA	Human GIT	NA	NA	NA	NA	NA	NA	NA	NA	NA	NA
metaspades_21_NG-10601_18_lib145117_4940_NODE_63_length_10174_cov_6.54669	10174	6.54669	FALSE	0.31	17	5	NA	NA	SRS078176_LANL_scaffold_27017	UGV-GENOME-0343705	uvig_189181 ERR912129_334 length_77263_VirSorter_cat_2	Shkoporov_2019_SRR9161601_NODE_59_length_78404_cov_37.180551	MGV-GENOME-0350454 1-78018/78018	0.811878	0.188122	NA	0.973	ssDNA	full	0	Genome-fragment	Low-quality	13.11	FALSE	VC_1031_0	NA	Human GIT	Bacteroidales	Caudovirales	Bacteroidales	Duplodnaviria	Heunggongvirae	Uroviricota	Caudoviricetes	Crassvirales	NA	NA
metaspades_21_NG-10601_18_lib145117_4940_NODE_70_length_7938_cov_12.0384	7938	12.0384	FALSE	0.33	22	22	NA	NA	NA	NA	NA	NA	NA	0.998088	0.00191172	virulent	0.993	dsDNAphage	full	0	Genome-fragment	Low-quality	25.75	FALSE	NA	NA	NA	NA	NA	NA	NA	NA	NA	NA	NA	NA	NA
metaspades_21_NG-10601_18_lib145117_4940_NODE_74_length_7318_cov_6.33278	7318	6.33278	FALSE	0.55	6	2	NA	NA	NA	NA	NA	Shkoporov_2019_SRR9161569_NODE_20_length_38724_cov_14.121803	NA	0.811878	0.188122	NA	0.9	dsDNAphage	full	0	Genome-fragment	Low-quality	18.9	FALSE	VC_467_0	NA	NA	NA	NA	NA	NA	NA	NA	NA	NA	NA	NA
metaspades_21_NG-10601_18_lib145117_4940_NODE_76_length_6992_cov_4.60747	6992	4.60747	FALSE	0.4	9	8	NA	NA	NA	NA	NA	NA	NA	0.811878	0.188122	NA	0.833	dsDNAphage	full	0	Genome-fragment	Low-quality	11.27	FALSE	NA	NA	NA	NA	NA	NA	NA	NA	NA	NA	NA	NA	NA
metaspades_21_NG-10601_18_lib145117_4940_NODE_83_length_6206_cov_6.61388	6206	6.61388	FALSE	0.43	11	4	NA	NA	NA	UGV-GENOME-0333262	uvig_50585 ERR321608_332 length_60829_VirSorter_cat_2	Shkoporov_2019_SRR9161571_NODE_13_length_59334_cov_33.028577	MGV-GENOME-0328803 1-58416/58416	0.749763	0.250237	NA	0.973	dsDNAphage	full	0	Genome-fragment	Low-quality	10.09	FALSE	VC_610_0	NA	Human GIT	Eubacterium	NA	Eubacterium	NA	NA	NA	NA	NA	NA	NA
metaspades_21_NG-10601_18_lib145117_4940_NODE_88_length_5896_cov_4.97928	5896	4.97928	FALSE	0.37	10	4	NA	NA	NA	Monaco_MBA1062_NODE_16_length_36540_cov_25.798273	NA	Monaco_MBA1062_NODE_16_length_36540_cov_25.798273	NA	0.411946	0.588054	NA	0.86	dsDNAphage	full	0	Genome-fragment	Low-quality	11.51	FALSE	NA	NA	Human GIT	NA	Caudovirales	NA	Duplodnaviria	Heunggongvirae	Uroviricota	Caudoviricetes	formerly Caudovirales	NA	NA
metaspades_21_NG-10601_18_lib145117_4940_NODE_8_length_77611_cov_20.0398	77611	20.0398	FALSE	0.27	71	30	NA	NA	NA	NA	uvig_364580 SRR1761691_19 length_135515_VirSorter_cat_2	NA	NA	0.025	0.975	temperate	NA	NA	NA	NA	Genome-fragment	Low-quality	43.48	FALSE	VC_940_0	NA	NA	NA	NA	NA	NA	NA	NA	NA	NA	NA	NA
metaspades_21_NG-10601_18_lib145117_4940_NODE_97_length_5560_cov_7.29846	5560	7.29846	FALSE	0.37	6	6	NC_049348.1 Lactococcus lactis phage p272, complete genome	KC182550.1 Lactococcus lactis phage P475, complete genome	NA	GCA_002592985.1	NA	NA	NA	0.811878	0.188122	NA	0.987	dsDNAphage	full	4	Genome-fragment	Low-quality	18.07	FALSE	NA	NA	NA	NA	Caudovirales	NA	Duplodnaviria	Heunggongvirae	Uroviricota	Caudoviricetes	formerly Caudovirales	formerly Siphoviridae	Skunavirus
metaspades_22_NG-10601_21_lib145120_4940_NODE_105_length_3928_cov_4.2835	3928	4.2835	FALSE	0.47	6	4	NA	NA	NA	NA	NA	NA	NA	0.372522	0.627478	NA	1	dsDNAphage	full	1	Genome-fragment	Low-quality	8.53	FALSE	NA	NA	NA	NA	NA	NA	NA	NA	NA	NA	NA	NA	NA
metaspades_22_NG-10601_21_lib145120_4940_NODE_343_length_1657_cov_2.56554	1657	2.56554	FALSE	0.45	2	2	NA	NA	NA	DTR_850989	uvig_311065 ERR2013565_699 length_45034_VirFinder_VirSorter_cat_1	Zuo_2017_SRR5677805_NODE_18_length_44096_cov_275.030063	MGV-GENOME-0216413 1-30918/30918	0.811878	0.188122	NA	NA	dsDNAphage	lt2gene	2	Genome-fragment	Low-quality	3.85	FALSE	NA	NA	Human gut	NA	Caudovirales	NA	Duplodnaviria	Heunggongvirae	Uroviricota	Caudoviricetes	formerly Caudovirales	NA	NA
metaspades_22_NG-10601_21_lib145120_4940_NODE_383_length_1524_cov_4.2437	1524	4.2437	FALSE	0.3	2	1	NA	NA	NA	UGV-GENOME-0373758	uvig_291126 ERR1578622_782 length_40251_VirSorter_cat_2	Minot_healthy_male_NODE_110_length_54962_cov_26.136904	MGV-GENOME-0373758 1-132427/132427	0.811878	0.188122	NA	NA	NA	NA	NA	Genome-fragment	Not-determined	NA	FALSE	NA	NA	Human GIT	NA	Caudovirales	NA	Duplodnaviria	Heunggongvirae	Uroviricota	Caudoviricetes	formerly Caudovirales	NA	NA
metaspades_22_NG-10601_21_lib145120_4940_NODE_504_length_1227_cov_2.34983	1227	2.34983	FALSE	0.48	2	1	NA	NA	NA	UGV-GENOME-0285600	uvig_16895 ERR209613_284 length_44170_VirSorter_cat_2	NA	MGV-GENOME-0242861 1-35631/35631	0.996206	0.00379359	virulent	0.973	ssDNA	full	0	Genome-fragment	Low-quality	2.81	FALSE	NA	NA	Human GIT	NA	Caudovirales	NA	Duplodnaviria	Heunggongvirae	Uroviricota	Caudoviricetes	formerly Caudovirales	NA	NA
metaspades_22_NG-10601_21_lib145120_4940_NODE_92_length_4221_cov_4.51032	4221	4.51032	FALSE	0.28	2	2	NA	NA	NA	NA	NA	NA	NA	0.811878	0.188122	NA	NA	dsDNAphage	lt2gene	1	Genome-fragment	Low-quality	3.35	FALSE	NA	NA	NA	NA	NA	NA	NA	NA	NA	NA	NA	NA	NA
metaspades_23_NG-10601_24_lib145123_4940_NODE_13_length_13140_cov_1445.04	13140	1445.04	FALSE	0.37	20	5	NA	NA	NA	NA	uvig_208193 ERR912147_3457 length_13116_VirFinder_VirSorter_cat_2	Shkoporov_2019_SRR9161556_NODE_502_length_13245_cov_1115.368916	NA	0.964111	0.0358893	virulent	0.993	dsDNAphage	full	3	Genome-fragment	Low-quality	39.27	FALSE	VC_966_0	NA	NA	NA	NA	NA	NA	NA	NA	NA	NA	NA	NA
metaspades_23_NG-10601_24_lib145123_4940_NODE_166_length_2495_cov_232.801	2495	232.801	FALSE	0.36	4	2	NA	NA	NA	NA	NA	Shkoporov_2019_SRR9161577_NODE_61_length_6449_cov_6.397091	NA	0.811878	0.188122	NA	0.987	dsDNAphage	full	2	Genome-fragment	Low-quality	40.32	FALSE	NA	Flavobacterium	NA	NA	NA	Flavobacterium	NA	NA	NA	NA	NA	NA	NA
metaspades_23_NG-10601_24_lib145123_4940_NODE_193_length_2216_cov_9.98473	2216	9.98473	FALSE	0.28	6	6	NC_049409.1 Lactococcus phage 63302, complete genome	MF448566.1 Lactococcus phage 63302, complete genome	NA	UGV-GENOME-0130871	NA	Norman_149_NODE_21_length_31769_cov_2279.171817	MGV-GENOME-0130871 1-18283/18283	0.811878	0.188122	NA	0.993	dsDNAphage	full	0	Genome-fragment	Low-quality	7.2	FALSE	NA	NA	Human GIT	NA	Caudovirales	NA	Duplodnaviria	Heunggongvirae	Uroviricota	Caudoviricetes	formerly Caudovirales	formerly Siphoviridae	Skunavirus
metaspades_23_NG-10601_24_lib145123_4940_NODE_300_length_1700_cov_6.28389	1700	6.28389	FALSE	0.26	3	3	NA	NA	NA	NA	NA	NA	NA	0.611345	0.388655	NA	NA	NA	NA	NA	Genome-fragment	Low-quality	3.29	FALSE	NA	NA	NA	NA	NA	NA	NA	NA	NA	NA	NA	NA	NA
metaspades_23_NG-10601_24_lib145123_4940_NODE_325_length_1587_cov_2.26567	1587	2.26567	FALSE	0.41	7	NA	NA	NA	NA	IMGVR_UViG_3300029373_000008|3300029373|Ga0243914_100693|1-38249	uvig_278141 ERR1293897_286-Pro length_42240_VirSorter_cat_5	Shkoporov_2019_SRR9161570_NODE_17_length_34695_cov_6.985652	MGV-GENOME-0177850 1-24344/24344	0.811878	0.188122	NA	0.893	dsDNAphage	full	0	Genome-fragment	Low-quality	4.31	FALSE	NA	NA	NA	NA	NA	NA	NA	NA	NA	NA	NA	NA	NA
metaspades_23_NG-10601_24_lib145123_4940_NODE_341_length_1526_cov_2.138	1526	2.138	FALSE	0.34	3	3	NA	NA	NA	NA	NA	Shkoporov_2019_SRR9161500_NODE_140_length_38013_cov_125.684730	NA	0.811878	0.188122	NA	0.947	dsDNAphage	full	0	Genome-fragment	Low-quality	2.64	FALSE	NA	NA	NA	NA	NA	NA	NA	NA	NA	NA	NA	NA	NA
metaspades_23_NG-10601_24_lib145123_4940_NODE_413_length_1301_cov_3.30177	1301	3.30177	FALSE	0.38	4	2	NA	NA	NA	NA	uvig_336240 SRR341670_1122 length_22022_VirSorter_cat_2	Shkoporov_2019_SRR9161570_NODE_17_length_34695_cov_6.985652	NA	0.811878	0.188122	NA	0.88	ssDNA	full	0	Genome-fragment	Low-quality	3.74	FALSE	NA	NA	NA	NA	NA	NA	NA	NA	NA	NA	NA	NA	NA
metaspades_23_NG-10601_24_lib145123_4940_NODE_470_length_1190_cov_1.70837	1190	1.70837	FALSE	0.4	2	1	NA	NA	NA	IMGVR_UViG_3300007109_000002|3300007109|Ga0102633_100561	uvig_433291 SRR4435731_1317 length_20075_VirSorter_cat_2	Shkoporov_2019_SRR9161570_NODE_17_length_34695_cov_6.985652	NA	0.934457	0.0655429	NA	0.933	ssDNA	full	0	Genome-fragment	Low-quality	3.53	FALSE	NA	NA	NA	NA	NA	NA	NA	NA	NA	NA	NA	NA	NA
metaspades_23_NG-10601_24_lib145123_4940_NODE_5_length_32921_cov_36.5422	32921	36.5422	FALSE	0.52	56	40	NA	NA	NA	UGV-GENOME-0205822	uvig_113369 ERR525753_431 length_37402_VirSorter_cat_2	NA	MGV-GENOME-0205822 1-29024/29024	0	1	temperate	0.987	dsDNAphage	full	7	High-quality	High-quality	92.09	FALSE	VC_160_0	NA	Human GIT	NA	Caudovirales	NA	Duplodnaviria	Heunggongvirae	Uroviricota	Caudoviricetes	formerly Caudovirales	NA	NA
metaspades_24_NG-10601_16_lib145115_4940_NODE_1_length_72640_cov_18.6591	72640	18.6591	FALSE	0.32	58	56	NA	NA	SRS143876_NODE_156_length_99405_cov_8.65265	UGV-GENOME-0364665	uvig_295955 ERR1620262_87 length_100290_VirFinder_VirSorter_cat_2	NA	MGV-GENOME-0365918 1-99201/99201	0.980066	0.0199339	virulent	1	dsDNAphage	full	9	Genome-fragment	Medium-quality	72.46	FALSE	VC_659_1	NA	Human GIT	Parabacteroides	Caudovirales	Parabacteroides	Duplodnaviria	Heunggongvirae	Uroviricota	Caudoviricetes	Crassvirales	Suoliviridae	Canhaevirus
metaspades_24_NG-10601_16_lib145115_4940_NODE_226_length_1181_cov_2.07282	1181	2.07282	FALSE	0.27	3	1	NA	NA	NA	NA	NA	NA	NA	0.961946	0.0380538	virulent	0.767	ssDNA	full	0	Genome-fragment	Not-determined	NA	FALSE	NA	NA	NA	NA	NA	NA	NA	NA	NA	NA	NA	NA	NA
metaspades_24_NG-10601_16_lib145115_4940_NODE_235_length_1167_cov_1.95863	1167	1.95863	FALSE	0.27	1	1	NA	NA	NA	NA	NA	Shkoporov_2019_SRR9161601_NODE_2250_length_6749_cov_14.204960	NA	0.811878	0.188122	NA	NA	NA	NA	NA	Genome-fragment	Not-determined	NA	FALSE	NA	NA	NA	NA	NA	NA	NA	NA	NA	NA	NA	NA	NA
metaspades_24_NG-10601_16_lib145115_4940_NODE_281_length_1085_cov_1.59417	1085	1.59417	FALSE	0.3	2	2	NA	NA	NA	NA	NA	NA	NA	0.811878	0.188122	NA	NA	NA	NA	NA	Genome-fragment	Not-determined	NA	FALSE	NA	NA	NA	NA	NA	NA	NA	NA	NA	NA	NA	NA	NA
metaspades_24_NG-10601_16_lib145115_4940_NODE_29_length_5539_cov_11.5485	5539	11.5485	TRUE	0.48	7	2	NA	NA	NA	DTR_884944	NA	NA	NA	0.932333	0.0676671	NA	0.993	dsDNAphage	full	1	High-quality	Complete	100	FALSE	VC_1038_0	NA	Human gut	NA	Petitvirales	NA	Monodnaviria	Sangervirae	Phixviricota	Malgrandaviricetes	Petitvirales	Microviridae	NA
metaspades_24_NG-10601_16_lib145115_4940_NODE_305_length_1041_cov_1.38134	1041	1.38134	FALSE	0.27	2	1	NA	NA	NA	NA	NA	Shkoporov_2018_SRR6128083_NODE_424_length_8265_cov_32.574178	NA	0.811878	0.188122	NA	NA	NA	NA	NA	Genome-fragment	Not-determined	NA	FALSE	NA	NA	NA	NA	NA	NA	NA	NA	NA	NA	NA	NA	NA
metaspades_24_NG-10601_16_lib145115_4940_NODE_33_length_5033_cov_10.3204	5033	10.3204	TRUE	0.46	8	7	NA	NA	NA	DTR_884970	NA	NA	NA	0.83418	0.16582	NA	0.96	dsDNAphage	full	5	High-quality	Complete	100	FALSE	VC_226_0	NA	Human gut	NA	Petitvirales	NA	Monodnaviria	Sangervirae	Phixviricota	Malgrandaviricetes	Petitvirales	Microviridae	NA
metaspades_24_NG-10601_16_lib145115_4940_NODE_38_length_4721_cov_139.062	4721	139.062	TRUE	0.44	8	5	NA	NA	NA	DTR_885306	NA	NA	NA	0.811878	0.188122	NA	1	dsDNAphage	full	4	High-quality	Complete	100	FALSE	VC_228_0	NA	Human gut	NA	Petitvirales	NA	Monodnaviria	Sangervirae	Phixviricota	Malgrandaviricetes	Petitvirales	Microviridae	NA
metaspades_24_NG-10601_16_lib145115_4940_NODE_41_length_4372_cov_21.5321	4372	21.5321	FALSE	0.4	8	3	NA	NA	NA	NA	NA	Shkoporov_2019_SRR9161604_NODE_170_length_4615_cov_57.654605	NA	0.811878	0.188122	NA	0.987	dsDNAphage	full	2	High-quality	High-quality	94.29	FALSE	VC_422_0	Bilophila	NA	NA	NA	Bilophila	Monodnaviria	Sangervirae	Phixviricota	Malgrandaviricetes	Petitvirales	NA	NA
metaspades_24_NG-10601_16_lib145115_4940_NODE_6_length_30727_cov_15.8977	30727	15.8977	TRUE	0.32	54	22	NA	NA	NA	DTR_884507	NA	Shkoporov_2019_SRR9161604_NODE_17_length_30752_cov_7.807669	NA	0.993089	0.00691134	virulent	0.987	dsDNAphage	full	3	High-quality	Complete	100	FALSE	VC_1039_0	NA	Human gut	NA	Caudovirales	NA	Duplodnaviria	Heunggongvirae	Uroviricota	Caudoviricetes	formerly Caudovirales	NA	NA
metaspades_24_NG-10601_16_lib145115_4940_NODE_7_length_30483_cov_219.38	30483	219.38	TRUE	0.3	35	11	NA	NA	NA	DTR_884509	NA	NA	NA	0.804387	0.195613	NA	1	dsDNAphage	full	4	High-quality	Complete	100	FALSE	VC_1040_0	NA	Human gut	NA	Caudovirales	NA	Duplodnaviria	Heunggongvirae	Uroviricota	Caudoviricetes	formerly Caudovirales	NA	NA
metaspades_24_NG-10601_16_lib145115_4940_NODE_80_length_1999_cov_4.15947	1999	4.15947	FALSE	0.3	3	1	NA	NA	NA	NA	NA	Shkoporov_2019_SRR9161565_NODE_44_length_6896_cov_22.708668	NA	0.811878	0.188122	NA	0.527	ssDNA	full	0	Genome-fragment	Not-determined	NA	FALSE	NA	NA	NA	NA	NA	NA	NA	NA	NA	NA	NA	NA	NA
metaspades_25_NG-10601_19_lib145118_4940_NODE_108_length_3180_cov_4.56768	3180	4.56768	FALSE	0.42	5	4	NA	NA	NA	NA	NA	NA	NA	0.811878	0.188122	NA	0.993	dsDNAphage	full	0	Genome-fragment	Low-quality	5.54	FALSE	NA	NA	NA	NA	NA	NA	NA	NA	NA	NA	NA	NA	NA
metaspades_25_NG-10601_19_lib145118_4940_NODE_11_length_29735_cov_10.152	29735	10.152	FALSE	0.45	41	26	NA	NA	NA	UGV-GENOME-4430462	uvig_485400 SRR5127567_17 length_122405_VirFinder_VirSorter_cat_2	Kang_0065_ST001_N_NODE_2_length_124287_cov_23.403173	MGV-GENOME-0336807 1-63093/63093	0	1	temperate	0.887	dsDNAphage	full	0	Genome-fragment	Low-quality	24.88	FALSE	VC_306_0	NA	Human GIT	unclassified	Caudovirales	unclassified	Duplodnaviria	Heunggongvirae	Uroviricota	Caudoviricetes	formerly Caudovirales	NA	NA
metaspades_25_NG-10601_19_lib145118_4940_NODE_14_length_15371_cov_7.67367	15371	7.67367	FALSE	0.5	15	8	NA	NA	NA	IMGVR_UViG_7000000740_000084|7000000740|SRS064276_LANL_scaffold_65837	uvig_509659 SRR6028323_430 length_17659_VirFinder_VirSorter_cat_2	NA	MGV-GENOME-0120242 1-17259/17259	0.913271	0.0867291	NA	1	dsDNAphage	full	4	Genome-fragment	Medium-quality	51.17	FALSE	VC_64_0	Bifidobacterium	NA	NA	NA	Bifidobacterium	NA	NA	NA	NA	NA	NA	NA
metaspades_25_NG-10601_19_lib145118_4940_NODE_181_length_2419_cov_2.72504	2419	2.72504	FALSE	0.4	7	1	NA	NA	NA	NA	uvig_157307 ERR636374_202 length_144114_VirSorter_cat_2	NA	NA	0.811878	0.188122	NA	0.913	dsDNAphage	full	0	Genome-fragment	Low-quality	4.14	FALSE	NA	NA	NA	NA	NA	NA	NA	NA	NA	NA	NA	NA	NA
metaspades_25_NG-10601_19_lib145118_4940_NODE_1_length_78334_cov_132.483	78334	132.483	TRUE	0.29	107	36	NA	NA	NA	UGV-GENOME-0349761	uvig_95296 ERR479299_71 length_76849_VirSorter_cat_2	Shkoporov_2019_SRR9161601_NODE_59_length_78404_cov_37.180551	MGV-GENOME-0349617	0.8875	0.1125	NA	1	dsDNAphage	full	3	High-quality	Complete	100	FALSE	VC_426_0	NA	Human GIT	Bacteroidales	Caudovirales	Bacteroidales	Duplodnaviria	Heunggongvirae	Uroviricota	Caudoviricetes	formerly Caudovirales	NA	NA
metaspades_25_NG-10601_19_lib145118_4940_NODE_210_length_2207_cov_5.20539	2207	5.20539	FALSE	0.28	2	2	NA	NA	NA	NA	NA	Shkoporov_2019_SRR9161487_NODE_218_length_15774_cov_7.168140	NA	0.811878	0.188122	NA	NA	NA	NA	NA	Genome-fragment	Not-determined	NA	FALSE	NA	NA	NA	NA	NA	NA	NA	NA	NA	NA	NA	NA	NA
metaspades_25_NG-10601_19_lib145118_4940_NODE_238_length_2050_cov_1.98446	2050	1.98446	FALSE	0.56	3	3	NA	NA	NA	NA	NA	Shkoporov_2018_SRR6128100_NODE_6_length_81406_cov_43.324643	NA	0.975	0.025	virulent	0.993	ssDNA	full	0	Genome-fragment	Low-quality	4.38	FALSE	NA	NA	NA	NA	NA	NA	NA	NA	NA	NA	NA	NA	NA
metaspades_25_NG-10601_19_lib145118_4940_NODE_270_length_1885_cov_4.50328	1885	4.50328	FALSE	0.35	3	1	NA	NA	NA	IMGVR_UViG_3300014538_000007|3300014538|Ga0134452_100295	uvig_376927 SRR2155310_519 length_20485_VirSorter_cat_2	NA	NA	0.811878	0.188122	NA	0.887	ssDNA	full	0	Genome-fragment	Low-quality	1.81	FALSE	NA	NA	NA	NA	NA	NA	NA	NA	NA	NA	NA	NA	NA
metaspades_25_NG-10601_19_lib145118_4940_NODE_333_length_1639_cov_2.76957	1639	2.76957	FALSE	0.34	1	NA	NA	NA	NA	NA	NA	NA	NA	0.811878	0.188122	NA	NA	NA	NA	NA	Genome-fragment	Not-determined	NA	FALSE	NA	NA	NA	NA	NA	NA	NA	NA	NA	NA	NA	NA	NA
metaspades_25_NG-10601_19_lib145118_4940_NODE_34_length_7934_cov_8.70897	7934	8.70897	FALSE	0.34	15	5	NA	NA	NA	UGV-GENOME-0363718	NA	Shkoporov_2019_SRR9161603_NODE_69_length_12524_cov_4.673911	MGV-GENOME-0350158 1-77649/77649	0.811878	0.188122	NA	0.96	dsDNAphage	full	0	Genome-fragment	Low-quality	8.39	FALSE	VC_483_0	NA	Human GIT	Bacteroides	NA	Bacteroides	NA	NA	NA	NA	NA	NA	NA
metaspades_25_NG-10601_19_lib145118_4940_NODE_357_length_1574_cov_6.16063	1574	6.16063	FALSE	0.29	5	1	NA	NA	NA	UGV-GENOME-4431767	uvig_99919 ERR479049_11-Pro-2 length_171860_VirSorter_cat_5	NA	MGV-GENOME-0377728 1-170836/170836	0.811878	0.188122	NA	NA	NA	NA	NA	Genome-fragment	Low-quality	0.9	FALSE	NA	NA	Human GIT	NA	NA	NA	NA	NA	NA	NA	NA	NA	NA
metaspades_25_NG-10601_19_lib145118_4940_NODE_466_length_1322_cov_2.63773	1322	2.63773	FALSE	0.29	3	NA	NA	NA	NA	NA	NA	NA	NA	0.811878	0.188122	NA	0.66	ssDNA	full	0	Genome-fragment	Not-determined	NA	FALSE	NA	NA	NA	NA	NA	NA	NA	NA	NA	NA	NA	NA	NA
metaspades_25_NG-10601_19_lib145118_4940_NODE_48_length_5749_cov_5.53899	5749	5.53899	FALSE	0.36	9	4	NA	NA	NA	NA	NA	NA	NA	0.811878	0.188122	NA	1	dsDNAphage	full	2	Genome-fragment	Low-quality	6.68	FALSE	VC_427_0	NA	NA	NA	NA	NA	Duplodnaviria	Heunggongvirae	Uroviricota	Caudoviricetes	Crassvirales	NA	NA
metaspades_25_NG-10601_19_lib145118_4940_NODE_541_length_1212_cov_1.43388	1212	1.43388	FALSE	0.38	3	2	NA	NA	NA	UGV-GENOME-0096435	uvig_123253 ERR525903_1635 length_15236_VirSorter_cat_2	NA	MGV-GENOME-0091945 1-15036/15036	0.811878	0.188122	NA	0.887	ssDNA	full	0	Genome-fragment	Not-determined	NA	FALSE	NA	NA	Human GIT	NA	Caudovirales	NA	Duplodnaviria	Heunggongvirae	Uroviricota	Caudoviricetes	formerly Caudovirales	formerly Podoviridae	NA
metaspades_25_NG-10601_19_lib145118_4940_NODE_554_length_1192_cov_2.63676	1192	2.63676	FALSE	0.28	1	NA	NA	NA	NA	NA	NA	Shkoporov_2019_SRR9161522_NODE_86_length_5837_cov_5.483916	NA	0.811878	0.188122	NA	NA	NA	NA	NA	Genome-fragment	Not-determined	NA	FALSE	NA	NA	NA	NA	NA	NA	NA	NA	NA	NA	NA	NA	NA
metaspades_25_NG-10601_19_lib145118_4940_NODE_556_length_1191_cov_3.54842	1191	3.54842	FALSE	0.28	2	2	NA	NA	NA	NA	NA	NA	NA	0.811878	0.188122	NA	NA	NA	NA	NA	Genome-fragment	Not-determined	NA	FALSE	NA	NA	NA	NA	NA	NA	NA	NA	NA	NA	NA	NA	NA
metaspades_25_NG-10601_19_lib145118_4940_NODE_562_length_1185_cov_2.3177	1185	2.3177	FALSE	0.27	3	NA	NA	NA	NA	NA	NA	NA	NA	0.811878	0.188122	NA	0.82	ssDNA	full	0	Genome-fragment	Not-determined	NA	FALSE	NA	NA	NA	NA	NA	NA	NA	NA	NA	NA	NA	NA	NA
metaspades_25_NG-10601_19_lib145118_4940_NODE_564_length_1178_cov_2.46126	1178	2.46126	FALSE	0.27	4	4	NA	NA	NA	NA	NA	NA	NA	0.811878	0.188122	NA	0.827	dsDNAphage	full	0	Genome-fragment	Low-quality	1.46	FALSE	NA	NA	NA	NA	NA	NA	NA	NA	NA	NA	NA	NA	NA
metaspades_25_NG-10601_19_lib145118_4940_NODE_691_length_1049_cov_3.1338	1049	3.1338	FALSE	0.3	1	NA	NA	NA	NA	NA	NA	NA	NA	0.811878	0.188122	NA	NA	NA	NA	NA	Genome-fragment	Not-determined	NA	FALSE	NA	NA	NA	NA	NA	NA	NA	NA	NA	NA	NA	NA	NA
metaspades_25_NG-10601_19_lib145118_4940_NODE_76_length_3996_cov_3.78508	3996	3.78508	FALSE	0.34	9	6	NA	NA	NA	UGV-GENOME-0357655	uvig_195378 ERR912109_330 length_85777_VirSorter_cat_2	Shkoporov_2019_SRR9161569_NODE_2_length_170361_cov_763.416280	MGV-GENOME-0355834 1-83006/85123	0.669476	0.330524	NA	0.967	dsDNAphage	full	0	Genome-fragment	Low-quality	4.61	FALSE	NA	NA	Human GIT	NA	Caudovirales	NA	Duplodnaviria	Heunggongvirae	Uroviricota	Caudoviricetes	Crassvirales	NA	NA
metaspades_25_NG-10601_19_lib145118_4940_NODE_79_length_3924_cov_4.1145	3924	4.1145	FALSE	0.32	4	3	NA	NA	NA	NA	NA	NA	NA	0.997299	0.00270138	virulent	0.853	ssDNA	full	2	High-quality	High-quality	100	FALSE	VC_881_0	NA	NA	NA	NA	NA	NA	NA	NA	NA	NA	NA	NA
metaspades_25_NG-10601_19_lib145118_4940_NODE_80_length_3913_cov_6.28434	3913	6.28434	FALSE	0.33	6	1	NA	NA	NA	NA	NA	NA	NA	0.811878	0.188122	NA	NA	NA	NA	NA	Genome-fragment	Low-quality	4.54	FALSE	NA	NA	NA	NA	NA	NA	NA	NA	NA	NA	NA	NA	NA
metaspades_25_NG-10601_19_lib145118_4940_NODE_8_length_31422_cov_26.6285	31422	26.6285	FALSE	0.49	52	22	NA	NA	NA	UGV-GENOME-0216297	uvig_281257 ERR1305889_540 length_31383_VirFinder_VirSorter_cat_2	Shkoporov_2019_SRR9161599_NODE_8_length_31483_cov_22.620466	MGV-GENOME-0216297	0.785242	0.214758	NA	1	dsDNAphage	full	5	High-quality	High-quality	100	FALSE	NA	Bifidobacterium	Human GIT	Bifidobacterium	Caudovirales	Bifidobacterium	Duplodnaviria	Heunggongvirae	Uroviricota	Caudoviricetes	formerly Caudovirales	NA	NA
metaspades_25_NG-10601_19_lib145118_4940_NODE_95_length_3394_cov_6.59509	3394	6.59509	FALSE	0.36	3	3	NA	NA	NA	UGV-GENOME-0365541	uvig_235769 ERR1190606_142 length_100445_VirFinder_VirSorter_cat_2	NA	MGV-GENOME-0366811 1-100445/100445	0.811878	0.188122	NA	0.987	dsDNAphage	full	0	Genome-fragment	Low-quality	2.74	FALSE	VC_1037_0	NA	Human GIT	Parabacteroides	NA	Parabacteroides	Duplodnaviria	Heunggongvirae	Uroviricota	Caudoviricetes	Crassvirales	NA	NA
metaspades_26_NG-10601_22_lib145121_4940_NODE_103_length_3474_cov_5.26645	3474	5.26645	FALSE	0.39	8	4	NA	NA	NA	DTR_885322	NA	Shkoporov_2019_SRR9162907_NODE_50_length_59180_cov_7.494968	NA	0.811878	0.188122	NA	1	dsDNAphage	full	1	Genome-fragment	Low-quality	6.03	FALSE	NA	NA	Human gut	Lachnospiraceae	NA	Lachnospiraceae	NA	NA	NA	NA	NA	NA	NA
metaspades_26_NG-10601_22_lib145121_4940_NODE_129_length_2850_cov_3.73846	2850	3.73846	FALSE	0.48	6	4	NA	NA	NA	NA	NA	Shkoporov_2019_SRR9161530_NODE_18_length_43555_cov_6.361724	NA	0.811878	0.188122	NA	0.88	ssDNA	full	0	Genome-fragment	Low-quality	6.69	FALSE	NA	NA	NA	NA	NA	NA	NA	NA	NA	NA	NA	NA	NA
metaspades_26_NG-10601_22_lib145121_4940_NODE_12_length_27812_cov_9.09378	27812	9.09378	FALSE	0.46	36	26	NA	NA	NA	UGV-GENOME-0372514	uvig_40665 ERR321620_174 length_85815_VirFinder_VirSorter_cat_2	Kang_0065_ST001_N_NODE_2_length_124287_cov_23.403173	MGV-GENOME-0373085 3206-126459/126459	0	1	temperate	1	dsDNAphage	full	2	Genome-fragment	Low-quality	23.39	FALSE	VC_306_0	NA	Human GIT	unclassified	Caudovirales	unclassified	Duplodnaviria	Heunggongvirae	Uroviricota	Caudoviricetes	formerly Caudovirales	NA	NA
metaspades_26_NG-10601_22_lib145121_4940_NODE_13_length_17501_cov_12.5015	17501	12.5015	FALSE	0.41	25	15	NA	NA	NA	Kang_0041_ST002_N_NODE_31_length_57154_cov_283.683199	uvig_492912 SRR5127528_246 length_37752_VirSorter_cat_2	Kang_0041_ST002_N_NODE_31_length_57154_cov_283.683199	MGV-GENOME-0328842	0.811878	0.188122	NA	1	dsDNAphage	full	4	Genome-fragment	Low-quality	30.62	FALSE	VC_476_0	NA	Human GIT	Lachnospiraceae	NA	Lachnospiraceae	NA	NA	NA	NA	NA	NA	NA
metaspades_26_NG-10601_22_lib145121_4940_NODE_158_length_2457_cov_2.74771	2457	2.74771	FALSE	0.4	2	1	NA	NA	NA	UGV-GENOME-4432368	uvig_164055 ERR688620_85 length_85891_VirSorter_cat_2	NA	MGV-GENOME-0354668	0.811878	0.188122	NA	NA	NA	NA	NA	Genome-fragment	Low-quality	2.84	FALSE	NA	NA	Human GIT	NA	Caudovirales	NA	Duplodnaviria	Heunggongvirae	Uroviricota	Caudoviricetes	Crassvirales	NA	NA
metaspades_26_NG-10601_22_lib145121_4940_NODE_165_length_2389_cov_5.77549	2389	5.77549	FALSE	0.33	3	NA	NA	NA	NA	UGV-GENOME-0354376	uvig_425446 SRR4305458_12 length_83574_VirSorter_cat_2	NA	MGV-GENOME-0356146 1-85419/85419	0.811878	0.188122	NA	NA	NA	NA	NA	Genome-fragment	Low-quality	2.8	FALSE	NA	NA	Human GIT	NA	Caudovirales	NA	Duplodnaviria	Heunggongvirae	Uroviricota	Caudoviricetes	formerly Caudovirales	NA	NA
metaspades_26_NG-10601_22_lib145121_4940_NODE_17_length_14146_cov_24.3636	14146	24.3636	FALSE	0.34	16	6	NA	NA	NA	NA	uvig_27459 ERR209583_1202 length_13784_VirFinder_VirSorter_cat_2	Shkoporov_2019_SRR9161603_NODE_62_length_13536_cov_133.616423	MGV-GENOME-0080531 1-14024/14024	0.811878	0.188122	NA	0.98	dsDNAphage	full	2	Genome-fragment	Low-quality	47.44	FALSE	NA	NA	NA	NA	NA	NA	NA	NA	NA	NA	NA	NA	NA
metaspades_26_NG-10601_22_lib145121_4940_NODE_1_length_95908_cov_26.4196	95908	26.4196	FALSE	0.31	162	117	NA	MZ130492.1 UAG-readthrough crAss clade sp. strain cr12_1, complete genome	3300006739_____Ga0101793_100071	IMGVR_UViG_7000000736_000001|7000000736|SRS014235_WUGC_scaffold_516	uvig_285537 ERR1578658_89 length_100255_VirFinder_VirSorter_cat_2	NA	MGV-GENOME-0365223	0.919585	0.0804152	NA	1	dsDNAphage	full	25	High-quality	High-quality	96.87	FALSE	VC_659_0	Phaeodactylibacter	NA	NA	NA	Phaeodactylibacter	Duplodnaviria	Heunggongvirae	Uroviricota	Caudoviricetes	Crassvirales	Suoliviridae	Afonbuvirus
metaspades_26_NG-10601_22_lib145121_4940_NODE_214_length_2036_cov_3.37102	2036	3.37102	FALSE	0.28	2	2	NA	NA	NA	NA	NA	Shkoporov_2018_SRR6128067_NODE_854_length_8461_cov_14.188080	NA	0.987005	0.0129947	virulent	NA	NA	NA	NA	Genome-fragment	Not-determined	NA	FALSE	NA	NA	NA	NA	NA	NA	NA	NA	NA	NA	NA	NA	NA
metaspades_26_NG-10601_22_lib145121_4940_NODE_217_length_2015_cov_3.25204	2015	3.25204	FALSE	0.37	6	4	NA	NA	NA	DTR_885322	NA	Shkoporov_2018_SRR6128093_NODE_12_length_57426_cov_71.563386	NA	0.811878	0.188122	NA	0.807	dsDNAphage	full	0	Genome-fragment	Low-quality	3.54	FALSE	NA	[Eubacterium]	Human gut	Lachnospiraceae	NA	[Eubacterium]	NA	NA	NA	NA	NA	NA	NA
metaspades_26_NG-10601_22_lib145121_4940_NODE_221_length_1986_cov_3.61781	1986	3.61781	FALSE	0.37	4	1	NA	NA	NA	UGV-GENOME-0169325	uvig_210319 ERR912144_1769 length_23102_VirSorter_cat_2	NA	MGV-GENOME-0169325 1-23102/23102	0.916879	0.0831206	NA	NA	NA	NA	NA	Genome-fragment	Not-determined	NA	FALSE	NA	NA	Human GIT	NA	Caudovirales	NA	Duplodnaviria	Heunggongvirae	Uroviricota	Caudoviricetes	formerly Caudovirales	NA	NA
metaspades_26_NG-10601_22_lib145121_4940_NODE_243_length_1886_cov_1.53632	1886	1.53632	FALSE	0.48	4	2	NA	NA	NA	UGV-GENOME-0308972_1	uvig_60751 ERR414298_557 length_38107_VirFinder_VirSorter_cat_2	NA	MGV-GENOME-0258027 1-37834/38107	0.730645	0.269355	NA	0.987	ssDNA	full	0	Genome-fragment	Low-quality	4.13	FALSE	NA	NA	Human GIT	unclassified	NA	unclassified	NA	NA	NA	NA	NA	NA	NA
metaspades_26_NG-10601_22_lib145121_4940_NODE_326_length_1560_cov_3.20399	1560	3.20399	FALSE	0.4	3	2	NA	NA	NA	UGV-GENOME-0326823	uvig_495200 SRR5127692_511 length_18644_VirSorter_cat_2	Shkoporov_2019_SRR9162907_NODE_50_length_59180_cov_7.494968	MGV-GENOME-0322265 1-55317/55317	0.811878	0.188122	NA	1	ssDNA	full	0	Genome-fragment	Low-quality	2.75	FALSE	NA	[Bacteroides]	Human GIT	[Eubacterium]	NA	[Bacteroides]	NA	NA	NA	NA	NA	NA	NA
metaspades_26_NG-10601_22_lib145121_4940_NODE_336_length_1532_cov_5.10291	1532	5.10291	FALSE	0.42	4	2	NA	NA	NA	IMGVR_UViG_7000000740_000084|7000000740|SRS064276_LANL_scaffold_65837	uvig_509659 SRR6028323_430 length_17659_VirFinder_VirSorter_cat_2	NA	MGV-GENOME-0119256 1-17178/17178	0.811878	0.188122	NA	0.987	ssDNA	full	0	Genome-fragment	Low-quality	3.64	FALSE	NA	NA	NA	NA	NA	NA	NA	NA	NA	NA	NA	NA	NA
metaspades_26_NG-10601_22_lib145121_4940_NODE_39_length_6962_cov_9.89388	6962	9.89388	FALSE	0.41	18	10	NA	NA	NA	NA	NA	NA	NA	0.811878	0.188122	NA	0.973	dsDNAphage	full	0	Genome-fragment	Low-quality	12.2	FALSE	NA	NA	NA	NA	NA	NA	NA	NA	NA	NA	NA	NA	NA
metaspades_26_NG-10601_22_lib145121_4940_NODE_410_length_1382_cov_2.83647	1382	2.83647	FALSE	0.44	4	1	NA	NA	NA	IMGVR_UViG_3300029021_000002|3300029021|Ga0169710_100127	uvig_247698 ERR1190875_183 length_97248_VirSorter_cat_2	NA	MGV-GENOME-0369474 1-106549/106549	0.811878	0.188122	NA	0.967	ssDNA	full	0	Genome-fragment	Low-quality	1.28	FALSE	NA	NA	NA	NA	NA	NA	Duplodnaviria	Heunggongvirae	Uroviricota	Caudoviricetes	Crassvirales	NA	NA
metaspades_26_NG-10601_22_lib145121_4940_NODE_416_length_1373_cov_2.7003	1373	2.7003	FALSE	0.34	2	1	NA	NA	NA	UGV-GENOME-0281627	uvig_289242 ERR1578629_2089 length_16612_VirFinder_VirSorter_cat_2	Shkoporov_2018_SRR6128067_NODE_250_length_18610_cov_14.944382	MGV-GENOME-0281627 1-42564/42564	0.811878	0.188122	NA	0.973	ssDNA	full	0	Genome-fragment	Low-quality	2.56	FALSE	NA	NA	Human GIT	Lachnospira	NA	Lachnospira	NA	NA	NA	NA	NA	NA	NA
metaspades_26_NG-10601_22_lib145121_4940_NODE_41_length_6423_cov_6.64918	6423	6.64918	FALSE	0.34	11	7	NA	NA	NA	DTR_885322	NA	Shkoporov_2019_SRR9162907_NODE_50_length_59180_cov_7.494968	NA	0.811878	0.188122	NA	0.993	dsDNAphage	full	1	Genome-fragment	Low-quality	11.14	FALSE	NA	NA	Human gut	Lachnospiraceae	NA	Lachnospiraceae	NA	NA	NA	NA	NA	NA	NA
metaspades_26_NG-10601_22_lib145121_4940_NODE_44_length_6200_cov_4.07111	6200	4.07111	FALSE	0.39	6	4	NA	NA	NA	IMGVR_UViG_3300007312_000009|3300007312|Ga0104941_100115	uvig_492574 SRR5127629_34 length_87672_VirSorter_cat_2	NA	MGV-GENOME-0354668	0.811878	0.188122	NA	0.92	dsDNAphage	full	0	Genome-fragment	Low-quality	7.21	FALSE	NA	NA	NA	NA	NA	NA	Duplodnaviria	Heunggongvirae	Uroviricota	Caudoviricetes	Crassvirales	NA	NA
metaspades_26_NG-10601_22_lib145121_4940_NODE_454_length_1304_cov_4.05524	1304	4.05524	FALSE	0.33	2	1	NA	MZ130492.1 UAG-readthrough crAss clade sp. strain cr12_1, complete genome	OCHV01000088	UGV-GENOME-0363944	uvig_336954 SRR341630_19 length_97611_VirFinder_VirSorter_cat_2	NA	MGV-GENOME-0366005 1-99312/99312	0.811878	0.188122	NA	0.847	ssDNA	full	0	Genome-fragment	Low-quality	1.32	FALSE	NA	NA	Human GIT	Bacteria	NA	Bacteria	Duplodnaviria	Heunggongvirae	Uroviricota	Caudoviricetes	Crassvirales	Suoliviridae	Afonbuvirus
metaspades_26_NG-10601_22_lib145121_4940_NODE_484_length_1256_cov_2.79767	1256	2.79767	FALSE	0.46	2	NA	NA	NA	NA	Kang_0057_ST001_N_NODE_49_length_43399_cov_29.079619	NA	Kang_0057_ST001_N_NODE_49_length_43399_cov_29.079619	NA	0.811878	0.188122	NA	NA	NA	NA	NA	Genome-fragment	Low-quality	3.07	FALSE	NA	NA	Human GIT	Intestinimonas	Caudovirales	Intestinimonas	Duplodnaviria	Heunggongvirae	Uroviricota	Caudoviricetes	formerly Caudovirales	NA	NA
metaspades_26_NG-10601_22_lib145121_4940_NODE_49_length_5764_cov_8.47084	5764	8.47084	FALSE	0.41	10	7	NA	NA	NA	Kang_0041_ST002_N_NODE_31_length_57154_cov_283.683199	uvig_182667 ERR912044_452 length_59156_VirSorter_cat_2	Kang_0041_ST002_N_NODE_31_length_57154_cov_283.683199	MGV-GENOME-0330378 1-59261/59261	0.888056	0.111944	NA	0.987	ssDNA	full	0	Genome-fragment	Low-quality	10.08	FALSE	VC_611_0	NA	Human GIT	Lachnospiraceae	NA	Lachnospiraceae	NA	NA	NA	NA	NA	NA	NA
metaspades_26_NG-10601_22_lib145121_4940_NODE_54_length_5534_cov_5.19912	5534	5.19912	FALSE	0.38	8	5	NA	NA	NA	UGV-GENOME-0273583_1	uvig_452641 SRR5057045_1990 length_18374_VirFinder_VirSorter_cat_1	Shkoporov_2019_SRR9162907_NODE_50_length_59180_cov_7.494968	MGV-GENOME-0331243	0.811878	0.188122	NA	1	dsDNAphage	full	1	Genome-fragment	Low-quality	9.65	FALSE	NA	NA	Human GIT	NA	NA	NA	NA	NA	NA	NA	NA	NA	NA
metaspades_26_NG-10601_22_lib145121_4940_NODE_575_length_1129_cov_2.78864	1129	2.78864	FALSE	0.33	2	1	NA	NA	NA	UGV-GENOME-0308749	uvig_105374 ERR505102_230 length_40986_VirSorter_cat_2	NA	MGV-GENOME-0356747 1-85958/85958	0.811878	0.188122	NA	NA	NA	NA	NA	Genome-fragment	Low-quality	1.3	FALSE	NA	NA	Human GIT	NA	Caudovirales	NA	Duplodnaviria	Heunggongvirae	Uroviricota	Caudoviricetes	Crassvirales	NA	NA
metaspades_26_NG-10601_22_lib145121_4940_NODE_593_length_1107_cov_3.87262	1107	3.87262	FALSE	0.36	3	NA	NA	NA	NA	IMGVR_UViG_3300029472_000010|3300029472|Ga0244197_100729	uvig_66942 ERR414459_219 length_70823_VirSorter_cat_2	NA	MGV-GENOME-0371327 1806-82955/114380	0.811878	0.188122	NA	0.973	ssDNA	full	0	Genome-fragment	Low-quality	1.17	FALSE	NA	NA	NA	NA	NA	NA	NA	NA	NA	NA	NA	NA	NA
metaspades_26_NG-10601_22_lib145121_4940_NODE_678_length_1031_cov_3.54816	1031	3.54816	FALSE	0.32	3	2	NA	NA	NA	UGV-GENOME-4427794	uvig_591190 SRR7658664_105 length_58802_VirSorter_cat_2	Ma_2019_SRR413663_NODE_924_length_30757_cov_3.874503	MGV-GENOME-0328925 1-58473/58473	0.811878	0.188122	NA	0.967	dsDNAphage	full	0	Genome-fragment	Low-quality	1.8	FALSE	NA	NA	Human GIT	Lachnospira	NA	Lachnospira	NA	NA	NA	NA	NA	NA	NA
metaspades_26_NG-10601_22_lib145121_4940_NODE_710_length_1003_cov_2.18038	1003	2.18038	FALSE	0.51	2	1	NA	NA	NA	IMGVR_UViG_3300029379_000093|3300029379|Ga0243906_1006430	uvig_457383 SRR5057090_494 length_46465_VirFinder_VirSorter_cat_2	NA	MGV-GENOME-0298173 799-46145/46145	0.811878	0.188122	NA	NA	NA	NA	NA	Genome-fragment	Low-quality	2.1	FALSE	NA	NA	NA	NA	NA	NA	NA	NA	NA	NA	NA	NA	NA
metaspades_26_NG-10601_22_lib145121_4940_NODE_76_length_4390_cov_6.37324	4390	6.37324	FALSE	0.34	8	2	NA	NA	NA	NA	NA	NA	NA	0.811878	0.188122	NA	0.987	dsDNAphage	full	1	Genome-fragment	Low-quality	5.1	FALSE	VC_427_0	NA	NA	NA	NA	NA	NA	NA	NA	NA	NA	NA	NA
metaspades_26_NG-10601_22_lib145121_4940_NODE_81_length_4104_cov_7.4937	4104	7.4937	FALSE	0.36	5	3	NA	NA	NA	UGV-GENOME-0095955	uvig_202947 ERR912058_1816 length_14647_VirSorter_cat_2	NA	MGV-GENOME-0093057 1-15116/15116	0.811878	0.188122	NA	0.987	dsDNAphage	full	3	Genome-fragment	Low-quality	17.23	FALSE	NA	NA	Human GIT	Phascolarctobacterium	NA	Phascolarctobacterium	NA	NA	NA	NA	NA	NA	NA
metaspades_27_NG-10601_25_lib145124_4940_NODE_125_length_2503_cov_4.04493	2503	4.04493	FALSE	0.24	2	1	NA	NA	NA	UGV-GENOME-0279068_1	uvig_6133 ERR209792_426 length_38178_VirSorter_cat_2	NA	MGV-GENOME-0279068 1-38452/42045	0.0875	0.9125	NA	NA	NA	NA	NA	Genome-fragment	Not-determined	NA	FALSE	NA	NA	Human GIT	NA	Caudovirales	NA	Duplodnaviria	Heunggongvirae	Uroviricota	Caudoviricetes	formerly Caudovirales	NA	NA
metaspades_27_NG-10601_25_lib145124_4940_NODE_126_length_2494_cov_9.21525	2494	9.21525	FALSE	0.27	3	1	NA	NA	NA	NA	NA	NA	NA	0.811878	0.188122	NA	0.733	ssDNA	full	0	Genome-fragment	Not-determined	NA	FALSE	NA	NA	NA	NA	NA	NA	NA	NA	NA	NA	NA	NA	NA
metaspades_27_NG-10601_25_lib145124_4940_NODE_12_length_15573_cov_38.1621	15573	38.1621	FALSE	0.25	23	13	NA	NA	NA	UGV-GENOME-0098250	uvig_153189 ERR636402_3114 length_15708_VirSorter_cat_2	NA	MGV-GENOME-0098250 1-15501/15501	0.947963	0.0520374	NA	0.987	dsDNAphage	full	6	Genome-fragment	Medium-quality	66.63	FALSE	VC_66_0	NA	Human GIT	NA	Caudovirales	NA	Duplodnaviria	Heunggongvirae	Uroviricota	Caudoviricetes	formerly Caudovirales	formerly Podoviridae	Salasvirus
metaspades_27_NG-10601_25_lib145124_4940_NODE_14_length_14453_cov_9.70767	14453	9.70767	FALSE	0.38	27	11	NA	NA	NA	UGV-GENOME-0274064	uvig_303093 ERR1912973_82 length_59047_VirSorter_cat_2	NA	MGV-GENOME-0350134 14090-71285/77603	0.963353	0.036647	virulent	0.993	dsDNAphage	full	3	Genome-fragment	Low-quality	25.18	FALSE	VC_474_0	NA	Human GIT	Lachnospiraceae	NA	Lachnospiraceae	NA	NA	NA	NA	NA	NA	NA
metaspades_27_NG-10601_25_lib145124_4940_NODE_200_length_1805_cov_3.46857	1805	3.46857	FALSE	0.29	1	1	NA	NA	NA	NA	uvig_51296 ERR321238_733 length_10544_VirFinder	NA	NA	0.811878	0.188122	NA	NA	NA	NA	NA	Genome-fragment	Low-quality	0.27	FALSE	NA	NA	NA	NA	NA	NA	NA	NA	NA	NA	NA	NA	NA
metaspades_27_NG-10601_25_lib145124_4940_NODE_201_length_1804_cov_4.87764	1804	4.87764	FALSE	0.38	2	1	NA	NA	NA	NA	NA	NA	NA	0.811878	0.188122	NA	NA	NA	NA	NA	Genome-fragment	Low-quality	3.14	FALSE	NA	NA	NA	NA	NA	NA	NA	NA	NA	NA	NA	NA	NA
metaspades_27_NG-10601_25_lib145124_4940_NODE_202_length_1801_cov_5.07331	1801	5.07331	FALSE	0.27	4	3	NA	NA	NA	NA	NA	NA	NA	0.561235	0.438765	NA	0.847	ssDNA	full	0	Genome-fragment	Low-quality	3.55	FALSE	NA	NA	NA	NA	NA	NA	NA	NA	NA	NA	NA	NA	NA
metaspades_27_NG-10601_25_lib145124_4940_NODE_20_length_11503_cov_7.60919	11503	7.60919	FALSE	0.4	23	9	NA	NA	NA	UGV-GENOME-0211654	uvig_157307 ERR636374_202 length_144114_VirSorter_cat_2	NA	MGV-GENOME-0211654 1-30034/30034	0	1	temperate	0.96	dsDNAphage	full	0	Genome-fragment	Low-quality	20.08	FALSE	VC_610_0	NA	Human GIT	Lachnospiraceae	NA	Lachnospiraceae	NA	NA	NA	NA	NA	NA	NA
metaspades_27_NG-10601_25_lib145124_4940_NODE_22_length_11321_cov_40.0115	11321	40.0115	FALSE	0.43	15	5	NA	NA	NA	NA	NA	NA	NA	0.811878	0.188122	NA	0.98	dsDNAphage	full	3	Genome-fragment	Low-quality	37.87	FALSE	NA	Coprococcus	NA	NA	NA	Coprococcus	NA	NA	NA	NA	NA	NA	NA
metaspades_27_NG-10601_25_lib145124_4940_NODE_250_length_1597_cov_3.08885	1597	3.08885	FALSE	0.35	4	3	NA	NA	NA	DTR_885322	uvig_41613 ERR321611_2640 length_13434_VirFinder_VirSorter_cat_2	Shkoporov_2019_SRR9162907_NODE_50_length_59180_cov_7.494968	NA	0.811878	0.188122	NA	0.993	ssDNA	full	0	Genome-fragment	Low-quality	2.96	FALSE	NA	NA	Human gut	Lachnospiraceae	NA	Lachnospiraceae	NA	NA	NA	NA	NA	NA	NA
metaspades_27_NG-10601_25_lib145124_4940_NODE_306_length_1422_cov_2.82224	1422	2.82224	FALSE	0.25	5	1	NA	NA	NA	NA	NA	NA	NA	0.846161	0.153839	NA	0.927	ssDNA	full	0	Genome-fragment	Low-quality	3.29	FALSE	NA	NA	NA	NA	NA	NA	NA	NA	NA	NA	NA	NA	NA
metaspades_27_NG-10601_25_lib145124_4940_NODE_351_length_1309_cov_2.56699	1309	2.56699	FALSE	0.25	2	1	NA	NA	NA	NA	uvig_201579 ERR911973_230 length_65421_VirSorter_cat_2	NA	NA	0.811878	0.188122	NA	0.767	ssDNA	full	0	Genome-fragment	Not-determined	NA	FALSE	NA	NA	NA	NA	NA	NA	NA	NA	NA	NA	NA	NA	NA
metaspades_27_NG-10601_25_lib145124_4940_NODE_403_length_1216_cov_2.21533	1216	2.21533	FALSE	0.33	1	NA	NA	NA	NA	DTR_885322	NA	Shkoporov_2019_SRR9162907_NODE_50_length_59180_cov_7.494968	NA	0.811878	0.188122	NA	NA	NA	NA	NA	Genome-fragment	Low-quality	2.13	FALSE	NA	NA	Human gut	Lachnospiraceae	NA	Lachnospiraceae	Duplodnaviria	Heunggongvirae	Uroviricota	Caudoviricetes	Crassvirales	NA	NA
metaspades_27_NG-10601_25_lib145124_4940_NODE_440_length_1172_cov_5.73411	1172	5.73411	FALSE	0.45	3	2	NA	NA	NA	NA	NA	NA	NA	0.811878	0.188122	NA	0.987	ssDNA	full	0	Genome-fragment	Low-quality	2.14	FALSE	NA	NA	NA	NA	NA	NA	NA	NA	NA	NA	NA	NA	NA
metaspades_27_NG-10601_25_lib145124_4940_NODE_454_length_1158_cov_2.22665	1158	2.22665	FALSE	0.27	3	1	NA	NA	NA	NA	NA	NA	NA	0.811878	0.188122	NA	0.927	ssDNA	full	0	Genome-fragment	Low-quality	0.62	FALSE	NA	NA	NA	NA	NA	NA	NA	NA	NA	NA	NA	NA	NA
metaspades_27_NG-10601_25_lib145124_4940_NODE_478_length_1131_cov_4.93123	1131	4.93123	FALSE	0.37	1	1	NA	NA	NA	NA	NA	NA	NA	0.811878	0.188122	NA	NA	NA	NA	NA	Genome-fragment	Low-quality	5.24	FALSE	NA	NA	NA	NA	NA	NA	NA	NA	NA	NA	NA	NA	NA
metaspades_27_NG-10601_25_lib145124_4940_NODE_70_length_4205_cov_4.92024	4205	4.92024	FALSE	0.33	8	4	NA	NA	NA	UGV-GENOME-0377713	uvig_94905 ERR479051_13-Pro length_172040_VirSorter_cat_5	Shkoporov_2019_SRR9161572_NODE_2_length_175727_cov_736.980577	MGV-GENOME-0377520	0.811878	0.188122	NA	1	dsDNAphage	full	1	Genome-fragment	Low-quality	2.41	FALSE	VC_1033_0	NA	Human GIT	NA	NA	NA	NA	NA	NA	NA	NA	NA	NA
metaspades_27_NG-10601_25_lib145124_4940_NODE_78_length_3595_cov_3.05706	3595	3.05706	FALSE	0.29	4	3	NA	NA	NA	NA	NA	NA	NA	0.811878	0.188122	NA	0.693	dsDNAphage	full	0	Genome-fragment	Low-quality	2.35	FALSE	VC_1042_0	NA	NA	NA	NA	NA	NA	NA	NA	NA	NA	NA	NA
metaspades_27_NG-10601_25_lib145124_4940_NODE_91_length_3134_cov_5.58233	3134	5.58233	FALSE	0.37	6	3	NA	NA	NA	NA	NA	NA	NA	0.811878	0.188122	NA	0.953	dsDNAphage	full	1	Genome-fragment	Low-quality	11.41	FALSE	NA	NA	NA	NA	NA	NA	NA	NA	NA	NA	NA	NA	NA
metaspades_27_NG-10601_25_lib145124_4940_NODE_93_length_3118_cov_4.68168	3118	4.68168	FALSE	0.28	9	1	NA	NA	NA	DTR_669651	uvig_75243 ERR414332_57 length_101141_VirFinder	NA	MGV-GENOME-0367288	0.811878	0.188122	NA	0.987	dsDNAphage	full	0	Genome-fragment	Low-quality	3.13	FALSE	NA	Phaeodactylibacter	Human gut	NA	NA	Phaeodactylibacter	Duplodnaviria	Heunggongvirae	Uroviricota	Caudoviricetes	Crassvirales	NA	NA
metaspades_2_S2_L001_NODE_1093_length_1083_cov_2.20039	1083	2.20039	FALSE	0.39	1	1	NA	NA	NA	IMGVR_UViG_3300029737_000016|3300029737|Ga0245199_100599	uvig_418279 SRR4033063_1675 length_18743_VirSorter_cat_2	NA	MGV-GENOME-0315681 1-52207/52207	0.120044	0.879956	NA	NA	NA	NA	NA	Genome-fragment	Low-quality	2.04	FALSE	NA	NA	NA	NA	NA	NA	NA	NA	NA	NA	NA	NA	NA
metaspades_2_S2_L001_NODE_1151_length_1056_cov_2.25075	1056	2.25075	FALSE	0.43	1	1	NA	NA	NA	NA	uvig_29993 ERR321619_282 length_46850_VirSorter_cat_2	NA	NA	0.811878	0.188122	NA	NA	NA	NA	NA	Genome-fragment	Not-determined	NA	FALSE	NA	NA	NA	NA	NA	NA	NA	NA	NA	NA	NA	NA	NA
metaspades_2_S2_L001_NODE_1251_length_1019_cov_2.84129	1019	2.84129	FALSE	0.52	2	NA	NA	NA	NA	UGV-GENOME-0190940	uvig_151627 ERR636394_2843 length_24619_VirSorter_cat_2	Shkoporov_2019_SRR9161601_NODE_623_length_19586_cov_3.704777	MGV-GENOME-0193337 1-26807/26807	0.880695	0.119305	NA	NA	NA	NA	NA	Genome-fragment	Low-quality	2.71	FALSE	NA	NA	Human GIT	NA	Caudovirales	NA	Duplodnaviria	Heunggongvirae	Uroviricota	Caudoviricetes	formerly Caudovirales	NA	NA
metaspades_2_S2_L001_NODE_1308_length_1005_cov_2.38421	1005	2.38421	FALSE	0.46	1	1	NA	NA	NA	IMGVR_UViG_3300029489_000004|3300029489|Ga0244014_1000262	ivig_1905 VIRSorter_QUED01000009_1_Blautia_sp__AF34-10_AF34-10_Scaf9__whole_genome_shotgun_sequence_gene_3_gene_38-1184-24989-cat_5	Broecker_Sample_ID29-1192-0_NODE_1566_length_8626_cov_2.555361	NA	0.811878	0.188122	NA	NA	NA	NA	NA	Genome-fragment	Not-determined	NA	FALSE	NA	NA	NA	NA	NA	NA	NA	NA	NA	NA	NA	NA	NA
metaspades_2_S2_L001_NODE_138_length_2374_cov_3.41095	2374	3.41095	FALSE	0.61	4	2	NA	NA	NA	NA	uvig_468527 SRR5091505_1010 length_28270_VirSorter_cat_2	Shkoporov_2019_SRR9161601_NODE_623_length_19586_cov_3.704777	NA	0.811878	0.188122	NA	0.867	dsDNAphage	full	0	Genome-fragment	Low-quality	6.39	FALSE	NA	NA	NA	NA	NA	NA	NA	NA	NA	NA	NA	NA	NA
metaspades_2_S2_L001_NODE_185_length_2111_cov_2.82733	2111	2.82733	FALSE	0.48	3	2	NA	NA	NA	NA	NA	NA	NA	0.880695	0.119305	NA	0.993	dsDNAphage	full	1	Genome-fragment	Not-determined	NA	FALSE	NA	NA	NA	NA	NA	NA	NA	NA	NA	NA	NA	NA	NA
metaspades_2_S2_L001_NODE_1_length_52014_cov_6.30028	52014	6.30028	FALSE	0.47	54	35	NA	NA	NA	UGV-GENOME-0371144	uvig_142780 ERR589790_66 length_115278_VirFinder_VirSorter_cat_2	Kang_0065_ST001_N_NODE_2_length_124287_cov_23.403173	MGV-GENOME-0353628 1-71604/82424	0.0125	0.9875	temperate	1	dsDNAphage	full	11	Genome-fragment	Low-quality	43.52	FALSE	NA	NA	Human GIT	unclassified	Caudovirales	unclassified	Duplodnaviria	Heunggongvirae	Uroviricota	Caudoviricetes	formerly Caudovirales	NA	NA
metaspades_2_S2_L001_NODE_238_length_1940_cov_6.95172	1940	6.95172	FALSE	0.48	3	1	NA	NA	NA	NA	NA	NA	NA	0.878484	0.121516	NA	0.907	ssDNA	full	0	Genome-fragment	Low-quality	1.82	FALSE	NA	NA	NA	NA	NA	NA	NA	NA	NA	NA	NA	NA	NA
metaspades_2_S2_L001_NODE_277_length_1863_cov_4.42257	1863	4.42257	FALSE	0.49	3	1	NA	NA	NA	NA	NA	NA	NA	0.819312	0.180688	NA	0.867	dsDNAphage	full	0	Genome-fragment	Not-determined	NA	FALSE	NA	NA	NA	NA	NA	NA	NA	NA	NA	NA	NA	NA	NA
metaspades_2_S2_L001_NODE_297_length_1831_cov_2.51126	1831	2.51126	FALSE	0.45	2	NA	NA	NA	NA	NA	NA	NA	NA	0.997299	0.00270138	virulent	NA	NA	NA	NA	Genome-fragment	Not-determined	NA	FALSE	NA	NA	NA	NA	NA	NA	NA	NA	NA	NA	NA	NA	NA
metaspades_2_S2_L001_NODE_365_length_1691_cov_3.62469	1691	3.62469	FALSE	0.37	3	1	NA	NA	NA	NA	NA	NA	NA	0.811878	0.188122	NA	0.9	ssDNA	full	0	Genome-fragment	Low-quality	1.8	FALSE	NA	NA	NA	NA	NA	NA	NA	NA	NA	NA	NA	NA	NA
metaspades_2_S2_L001_NODE_427_length_1598_cov_2.79456	1598	2.79456	FALSE	0.52	3	1	NA	NA	NA	IMGVR_UViG_3300029612_000051|3300029612|Ga0245127_101935	NA	NA	NA	0.811878	0.188122	NA	0.973	ssDNA	full	0	Genome-fragment	Not-determined	NA	FALSE	NA	NA	NA	NA	NA	NA	NA	NA	NA	NA	NA	NA	NA
metaspades_2_S2_L001_NODE_439_length_1578_cov_2.38608	1578	2.38608	FALSE	0.49	1	NA	NA	NA	NA	NA	NA	NA	NA	0.811878	0.188122	NA	NA	NA	NA	NA	Genome-fragment	Not-determined	NA	FALSE	NA	Klebsiella	NA	NA	NA	Klebsiella	NA	NA	NA	NA	NA	NA	NA
metaspades_2_S2_L001_NODE_538_length_1455_cov_2.91214	1455	2.91214	FALSE	0.62	1	1	NA	NA	NA	UGV-GENOME-0307793_1	uvig_510224 SRR6054514_54 length_53751_VirSorter_cat_2	Han_2018_ERR1398222_NODE_204_length_70692_cov_7.351657	MGV-GENOME-0322292 1-55329/55329	0.811878	0.188122	NA	NA	dsDNAphage	lt2gene	1	Genome-fragment	Low-quality	2.82	FALSE	NA	NA	Human GIT	Intestinimonas	Caudovirales	Intestinimonas	Duplodnaviria	Heunggongvirae	Uroviricota	Caudoviricetes	formerly Caudovirales	NA	NA
metaspades_2_S2_L001_NODE_555_length_1432_cov_2.64488	1432	2.64488	FALSE	0.31	2	1	NA	NA	NA	NA	NA	NA	NA	0.811878	0.188122	NA	NA	NA	NA	NA	Genome-fragment	Not-determined	NA	FALSE	NA	NA	NA	NA	NA	NA	NA	NA	NA	NA	NA	NA	NA
metaspades_2_S2_L001_NODE_695_length_1313_cov_3.36804	1313	3.36804	FALSE	0.48	2	1	NA	NA	NA	NA	uvig_490696 SRR5127675_555 length_16701_VirSorter_cat_1	Shkoporov_2019_SRR9161507_NODE_1993_length_7180_cov_9.800421	NA	0.1	0.9	NA	NA	NA	NA	NA	Genome-fragment	Not-determined	NA	FALSE	NA	NA	NA	NA	NA	NA	NA	NA	NA	NA	NA	NA	NA
metaspades_2_S2_L001_NODE_6_length_7813_cov_3.92447	7813	3.92447	FALSE	0.47	1	1	NA	NA	NA	NA	NA	Shkoporov_2018_SRR6128097_NODE_288_length_12169_cov_10.743355	NA	0.811878	0.188122	NA	NA	NA	NA	NA	Genome-fragment	Low-quality	10.39	FALSE	NA	NA	NA	NA	NA	NA	NA	NA	NA	NA	NA	NA	NA
metaspades_2_S2_L001_NODE_858_length_1196_cov_1.89483	1196	1.89483	FALSE	0.52	2	NA	NA	NA	NA	NA	NA	NA	NA	0.811878	0.188122	NA	NA	NA	NA	NA	Genome-fragment	Not-determined	NA	FALSE	NA	Klebsiella	NA	NA	NA	Klebsiella	NA	NA	NA	NA	NA	NA	NA
metaspades_2_S2_L001_NODE_86_length_2802_cov_3.80342	2802	3.80342	FALSE	0.47	2	NA	NA	NA	NA	NA	NA	SRR7892464_NODE_262_length_5988_cov_15.729142	NA	0.811878	0.188122	NA	NA	NA	NA	NA	Genome-fragment	Not-determined	NA	FALSE	NA	NA	NA	NA	NA	NA	NA	NA	NA	NA	NA	NA	NA
metaspades_2_S2_L001_NODE_886_length_1180_cov_7.57778	1180	7.57778	FALSE	0.52	1	NA	NA	NA	NA	NA	NA	NA	NA	0.811878	0.188122	NA	NA	NA	NA	NA	Genome-fragment	Not-determined	NA	FALSE	NA	Neisseria	NA	NA	NA	Neisseria	NA	NA	NA	NA	NA	NA	NA
metaspades_3_S3_L001_NODE_100_length_2151_cov_4.83779	2151	4.83779	FALSE	0.42	2	1	NA	NA	NA	NA	uvig_111153 ERR525747_123-Pro length_60828_VirSorter_cat_5	Rampelli_20002_NODE_802_length_13341_cov_21.286542	NA	0.811878	0.188122	NA	0.787	ssDNA	full	0	Genome-fragment	Not-determined	NA	FALSE	NA	NA	NA	NA	NA	NA	NA	NA	NA	NA	NA	NA	NA
metaspades_3_S3_L001_NODE_1062_length_1019_cov_1.861	1019	1.861	FALSE	0.36	2	2	NA	NA	NA	UGV-GENOME-0342637_1	uvig_182970 ERR912196_380 length_53711_VirSorter_cat_2	Ma_2019_SRR413585_NODE_136_length_85799_cov_5.168898	MGV-GENOME-0314687 8434-50299/51756	0.811878	0.188122	NA	0.98	ssDNA	full	0	Genome-fragment	Low-quality	1.62	FALSE	NA	NA	Human GIT	Bacteroides	Caudovirales	Bacteroides	Duplodnaviria	Heunggongvirae	Uroviricota	Caudoviricetes	formerly Caudovirales	NA	NA
metaspades_3_S3_L001_NODE_1081_length_1012_cov_2.36573	1012	2.36573	FALSE	0.54	2	1	NA	NA	NA	IMGVR_UViG_3300029102_000032|3300029102|Ga0169175_101058	NA	Moreno-Gallego_2019_ERR2868017_NODE_163_length_6063_cov_8.822570	NA	0.811878	0.188122	NA	NA	NA	NA	NA	Genome-fragment	Not-determined	NA	FALSE	NA	NA	NA	NA	NA	NA	NA	NA	NA	NA	NA	NA	NA
metaspades_3_S3_L001_NODE_1098_length_1008_cov_1.81847	1008	1.81847	FALSE	0.5	2	1	NA	NA	NA	IMGVR_UViG_3300029386_000019|3300029386|Ga0243981_1001238	uvig_88176 ERR414316_122 length_90787_VirSorter_cat_2	NA	MGV-GENOME-0351708 5778-79597/79597	0.0125	0.9875	temperate	NA	NA	NA	NA	Genome-fragment	Low-quality	1.96	FALSE	NA	NA	NA	NA	NA	NA	NA	NA	NA	NA	NA	NA	NA
metaspades_3_S3_L001_NODE_113_length_2031_cov_4.87196	2031	4.87196	FALSE	0.42	3	1	NA	NA	NA	NA	NA	NA	NA	0.811878	0.188122	NA	0.82	ssDNA	full	0	Genome-fragment	Low-quality	1.53	FALSE	NA	NA	NA	NA	NA	NA	NA	NA	NA	NA	NA	NA	NA
metaspades_3_S3_L001_NODE_119_length_1997_cov_3.15396	1997	3.15396	FALSE	0.55	3	3	NA	NA	NA	UGV-GENOME-0285850	uvig_75889 ERR414329_211 length_42866_VirSorter_cat_2	Shkoporov_2019_SRR9161605_NODE_33_length_43583_cov_12.125069	MGV-GENOME-0283850 1-42954/42954	0.811878	0.188122	NA	0.587	dsDNAphage	full	0	Genome-fragment	Low-quality	4.93	FALSE	NA	NA	Human GIT	Lawsonibacter	Caudovirales	Lawsonibacter	Duplodnaviria	Heunggongvirae	Uroviricota	Caudoviricetes	formerly Caudovirales	NA	NA
metaspades_3_S3_L001_NODE_120_length_1994_cov_2.74059	1994	2.74059	FALSE	0.5	4	3	NA	NA	NA	UGV-GENOME-4413471	uvig_167735 ERR710426_674 length_35787_VirSorter_cat_2	NA	MGV-GENOME-0253817 1-37390/37390	0.811878	0.188122	NA	0.973	ssDNA	full	0	Genome-fragment	Low-quality	4.12	FALSE	NA	NA	Human GIT	Bacteroides	NA	Bacteroides	NA	NA	NA	NA	NA	NA	NA
metaspades_3_S3_L001_NODE_142_length_1863_cov_3.31748	1863	3.31748	FALSE	0.53	3	2	NA	NA	NA	NA	NA	NA	NA	0.811878	0.188122	NA	0.98	ssDNA	full	0	Genome-fragment	Not-determined	NA	FALSE	NA	NA	NA	NA	NA	NA	NA	NA	NA	NA	NA	NA	NA
metaspades_3_S3_L001_NODE_147_length_1840_cov_2.81961	1840	2.81961	FALSE	0.49	3	3	NA	NA	NA	NA	uvig_444897 SRR5056774_3140 length_12097_VirFinder	Ma_2019_SRR413588_NODE_689_length_22245_cov_12.836007	NA	0.811878	0.188122	NA	NA	NA	NA	NA	Genome-fragment	Low-quality	1.3	FALSE	NA	NA	NA	NA	NA	NA	NA	NA	NA	NA	NA	NA	NA
metaspades_3_S3_L001_NODE_148_length_1829_cov_6.01466	1829	6.01466	FALSE	0.5	1	NA	NA	NA	NA	NA	NA	NA	NA	0.811878	0.188122	NA	NA	NA	NA	NA	Genome-fragment	Not-determined	NA	FALSE	NA	Neisseria	NA	NA	NA	Neisseria	NA	NA	NA	NA	NA	NA	NA
metaspades_3_S3_L001_NODE_15_length_5346_cov_4.70856	5346	4.70856	FALSE	0.48	7	5	NA	NA	NA	NA	ivig_4521 VIRSorter__13414_6_34_13_gene_1_gene_68-70-42721-cat_4	NA	NA	0.0625	0.9375	NA	0.5	dsDNAphage	full	0	Genome-fragment	Low-quality	11.86	FALSE	NA	NA	NA	NA	NA	NA	NA	NA	NA	NA	NA	NA	NA
metaspades_3_S3_L001_NODE_167_length_1769_cov_4.86114	1769	4.86114	FALSE	0.43	2	NA	NA	NA	NA	NA	NA	NA	NA	0.855688	0.144312	NA	NA	NA	NA	NA	Genome-fragment	Not-determined	NA	FALSE	NA	NA	NA	NA	NA	NA	NA	NA	NA	NA	NA	NA	NA
metaspades_3_S3_L001_NODE_174_length_1748_cov_3.53042	1748	3.53042	FALSE	0.44	5	NA	NA	NA	NA	IMGVR_UViG_3300029059_000095|3300029059|Ga0169653_105180	uvig_190054 ERR912018_1525-Pro length_22426_VirSorter_cat_5	NA	NA	0.811878	0.188122	NA	0.973	dsDNAphage	full	0	Genome-fragment	Not-determined	NA	FALSE	NA	NA	NA	NA	NA	NA	NA	NA	NA	NA	NA	NA	NA
metaspades_3_S3_L001_NODE_17_length_4845_cov_4.9547	4845	4.9547	FALSE	0.42	7	2	NA	NA	NA	NA	NA	Kang_0043_ST002_N_NODE_115_length_17784_cov_60.423769	NA	0.939704	0.0602965	NA	NA	NA	NA	NA	Genome-fragment	Not-determined	NA	FALSE	NA	NA	NA	NA	NA	NA	NA	NA	NA	NA	NA	NA	NA
metaspades_3_S3_L001_NODE_181_length_1732_cov_2.40072	1732	2.40072	FALSE	0.46	7	1	NA	NA	NA	NA	NA	NA	NA	0.811878	0.188122	NA	0.613	dsDNAphage	full	0	Genome-fragment	Not-determined	NA	FALSE	NA	NA	NA	NA	NA	NA	NA	NA	NA	NA	NA	NA	NA
metaspades_3_S3_L001_NODE_219_length_1643_cov_2.61965	1643	2.61965	FALSE	0.5	3	2	NA	NA	NA	UGV-GENOME-0260140	NA	NA	MGV-GENOME-0260140 1-38469/38469	0.811878	0.188122	NA	0.58	RNA	full	0	Genome-fragment	Low-quality	1.06	FALSE	NA	NA	Human GIT	Clostridiales	Caudovirales	Clostridiales	Duplodnaviria	Heunggongvirae	Uroviricota	Caudoviricetes	formerly Caudovirales	NA	NA
metaspades_3_S3_L001_NODE_246_length_1578_cov_2.78989	1578	2.78989	FALSE	0.59	4	2	NA	NA	NA	UGV-GENOME-0295122	uvig_72115 ERR414247_447 length_48043_VirSorter_cat_2	Shkoporov_2019_SRR9161605_NODE_33_length_43583_cov_12.125069	MGV-GENOME-0246772 1-36215/36215	0.811878	0.188122	NA	0.96	dsDNAphage	full	0	Genome-fragment	Low-quality	3.88	FALSE	NA	NA	Human GIT	NA	Caudovirales	NA	Duplodnaviria	Heunggongvirae	Uroviricota	Caudoviricetes	formerly Caudovirales	NA	NA
metaspades_3_S3_L001_NODE_247_length_1577_cov_9.84231	1577	9.84231	FALSE	0.52	NA	NA	NA	NA	NA	NA	NA	NA	NA	0.811878	0.188122	NA	NA	NA	NA	NA	Genome-fragment	Not-determined	NA	FALSE	NA	Pseudomonas	NA	NA	NA	Pseudomonas	NA	NA	NA	NA	NA	NA	NA
metaspades_3_S3_L001_NODE_269_length_1525_cov_1.85714	1525	1.85714	FALSE	0.42	2	1	NA	NA	NA	NA	uvig_207070 ERR912193_225-Pro length_72834_VirSorter_cat_5	Shkoporov_2018_SRR6128067_NODE_63_length_37500_cov_16.223528	NA	0.811878	0.188122	NA	NA	dsDNAphage	lt2gene	1	Genome-fragment	Low-quality	3.78	FALSE	NA	NA	NA	NA	NA	NA	NA	NA	NA	NA	NA	NA	NA
metaspades_3_S3_L001_NODE_327_length_1431_cov_2.80814	1431	2.80814	FALSE	0.41	2	2	NA	NA	NA	IMGVR_UViG_3300029388_000022|3300029388|Ga0243998_1000886	uvig_489375 SRR5127748_129 length_45132_VirSorter_cat_2	Monaco_MBA1267_NODE_106_length_11857_cov_9.503898	MGV-GENOME-0245828 1-36072/36072	0.670154	0.329846	NA	1	ssDNA	full	0	Genome-fragment	Not-determined	NA	FALSE	NA	NA	NA	NA	NA	NA	NA	NA	NA	NA	NA	NA	NA
metaspades_3_S3_L001_NODE_32_length_3204_cov_3.28009	3204	3.28009	FALSE	0.46	6	1	NA	NA	NA	NA	NA	Shkoporov_2018_SRR6128095_NODE_145_length_5366_cov_5.757861	NA	0.811878	0.188122	NA	NA	NA	NA	NA	Genome-fragment	Not-determined	NA	FALSE	NA	NA	NA	NA	NA	NA	NA	NA	NA	NA	NA	NA	NA
metaspades_3_S3_L001_NODE_33_length_3165_cov_5.9717	3165	5.9717	FALSE	0.42	3	2	NA	NA	NA	NA	NA	NA	NA	0.95033	0.0496696	virulent	NA	NA	NA	NA	Genome-fragment	Not-determined	NA	FALSE	NA	NA	NA	NA	NA	NA	NA	NA	NA	NA	NA	NA	NA
metaspades_3_S3_L001_NODE_379_length_1359_cov_3.37883	1359	3.37883	FALSE	0.48	4	1	NA	NA	NA	NA	NA	NA	NA	0.811878	0.188122	NA	0.82	dsDNAphage	full	0	Genome-fragment	Not-determined	NA	FALSE	NA	NA	NA	NA	NA	NA	NA	NA	NA	NA	NA	NA	NA
metaspades_3_S3_L001_NODE_392_length_1351_cov_2.50386	1351	2.50386	FALSE	0.35	3	2	NA	NA	NA	NA	uvig_122251 ERR526079_1353-Pro length_21393_VirSorter_cat_5	NA	NA	0.811878	0.188122	NA	NA	NA	NA	NA	Genome-fragment	Not-determined	NA	FALSE	NA	NA	NA	NA	NA	NA	NA	NA	NA	NA	NA	NA	NA
metaspades_3_S3_L001_NODE_401_length_1343_cov_1.90839	1343	1.90839	FALSE	0.44	3	1	NA	NA	NA	NA	NA	NA	NA	0.811878	0.188122	NA	NA	NA	NA	NA	Genome-fragment	Low-quality	0.89	FALSE	NA	NA	NA	NA	NA	NA	NA	NA	NA	NA	NA	NA	NA
metaspades_3_S3_L001_NODE_402_length_1341_cov_2.73484	1341	2.73484	FALSE	0.49	1	1	NA	NA	NA	NA	NA	NA	NA	0.811878	0.188122	NA	NA	NA	NA	NA	Genome-fragment	Not-determined	NA	FALSE	NA	NA	NA	NA	NA	NA	NA	NA	NA	NA	NA	NA	NA
metaspades_3_S3_L001_NODE_404_length_1340_cov_2.207	1340	2.207	FALSE	0.43	3	NA	NA	NA	NA	IMGVR_UViG_3300008149_000051|3300008149|Ga0114293_101845	uvig_377104 SRR2155178_39-Pro length_118712_VirSorter_cat_5	NA	MGV-GENOME-0339788 1-65372/65372	0.811878	0.188122	NA	0.987	ssDNA	full	0	Genome-fragment	Not-determined	NA	FALSE	NA	NA	NA	NA	NA	NA	NA	NA	NA	NA	NA	NA	NA
metaspades_3_S3_L001_NODE_434_length_1318_cov_1.57086	1318	1.57086	FALSE	0.56	2	NA	NA	NA	NA	NA	NA	NA	NA	0.811878	0.188122	NA	NA	NA	NA	NA	Genome-fragment	Not-determined	NA	FALSE	NA	NA	NA	NA	NA	NA	NA	NA	NA	NA	NA	NA	NA
metaspades_3_S3_L001_NODE_43_length_2899_cov_2.33474	2899	2.33474	FALSE	0.51	3	3	NA	NA	NA	Clostridia_gi_512436336|1-46824	NA	NA	NA	0.811878	0.188122	NA	0.86	ssDNA	full	0	Genome-fragment	Low-quality	4.39	FALSE	NA	NA	NA	unclassified	Caudovirales	unclassified	Duplodnaviria	Heunggongvirae	Uroviricota	Caudoviricetes	formerly Caudovirales	NA	NA
metaspades_3_S3_L001_NODE_482_length_1281_cov_3.18352	1281	3.18352	FALSE	0.49	1	NA	NA	NA	NA	NA	NA	NA	NA	0.811878	0.188122	NA	NA	NA	NA	NA	Genome-fragment	Not-determined	NA	FALSE	NA	Clostridium	NA	NA	NA	Clostridium	NA	NA	NA	NA	NA	NA	NA
metaspades_3_S3_L001_NODE_59_length_2538_cov_2.36448	2538	2.36448	FALSE	0.49	6	NA	NA	NA	NA	NA	NA	NA	NA	0.811878	0.188122	NA	NA	NA	NA	NA	Genome-fragment	Not-determined	NA	FALSE	NA	NA	NA	NA	NA	NA	NA	NA	NA	NA	NA	NA	NA
metaspades_3_S3_L001_NODE_62_length_2469_cov_7.157	2469	7.157	FALSE	0.46	2	NA	NA	NA	NA	NA	NA	NA	NA	0.811878	0.188122	NA	NA	NA	NA	NA	Genome-fragment	Not-determined	NA	FALSE	NA	Lactobacillus	NA	NA	NA	Lactobacillus	NA	NA	NA	NA	NA	NA	NA
metaspades_3_S3_L001_NODE_630_length_1188_cov_4.03972	1188	4.03972	FALSE	0.51	2	1	NA	NA	NA	NA	uvig_480384 SRR5106332_614 length_30332_VirSorter_cat_2	NA	NA	0.1625	0.8375	NA	NA	NA	NA	NA	Genome-fragment	Not-determined	NA	FALSE	NA	NA	NA	NA	NA	NA	NA	NA	NA	NA	NA	NA	NA
metaspades_3_S3_L001_NODE_65_length_2395_cov_3.10983	2395	3.10983	FALSE	0.51	2	1	NA	NA	NA	NA	NA	NA	NA	0.1	0.9	NA	0.947	ssDNA	full	0	Genome-fragment	Not-determined	NA	FALSE	NA	NA	NA	NA	NA	NA	NA	NA	NA	NA	NA	NA	NA
metaspades_3_S3_L001_NODE_668_length_1171_cov_2.61111	1171	2.61111	FALSE	0.55	1	1	NA	NA	NA	NA	NA	NA	NA	0.811878	0.188122	NA	NA	NA	NA	NA	Genome-fragment	Not-determined	NA	FALSE	NA	NA	NA	NA	NA	NA	NA	NA	NA	NA	NA	NA	NA
metaspades_3_S3_L001_NODE_671_length_1167_cov_1.7554	1167	1.7554	FALSE	0.49	1	1	NA	NA	NA	NA	NA	Ma_2019_SRR413723_NODE_3940_length_5411_cov_16.711165	MGV-GENOME-0315939 1-52314/52314	0.811878	0.188122	NA	NA	NA	NA	NA	Genome-fragment	Not-determined	NA	FALSE	NA	NA	NA	NA	NA	NA	NA	NA	NA	NA	NA	NA	NA
metaspades_3_S3_L001_NODE_687_length_1159_cov_2.53351	1159	2.53351	FALSE	0.53	NA	NA	NA	NA	NA	NA	uvig_80646 ERR414493_344 length_55191_VirSorter_cat_2	NA	NA	0.811878	0.188122	NA	NA	NA	NA	NA	Genome-fragment	Not-determined	NA	FALSE	NA	NA	NA	NA	NA	NA	NA	NA	NA	NA	NA	NA	NA
metaspades_3_S3_L001_NODE_822_length_1094_cov_2.82868	1094	2.82868	FALSE	0.5	3	NA	NA	NA	NA	NA	uvig_514479 SRR6028244_476 length_17489_VirSorter_cat_2	NA	NA	0.811878	0.188122	NA	NA	NA	NA	NA	Genome-fragment	Not-determined	NA	FALSE	NA	NA	NA	NA	NA	NA	NA	NA	NA	NA	NA	NA	NA
metaspades_3_S3_L001_NODE_893_length_1066_cov_1.66963	1066	1.66963	FALSE	0.53	2	NA	NA	NA	NA	UGV-GENOME-0307645	uvig_392446 SRR3110879_16 length_103089_VirSorter_cat_2	NA	NA	0.811878	0.188122	NA	NA	NA	NA	NA	Genome-fragment	Not-determined	NA	FALSE	NA	NA	Human GIT	NA	NA	NA	NA	NA	NA	NA	NA	NA	NA
metaspades_3_S3_L001_NODE_894_length_1066_cov_1.4184	1066	1.4184	FALSE	0.33	1	1	NA	NA	NA	NA	NA	Shkoporov_2019_SRR9161487_NODE_544_length_6086_cov_8.611341	NA	0.998716	0.00128438	virulent	NA	NA	NA	NA	Genome-fragment	Low-quality	2.11	FALSE	NA	NA	NA	NA	NA	NA	NA	NA	NA	NA	NA	NA	NA
metaspades_3_S3_L001_NODE_924_length_1057_cov_3.23952	1057	3.23952	FALSE	0.34	2	2	NA	NA	NA	NA	NA	Shkoporov_2019_SRR9161540_NODE_38_length_29052_cov_6.802462	NA	0.811878	0.188122	NA	NA	NA	NA	NA	Genome-fragment	Low-quality	0.58	FALSE	NA	NA	NA	NA	NA	NA	NA	NA	NA	NA	NA	NA	NA
metaspades_3_S3_L001_NODE_929_length_1056_cov_1.84715	1056	1.84715	FALSE	0.59	2	NA	NA	NA	NA	NA	uvig_185255 ERR911963_648 length_56226_VirSorter_cat_2	NA	NA	0.811878	0.188122	NA	NA	NA	NA	NA	Genome-fragment	Not-determined	NA	FALSE	NA	NA	NA	NA	NA	NA	NA	NA	NA	NA	NA	NA	NA
metaspades_3_S3_L001_NODE_95_length_2179_cov_3.57815	2179	3.57815	FALSE	0.32	2	2	NA	NA	NA	NA	NA	NA	NA	0.811878	0.188122	NA	0.667	ssDNA	full	0	Genome-fragment	Not-determined	NA	FALSE	NA	NA	NA	NA	NA	NA	NA	NA	NA	NA	NA	NA	NA
metaspades_3_S3_L001_NODE_970_length_1044_cov_2.71689	1044	2.71689	FALSE	0.48	1	NA	NA	NA	NA	NA	uvig_113043 ERR526011_187 length_52284_VirSorter_cat_2	Ma_2019_SRR341645_NODE_31_length_104178_cov_46.995726	NA	0.811878	0.188122	NA	NA	NA	NA	NA	Genome-fragment	Not-determined	NA	FALSE	NA	NA	NA	NA	NA	NA	NA	NA	NA	NA	NA	NA	NA
metaspades_4_S4_L001_NODE_1019_length_1153_cov_3.60838	1153	3.60838	FALSE	0.39	2	1	NA	NA	NA	NA	NA	NA	NA	0.811878	0.188122	NA	NA	NA	NA	NA	Genome-fragment	Not-determined	NA	FALSE	NA	NA	NA	NA	NA	NA	NA	NA	NA	NA	NA	NA	NA
metaspades_4_S4_L001_NODE_101_length_2483_cov_4.3196	2483	4.3196	FALSE	0.51	4	2	NA	NA	NA	UGV-GENOME-0268221	uvig_94926 ERR479051_254 length_39639_VirSorter_cat_2	Shkoporov_2019_SRR9161605_NODE_33_length_43583_cov_12.125069	MGV-GENOME-0302727 1-47445/47445	0.811878	0.188122	NA	NA	NA	NA	NA	Genome-fragment	Low-quality	5.94	FALSE	NA	NA	Human GIT	NA	Caudovirales	NA	Duplodnaviria	Heunggongvirae	Uroviricota	Caudoviricetes	formerly Caudovirales	NA	NA
metaspades_4_S4_L001_NODE_1021_length_1153_cov_1.6867	1153	1.6867	FALSE	0.43	1	NA	NA	NA	NA	NA	NA	Ma_2019_SRR1778456_NODE_4817_length_6552_cov_12.431122	NA	0.811878	0.188122	NA	NA	NA	NA	NA	Genome-fragment	Not-determined	NA	FALSE	NA	NA	NA	NA	NA	NA	NA	NA	NA	NA	NA	NA	NA
metaspades_4_S4_L001_NODE_1025_length_1151_cov_2.35493	1151	2.35493	FALSE	0.26	3	1	NA	NA	NA	NA	NA	NA	NA	0.811878	0.188122	NA	0.66	ssDNA	full	0	Genome-fragment	Not-determined	NA	FALSE	NA	NA	NA	NA	NA	NA	NA	NA	NA	NA	NA	NA	NA
metaspades_4_S4_L001_NODE_1138_length_1103_cov_2.78912	1103	2.78912	FALSE	0.31	2	1	NA	NA	NA	NA	NA	Shkoporov_2018_SRR6128067_NODE_1200_length_6744_cov_36.788160	NA	0.811878	0.188122	NA	NA	NA	NA	NA	Genome-fragment	Not-determined	NA	FALSE	NA	NA	NA	NA	NA	NA	NA	NA	NA	NA	NA	NA	NA
metaspades_4_S4_L001_NODE_1263_length_1063_cov_2.62996	1063	2.62996	FALSE	0.44	4	NA	NA	NA	NA	NA	uvig_299451 ERR1913098_1072 length_11728_VirFinder	Ma_2019_SRR413588_NODE_689_length_22245_cov_12.836007	NA	0.811878	0.188122	NA	NA	NA	NA	NA	Genome-fragment	Not-determined	NA	FALSE	NA	NA	NA	NA	NA	NA	NA	NA	NA	NA	NA	NA	NA
metaspades_4_S4_L001_NODE_1267_length_1062_cov_2.10824	1062	2.10824	FALSE	0.49	1	1	NA	NA	NA	NA	uvig_178039 ERR912116_3792 length_12826_VirSorter_cat_2	NA	NA	0.811878	0.188122	NA	NA	NA	NA	NA	Genome-fragment	Not-determined	NA	FALSE	NA	NA	NA	NA	NA	NA	NA	NA	NA	NA	NA	NA	NA
metaspades_4_S4_L001_NODE_1343_length_1037_cov_6.16701	1037	6.16701	FALSE	0.49	NA	NA	NA	NA	NA	NA	NA	NA	NA	0.811878	0.188122	NA	NA	NA	NA	NA	Genome-fragment	Not-determined	NA	FALSE	NA	NA	NA	NA	NA	NA	NA	NA	NA	NA	NA	NA	NA
metaspades_4_S4_L001_NODE_1408_length_1018_cov_5.44652	1018	5.44652	FALSE	0.3	2	NA	NA	NA	NA	NA	NA	Shkoporov_2018_SRR6128083_NODE_424_length_8265_cov_32.574178	NA	0.811878	0.188122	NA	NA	NA	NA	NA	Genome-fragment	Not-determined	NA	FALSE	NA	NA	NA	NA	NA	NA	NA	NA	NA	NA	NA	NA	NA
metaspades_4_S4_L001_NODE_141_length_2308_cov_3.93875	2308	3.93875	FALSE	0.3	3	NA	NA	NA	NA	NA	NA	NA	NA	0.811878	0.188122	NA	0.767	ssDNA	full	0	Genome-fragment	Not-determined	NA	FALSE	NA	NA	NA	NA	NA	NA	NA	NA	NA	NA	NA	NA	NA
metaspades_4_S4_L001_NODE_167_length_2175_cov_3.97642	2175	3.97642	FALSE	0.48	2	1	NA	NA	NA	NA	NA	Shkoporov_2019_SRR9161507_NODE_1993_length_7180_cov_9.800421	NA	0.15	0.85	NA	NA	NA	NA	NA	Genome-fragment	Not-determined	NA	FALSE	NA	NA	NA	NA	NA	NA	NA	NA	NA	NA	NA	NA	NA
metaspades_4_S4_L001_NODE_216_length_2014_cov_3.33691	2014	3.33691	FALSE	0.47	4	1	NA	NA	NA	NA	NA	NA	NA	0.811878	0.188122	NA	0.793	dsDNAphage	full	0	Genome-fragment	Not-determined	NA	FALSE	NA	NA	NA	NA	NA	NA	NA	NA	NA	NA	NA	NA	NA
metaspades_4_S4_L001_NODE_235_length_1968_cov_4.95504	1968	4.95504	FALSE	0.36	1	NA	NA	NA	NA	NA	NA	NA	NA	0.811878	0.188122	NA	NA	NA	NA	NA	Genome-fragment	Not-determined	NA	FALSE	NA	NA	NA	NA	NA	NA	NA	NA	NA	NA	NA	NA	NA
metaspades_4_S4_L001_NODE_32_length_4157_cov_3.89127	4157	3.89127	FALSE	0.33	12	NA	NA	NA	NA	NA	NA	NA	NA	0.811878	0.188122	NA	NA	NA	NA	NA	Genome-fragment	Not-determined	NA	FALSE	VC_702_0	NA	NA	NA	NA	NA	NA	NA	NA	NA	NA	NA	NA
metaspades_4_S4_L001_NODE_340_length_1720_cov_3.12913	1720	3.12913	FALSE	0.32	3	1	NA	NA	NA	NA	NA	NA	NA	0.811878	0.188122	NA	NA	NA	NA	NA	Genome-fragment	Not-determined	NA	FALSE	NA	NA	NA	NA	NA	NA	NA	NA	NA	NA	NA	NA	NA
metaspades_4_S4_L001_NODE_34_length_3868_cov_8.64201	3868	8.64201	FALSE	0.46	2	NA	NA	NA	NA	NA	NA	NA	NA	0.811878	0.188122	NA	NA	NA	NA	NA	Genome-fragment	Not-determined	NA	FALSE	NA	Pseudomonas	NA	NA	NA	Pseudomonas	NA	NA	NA	NA	NA	NA	NA
metaspades_4_S4_L001_NODE_361_length_1701_cov_2.26488	1701	2.26488	FALSE	0.31	2	1	NA	NA	NA	NA	NA	NA	NA	0.855688	0.144312	NA	0.833	ssDNA	full	0	Genome-fragment	Not-determined	NA	FALSE	NA	NA	NA	NA	NA	NA	NA	NA	NA	NA	NA	NA	NA
metaspades_4_S4_L001_NODE_372_length_1684_cov_4.0577	1684	4.0577	FALSE	0.31	3	3	NA	NA	NA	NA	NA	NA	NA	0.811878	0.188122	NA	0.533	dsDNAphage	full	0	Genome-fragment	Low-quality	1.25	FALSE	NA	NA	NA	NA	NA	NA	NA	NA	NA	NA	NA	NA	NA
metaspades_4_S4_L001_NODE_38_length_3795_cov_3.53155	3795	3.53155	FALSE	0.31	2	2	NA	NA	NA	NA	NA	Shkoporov_2019_SRR9161554_NODE_71_length_35131_cov_16.968583	NA	0.88456	0.11544	NA	NA	NA	NA	NA	Genome-fragment	Low-quality	0.35	FALSE	NA	NA	NA	NA	NA	NA	NA	NA	NA	NA	NA	NA	NA
metaspades_4_S4_L001_NODE_400_length_1646_cov_1.69516	1646	1.69516	FALSE	0.38	4	3	NA	NA	NA	UGV-GENOME-0220808	uvig_84930 ERR414465_382-Pro length_56862_VirSorter_cat_5	Shkoporov_2019_SRR9161509_NODE_161_length_56921_cov_32.193701	MGV-GENOME-0220324 1-31610/31610	0.827131	0.172869	NA	1	ssDNA	full	0	Genome-fragment	Low-quality	2.68	FALSE	NA	NA	Human GIT	NA	Caudovirales	NA	Duplodnaviria	Heunggongvirae	Uroviricota	Caudoviricetes	formerly Caudovirales	formerly Siphoviridae	NA
metaspades_4_S4_L001_NODE_401_length_1644_cov_2.84644	1644	2.84644	FALSE	0.37	3	2	NA	NA	NA	NA	NA	NA	NA	0.842788	0.157212	NA	0.993	ssDNA	full	0	Genome-fragment	Not-determined	NA	FALSE	NA	NA	NA	NA	NA	NA	NA	NA	NA	NA	NA	NA	NA
metaspades_4_S4_L001_NODE_444_length_1580_cov_3.96656	1580	3.96656	FALSE	0.3	2	1	NA	NA	NA	NA	NA	Shkoporov_2018_SRR6128067_NODE_1200_length_6744_cov_36.788160	NA	0.811878	0.188122	NA	NA	NA	NA	NA	Genome-fragment	Not-determined	NA	FALSE	NA	NA	NA	NA	NA	NA	NA	NA	NA	NA	NA	NA	NA
metaspades_4_S4_L001_NODE_44_length_3476_cov_4.0038	3476	4.0038	FALSE	0.49	8	3	NA	NA	NA	UGV-GENOME-0335232	uvig_58110 ERR414449_282 length_68430_VirFinder_VirSorter_cat_2	Kang_0065_ST001_N_NODE_2_length_124287_cov_23.403173	MGV-GENOME-0334865 1-61771/61771	0.811878	0.188122	NA	1	dsDNAphage	full	1	Genome-fragment	Low-quality	2.91	FALSE	VC_186_0	NA	Human GIT	unclassified	Caudovirales	unclassified	Duplodnaviria	Heunggongvirae	Uroviricota	Caudoviricetes	formerly Caudovirales	NA	NA
metaspades_4_S4_L001_NODE_454_length_1571_cov_2.73417	1571	2.73417	FALSE	0.43	1	NA	NA	NA	NA	NA	NA	NA	NA	0.811878	0.188122	NA	NA	NA	NA	NA	Genome-fragment	Not-determined	NA	FALSE	NA	Clostridium	NA	NA	NA	Clostridium	NA	NA	NA	NA	NA	NA	NA
metaspades_4_S4_L001_NODE_481_length_1538_cov_4.44909	1538	4.44909	FALSE	0.32	2	2	NA	NA	NA	NA	NA	NA	NA	0.811878	0.188122	NA	NA	NA	NA	NA	Genome-fragment	Not-determined	NA	FALSE	NA	NA	NA	NA	NA	NA	NA	NA	NA	NA	NA	NA	NA
metaspades_4_S4_L001_NODE_49_length_3279_cov_3.36445	3279	3.36445	FALSE	0.32	3	2	NA	NA	NA	NA	NA	NA	NA	0.888056	0.111944	NA	NA	NA	NA	NA	Genome-fragment	Not-determined	NA	FALSE	VC_960_0	NA	NA	NA	NA	NA	NA	NA	NA	NA	NA	NA	NA
metaspades_4_S4_L001_NODE_591_length_1420_cov_4.68864	1420	4.68864	FALSE	0.33	3	NA	NA	NA	NA	NA	NA	NA	NA	0.811878	0.188122	NA	NA	NA	NA	NA	Genome-fragment	Not-determined	NA	FALSE	NA	NA	NA	NA	NA	NA	NA	NA	NA	NA	NA	NA	NA
metaspades_4_S4_L001_NODE_660_length_1366_cov_2.15408	1366	2.15408	FALSE	0.45	3	NA	NA	NA	NA	NA	NA	Ma_2019_SRR413689_NODE_71_length_108370_cov_152.926501	NA	0.811878	0.188122	NA	NA	NA	NA	NA	Genome-fragment	Not-determined	NA	FALSE	NA	NA	NA	NA	NA	NA	NA	NA	NA	NA	NA	NA	NA
metaspades_4_S4_L001_NODE_742_length_1311_cov_4.70382	1311	4.70382	FALSE	0.49	NA	NA	NA	NA	NA	NA	NA	NA	NA	0.811878	0.188122	NA	NA	NA	NA	NA	Genome-fragment	Not-determined	NA	FALSE	NA	Clostridioides	NA	NA	NA	Clostridioides	NA	NA	NA	NA	NA	NA	NA
metaspades_4_S4_L001_NODE_777_length_1284_cov_9.23515	1284	9.23515	FALSE	0.3	1	NA	NA	NA	NA	NA	NA	NA	NA	0.811878	0.188122	NA	NA	NA	NA	NA	Genome-fragment	Not-determined	NA	FALSE	NA	NA	NA	NA	NA	NA	NA	NA	NA	NA	NA	NA	NA
metaspades_4_S4_L001_NODE_84_length_2686_cov_3.05549	2686	3.05549	FALSE	0.32	2	1	NA	NA	NA	NA	NA	Shkoporov_2018_SRR6128100_NODE_388_length_7408_cov_32.633211	NA	0.960226	0.0397738	virulent	NA	NA	NA	NA	Genome-fragment	Not-determined	NA	FALSE	NA	NA	NA	NA	NA	NA	NA	NA	NA	NA	NA	NA	NA
metaspades_4_S4_L001_NODE_957_length_1178_cov_2.13446	1178	2.13446	FALSE	0.56	1	1	NA	NA	NA	NA	uvig_288852 ERR1578676_402-Pro length_55592_VirSorter_cat_5	NA	MGV-GENOME-0358473 21963-77194/88174	0.811878	0.188122	NA	NA	NA	NA	NA	Genome-fragment	Not-determined	NA	FALSE	NA	NA	NA	NA	NA	NA	NA	NA	NA	NA	NA	NA	NA
metaspades_5_S5_L001_NODE_1068_length_1102_cov_1.53677	1102	1.53677	FALSE	0.57	2	1	NA	NA	NA	IMGVR_UViG_3300029719_000016|3300029719|Ga0245179_1000802	uvig_129725 ERR589804_2208 length_20203_VirSorter_cat_2	Shkoporov_2019_SRR9161605_NODE_33_length_43583_cov_12.125069	MGV-GENOME-0282884 1-42806/42806	0.811878	0.188122	NA	0.96	ssDNA	full	0	Genome-fragment	Low-quality	2.66	FALSE	NA	NA	NA	NA	NA	NA	NA	NA	NA	NA	NA	NA	NA
metaspades_5_S5_L001_NODE_1125_length_1079_cov_2.51953	1079	2.51953	FALSE	0.49	2	NA	NA	NA	NA	NA	NA	NA	NA	0.811878	0.188122	NA	NA	NA	NA	NA	Genome-fragment	Not-determined	NA	FALSE	NA	NA	NA	NA	NA	NA	NA	NA	NA	NA	NA	NA	NA
metaspades_5_S5_L001_NODE_1132_length_1078_cov_2.09482	1078	2.09482	FALSE	0.33	1	1	NA	NA	NA	NA	NA	NA	NA	0.811878	0.188122	NA	NA	NA	NA	NA	Genome-fragment	Not-determined	NA	FALSE	NA	NA	NA	NA	NA	NA	NA	NA	NA	NA	NA	NA	NA
metaspades_5_S5_L001_NODE_1143_length_1074_cov_3.52502	1074	3.52502	FALSE	0.41	1	NA	NA	NA	NA	IMGVR_UViG_3300029727_000025|3300029727|Ga0245198_101416	uvig_288797 ERR1578650_1007 length_29378_VirSorter_cat_2	NA	NA	0.811878	0.188122	NA	NA	NA	NA	NA	Genome-fragment	Not-determined	NA	FALSE	NA	NA	NA	NA	NA	NA	NA	NA	NA	NA	NA	NA	NA
metaspades_5_S5_L001_NODE_1145_length_1074_cov_1.97939	1074	1.97939	FALSE	0.55	NA	NA	NA	NA	NA	NA	NA	NA	NA	0.811878	0.188122	NA	NA	NA	NA	NA	Genome-fragment	Not-determined	NA	FALSE	NA	Pseudomonas	NA	NA	NA	Pseudomonas	NA	NA	NA	NA	NA	NA	NA
metaspades_5_S5_L001_NODE_1155_length_1070_cov_1.70049	1070	1.70049	FALSE	0.59	1	1	NA	NA	NA	NA	NA	NA	NA	0.9625	0.0375	virulent	NA	NA	NA	NA	Genome-fragment	Not-determined	NA	FALSE	NA	NA	NA	NA	NA	NA	NA	NA	NA	NA	NA	NA	NA
metaspades_5_S5_L001_NODE_1167_length_1067_cov_1.333	1067	1.333	FALSE	0.6	1	1	NA	NA	NA	NA	NA	NA	NA	0.988682	0.0113184	virulent	NA	NA	NA	NA	Genome-fragment	Low-quality	0.5	FALSE	NA	NA	NA	NA	NA	NA	NA	NA	NA	NA	NA	NA	NA
metaspades_5_S5_L001_NODE_1196_length_1059_cov_1.90737	1059	1.90737	FALSE	0.53	2	1	NA	NA	NA	NA	uvig_180915 ERR912064_485 length_53234_VirSorter_cat_2	NA	NA	0.811878	0.188122	NA	NA	NA	NA	NA	Genome-fragment	Not-determined	NA	FALSE	NA	NA	NA	NA	NA	NA	NA	NA	NA	NA	NA	NA	NA
metaspades_5_S5_L001_NODE_1315_length_1027_cov_2.98354	1027	2.98354	FALSE	0.38	2	1	NA	NA	NA	NA	NA	NA	NA	0.125	0.875	NA	0.893	ssDNA	full	0	Genome-fragment	Not-determined	NA	FALSE	NA	NA	NA	NA	NA	NA	NA	NA	NA	NA	NA	NA	NA
metaspades_5_S5_L001_NODE_1342_length_1022_cov_1.7787	1022	1.7787	FALSE	0.6	2	NA	NA	NA	NA	NA	NA	NA	NA	0.811878	0.188122	NA	NA	NA	NA	NA	Genome-fragment	Not-determined	NA	FALSE	NA	NA	NA	NA	NA	NA	NA	NA	NA	NA	NA	NA	NA
metaspades_5_S5_L001_NODE_1347_length_1021_cov_1.47826	1021	1.47826	FALSE	0.48	3	NA	NA	NA	NA	NA	NA	NA	NA	0.811878	0.188122	NA	NA	NA	NA	NA	Genome-fragment	Not-determined	NA	FALSE	NA	NA	NA	NA	NA	NA	NA	NA	NA	NA	NA	NA	NA
metaspades_5_S5_L001_NODE_155_length_2030_cov_3.66684	2030	3.66684	FALSE	0.58	2	2	NA	NA	NA	IMGVR_UViG_3300029589_000015|3300029589|Ga0245106_100798	uvig_185264 ERR911963_987 length_41981_VirSorter_cat_2	NA	MGV-GENOME-0196043 1-27269/27269	0.811878	0.188122	NA	NA	dsDNAphage	lt2gene	2	Genome-fragment	Low-quality	4.45	FALSE	NA	NA	NA	NA	NA	NA	NA	NA	NA	NA	NA	NA	NA
metaspades_5_S5_L001_NODE_182_length_1948_cov_1.42208	1948	1.42208	FALSE	0.45	3	1	NA	NA	NA	NA	NA	NA	NA	0.811878	0.188122	NA	0.8	ssDNA	full	0	Genome-fragment	Not-determined	NA	FALSE	NA	NA	NA	NA	NA	NA	NA	NA	NA	NA	NA	NA	NA
metaspades_5_S5_L001_NODE_237_length_1780_cov_4.9658	1780	4.9658	FALSE	0.5	NA	NA	NA	NA	NA	NA	NA	NA	NA	0.811878	0.188122	NA	NA	NA	NA	NA	Genome-fragment	Not-determined	NA	FALSE	NA	Clostridium	NA	NA	NA	Clostridium	NA	NA	NA	NA	NA	NA	NA
metaspades_5_S5_L001_NODE_23_length_4360_cov_2.36864	4360	2.36864	FALSE	0.49	3	2	NA	NA	NA	NA	NA	NA	NA	0.811878	0.188122	NA	0.92	ssDNA	full	0	Genome-fragment	Not-determined	NA	FALSE	NA	NA	NA	NA	NA	NA	NA	NA	NA	NA	NA	NA	NA
metaspades_5_S5_L001_NODE_255_length_1754_cov_4.40553	1754	4.40553	FALSE	0.43	2	1	NA	NA	NA	IMGVR_UViG_3300029127_000008|3300029127|Ga0168774_100365	NA	NA	NA	0.694219	0.305781	NA	NA	NA	NA	NA	Genome-fragment	Not-determined	NA	FALSE	NA	NA	NA	NA	NA	NA	NA	NA	NA	NA	NA	NA	NA
metaspades_5_S5_L001_NODE_261_length_1746_cov_4.53814	1746	4.53814	FALSE	0.44	1	NA	NA	NA	NA	UGV-GENOME-0238327_1	NA	NA	NA	0.811878	0.188122	NA	NA	NA	NA	NA	Genome-fragment	Not-determined	NA	FALSE	NA	Pseudomonas	Human GIT	Bacteroides	NA	Pseudomonas	NA	NA	NA	NA	NA	NA	NA
metaspades_5_S5_L001_NODE_28_length_4203_cov_3.36041	4203	3.36041	FALSE	0.46	1	1	NA	NA	NA	NA	NA	Shkoporov_2018_SRR6128097_NODE_288_length_12169_cov_10.743355	NA	0.811878	0.188122	NA	NA	NA	NA	NA	Genome-fragment	Not-determined	NA	FALSE	NA	NA	NA	NA	NA	NA	NA	NA	NA	NA	NA	NA	NA
metaspades_5_S5_L001_NODE_29_length_4138_cov_4.17022	4138	4.17022	FALSE	0.49	7	3	NA	NA	NA	NA	NA	NA	NA	0.1875	0.8125	NA	0.707	dsDNAphage	full	0	Genome-fragment	Low-quality	5.04	FALSE	NA	NA	NA	NA	NA	NA	NA	NA	NA	NA	NA	NA	NA
metaspades_5_S5_L001_NODE_33_length_3833_cov_5.34966	3833	5.34966	FALSE	0.56	11	6	NA	NA	NA	UGV-GENOME-0223676	uvig_89298 ERR479148_46 length_41111_VirSorter_cat_2	NA	MGV-GENOME-0215115 1-30677/30677	0.940182	0.0598179	NA	0.96	dsDNAphage	full	0	Genome-fragment	Low-quality	11.94	FALSE	VC_470_0	NA	Human GIT	Ruminococcaceae	Caudovirales	Ruminococcaceae	Duplodnaviria	Heunggongvirae	Uroviricota	Caudoviricetes	formerly Caudovirales	NA	NA
metaspades_5_S5_L001_NODE_401_length_1535_cov_2.37432	1535	2.37432	FALSE	0.49	4	1	NA	NA	NA	NA	NA	NA	NA	0.780197	0.219803	NA	NA	NA	NA	NA	Genome-fragment	Low-quality	3.25	FALSE	NA	NA	NA	NA	NA	NA	NA	NA	NA	NA	NA	NA	NA
metaspades_5_S5_L001_NODE_444_length_1488_cov_1.52268	1488	1.52268	FALSE	0.49	1	1	NA	NA	NA	NA	NA	NA	NA	0.0875	0.9125	NA	NA	NA	NA	NA	Genome-fragment	Low-quality	3.69	FALSE	NA	NA	NA	NA	NA	NA	NA	NA	NA	NA	NA	NA	NA
metaspades_5_S5_L001_NODE_524_length_1411_cov_2.43805	1411	2.43805	FALSE	0.53	3	2	NA	NA	NA	NA	uvig_307531 ERR1912963_19-Pro length_136352_VirSorter_cat_5	Rampelli_Norman_02_NODE_4853_length_6598_cov_17.830812	NA	0.811878	0.188122	NA	NA	NA	NA	NA	Genome-fragment	Not-determined	NA	FALSE	NA	NA	NA	NA	NA	NA	NA	NA	NA	NA	NA	NA	NA
metaspades_5_S5_L001_NODE_585_length_1360_cov_2.04751	1360	2.04751	FALSE	0.51	1	1	NA	NA	NA	UGV-GENOME-0365803_1	NA	NA	MGV-GENOME-0370968 1-112536/112536	0.811878	0.188122	NA	NA	NA	NA	NA	Genome-fragment	Not-determined	NA	FALSE	NA	NA	Human GIT	NA	NA	NA	NA	NA	NA	NA	NA	NA	NA
metaspades_5_S5_L001_NODE_627_length_1333_cov_2.44601	1333	2.44601	FALSE	0.47	3	1	NA	NA	NA	UGV-GENOME-0149326	uvig_462708 SRR5091527_341 length_20407_VirSorter_cat_2	NA	MGV-GENOME-0370428 1-105818/109940	0.566631	0.433369	NA	0.967	ssDNA	full	0	Genome-fragment	Low-quality	2.45	FALSE	NA	NA	Human GIT	Alistipes	Caudovirales	Alistipes	Duplodnaviria	Heunggongvirae	Uroviricota	Caudoviricetes	formerly Caudovirales	NA	NA
metaspades_5_S5_L001_NODE_681_length_1297_cov_1.8599	1297	1.8599	FALSE	0.46	2	1	NA	NA	NA	NA	NA	NA	NA	0.811878	0.188122	NA	NA	NA	NA	NA	Genome-fragment	Not-determined	NA	FALSE	NA	NA	NA	NA	NA	NA	NA	NA	NA	NA	NA	NA	NA
metaspades_5_S5_L001_NODE_720_length_1263_cov_1.69619	1263	1.69619	FALSE	0.47	3	3	NA	NA	NA	NA	NA	NA	NA	0.811878	0.188122	NA	0.62	dsDNAphage	full	0	Genome-fragment	Low-quality	1.94	FALSE	NA	NA	NA	NA	NA	NA	NA	NA	NA	NA	NA	NA	NA
metaspades_5_S5_L001_NODE_822_length_1211_cov_3.02682	1211	3.02682	FALSE	0.46	2	1	NA	NA	NA	IMGVR_UViG_3300029541_000005|3300029541|Ga0244914_100244	uvig_127526 ERR589821_156 length_54331_VirSorter_cat_2	NA	MGV-GENOME-0320336 2800-54331/54331	0.747803	0.252197	NA	NA	NA	NA	NA	Genome-fragment	Low-quality	1.9	FALSE	NA	NA	NA	NA	NA	NA	NA	NA	NA	NA	NA	NA	NA
metaspades_5_S5_L001_NODE_878_length_1184_cov_2.99291	1184	2.99291	FALSE	0.51	2	NA	NA	NA	NA	NA	NA	NA	NA	0.546835	0.453165	NA	NA	NA	NA	NA	Genome-fragment	Not-determined	NA	FALSE	NA	Neisseria	NA	NA	NA	Neisseria	NA	NA	NA	NA	NA	NA	NA
metaspades_5_S5_L001_NODE_930_length_1165_cov_2.51532	1165	2.51532	FALSE	0.59	4	NA	NA	NA	NA	NA	NA	NA	NA	0.811878	0.188122	NA	NA	NA	NA	NA	Genome-fragment	Low-quality	2.93	FALSE	NA	NA	NA	NA	NA	NA	NA	NA	NA	NA	NA	NA	NA
metaspades_5_S5_L001_NODE_935_length_1163_cov_2.72653	1163	2.72653	FALSE	0.57	2	1	NA	NA	NA	UGV-GENOME-0336715_1	uvig_202208 ERR912148_1495 length_24105_VirSorter_cat_2	NA	MGV-GENOME-0260440 1-38528/38528	0.811878	0.188122	NA	0.84	ssDNA	full	0	Genome-fragment	Low-quality	2.15	FALSE	NA	NA	Human GIT	Intestinimonas	Caudovirales	Intestinimonas	Duplodnaviria	Heunggongvirae	Uroviricota	Caudoviricetes	formerly Caudovirales	NA	NA
metaspades_6_S6_L001_NODE_1043_length_1227_cov_3.51365	1227	3.51365	FALSE	0.37	2	NA	NA	NA	NA	NA	uvig_525026 SRR6451743_8 length_95173_VirSorter_cat_2	NA	NA	0.952098	0.0479024	virulent	NA	NA	NA	NA	Genome-fragment	Not-determined	NA	FALSE	NA	NA	NA	NA	NA	NA	NA	NA	NA	NA	NA	NA	NA
metaspades_6_S6_L001_NODE_1055_length_1222_cov_3.86804	1222	3.86804	FALSE	0.56	1	NA	NA	NA	NA	NA	NA	NA	NA	0.811878	0.188122	NA	NA	NA	NA	NA	Genome-fragment	Not-determined	NA	FALSE	NA	NA	NA	NA	NA	NA	NA	NA	NA	NA	NA	NA	NA
metaspades_6_S6_L001_NODE_1061_length_1216_cov_3.11197	1216	3.11197	FALSE	0.42	3	1	NA	NA	NA	NA	uvig_489271 SRR5127586_103 length_47743_VirSorter_cat_2	NA	NA	0.811878	0.188122	NA	0.98	ssDNA	full	0	Genome-fragment	Not-determined	NA	FALSE	NA	NA	NA	NA	NA	NA	NA	NA	NA	NA	NA	NA	NA
metaspades_6_S6_L001_NODE_1083_length_1204_cov_2.57789	1204	2.57789	FALSE	0.42	3	2	NA	NA	NA	NA	NA	NA	NA	0.811878	0.188122	NA	0.833	dsDNAphage	full	1	Genome-fragment	Low-quality	2.38	FALSE	NA	NA	NA	NA	NA	NA	NA	NA	NA	NA	NA	NA	NA
metaspades_6_S6_L001_NODE_109_length_2760_cov_2.58706	2760	2.58706	FALSE	0.43	2	1	NA	NA	NA	NA	NA	Ma_2019_SRR413641_NODE_22_length_141155_cov_5.501049	NA	0.811878	0.188122	NA	NA	NA	NA	NA	Genome-fragment	Not-determined	NA	FALSE	NA	NA	NA	NA	NA	NA	NA	NA	NA	NA	NA	NA	NA
metaspades_6_S6_L001_NODE_1121_length_1188_cov_1.9338	1188	1.9338	FALSE	0.44	2	NA	NA	NA	NA	NA	NA	NA	NA	0.811878	0.188122	NA	NA	NA	NA	NA	Genome-fragment	Not-determined	NA	FALSE	NA	NA	NA	NA	NA	NA	NA	NA	NA	NA	NA	NA	NA
metaspades_6_S6_L001_NODE_113_length_2701_cov_8.98866	2701	8.98866	FALSE	0.39	4	3	NA	NA	NA	NA	uvig_20317 ERR209845_1432 length_16019_VirSorter_cat_2	NA	NA	0.811878	0.188122	NA	0.993	ssDNA	full	0	Genome-fragment	Not-determined	NA	FALSE	NA	NA	NA	NA	NA	NA	NA	NA	NA	NA	NA	NA	NA
metaspades_6_S6_L001_NODE_1165_length_1171_cov_2.60036	1171	2.60036	FALSE	0.44	3	2	NA	NA	NA	NA	NA	NA	NA	0.811878	0.188122	NA	0.98	ssDNA	full	0	Genome-fragment	Low-quality	2.14	FALSE	NA	NA	NA	NA	NA	NA	NA	NA	NA	NA	NA	NA	NA
metaspades_6_S6_L001_NODE_1185_length_1163_cov_2.88809	1163	2.88809	FALSE	0.45	1	1	NA	NA	NA	IMGVR_UViG_3300000359_000008|3300000359|EM204_1000509	ivig_1792 VIRSorter_QRPO01000032_1_Bacteroides_vulgatus_strain_AF35-15AC_AF35-15AC_Scaf32__whole_genome_shotgun_sequence-cat_2	NA	NA	0.8656	0.1344	NA	NA	NA	NA	NA	Genome-fragment	Not-determined	NA	FALSE	NA	NA	NA	NA	NA	NA	NA	NA	NA	NA	NA	NA	NA
metaspades_6_S6_L001_NODE_1188_length_1162_cov_2.6757	1162	2.6757	FALSE	0.35	2	NA	NA	NA	NA	NA	uvig_24808 ERR209693_1312 length_18266_VirSorter_cat_2	NA	NA	0.811878	0.188122	NA	NA	NA	NA	NA	Genome-fragment	Not-determined	NA	FALSE	NA	NA	NA	NA	NA	NA	NA	NA	NA	NA	NA	NA	NA
metaspades_6_S6_L001_NODE_1199_length_1158_cov_1.70263	1158	1.70263	FALSE	0.5	1	NA	NA	NA	NA	NA	NA	NA	NA	0.811878	0.188122	NA	NA	NA	NA	NA	Genome-fragment	Not-determined	NA	FALSE	NA	Faecalibacterium	NA	NA	NA	Faecalibacterium	NA	NA	NA	NA	NA	NA	NA
metaspades_6_S6_L001_NODE_122_length_2629_cov_2.86402	2629	2.86402	FALSE	0.41	5	1	NA	NA	NA	UGV-GENOME-0249155	uvig_431753 SRR4435795_203 length_47517_VirSorter_cat_2	NA	MGV-GENOME-0357036 1-86225/86225	0.811878	0.188122	NA	NA	NA	NA	NA	Genome-fragment	Not-determined	NA	FALSE	NA	NA	Human GIT	Bacteroides	NA	Bacteroides	NA	NA	NA	NA	NA	NA	NA
metaspades_6_S6_L001_NODE_123_length_2624_cov_4.94122	2624	4.94122	FALSE	0.42	4	2	NA	NA	NA	NA	NA	NA	NA	0	1	temperate	0.747	ssDNA	full	0	Genome-fragment	Not-determined	NA	FALSE	NA	NA	NA	NA	NA	NA	NA	NA	NA	NA	NA	NA	NA
metaspades_6_S6_L001_NODE_129_length_2572_cov_2.87088	2572	2.87088	FALSE	0.43	2	1	NA	NA	NA	NA	uvig_352822 SRR2195906_251 length_10430_VirSorter_cat_2	NA	NA	0.811878	0.188122	NA	NA	NA	NA	NA	Genome-fragment	Not-determined	NA	FALSE	NA	NA	NA	NA	NA	NA	NA	NA	NA	NA	NA	NA	NA
metaspades_6_S6_L001_NODE_1312_length_1120_cov_1.8723	1120	1.8723	FALSE	0.43	1	NA	NA	NA	NA	NA	NA	NA	NA	0.811878	0.188122	NA	NA	NA	NA	NA	Genome-fragment	Not-determined	NA	FALSE	NA	NA	NA	NA	NA	NA	NA	NA	NA	NA	NA	NA	NA
metaspades_6_S6_L001_NODE_1332_length_1114_cov_2.85647	1114	2.85647	FALSE	0.52	3	1	NA	NA	NA	NA	NA	NA	NA	0.811878	0.188122	NA	0.987	ssDNA	full	0	Genome-fragment	Not-determined	NA	FALSE	NA	NA	NA	NA	NA	NA	NA	NA	NA	NA	NA	NA	NA
metaspades_6_S6_L001_NODE_1351_length_1107_cov_1.94487	1107	1.94487	FALSE	0.66	1	1	NA	NA	NA	IMGVR_UViG_3300029754_000007|3300029754|Ga0243778_100631	uvig_189190 ERR912129_490 length_62378_VirSorter_cat_2	Ma_2019_SRR413663_NODE_6011_length_5104_cov_4.030105	NA	0.907544	0.0924559	NA	NA	NA	NA	NA	Genome-fragment	Not-determined	NA	FALSE	NA	NA	NA	NA	NA	NA	NA	NA	NA	NA	NA	NA	NA
metaspades_6_S6_L001_NODE_1356_length_1106_cov_1.86204	1106	1.86204	FALSE	0.48	2	NA	NA	NA	NA	NA	uvig_260697 ERR1297745_59 length_67082_VirSorter_cat_2	NA	NA	0.811878	0.188122	NA	NA	NA	NA	NA	Genome-fragment	Not-determined	NA	FALSE	NA	NA	NA	NA	NA	NA	NA	NA	NA	NA	NA	NA	NA
metaspades_6_S6_L001_NODE_1371_length_1100_cov_3.12249	1100	3.12249	FALSE	0.36	1	NA	NA	NA	NA	NA	NA	NA	NA	0.424833	0.575167	NA	NA	NA	NA	NA	Genome-fragment	Not-determined	NA	FALSE	NA	NA	NA	NA	NA	NA	NA	NA	NA	NA	NA	NA	NA
metaspades_6_S6_L001_NODE_1375_length_1099_cov_1.48084	1099	1.48084	FALSE	0.6	1	1	NA	NA	NA	NA	NA	NA	NA	0.718675	0.281325	NA	NA	NA	NA	NA	Genome-fragment	Not-determined	NA	FALSE	NA	NA	NA	NA	NA	NA	NA	NA	NA	NA	NA	NA	NA
metaspades_6_S6_L001_NODE_1386_length_1094_cov_1.75553	1094	1.75553	FALSE	0.43	2	NA	NA	NA	NA	NA	NA	NA	NA	0.811878	0.188122	NA	NA	NA	NA	NA	Genome-fragment	Not-determined	NA	FALSE	NA	NA	NA	NA	NA	NA	NA	NA	NA	NA	NA	NA	NA
metaspades_6_S6_L001_NODE_1387_length_1093_cov_2.07803	1093	2.07803	FALSE	0.47	3	NA	NA	NA	NA	NA	NA	Shkoporov_2018_SRR6128094_NODE_137_length_6100_cov_5.683540	NA	0.811878	0.188122	NA	NA	NA	NA	NA	Genome-fragment	Not-determined	NA	FALSE	NA	NA	NA	NA	NA	NA	NA	NA	NA	NA	NA	NA	NA
metaspades_6_S6_L001_NODE_139_length_2524_cov_2.65857	2524	2.65857	FALSE	0.37	3	NA	NA	NA	NA	NA	uvig_160192 ERR688556_34-Pro length_131561_VirSorter_cat_5	NA	NA	0.811878	0.188122	NA	NA	NA	NA	NA	Genome-fragment	Not-determined	NA	FALSE	NA	NA	NA	NA	NA	NA	NA	NA	NA	NA	NA	NA	NA
metaspades_6_S6_L001_NODE_1410_length_1085_cov_2.2233	1085	2.2233	FALSE	0.4	1	NA	NA	NA	NA	NA	uvig_435534 SRR5032352_104-Pro length_111258_VirSorter_cat_5	NA	NA	0.811878	0.188122	NA	NA	NA	NA	NA	Genome-fragment	Not-determined	NA	FALSE	NA	NA	NA	NA	NA	NA	NA	NA	NA	NA	NA	NA	NA
metaspades_6_S6_L001_NODE_1441_length_1075_cov_2.68137	1075	2.68137	FALSE	0.46	2	2	NA	NA	NA	NA	uvig_41969 ERR321626_79 length_91763_VirSorter_cat_2	Ma_2019_SRR413641_NODE_22_length_141155_cov_5.501049	MGV-GENOME-0360531 1-91763/91763	0.669476	0.330524	NA	NA	NA	NA	NA	Genome-fragment	Not-determined	NA	FALSE	NA	NA	NA	NA	NA	NA	NA	NA	NA	NA	NA	NA	NA
metaspades_6_S6_L001_NODE_1459_length_1072_cov_1.25369	1072	1.25369	FALSE	0.56	2	1	NA	NA	NA	NA	NA	Han_2018_ERR1398126_NODE_257_length_40022_cov_8.031926	NA	0.811878	0.188122	NA	NA	NA	NA	NA	Genome-fragment	Not-determined	NA	FALSE	NA	NA	NA	NA	NA	NA	NA	NA	NA	NA	NA	NA	NA
metaspades_6_S6_L001_NODE_1466_length_1070_cov_2.21182	1070	2.21182	FALSE	0.39	2	NA	NA	NA	NA	NA	uvig_127896 ERR589859_178 length_69933_VirSorter_cat_2	NA	NA	0.932011	0.0679887	NA	NA	NA	NA	NA	Genome-fragment	Not-determined	NA	FALSE	NA	NA	NA	NA	NA	NA	NA	NA	NA	NA	NA	NA	NA
metaspades_6_S6_L001_NODE_1490_length_1063_cov_1.29762	1063	1.29762	FALSE	0.48	1	1	NA	NA	NA	NA	NA	NA	NA	0.811878	0.188122	NA	NA	NA	NA	NA	Genome-fragment	Not-determined	NA	FALSE	NA	NA	NA	NA	NA	NA	NA	NA	NA	NA	NA	NA	NA
metaspades_6_S6_L001_NODE_1492_length_1062_cov_2.12115	1062	2.12115	FALSE	0.56	4	NA	NA	NA	NA	NA	NA	Han_2018_ERR1398081_NODE_3240_length_6119_cov_30.505772	NA	0.811878	0.188122	NA	NA	NA	NA	NA	Genome-fragment	Not-determined	NA	FALSE	NA	NA	NA	NA	NA	NA	NA	NA	NA	NA	NA	NA	NA
metaspades_6_S6_L001_NODE_1558_length_1044_cov_2.46916	1044	2.46916	FALSE	0.45	2	1	NA	NA	NA	NA	NA	NA	NA	0.811878	0.188122	NA	1	ssDNA	full	0	Genome-fragment	Low-quality	1.39	FALSE	NA	NA	NA	NA	NA	NA	NA	NA	NA	NA	NA	NA	NA
metaspades_6_S6_L001_NODE_161_length_2405_cov_3.06723	2405	3.06723	FALSE	0.48	2	2	NA	NA	NA	UGV-GENOME-0261241	uvig_476840 SRR5106483_246 length_44964_VirSorter_cat_2	Ma_2019_SRR413586_NODE_5582_length_5761_cov_4.179460	MGV-GENOME-0328286 1-58162/58162	0.811878	0.188122	NA	NA	NA	NA	NA	Genome-fragment	Not-determined	NA	FALSE	NA	NA	Human GIT	Bacteroides	NA	Bacteroides	NA	NA	NA	NA	NA	NA	NA
metaspades_6_S6_L001_NODE_1622_length_1029_cov_1.84908	1029	1.84908	FALSE	0.48	2	NA	NA	NA	NA	NA	NA	NA	NA	0.811878	0.188122	NA	NA	NA	NA	NA	Genome-fragment	Not-determined	NA	FALSE	NA	NA	NA	NA	NA	NA	NA	NA	NA	NA	NA	NA	NA
metaspades_6_S6_L001_NODE_1713_length_1004_cov_2.2803	1004	2.2803	FALSE	0.43	2	1	NA	NA	NA	NA	NA	Ma_2019_SRR413641_NODE_22_length_141155_cov_5.501049	NA	0.960226	0.0397738	virulent	NA	NA	NA	NA	Genome-fragment	Low-quality	0.57	FALSE	NA	NA	NA	NA	NA	NA	NA	NA	NA	NA	NA	NA	NA
metaspades_6_S6_L001_NODE_185_length_2311_cov_2.46498	2311	2.46498	FALSE	0.43	2	1	NA	NA	NA	NA	NA	NA	NA	0.1	0.9	NA	0.847	ssDNA	full	0	Genome-fragment	Low-quality	5.69	FALSE	NA	NA	NA	NA	NA	NA	NA	NA	NA	NA	NA	NA	NA
metaspades_6_S6_L001_NODE_186_length_2305_cov_2.96222	2305	2.96222	FALSE	0.48	3	2	NA	NA	NA	UGV-GENOME-0268658_1	uvig_120717 ERR525990_5-Pro length_378075_VirSorter_cat_5	NA	MGV-GENOME-0268658 1-29724/40023	0.811878	0.188122	NA	0.585	RNA	full	0	Genome-fragment	Not-determined	NA	FALSE	NA	NA	Human GIT	NA	Caudovirales	NA	Duplodnaviria	Heunggongvirae	Uroviricota	Caudoviricetes	formerly Caudovirales	NA	NA
metaspades_6_S6_L001_NODE_18_length_5332_cov_10.1359	5332	10.1359	FALSE	0.51	5	NA	NA	NA	NA	NA	NA	Moreno-Gallego_2019_ERR2868029_NODE_37_length_5011_cov_7.514528	NA	0.811878	0.188122	NA	NA	NA	NA	NA	Genome-fragment	Not-determined	NA	FALSE	NA	Clostridioides	NA	NA	NA	Clostridioides	NA	NA	NA	NA	NA	NA	NA
metaspades_6_S6_L001_NODE_194_length_2250_cov_2.09294	2250	2.09294	FALSE	0.54	4	2	NA	NA	NA	NA	NA	NA	NA	0.811878	0.188122	NA	0.653	dsDNAphage	full	0	Genome-fragment	Not-determined	NA	FALSE	NA	NA	NA	NA	NA	NA	NA	NA	NA	NA	NA	NA	NA
metaspades_6_S6_L001_NODE_213_length_2172_cov_2.72272	2172	2.72272	FALSE	0.44	3	2	NA	NA	NA	UGV-GENOME-0309918	NA	NA	MGV-GENOME-0351825 1-79738/79738	0.811878	0.188122	NA	0.507	dsDNAphage	full	0	Genome-fragment	Not-determined	NA	FALSE	NA	NA	Human GIT	Bacteroides	NA	Bacteroides	NA	NA	NA	NA	NA	NA	NA
metaspades_6_S6_L001_NODE_233_length_2099_cov_2.89041	2099	2.89041	FALSE	0.53	1	1	NA	NA	NA	UGV-GENOME-0222100	uvig_453619 SRR5057074_368 length_56475_VirSorter_cat_2	Zhao_Case_2_NODE_2_length_56082_cov_135.231281	MGV-GENOME-0312837 1-50977/50977	0.811878	0.188122	NA	NA	NA	NA	NA	Genome-fragment	Low-quality	4.84	FALSE	NA	NA	Human GIT	Bacteroides	Caudovirales	Bacteroides	Duplodnaviria	Heunggongvirae	Uroviricota	Caudoviricetes	formerly Caudovirales	NA	NA
metaspades_6_S6_L001_NODE_248_length_2060_cov_3.40299	2060	3.40299	FALSE	0.44	4	3	NA	NA	NA	NA	NA	Ma_2019_SRR413609_NODE_1751_length_6211_cov_2.510234	NA	0.2875	0.7125	NA	0.7	dsDNAphage	full	0	Genome-fragment	Not-determined	NA	FALSE	NA	NA	NA	NA	NA	NA	NA	NA	NA	NA	NA	NA	NA
metaspades_6_S6_L001_NODE_267_length_2007_cov_2.71055	2007	2.71055	FALSE	0.45	3	2	NA	NA	NA	NA	uvig_512193 SRR6028383_10 length_98526_VirSorter_cat_2	NA	NA	0.5125	0.4875	NA	NA	NA	NA	NA	Genome-fragment	Not-determined	NA	FALSE	NA	NA	NA	NA	NA	NA	NA	NA	NA	NA	NA	NA	NA
metaspades_6_S6_L001_NODE_273_length_1975_cov_4.57604	1975	4.57604	FALSE	0.41	3	1	NA	NA	NA	UGV-GENOME-0275315_1	NA	NA	MGV-GENOME-0275315 9865-41293/41293	0.716631	0.283369	NA	0.94	ssDNA	full	0	Genome-fragment	Low-quality	2.94	FALSE	NA	NA	Human GIT	Lachnospiraceae	Caudovirales	Lachnospiraceae	Duplodnaviria	Heunggongvirae	Uroviricota	Caudoviricetes	formerly Caudovirales	NA	NA
metaspades_6_S6_L001_NODE_277_length_1971_cov_2.9405	1971	2.9405	FALSE	0.41	5	2	NA	NA	NA	UGV-GENOME-0335020	uvig_213947 ERR1018271_19-Pro length_88550_VirSorter_cat_4	NA	MGV-GENOME-0334530	0.811878	0.188122	NA	NA	NA	NA	NA	Genome-fragment	Low-quality	3.15	FALSE	NA	NA	Human GIT	Lachnospiraceae	Caudovirales	Lachnospiraceae	Duplodnaviria	Heunggongvirae	Uroviricota	Caudoviricetes	formerly Caudovirales	NA	NA
metaspades_6_S6_L001_NODE_293_length_1933_cov_1.59904	1933	1.59904	FALSE	0.4	3	1	NA	NA	NA	NA	NA	NA	NA	0.811878	0.188122	NA	0.947	ssDNA	full	0	Genome-fragment	Not-determined	NA	FALSE	NA	NA	NA	NA	NA	NA	NA	NA	NA	NA	NA	NA	NA
metaspades_6_S6_L001_NODE_336_length_1864_cov_2.33333	1864	2.33333	FALSE	0.42	2	1	NA	NA	NA	IMGVR_UViG_3300029361_000001|3300029361|Ga0243815_1000122	uvig_54599 ERR321634_51 length_104084_VirSorter_cat_2	NA	MGV-GENOME-0368652 1-104084/104084	0.811878	0.188122	NA	NA	NA	NA	NA	Genome-fragment	Not-determined	NA	FALSE	NA	NA	NA	NA	NA	NA	NA	NA	NA	NA	NA	NA	NA
metaspades_6_S6_L001_NODE_337_length_1860_cov_2.80942	1860	2.80942	FALSE	0.37	2	NA	NA	NA	NA	NA	uvig_567319 SRR5580120_460 length_71001_VirSorter_cat_1	NA	NA	0.811878	0.188122	NA	NA	NA	NA	NA	Genome-fragment	Not-determined	NA	FALSE	NA	NA	NA	NA	NA	NA	NA	NA	NA	NA	NA	NA	NA
metaspades_6_S6_L001_NODE_346_length_1834_cov_3.00956	1834	3.00956	FALSE	0.42	4	4	NA	NA	NA	UGV-GENOME-0340104_1	uvig_21338 ERR209527_255 length_58190_VirSorter_cat_2	Ma_2019_SRR413678_NODE_464_length_62005_cov_3.503471	MGV-GENOME-0248137 1841-36434/36434	0.811878	0.188122	NA	0.993	ssDNA	full	0	Genome-fragment	Low-quality	3.01	FALSE	NA	NA	Human GIT	Lachnospiraceae	Caudovirales	Lachnospiraceae	Duplodnaviria	Heunggongvirae	Uroviricota	Caudoviricetes	formerly Caudovirales	NA	NA
metaspades_6_S6_L001_NODE_350_length_1831_cov_4.17342	1831	4.17342	FALSE	0.33	2	NA	NA	NA	NA	NA	uvig_557689 SRR5558323_12-Pro length_161202_VirSorter_cat_5	NA	NA	0.811878	0.188122	NA	NA	NA	NA	NA	Genome-fragment	Not-determined	NA	FALSE	NA	NA	NA	NA	NA	NA	NA	NA	NA	NA	NA	NA	NA
metaspades_6_S6_L001_NODE_381_length_1778_cov_3.33546	1778	3.33546	FALSE	0.55	3	NA	NA	NA	NA	NA	uvig_60128 ERR414445_1537 length_11364_VirFinder	Ma_2019_SRR341673_NODE_638_length_17284_cov_10.435313	MGV-GENOME-0368793 1-104448/104448	0.869127	0.130873	NA	NA	NA	NA	NA	Genome-fragment	Not-determined	NA	FALSE	NA	NA	NA	NA	NA	NA	NA	NA	NA	NA	NA	NA	NA
metaspades_6_S6_L001_NODE_397_length_1761_cov_2.39273	1761	2.39273	FALSE	0.54	2	1	NA	NA	NA	NA	NA	NA	NA	0.811878	0.188122	NA	NA	NA	NA	NA	Genome-fragment	Not-determined	NA	FALSE	NA	NA	NA	NA	NA	NA	NA	NA	NA	NA	NA	NA	NA
metaspades_6_S6_L001_NODE_421_length_1725_cov_3.26946	1725	3.26946	FALSE	0.44	2	1	NA	NA	NA	NA	uvig_14334 ERR209611_49 length_78072_VirSorter_cat_2	Shkoporov_2019_SRR9162901_NODE_139_length_21419_cov_10.600777	NA	0.847065	0.152935	NA	0.893	ssDNA	full	0	Genome-fragment	Not-determined	NA	FALSE	NA	NA	NA	NA	NA	NA	NA	NA	NA	NA	NA	NA	NA
metaspades_6_S6_L001_NODE_445_length_1687_cov_2.62255	1687	2.62255	FALSE	0.44	2	NA	NA	NA	NA	NA	uvig_534139 SRR5165942_50 length_38295_VirSorter_cat_2	NA	NA	0.801856	0.198144	NA	NA	NA	NA	NA	Genome-fragment	Not-determined	NA	FALSE	NA	NA	NA	NA	NA	NA	NA	NA	NA	NA	NA	NA	NA
metaspades_6_S6_L001_NODE_455_length_1674_cov_3.20815	1674	3.20815	FALSE	0.44	4	2	NA	NA	NA	UGV-GENOME-0308576	uvig_337901 SRR585781_1264 length_10876_VirSorter_cat_2	Han_2018_ERR1398100_NODE_39_length_132878_cov_102.545312	MGV-GENOME-0308576 1-49398/49398	0.811878	0.188122	NA	0.993	ssDNA	full	0	Genome-fragment	Not-determined	NA	FALSE	NA	NA	Human GIT	Faecalibacterium	Caudovirales	Faecalibacterium	Duplodnaviria	Heunggongvirae	Uroviricota	Caudoviricetes	formerly Caudovirales	NA	NA
metaspades_6_S6_L001_NODE_456_length_1673_cov_3.9691	1673	3.9691	FALSE	0.49	2	1	NA	NA	NA	NA	NA	NA	NA	0.1	0.9	NA	NA	NA	NA	NA	Genome-fragment	Not-determined	NA	FALSE	NA	NA	NA	NA	NA	NA	NA	NA	NA	NA	NA	NA	NA
metaspades_6_S6_L001_NODE_45_length_3736_cov_6.02037	3736	6.02037	FALSE	0.4	2	2	NA	NA	NA	NA	uvig_520408 SRR6451822_33 length_87676_VirSorter_cat_2	NA	NA	0.952098	0.0479024	virulent	0.953	ssDNA	full	0	Genome-fragment	Low-quality	0.6	FALSE	NA	NA	NA	NA	NA	NA	NA	NA	NA	NA	NA	NA	NA
metaspades_6_S6_L001_NODE_470_length_1659_cov_2.48441	1659	2.48441	FALSE	0.43	3	2	NA	NA	NA	NA	NA	Han_2018_ERR1398109_NODE_4891_length_5227_cov_10.117363	NA	0.811878	0.188122	NA	NA	NA	NA	NA	Genome-fragment	Not-determined	NA	FALSE	NA	NA	NA	NA	NA	NA	NA	NA	NA	NA	NA	NA	NA
metaspades_6_S6_L001_NODE_492_length_1627_cov_1.65394	1627	1.65394	FALSE	0.51	1	1	NA	NA	NA	NA	uvig_525472 SRR5165752_25 length_53898_VirSorter_cat_2	NA	NA	0.850245	0.149755	NA	NA	NA	NA	NA	Genome-fragment	Low-quality	1.9	FALSE	NA	NA	NA	NA	NA	NA	NA	NA	NA	NA	NA	NA	NA
metaspades_6_S6_L001_NODE_504_length_1617_cov_2.76376	1617	2.76376	FALSE	0.4	2	1	NA	NA	NA	NA	uvig_339308 SRR769533_199 length_44874_VirSorter_cat_2	NA	NA	0.997299	0.00270138	virulent	NA	NA	NA	NA	Genome-fragment	Low-quality	1.05	FALSE	NA	NA	NA	NA	NA	NA	NA	NA	NA	NA	NA	NA	NA
metaspades_6_S6_L001_NODE_523_length_1592_cov_2.59011	1592	2.59011	FALSE	0.53	2	2	NA	NA	NA	NA	NA	NA	NA	0.811878	0.188122	NA	NA	NA	NA	NA	Genome-fragment	Not-determined	NA	FALSE	NA	NA	NA	NA	NA	NA	NA	NA	NA	NA	NA	NA	NA
metaspades_6_S6_L001_NODE_530_length_1580_cov_6.90951	1580	6.90951	FALSE	0.41	1	1	NA	NA	NA	DTR_683651	uvig_176232 ERR912019_33 length_171871_VirSorter_cat_2	NA	MGV-GENOME-0325259 1-56744/56744	0.850245	0.149755	NA	NA	NA	NA	NA	Genome-fragment	Low-quality	2.63	FALSE	NA	NA	Human gut	Lachnospiraceae	NA	Lachnospiraceae	NA	NA	NA	NA	NA	NA	NA
metaspades_6_S6_L001_NODE_607_length_1505_cov_3.15379	1505	3.15379	FALSE	0.52	2	NA	NA	NA	NA	NA	NA	Han_2018_ERR1398100_NODE_39_length_132878_cov_102.545312	NA	0.811878	0.188122	NA	NA	NA	NA	NA	Genome-fragment	Not-determined	NA	FALSE	NA	NA	NA	NA	NA	NA	NA	NA	NA	NA	NA	NA	NA
metaspades_6_S6_L001_NODE_625_length_1488_cov_3.00209	1488	3.00209	FALSE	0.38	2	1	NA	NA	NA	IMGVR_UViG_3300029698_000002|3300029698|Ga0245184_100324	NA	NA	NA	0.811878	0.188122	NA	0.947	ssDNA	full	0	Genome-fragment	Not-determined	NA	FALSE	NA	NA	NA	NA	NA	NA	NA	NA	NA	NA	NA	NA	NA
metaspades_6_S6_L001_NODE_635_length_1484_cov_2.92232	1484	2.92232	FALSE	0.44	2	1	NA	NA	NA	NA	uvig_367768 SRR1761685_407 length_33764_VirSorter_cat_2	NA	NA	0.811878	0.188122	NA	NA	NA	NA	NA	Genome-fragment	Not-determined	NA	FALSE	NA	NA	NA	NA	NA	NA	NA	NA	NA	NA	NA	NA	NA
metaspades_6_S6_L001_NODE_637_length_1484_cov_2.83765	1484	2.83765	FALSE	0.43	2	1	NA	NA	NA	NA	uvig_352822 SRR2195906_251 length_10430_VirSorter_cat_2	NA	NA	0.811878	0.188122	NA	NA	NA	NA	NA	Genome-fragment	Low-quality	1.2	FALSE	NA	NA	NA	NA	NA	NA	NA	NA	NA	NA	NA	NA	NA
metaspades_6_S6_L001_NODE_653_length_1471_cov_1.68008	1471	1.68008	FALSE	0.35	2	NA	NA	NA	NA	UGV-GENOME-0322507_1	uvig_354676 SRR1491747_32 length_28477_VirSorter_cat_2	NA	MGV-GENOME-0322530 9324-55452/55452	0.811878	0.188122	NA	NA	NA	NA	NA	Genome-fragment	Low-quality	1.24	FALSE	NA	NA	Human GIT	Roseburia	Caudovirales	Roseburia	Duplodnaviria	Heunggongvirae	Uroviricota	Caudoviricetes	formerly Caudovirales	formerly Myoviridae	NA
metaspades_6_S6_L001_NODE_682_length_1448_cov_3.18306	1448	3.18306	FALSE	0.44	1	NA	NA	NA	NA	NA	uvig_542005 SRR5275394_193 length_58949_VirFinder_VirSorter_cat_2	NA	NA	0.811878	0.188122	NA	NA	NA	NA	NA	Genome-fragment	Not-determined	NA	FALSE	NA	NA	NA	NA	NA	NA	NA	NA	NA	NA	NA	NA	NA
metaspades_6_S6_L001_NODE_720_length_1420_cov_2.76996	1420	2.76996	FALSE	0.51	2	1	NA	NA	NA	NA	NA	NA	NA	0.412105	0.587895	NA	NA	NA	NA	NA	Genome-fragment	Low-quality	2.3	FALSE	NA	NA	NA	NA	NA	NA	NA	NA	NA	NA	NA	NA	NA
metaspades_6_S6_L001_NODE_725_length_1417_cov_4.49339	1417	4.49339	FALSE	0.4	6	5	NA	NA	NA	UGV-GENOME-0354772_1	uvig_86575 ERR414470_9-Pro length_267475_VirSorter_cat_4	NA	MGV-GENOME-0336229	0.811878	0.188122	NA	0.92	ssDNA	full	0	Genome-fragment	Low-quality	2.27	FALSE	NA	NA	Human GIT	Lachnospiraceae	Caudovirales	Lachnospiraceae	Duplodnaviria	Heunggongvirae	Uroviricota	Caudoviricetes	formerly Caudovirales	NA	NA
metaspades_6_S6_L001_NODE_738_length_1410_cov_1.68339	1410	1.68339	FALSE	0.48	2	NA	NA	NA	NA	NA	NA	Moreno-Gallego_2019_ERR2868027_NODE_36_length_11525_cov_8.428509	NA	0.811878	0.188122	NA	NA	NA	NA	NA	Genome-fragment	Not-determined	NA	FALSE	NA	NA	NA	NA	NA	NA	NA	NA	NA	NA	NA	NA	NA
metaspades_6_S6_L001_NODE_753_length_1400_cov_5.95465	1400	5.95465	FALSE	0.38	3	NA	NA	NA	NA	NA	uvig_567319 SRR5580120_460 length_71001_VirSorter_cat_1	NA	NA	0.811878	0.188122	NA	NA	NA	NA	NA	Genome-fragment	Not-determined	NA	FALSE	NA	NA	NA	NA	NA	NA	NA	NA	NA	NA	NA	NA	NA
metaspades_6_S6_L001_NODE_757_length_1398_cov_1.88161	1398	1.88161	FALSE	0.51	1	1	NA	NA	NA	NA	NA	NA	NA	0.65	0.35	NA	NA	NA	NA	NA	Genome-fragment	Not-determined	NA	FALSE	NA	NA	NA	NA	NA	NA	NA	NA	NA	NA	NA	NA	NA
metaspades_6_S6_L001_NODE_862_length_1324_cov_3.46572	1324	3.46572	FALSE	0.39	2	NA	NA	NA	NA	UGV-GENOME-0343934	uvig_107825 ERR525920_138 length_75839_VirSorter_cat_2	NA	NA	0.811878	0.188122	NA	NA	NA	NA	NA	Genome-fragment	Not-determined	NA	FALSE	NA	NA	Human GIT	unclassified	NA	unclassified	NA	NA	NA	NA	NA	NA	NA
metaspades_6_S6_L001_NODE_871_length_1318_cov_2.85273	1318	2.85273	FALSE	0.45	2	1	NA	NA	NA	NA	NA	NA	NA	0.811878	0.188122	NA	NA	NA	NA	NA	Genome-fragment	Low-quality	0.87	FALSE	NA	NA	NA	NA	NA	NA	NA	NA	NA	NA	NA	NA	NA
metaspades_6_S6_L001_NODE_920_length_1293_cov_2.80048	1293	2.80048	FALSE	0.41	3	1	NA	NA	NA	NA	uvig_8685 ERR209479_32 length_100222_VirSorter_cat_2	NA	NA	0.811878	0.188122	NA	NA	NA	NA	NA	Genome-fragment	Not-determined	NA	FALSE	NA	NA	NA	NA	NA	NA	NA	NA	NA	NA	NA	NA	NA
metaspades_6_S6_L001_NODE_952_length_1270_cov_2.37284	1270	2.37284	FALSE	0.49	2	NA	NA	NA	NA	UGV-GENOME-0284989	uvig_528970 SRR6451799_34 length_57960_VirFinder	NA	MGV-GENOME-0284989 1-43169/43169	0.811878	0.188122	NA	NA	NA	NA	NA	Genome-fragment	Not-determined	NA	FALSE	NA	NA	Human GIT	NA	NA	NA	NA	NA	NA	NA	NA	NA	NA
metaspades_6_S6_L001_NODE_961_length_1266_cov_3.27498	1266	3.27498	FALSE	0.41	3	3	NA	NA	NA	NA	uvig_400989 SRR3736990_604 length_21096_VirSorter_cat_2	NA	NA	0.811878	0.188122	NA	1	ssDNA	full	0	Genome-fragment	Not-determined	NA	FALSE	NA	NA	NA	NA	NA	NA	NA	NA	NA	NA	NA	NA	NA
metaspades_6_S6_L001_NODE_976_length_1256_cov_2.22065	1256	2.22065	FALSE	0.44	1	1	NA	NA	NA	NA	NA	NA	NA	0	1	temperate	NA	NA	NA	NA	Genome-fragment	Not-determined	NA	FALSE	NA	NA	NA	NA	NA	NA	NA	NA	NA	NA	NA	NA	NA
metaspades_6_S6_L001_NODE_985_length_1252_cov_2.90226	1252	2.90226	FALSE	0.4	2	1	NA	NA	NA	NA	NA	NA	NA	0.801856	0.198144	NA	NA	NA	NA	NA	Genome-fragment	Low-quality	1.73	FALSE	NA	NA	NA	NA	NA	NA	NA	NA	NA	NA	NA	NA	NA
metaspades_6_S6_L001_NODE_991_length_1249_cov_1.60888	1249	1.60888	FALSE	0.44	1	1	NA	NA	NA	IMGVR_UViG_3300028956_000016|3300028956|Ga0169707_10451	ivig_343 VIRSorter_QSTG01000001_1_Bacteroides_vulgatus_strain_OM08-13BH_OM08-13BH_Scaf1__whole_genome_shotgun_sequence_gene_71_gene_157-84856-142926-cat_5	Kang_0045_ST002_N_NODE_84_length_42059_cov_41.835849	MGV-GENOME-0297506 1-45984/45984	0	1	temperate	NA	NA	NA	NA	Genome-fragment	Low-quality	1.81	FALSE	NA	Bacteroides	NA	NA	NA	Bacteroides	NA	NA	NA	NA	NA	NA	NA
metaspades_7_S7_L001_NODE_1006_length_1039_cov_1.41362	1039	1.41362	FALSE	0.45	1	1	NA	NA	NA	NA	NA	NA	NA	0.811878	0.188122	NA	NA	NA	NA	NA	Genome-fragment	Not-determined	NA	FALSE	NA	NA	NA	NA	NA	NA	NA	NA	NA	NA	NA	NA	NA
metaspades_7_S7_L001_NODE_1027_length_1033_cov_1.57873	1033	1.57873	FALSE	0.66	2	1	NA	NA	NA	NA	uvig_253495 ERR1190827_170-Pro length_97031_VirSorter_cat_5	NA	NA	0.811878	0.188122	NA	NA	NA	NA	NA	Genome-fragment	Not-determined	NA	FALSE	NA	NA	NA	NA	NA	NA	NA	NA	NA	NA	NA	NA	NA
metaspades_7_S7_L001_NODE_1068_length_1014_cov_3.18874	1014	3.18874	FALSE	0.59	2	1	NA	NA	NA	NA	NA	NA	NA	0.811878	0.188122	NA	NA	NA	NA	NA	Genome-fragment	Not-determined	NA	FALSE	NA	NA	NA	NA	NA	NA	NA	NA	NA	NA	NA	NA	NA
metaspades_7_S7_L001_NODE_106_length_2239_cov_4.36584	2239	4.36584	FALSE	0.45	3	2	NA	NA	NA	NA	NA	NA	NA	0.885918	0.114082	NA	0.92	ssDNA	full	0	Genome-fragment	Low-quality	5.34	FALSE	NA	NA	NA	NA	NA	NA	NA	NA	NA	NA	NA	NA	NA
metaspades_7_S7_L001_NODE_1086_length_1010_cov_2.80628	1010	2.80628	FALSE	0.42	1	1	NA	NA	NA	NA	uvig_44023 ERR321497_183 length_34667_VirSorter_cat_2	NA	NA	0.811878	0.188122	NA	NA	NA	NA	NA	Genome-fragment	Not-determined	NA	FALSE	NA	NA	NA	NA	NA	NA	NA	NA	NA	NA	NA	NA	NA
metaspades_7_S7_L001_NODE_1095_length_1009_cov_1.4696	1009	1.4696	FALSE	0.6	2	NA	NA	NA	NA	NA	NA	Han_2018_ERR1398171_NODE_1901_length_8376_cov_8.082322	NA	0.811878	0.188122	NA	NA	NA	NA	NA	Genome-fragment	Not-determined	NA	FALSE	NA	NA	NA	NA	NA	NA	NA	NA	NA	NA	NA	NA	NA
metaspades_7_S7_L001_NODE_1097_length_1008_cov_3.20672	1008	3.20672	FALSE	0.47	2	NA	NA	NA	NA	NA	uvig_339984 SRR769513_59 length_75878_VirSorter_cat_2	NA	NA	0.811878	0.188122	NA	NA	NA	NA	NA	Genome-fragment	Not-determined	NA	FALSE	NA	NA	NA	NA	NA	NA	NA	NA	NA	NA	NA	NA	NA
metaspades_7_S7_L001_NODE_113_length_2136_cov_4.82412	2136	4.82412	FALSE	0.4	2	1	NA	NA	NA	NA	NA	NA	NA	0.952098	0.0479024	virulent	0.895	RNA	full	0	Genome-fragment	Not-determined	NA	FALSE	NA	NA	NA	NA	NA	NA	NA	NA	NA	NA	NA	NA	NA
metaspades_7_S7_L001_NODE_122_length_2095_cov_2.8799	2095	2.8799	FALSE	0.59	1	NA	NA	NA	NA	NA	NA	Han_2018_ERR1398205_NODE_4694_length_5948_cov_11.784151	NA	0.811878	0.188122	NA	NA	NA	NA	NA	Genome-fragment	Not-determined	NA	FALSE	NA	NA	NA	NA	NA	NA	NA	NA	NA	NA	NA	NA	NA
metaspades_7_S7_L001_NODE_136_length_1994_cov_2.29964	1994	2.29964	FALSE	0.59	4	2	NA	NA	NA	NA	NA	NA	NA	0.818086	0.181914	NA	NA	NA	NA	NA	Genome-fragment	Low-quality	4.35	FALSE	NA	Bifidobacterium	NA	NA	NA	Bifidobacterium	NA	NA	NA	NA	NA	NA	NA
metaspades_7_S7_L001_NODE_144_length_1966_cov_2.88435	1966	2.88435	FALSE	0.46	2	2	NA	NA	NA	UGV-GENOME-0286487_1	uvig_309086 ERR2013639_3334 length_10953_VirSorter_cat_2	Rampelli_10002_NODE_703_length_9946_cov_3.009402	MGV-GENOME-0286487 2911-43495/43495	0	1	temperate	NA	NA	NA	NA	Genome-fragment	Low-quality	4.93	FALSE	NA	NA	Human GIT	Lachnospiraceae	Caudovirales	Lachnospiraceae	Duplodnaviria	Heunggongvirae	Uroviricota	Caudoviricetes	formerly Caudovirales	NA	NA
metaspades_7_S7_L001_NODE_150_length_1945_cov_2.77778	1945	2.77778	FALSE	0.52	2	2	NA	NA	NA	NA	NA	NA	NA	0.811878	0.188122	NA	0.967	ssDNA	full	0	Genome-fragment	Not-determined	NA	FALSE	NA	NA	NA	NA	NA	NA	NA	NA	NA	NA	NA	NA	NA
metaspades_7_S7_L001_NODE_151_length_1938_cov_3.43866	1938	3.43866	FALSE	0.52	1	NA	NA	NA	NA	UGV-GENOME-0285373	NA	NA	MGV-GENOME-0285373	0.811878	0.188122	NA	NA	NA	NA	NA	Genome-fragment	Not-determined	NA	FALSE	NA	NA	Human GIT	Sutterella	Caudovirales	Sutterella	Duplodnaviria	Heunggongvirae	Uroviricota	Caudoviricetes	formerly Caudovirales	NA	NA
metaspades_7_S7_L001_NODE_160_length_1898_cov_2.07868	1898	2.07868	FALSE	0.45	1	1	NA	NA	NA	IMGVR_UViG_3300029303_000046|3300029303|Ga0168703_1001106	NA	NA	NA	0.8656	0.1344	NA	NA	NA	NA	NA	Genome-fragment	Low-quality	4.08	FALSE	NA	NA	NA	NA	NA	NA	NA	NA	NA	NA	NA	NA	NA
metaspades_7_S7_L001_NODE_176_length_1823_cov_3.68382	1823	3.68382	FALSE	0.56	1	NA	NA	NA	NA	NA	NA	Han_2018_ERR1398100_NODE_39_length_132878_cov_102.545312	NA	0.811878	0.188122	NA	NA	NA	NA	NA	Genome-fragment	Not-determined	NA	FALSE	NA	NA	NA	NA	NA	NA	NA	NA	NA	NA	NA	NA	NA
metaspades_7_S7_L001_NODE_186_length_1801_cov_5.11283	1801	5.11283	FALSE	0.59	NA	NA	NA	NA	NA	NA	uvig_399614 SRR3736985_121 length_62993_VirSorter_cat_2	NA	NA	0.811878	0.188122	NA	NA	NA	NA	NA	Genome-fragment	Not-determined	NA	FALSE	NA	Neisseria	NA	NA	NA	Neisseria	NA	NA	NA	NA	NA	NA	NA
metaspades_7_S7_L001_NODE_194_length_1757_cov_1.99471	1757	1.99471	FALSE	0.36	2	2	NA	NA	NA	UGV-GENOME-0375476	uvig_192543 ERR911959_411 length_62362_VirSorter_cat_2	NA	MGV-GENOME-0375476 1-146943/146943	0.971879	0.0281209	virulent	0.807	ssDNA	full	0	Genome-fragment	Low-quality	1.38	FALSE	NA	NA	Human GIT	NA	NA	NA	NA	NA	NA	NA	NA	NA	NA
metaspades_7_S7_L001_NODE_20_length_5674_cov_9.16284	5674	9.16284	FALSE	0.31	12	2	NA	NA	NA	IMGVR_UViG_3300029845_000008|3300029845|Ga0245277_1000221	NA	NA	NA	0.811878	0.188122	NA	0.707	ssDNA	full	0	Genome-fragment	Low-quality	4.6	FALSE	VC_972_0	NA	NA	NA	NA	NA	NA	NA	NA	NA	NA	NA	NA
metaspades_7_S7_L001_NODE_215_length_1704_cov_2.26562	1704	2.26562	FALSE	0.48	1	NA	NA	NA	NA	NA	ivig_4448 VIRSorter_NZ_KE150480_1_Sutterella_wadsworthensis_HGA0223_acAqX-supercont1_1__whole_genome_shotgun_sequence_gene_200_gene_254-237126-286371-cat_5	NA	NA	0.811878	0.188122	NA	NA	NA	NA	NA	Genome-fragment	Not-determined	NA	FALSE	NA	NA	NA	NA	NA	NA	NA	NA	NA	NA	NA	NA	NA
metaspades_7_S7_L001_NODE_246_length_1639_cov_3.77904	1639	3.77904	FALSE	0.39	3	1	NA	NA	NA	NA	NA	NA	NA	0.709308	0.290692	NA	0.847	ssDNA	full	0	Genome-fragment	Low-quality	2.54	FALSE	NA	NA	NA	NA	NA	NA	NA	NA	NA	NA	NA	NA	NA
metaspades_7_S7_L001_NODE_248_length_1634_cov_3.24066	1634	3.24066	FALSE	0.39	2	NA	NA	NA	NA	UGV-GENOME-0305302	uvig_500289 SRR5127460_51 length_62151_VirSorter_cat_2	NA	NA	0.811878	0.188122	NA	NA	NA	NA	NA	Genome-fragment	Not-determined	NA	FALSE	NA	NA	Human GIT	unclassified	NA	unclassified	NA	NA	NA	NA	NA	NA	NA
metaspades_7_S7_L001_NODE_261_length_1597_cov_2.5227	1597	2.5227	FALSE	0.65	4	2	NA	NA	NA	NA	NA	NA	NA	0.811878	0.188122	NA	0.78	dsDNAphage	full	0	Genome-fragment	Low-quality	3.71	FALSE	NA	NA	NA	NA	NA	NA	NA	NA	NA	NA	NA	NA	NA
metaspades_7_S7_L001_NODE_263_length_1596_cov_2.56846	1596	2.56846	FALSE	0.41	3	2	NA	NA	NA	NA	NA	NA	MGV-GENOME-0322796 1028-55570/55570	0.811878	0.188122	NA	NA	NA	NA	NA	Genome-fragment	Low-quality	2.48	FALSE	NA	NA	NA	NA	NA	NA	NA	NA	NA	NA	NA	NA	NA
metaspades_7_S7_L001_NODE_275_length_1582_cov_2.31041	1582	2.31041	FALSE	0.43	4	NA	NA	NA	NA	IMGVR_UViG_3300014950_000008|3300014950|Ga0169861_100668	NA	NA	NA	0.811878	0.188122	NA	0.98	ssDNA	full	0	Genome-fragment	Not-determined	NA	FALSE	NA	NA	NA	NA	NA	NA	NA	NA	NA	NA	NA	NA	NA
metaspades_7_S7_L001_NODE_316_length_1515_cov_2.38288	1515	2.38288	FALSE	0.52	2	NA	NA	NA	NA	NA	NA	Han_2018_ERR1398100_NODE_39_length_132878_cov_102.545312	NA	0.811878	0.188122	NA	NA	NA	NA	NA	Genome-fragment	Not-determined	NA	FALSE	NA	NA	NA	NA	NA	NA	NA	NA	NA	NA	NA	NA	NA
metaspades_7_S7_L001_NODE_351_length_1459_cov_1.64601	1459	1.64601	FALSE	0.52	3	2	NA	NA	NA	NA	uvig_441366 SRR5056948_27-Pro length_199638_VirSorter_cat_5	Moreno-Gallego_2019_ERR2868027_NODE_36_length_11525_cov_8.428509	NA	0.1	0.9	NA	0.633	dsDNAphage	full	0	Genome-fragment	Low-quality	2.98	FALSE	NA	NA	NA	NA	NA	NA	NA	NA	NA	NA	NA	NA	NA
metaspades_7_S7_L001_NODE_394_length_1417_cov_1.95007	1417	1.95007	FALSE	0.55	2	1	NA	NA	NA	UGV-GENOME-4435113	uvig_444348 SRR5056950_208 length_65496_VirSorter_cat_2	Ma_2019_SRR413676_NODE_100_length_119990_cov_9.389044	MGV-GENOME-0372239 1-120024/120024	0.05	0.95	NA	NA	NA	NA	NA	Genome-fragment	Not-determined	NA	FALSE	NA	NA	Human GIT	Faecalibacterium	Caudovirales	Faecalibacterium	Duplodnaviria	Heunggongvirae	Uroviricota	Caudoviricetes	formerly Caudovirales	NA	NA
metaspades_7_S7_L001_NODE_410_length_1394_cov_2.354	1394	2.354	FALSE	0.5	3	1	NA	NA	NA	NA	NA	NA	MGV-GENOME-0375925 1-150726/150726	0.535022	0.464978	NA	0.98	ssDNA	full	0	Genome-fragment	Not-determined	NA	FALSE	NA	NA	NA	NA	NA	NA	NA	NA	NA	NA	NA	NA	NA
metaspades_7_S7_L001_NODE_430_length_1372_cov_3.02658	1372	3.02658	FALSE	0.4	1	NA	NA	NA	NA	UGV-GENOME-0343934	uvig_107825 ERR525920_138 length_75839_VirSorter_cat_2	NA	NA	0.811878	0.188122	NA	NA	NA	NA	NA	Genome-fragment	Not-determined	NA	FALSE	NA	NA	Human GIT	unclassified	NA	unclassified	NA	NA	NA	NA	NA	NA	NA
metaspades_7_S7_L001_NODE_439_length_1356_cov_2.39969	1356	2.39969	FALSE	0.55	2	NA	NA	NA	NA	NA	NA	NA	NA	0.811878	0.188122	NA	NA	NA	NA	NA	Genome-fragment	Not-determined	NA	FALSE	NA	NA	NA	NA	NA	NA	NA	NA	NA	NA	NA	NA	NA
metaspades_7_S7_L001_NODE_488_length_1310_cov_2.35299	1310	2.35299	FALSE	0.42	3	NA	NA	NA	NA	NA	uvig_260475 ERR1297709_159 length_47053_VirSorter_cat_2	NA	NA	0.811878	0.188122	NA	NA	NA	NA	NA	Genome-fragment	Not-determined	NA	FALSE	NA	NA	NA	NA	NA	NA	NA	NA	NA	NA	NA	NA	NA
metaspades_7_S7_L001_NODE_496_length_1306_cov_2.55715	1306	2.55715	FALSE	0.41	2	NA	NA	NA	NA	NA	uvig_567319 SRR5580120_460 length_71001_VirSorter_cat_1	NA	NA	0.811878	0.188122	NA	NA	NA	NA	NA	Genome-fragment	Not-determined	NA	FALSE	NA	NA	NA	NA	NA	NA	NA	NA	NA	NA	NA	NA	NA
metaspades_7_S7_L001_NODE_49_length_3021_cov_4.60486	3021	4.60486	FALSE	0.39	3	2	NA	NA	NA	NA	NA	NA	NA	0	1	temperate	NA	NA	NA	NA	Genome-fragment	Low-quality	6.58	FALSE	NA	NA	NA	NA	NA	NA	NA	NA	NA	NA	NA	NA	NA
metaspades_7_S7_L001_NODE_539_length_1271_cov_1.54359	1271	1.54359	FALSE	0.49	2	2	NA	NA	NA	NA	uvig_266766 ERR1293922_287 length_26181_VirSorter_cat_2	Ma_2019_SRR341649_NODE_3656_length_5450_cov_19.463392	NA	0.65	0.35	NA	NA	NA	NA	NA	Genome-fragment	Not-determined	NA	FALSE	NA	NA	NA	NA	NA	NA	NA	NA	NA	NA	NA	NA	NA
metaspades_7_S7_L001_NODE_550_length_1261_cov_2.36816	1261	2.36816	FALSE	0.37	3	1	NA	NA	NA	NA	NA	NA	NA	0.811878	0.188122	NA	NA	NA	NA	NA	Genome-fragment	Low-quality	2.18	FALSE	NA	NA	NA	NA	NA	NA	NA	NA	NA	NA	NA	NA	NA
metaspades_7_S7_L001_NODE_551_length_1260_cov_3.81494	1260	3.81494	FALSE	0.52	1	NA	NA	NA	NA	UGV-GENOME-0326084	uvig_147731 ERR589572_44 length_122034_VirSorter_cat_2	Han_2018_ERR1398260_NODE_2008_length_9472_cov_6.194860	MGV-GENOME-0276734 1-41575/41575	0.939213	0.060787	NA	NA	NA	NA	NA	Genome-fragment	Not-determined	NA	FALSE	NA	NA	Human GIT	Bacteroides	NA	Bacteroides	NA	NA	NA	NA	NA	NA	NA
metaspades_7_S7_L001_NODE_569_length_1239_cov_2.2027	1239	2.2027	FALSE	0.42	5	1	NA	NA	NA	UGV-GENOME-0282343_1	uvig_31361 ERR321642_1053 length_21702_VirFinder_VirSorter_cat_1	NA	MGV-GENOME-0168350 1-22967/22967	0.8772	0.1228	NA	0.987	ssDNA	full	0	Genome-fragment	Low-quality	2.2	FALSE	NA	NA	Human GIT	Clostridiales	Caudovirales	Clostridiales	Duplodnaviria	Heunggongvirae	Uroviricota	Caudoviricetes	formerly Caudovirales	NA	NA
metaspades_7_S7_L001_NODE_601_length_1219_cov_1.811	1219	1.811	FALSE	0.5	2	1	NA	NA	NA	NA	NA	NA	NA	0.811878	0.188122	NA	0.7	dsDNAphage	full	0	Genome-fragment	Low-quality	0.8	FALSE	NA	NA	NA	NA	NA	NA	NA	NA	NA	NA	NA	NA	NA
metaspades_7_S7_L001_NODE_608_length_1214_cov_1.43658	1214	1.43658	FALSE	0.34	2	NA	NA	NA	NA	IMGVR_UViG_3300014799_000004|3300014799|Ga0134377_1000267	uvig_26555 ERR209481_933 length_13784_VirFinder	Ma_2019_SRR413667_NODE_2073_length_10751_cov_37.485041	NA	0.811878	0.188122	NA	NA	NA	NA	NA	Genome-fragment	Not-determined	NA	FALSE	NA	NA	NA	NA	NA	NA	NA	NA	NA	NA	NA	NA	NA
metaspades_7_S7_L001_NODE_61_length_2744_cov_4.72071	2744	4.72071	FALSE	0.51	2	NA	NA	NA	NA	NA	NA	NA	NA	0.811878	0.188122	NA	NA	NA	NA	NA	Genome-fragment	Not-determined	NA	FALSE	NA	Neisseria	NA	NA	NA	Neisseria	NA	NA	NA	NA	NA	NA	NA
metaspades_7_S7_L001_NODE_626_length_1203_cov_1.5784	1203	1.5784	FALSE	0.59	2	NA	NA	NA	NA	NA	NA	Shkoporov_2019_SRR9161502_NODE_5484_length_6924_cov_44.411268	NA	0.811878	0.188122	NA	NA	NA	NA	NA	Genome-fragment	Not-determined	NA	FALSE	NA	NA	NA	NA	NA	NA	NA	NA	NA	NA	NA	NA	NA
metaspades_7_S7_L001_NODE_669_length_1179_cov_2.81851	1179	2.81851	FALSE	0.51	2	NA	NA	NA	NA	UGV-GENOME-0360249	ivig_3353 VIRSorter__12718_7_37_4_gene_41_gene_194-48797-183024-cat_5	NA	MGV-GENOME-0375729 1-148942/148942	0.811878	0.188122	NA	NA	NA	NA	NA	Genome-fragment	Not-determined	NA	FALSE	NA	NA	Human GIT	Bacteria	NA	Bacteria	NA	NA	NA	NA	NA	NA	NA
metaspades_7_S7_L001_NODE_723_length_1147_cov_1.66667	1147	1.66667	FALSE	0.45	3	1	NA	NA	NA	NA	uvig_167495 ERR688621_233 length_57103_VirSorter_cat_2	NA	NA	0.811878	0.188122	NA	NA	NA	NA	NA	Genome-fragment	Not-determined	NA	FALSE	NA	NA	NA	NA	NA	NA	NA	NA	NA	NA	NA	NA	NA
metaspades_7_S7_L001_NODE_729_length_1144_cov_2.17631	1144	2.17631	FALSE	0.58	1	1	NA	NA	NA	UGV-GENOME-0312191	ivig_3933 VIRSorter__18048_1_70_1_gene_95_gene_168-104370-160562-cat_5	Han_2018_ERR1398155_NODE_2988_length_5915_cov_182.813140	MGV-GENOME-0295751 1397-45566/45566	0.4625	0.5375	NA	NA	NA	NA	NA	Genome-fragment	Not-determined	NA	FALSE	NA	NA	Human GIT	Faecalibacterium	Caudovirales	Faecalibacterium	Duplodnaviria	Heunggongvirae	Uroviricota	Caudoviricetes	formerly Caudovirales	NA	NA
metaspades_7_S7_L001_NODE_745_length_1134_cov_4.10287	1134	4.10287	FALSE	0.52	1	1	NA	NA	NA	NA	NA	NA	NA	0.811878	0.188122	NA	NA	NA	NA	NA	Genome-fragment	Not-determined	NA	FALSE	NA	NA	NA	NA	NA	NA	NA	NA	NA	NA	NA	NA	NA
metaspades_7_S7_L001_NODE_798_length_1110_cov_2.55829	1110	2.55829	FALSE	0.36	1	1	NA	NA	NA	NA	uvig_164501 ERR688506_641 length_40019_VirSorter_cat_2	Ma_2019_SRR413661_NODE_401_length_44202_cov_11.199493	NA	0.811878	0.188122	NA	NA	NA	NA	NA	Genome-fragment	Not-determined	NA	FALSE	NA	NA	NA	NA	NA	NA	NA	NA	NA	NA	NA	NA	NA
metaspades_7_S7_L001_NODE_79_length_2548_cov_6.12395	2548	6.12395	FALSE	0.39	2	2	NA	NA	NA	NA	uvig_520408 SRR6451822_33 length_87676_VirSorter_cat_2	NA	NA	0.952098	0.0479024	virulent	0.973	ssDNA	full	0	Genome-fragment	Not-determined	NA	FALSE	NA	NA	NA	NA	NA	NA	NA	NA	NA	NA	NA	NA	NA
metaspades_7_S7_L001_NODE_803_length_1107_cov_2.76806	1107	2.76806	FALSE	0.41	1	NA	NA	NA	NA	NA	uvig_361082 SRR1211418_225 length_19061_VirSorter_cat_2	NA	NA	0.811878	0.188122	NA	NA	NA	NA	NA	Genome-fragment	Not-determined	NA	FALSE	NA	NA	NA	NA	NA	NA	NA	NA	NA	NA	NA	NA	NA
metaspades_7_S7_L001_NODE_806_length_1107_cov_1.70722	1107	1.70722	FALSE	0.64	2	2	NA	NA	NA	NA	NA	NA	NA	0.811878	0.188122	NA	NA	NA	NA	NA	Genome-fragment	Low-quality	0.42	FALSE	NA	NA	NA	NA	NA	NA	NA	NA	NA	NA	NA	NA	NA
metaspades_7_S7_L001_NODE_816_length_1103_cov_2.48473	1103	2.48473	FALSE	0.52	3	NA	NA	NA	NA	NA	NA	NA	NA	0.811878	0.188122	NA	NA	NA	NA	NA	Genome-fragment	Not-determined	NA	FALSE	NA	NA	NA	NA	NA	NA	NA	NA	NA	NA	NA	NA	NA
metaspades_7_S7_L001_NODE_82_length_2532_cov_3.92289	2532	3.92289	FALSE	0.42	4	2	NA	NA	NA	UGV-GENOME-0332163	NA	NA	MGV-GENOME-0332163 1-60236/60236	0.850245	0.149755	NA	NA	NA	NA	NA	Genome-fragment	Low-quality	4.78	FALSE	NA	NA	Human GIT	Lachnospiraceae	NA	Lachnospiraceae	NA	NA	NA	NA	NA	NA	NA
metaspades_7_S7_L001_NODE_852_length_1091_cov_1.88127	1091	1.88127	FALSE	0.37	3	1	NA	NA	NA	NA	NA	NA	NA	0.811878	0.188122	NA	0.98	ssDNA	full	0	Genome-fragment	Low-quality	0.32	FALSE	NA	NA	NA	NA	NA	NA	NA	NA	NA	NA	NA	NA	NA
metaspades_7_S7_L001_NODE_855_length_1090_cov_1.26957	1090	1.26957	FALSE	0.62	1	NA	NA	NA	NA	NA	NA	NA	NA	0.840334	0.159666	NA	NA	NA	NA	NA	Genome-fragment	Not-determined	NA	FALSE	NA	NA	NA	NA	NA	NA	NA	NA	NA	NA	NA	NA	NA
metaspades_7_S7_L001_NODE_880_length_1084_cov_2.08455	1084	2.08455	FALSE	0.57	1	NA	NA	NA	NA	NA	NA	NA	NA	0.811878	0.188122	NA	NA	NA	NA	NA	Genome-fragment	Not-determined	NA	FALSE	NA	NA	NA	NA	NA	NA	NA	NA	NA	NA	NA	NA	NA
metaspades_7_S7_L001_NODE_882_length_1084_cov_1.26822	1084	1.26822	FALSE	0.46	2	1	NA	NA	NA	NA	NA	NA	NA	0.811878	0.188122	NA	NA	NA	NA	NA	Genome-fragment	Not-determined	NA	FALSE	NA	NA	NA	NA	NA	NA	NA	NA	NA	NA	NA	NA	NA
metaspades_7_S7_L001_NODE_911_length_1071_cov_1.6624	1071	1.6624	FALSE	0.57	2	1	NA	NA	NA	NA	NA	NA	NA	0.811878	0.188122	NA	0.973	ssDNA	full	0	Genome-fragment	Not-determined	NA	FALSE	NA	NA	NA	NA	NA	NA	NA	NA	NA	NA	NA	NA	NA
metaspades_7_S7_L001_NODE_934_length_1064_cov_2.05451	1064	2.05451	FALSE	0.41	1	1	NA	NA	NA	NA	NA	NA	NA	0.811878	0.188122	NA	NA	NA	NA	NA	Genome-fragment	Low-quality	0.7	FALSE	NA	NA	NA	NA	NA	NA	NA	NA	NA	NA	NA	NA	NA
metaspades_7_S7_L001_NODE_935_length_1064_cov_1.68087	1064	1.68087	FALSE	0.56	1	NA	NA	NA	NA	NA	NA	NA	NA	0.811878	0.188122	NA	NA	NA	NA	NA	Genome-fragment	Not-determined	NA	FALSE	NA	NA	NA	NA	NA	NA	NA	NA	NA	NA	NA	NA	NA
metaspades_7_S7_L001_NODE_987_length_1045_cov_2.84848	1045	2.84848	FALSE	0.58	2	1	NA	NA	NA	NA	NA	NA	NA	0.780197	0.219803	NA	0.967	ssDNA	full	0	Genome-fragment	Low-quality	2.27	FALSE	NA	NA	NA	NA	NA	NA	NA	NA	NA	NA	NA	NA	NA
metaspades_8_S8_L001_NODE_101_length_7692_cov_4.60665	7692	4.60665	FALSE	0.43	5	2	NA	NA	NA	NA	uvig_8685 ERR209479_32 length_100222_VirSorter_cat_2	NA	NA	0.997299	0.00270138	virulent	NA	NA	NA	NA	Genome-fragment	Not-determined	NA	FALSE	VC_744_0	NA	NA	NA	NA	NA	NA	NA	NA	NA	NA	NA	NA
metaspades_8_S8_L001_NODE_1026_length_1200_cov_2.1738	1200	2.1738	FALSE	0.43	1	1	NA	NA	NA	UGV-GENOME-0250510	uvig_258812 ERR1190936_829 length_29300_VirSorter_cat_2	Ma_2019_SRR413623_NODE_919_length_30521_cov_8.801516	MGV-GENOME-0353723 15067-82575/82575	0.811878	0.188122	NA	NA	NA	NA	NA	Genome-fragment	Not-determined	NA	FALSE	NA	NA	Human GIT	Lachnospiraceae	NA	Lachnospiraceae	NA	NA	NA	NA	NA	NA	NA
metaspades_8_S8_L001_NODE_1028_length_1198_cov_2.12861	1198	2.12861	FALSE	0.49	2	2	NA	NA	NA	IMGVR_UViG_3300029702_000005|3300029702|Ga0245265_100332|1278-83689	NA	Ma_2019_SRR341658_NODE_4170_length_5736_cov_6.769935	NA	0.811878	0.188122	NA	NA	dsDNAphage	lt2gene	1	Genome-fragment	Low-quality	2.14	FALSE	NA	NA	NA	NA	NA	NA	NA	NA	NA	NA	NA	NA	NA
metaspades_8_S8_L001_NODE_1036_length_1194_cov_2.29939	1194	2.29939	FALSE	0.47	1	NA	NA	NA	NA	NA	uvig_262840 ERR1297687_30 length_100379_VirSorter_cat_2	Ma_2019_SRR413742_NODE_58_length_153768_cov_26.578734	NA	0.811878	0.188122	NA	NA	NA	NA	NA	Genome-fragment	Not-determined	NA	FALSE	NA	NA	NA	NA	NA	NA	NA	NA	NA	NA	NA	NA	NA
metaspades_8_S8_L001_NODE_1050_length_1183_cov_1.6977	1183	1.6977	FALSE	0.55	3	2	NA	NA	NA	IMGVR_UViG_3300029771_000005|3300029771|Ga0243801_100557	uvig_406272 SRR3992959_74 length_62229_VirSorter_cat_2	NA	MGV-GENOME-0335857 1-62405/62405	0.811878	0.188122	NA	1	ssDNA	full	0	Genome-fragment	Low-quality	9.01	FALSE	NA	NA	NA	NA	NA	NA	NA	NA	NA	NA	NA	NA	NA
metaspades_8_S8_L001_NODE_1116_length_1142_cov_2.19687	1142	2.19687	FALSE	0.44	2	1	NA	NA	NA	NA	NA	NA	NA	0.811878	0.188122	NA	0.993	ssDNA	full	0	Genome-fragment	Not-determined	NA	FALSE	NA	NA	NA	NA	NA	NA	NA	NA	NA	NA	NA	NA	NA
metaspades_8_S8_L001_NODE_1153_length_1119_cov_1.38158	1119	1.38158	FALSE	0.57	2	NA	NA	NA	NA	NA	uvig_169716 ERR688574_315 length_45637_VirSorter_cat_2	NA	NA	0.811878	0.188122	NA	NA	NA	NA	NA	Genome-fragment	Not-determined	NA	FALSE	NA	NA	NA	NA	NA	NA	NA	NA	NA	NA	NA	NA	NA
metaspades_8_S8_L001_NODE_1209_length_1086_cov_2.0805	1086	2.0805	FALSE	0.49	2	1	NA	NA	NA	NA	NA	Moreno-Gallego_2019_ERR2867985_NODE_95_length_5836_cov_33.716139	NA	0.811878	0.188122	NA	NA	NA	NA	NA	Genome-fragment	Low-quality	1.56	FALSE	NA	NA	NA	NA	NA	NA	NA	NA	NA	NA	NA	NA	NA
metaspades_8_S8_L001_NODE_1226_length_1080_cov_2.15512	1080	2.15512	FALSE	0.45	3	1	NA	NA	NA	NA	NA	NA	NA	0.811878	0.188122	NA	0.953	ssDNA	full	0	Genome-fragment	Low-quality	0.65	FALSE	NA	NA	NA	NA	NA	NA	NA	NA	NA	NA	NA	NA	NA
metaspades_8_S8_L001_NODE_1261_length_1062_cov_2.25124	1062	2.25124	FALSE	0.4	1	1	NA	NA	NA	UGV-GENOME-0376643_1	uvig_308770 ERR2013609_741 length_50585_VirSorter_cat_2	NA	MGV-GENOME-0369041 1-105217/105217	0.850245	0.149755	NA	NA	NA	NA	NA	Genome-fragment	Low-quality	1.1	FALSE	NA	NA	Human GIT	Lachnospira	Caudovirales	Lachnospira	Duplodnaviria	Heunggongvirae	Uroviricota	Caudoviricetes	formerly Caudovirales	NA	NA
metaspades_8_S8_L001_NODE_1268_length_1057_cov_13.3114	1057	13.3114	FALSE	0.5	2	NA	NA	NA	NA	UGV-GENOME-0322523	NA	NA	MGV-GENOME-0322523 1-55449/55449	0.811878	0.188122	NA	NA	NA	NA	NA	Genome-fragment	Not-determined	NA	FALSE	NA	Mycoplasma	Human GIT	Faecalibacterium	Caudovirales	Mycoplasma	Duplodnaviria	Heunggongvirae	Uroviricota	Caudoviricetes	formerly Caudovirales	NA	NA
metaspades_8_S8_L001_NODE_1270_length_1057_cov_1.94012	1057	1.94012	FALSE	0.59	3	1	NA	NA	NA	NA	NA	NA	NA	0.811878	0.188122	NA	0.98	ssDNA	full	0	Genome-fragment	Not-determined	NA	FALSE	NA	NA	NA	NA	NA	NA	NA	NA	NA	NA	NA	NA	NA
metaspades_8_S8_L001_NODE_1333_length_1031_cov_1.37705	1031	1.37705	FALSE	0.37	2	1	NA	NA	NA	NA	uvig_144832 ERR589745_103 length_119468_VirSorter_cat_2	NA	MGV-GENOME-0299347 1-46449/46449	0.811878	0.188122	NA	0.907	ssDNA	full	0	Genome-fragment	Not-determined	NA	FALSE	NA	NA	NA	NA	NA	NA	NA	NA	NA	NA	NA	NA	NA
metaspades_8_S8_L001_NODE_1352_length_1023_cov_2.89153	1023	2.89153	FALSE	0.55	1	1	NA	NA	NA	NA	NA	NA	NA	0	1	temperate	NA	NA	NA	NA	Genome-fragment	Not-determined	NA	FALSE	NA	NA	NA	NA	NA	NA	NA	NA	NA	NA	NA	NA	NA
metaspades_8_S8_L001_NODE_1416_length_1005_cov_1.81474	1005	1.81474	FALSE	0.52	1	1	NA	NA	NA	UGV-GENOME-0260140	NA	NA	MGV-GENOME-0260140 1-38469/38469	0.811878	0.188122	NA	NA	dsDNAphage	lt2gene	1	Genome-fragment	Low-quality	1.7	FALSE	NA	NA	Human GIT	Clostridiales	Caudovirales	Clostridiales	Duplodnaviria	Heunggongvirae	Uroviricota	Caudoviricetes	formerly Caudovirales	NA	NA
metaspades_8_S8_L001_NODE_1427_length_1002_cov_2.84583	1002	2.84583	FALSE	0.55	1	NA	NA	NA	NA	NA	NA	NA	NA	0.811878	0.188122	NA	NA	NA	NA	NA	Genome-fragment	Not-determined	NA	FALSE	NA	NA	NA	NA	NA	NA	NA	NA	NA	NA	NA	NA	NA
metaspades_8_S8_L001_NODE_1429_length_1002_cov_1.76769	1002	1.76769	FALSE	0.57	1	1	NA	NA	NA	NA	NA	NA	MGV-GENOME-0352878 1-67143/81232	0.998162	0.0018382	virulent	NA	NA	NA	NA	Genome-fragment	Not-determined	NA	FALSE	NA	NA	NA	NA	NA	NA	NA	NA	NA	NA	NA	NA	NA
metaspades_8_S8_L001_NODE_16_length_14174_cov_4.34082	14174	4.34082	FALSE	0.43	11	3	NA	NA	NA	NA	uvig_415338 SRR3993033_44 length_91343_VirSorter_cat_2	NA	NA	0.856146	0.143854	NA	NA	NA	NA	NA	Genome-fragment	Not-determined	NA	FALSE	VC_861_0	NA	NA	NA	NA	NA	NA	NA	NA	NA	NA	NA	NA
metaspades_8_S8_L001_NODE_175_length_5506_cov_4.27518	5506	4.27518	FALSE	0.54	7	3	NA	NA	NA	NA	NA	NA	NA	0.841197	0.158803	NA	NA	NA	NA	NA	Genome-fragment	Not-determined	NA	FALSE	VC_1029_0	Pseudoflavonifractor	NA	NA	NA	Pseudoflavonifractor	NA	NA	NA	NA	NA	NA	NA
metaspades_8_S8_L001_NODE_184_length_5263_cov_6.3126	5263	6.3126	FALSE	0.43	5	2	NA	NA	NA	NA	uvig_180616 ERR912140_207 length_92689_VirSorter_cat_2	NA	NA	0.811878	0.188122	NA	NA	NA	NA	NA	Genome-fragment	Not-determined	NA	FALSE	NA	NA	NA	NA	NA	NA	NA	NA	NA	NA	NA	NA	NA
metaspades_8_S8_L001_NODE_242_length_4328_cov_5.25883	4328	5.25883	FALSE	0.43	5	4	NA	NA	NA	NA	NA	NA	NA	0.811878	0.188122	NA	NA	NA	NA	NA	Genome-fragment	Low-quality	2.14	FALSE	VC_350_0	NA	NA	NA	NA	NA	NA	NA	NA	NA	NA	NA	NA
metaspades_8_S8_L001_NODE_254_length_4216_cov_5.22326	4216	5.22326	FALSE	0.45	4	1	NA	NA	NA	NA	uvig_263237 ERR1297749_167 length_24502_VirSorter_cat_2	NA	NA	0.811878	0.188122	NA	NA	NA	NA	NA	Genome-fragment	Not-determined	NA	FALSE	NA	NA	NA	NA	NA	NA	NA	NA	NA	NA	NA	NA	NA
metaspades_8_S8_L001_NODE_255_length_4210_cov_5.64019	4210	5.64019	FALSE	0.4	4	2	NA	NA	NA	NA	uvig_85345 ERR414471_588 length_56929_VirSorter_cat_2	NA	NA	0.811878	0.188122	NA	NA	NA	NA	NA	Genome-fragment	Not-determined	NA	FALSE	VC_1008_0	NA	NA	NA	NA	NA	NA	NA	NA	NA	NA	NA	NA
metaspades_8_S8_L001_NODE_289_length_3889_cov_6.12102	3889	6.12102	FALSE	0.43	3	3	NA	NA	NA	NA	uvig_367768 SRR1761685_407 length_33764_VirSorter_cat_2	NA	NA	0.811878	0.188122	NA	0.827	dsDNAphage	full	0	Genome-fragment	Low-quality	5.38	FALSE	VC_832_0	NA	NA	NA	NA	NA	NA	NA	NA	NA	NA	NA	NA
metaspades_8_S8_L001_NODE_316_length_3600_cov_3.82511	3600	3.82511	FALSE	0.41	4	4	NA	NA	NA	NA	uvig_111153 ERR525747_123-Pro length_60828_VirSorter_cat_5	Rampelli_20002_NODE_802_length_13341_cov_21.286542	NA	0.997299	0.00270138	virulent	0.953	dsDNAphage	full	0	Genome-fragment	Not-determined	NA	FALSE	NA	NA	NA	NA	NA	NA	NA	NA	NA	NA	NA	NA	NA
metaspades_8_S8_L001_NODE_376_length_3089_cov_5.51187	3089	5.51187	FALSE	0.59	3	NA	NA	NA	NA	NA	uvig_399614 SRR3736985_121 length_62993_VirSorter_cat_2	NA	NA	0.811878	0.188122	NA	NA	NA	NA	NA	Genome-fragment	Not-determined	NA	FALSE	NA	Neisseria	NA	NA	NA	Neisseria	NA	NA	NA	NA	NA	NA	NA
metaspades_8_S8_L001_NODE_396_length_2911_cov_2.94853	2911	2.94853	FALSE	0.47	5	2	NA	NA	NA	NA	NA	NA	NA	0.811878	0.188122	NA	0.567	dsDNAphage	full	0	Genome-fragment	Not-determined	NA	FALSE	NA	NA	NA	NA	NA	NA	NA	NA	NA	NA	NA	NA	NA
metaspades_8_S8_L001_NODE_399_length_2857_cov_3.58458	2857	3.58458	FALSE	0.5	5	3	NA	NA	NA	NA	uvig_514479 SRR6028244_476 length_17489_VirSorter_cat_2	Ma_2019_SRR413761_NODE_2400_length_18059_cov_8.719174	NA	0.811878	0.188122	NA	0.767	ssDNA	full	0	Genome-fragment	Not-determined	NA	FALSE	NA	NA	NA	NA	NA	NA	NA	NA	NA	NA	NA	NA	NA
metaspades_8_S8_L001_NODE_403_length_2833_cov_5.75918	2833	5.75918	FALSE	0.43	3	2	NA	NA	NA	NA	uvig_82052 ERR414370_106 length_81180_VirSorter_cat_2	NA	NA	0.811878	0.188122	NA	NA	NA	NA	NA	Genome-fragment	Not-determined	NA	FALSE	NA	NA	NA	NA	NA	NA	NA	NA	NA	NA	NA	NA	NA
metaspades_8_S8_L001_NODE_416_length_2769_cov_2.43994	2769	2.43994	FALSE	0.53	1	1	NA	NA	NA	UGV-GENOME-0357841	uvig_191317 ERR912092_45 length_150950_VirSorter_cat_2	NA	MGV-GENOME-0357841 1-87137/87137	0.811878	0.188122	NA	NA	NA	NA	NA	Genome-fragment	Low-quality	2.46	FALSE	NA	NA	Human GIT	unclassified	NA	unclassified	NA	NA	NA	NA	NA	NA	NA
metaspades_8_S8_L001_NODE_421_length_2711_cov_3.80761	2711	3.80761	FALSE	0.48	5	2	NA	NA	NA	NA	uvig_280596 ERR1305896_2452 length_19111_VirSorter_cat_2	NA	NA	0.997576	0.00242385	virulent	0.953	ssDNA	full	0	Genome-fragment	Not-determined	NA	FALSE	NA	NA	NA	NA	NA	NA	NA	NA	NA	NA	NA	NA	NA
metaspades_8_S8_L001_NODE_438_length_2603_cov_2.78493	2603	2.78493	FALSE	0.47	1	1	NA	NA	NA	NA	NA	Ma_2019_SRR341711_NODE_1703_length_10338_cov_3.101332	NA	0.811878	0.188122	NA	NA	NA	NA	NA	Genome-fragment	Not-determined	NA	FALSE	NA	NA	NA	NA	NA	NA	NA	NA	NA	NA	NA	NA	NA
metaspades_8_S8_L001_NODE_440_length_2593_cov_5.30615	2593	5.30615	FALSE	0.5	3	2	NA	NA	NA	NA	NA	NA	NA	0.1625	0.8375	NA	0.987	ssDNA	full	0	Genome-fragment	Not-determined	NA	FALSE	NA	NA	NA	NA	NA	NA	NA	NA	NA	NA	NA	NA	NA
metaspades_8_S8_L001_NODE_454_length_2527_cov_4.08576	2527	4.08576	FALSE	0.5	3	2	NA	NA	NA	NA	NA	Shkoporov_2018_SRR6128074_NODE_635_length_6607_cov_7.153388	NA	0.811878	0.188122	NA	NA	NA	NA	NA	Genome-fragment	Not-determined	NA	FALSE	NA	NA	NA	NA	NA	NA	NA	NA	NA	NA	NA	NA	NA
metaspades_8_S8_L001_NODE_47_length_10649_cov_5.54842	10649	5.54842	FALSE	0.45	11	5	NA	NA	NA	NA	uvig_97102 ERR479462_37 length_94175_VirSorter_cat_2	NA	NA	0.931779	0.0682209	NA	NA	NA	NA	NA	Genome-fragment	Not-determined	NA	FALSE	VC_887_0	NA	NA	NA	NA	NA	NA	NA	NA	NA	NA	NA	NA
metaspades_8_S8_L001_NODE_506_length_2220_cov_3.22217	2220	3.22217	FALSE	0.35	5	3	NA	NA	NA	NA	NA	NA	NA	0.971879	0.0281209	virulent	NA	NA	NA	NA	Genome-fragment	Low-quality	1.65	FALSE	NA	NA	NA	NA	NA	NA	NA	NA	NA	NA	NA	NA	NA
metaspades_8_S8_L001_NODE_512_length_2193_cov_1.91207	2193	1.91207	FALSE	0.53	3	2	NA	NA	NA	NA	uvig_336951 SRR341630_266-Pro length_34227_VirSorter_cat_5	NA	NA	0.811878	0.188122	NA	1	ssDNA	full	0	Genome-fragment	Not-determined	NA	FALSE	NA	NA	NA	NA	NA	NA	NA	NA	NA	NA	NA	NA	NA
metaspades_8_S8_L001_NODE_525_length_2123_cov_6.47582	2123	6.47582	FALSE	0.46	3	2	NA	NA	NA	NA	NA	NA	NA	0.840223	0.159777	NA	0.913	ssDNA	full	0	Genome-fragment	Low-quality	2.62	FALSE	NA	NA	NA	NA	NA	NA	NA	NA	NA	NA	NA	NA	NA
metaspades_8_S8_L001_NODE_531_length_2064_cov_1.84271	2064	1.84271	FALSE	0.46	3	NA	NA	NA	NA	NA	NA	NA	NA	0.811878	0.188122	NA	NA	NA	NA	NA	Genome-fragment	Not-determined	NA	FALSE	NA	NA	NA	NA	NA	NA	NA	NA	NA	NA	NA	NA	NA
metaspades_8_S8_L001_NODE_550_length_1979_cov_4.90489	1979	4.90489	FALSE	0.5	2	1	NA	NA	NA	IMGVR_UViG_3300029552_000012|3300029552|Ga0245113_100379	uvig_62532 ERR414235_1190 length_23794_VirSorter_cat_2	Zuo_2017_SRR5677789_NODE_475_length_12290_cov_115.248876	MGV-GENOME-0330298 7512-59212/59212	0.934489	0.0655107	NA	0.76	ssDNA	full	0	Genome-fragment	Low-quality	4.05	FALSE	NA	NA	NA	NA	NA	NA	NA	NA	NA	NA	NA	NA	NA
metaspades_8_S8_L001_NODE_564_length_1945_cov_2.14709	1945	2.14709	FALSE	0.61	2	2	NA	NA	NA	NA	NA	NA	NA	0.915749	0.0842511	NA	NA	NA	NA	NA	Genome-fragment	Not-determined	NA	FALSE	NA	NA	NA	NA	NA	NA	NA	NA	NA	NA	NA	NA	NA
metaspades_8_S8_L001_NODE_584_length_1874_cov_3.02859	1874	3.02859	FALSE	0.47	2	1	NA	NA	NA	NA	uvig_173157 ERR688514_1079 length_21144_VirSorter_cat_2	NA	NA	0	1	temperate	NA	NA	NA	NA	Genome-fragment	Not-determined	NA	FALSE	NA	NA	NA	NA	NA	NA	NA	NA	NA	NA	NA	NA	NA
metaspades_8_S8_L001_NODE_585_length_1868_cov_1.91009	1868	1.91009	FALSE	0.61	1	1	NA	NA	NA	NA	NA	NA	NA	0.823415	0.176585	NA	NA	NA	NA	NA	Genome-fragment	Not-determined	NA	FALSE	NA	NA	NA	NA	NA	NA	NA	NA	NA	NA	NA	NA	NA
metaspades_8_S8_L001_NODE_587_length_1863_cov_11.4751	1863	11.4751	FALSE	0.36	2	1	NA	NA	NA	UGV-GENOME-0259892	NA	NA	MGV-GENOME-0259892 1-38426/38426	0.8656	0.1344	NA	0.773	ssDNA	full	0	Genome-fragment	Not-determined	NA	FALSE	NA	NA	Human GIT	Ruminococcus	Caudovirales	Ruminococcus	Duplodnaviria	Heunggongvirae	Uroviricota	Caudoviricetes	formerly Caudovirales	NA	NA
metaspades_8_S8_L001_NODE_59_length_9778_cov_5.0071	9778	5.0071	FALSE	0.43	11	8	NA	NA	NA	NA	uvig_174166 ERR710431_94 length_84561_VirSorter_cat_2	NA	NA	0.998951	0.00104855	virulent	NA	NA	NA	NA	Genome-fragment	Not-determined	NA	FALSE	NA	NA	NA	NA	NA	NA	NA	NA	NA	NA	NA	NA	NA
metaspades_8_S8_L001_NODE_612_length_1788_cov_1.93768	1788	1.93768	FALSE	0.56	3	3	NA	NA	NA	NA	NA	NA	NA	0.811878	0.188122	NA	0.913	ssDNA	full	0	Genome-fragment	Not-determined	NA	FALSE	NA	NA	NA	NA	NA	NA	NA	NA	NA	NA	NA	NA	NA
metaspades_8_S8_L001_NODE_622_length_1769_cov_2.04084	1769	2.04084	FALSE	0.55	1	1	NA	NA	NA	NA	NA	NA	NA	0.811878	0.188122	NA	NA	NA	NA	NA	Genome-fragment	Not-determined	NA	FALSE	NA	NA	NA	NA	NA	NA	NA	NA	NA	NA	NA	NA	NA
metaspades_8_S8_L001_NODE_640_length_1713_cov_2.75392	1713	2.75392	FALSE	0.5	1	1	NA	NA	NA	NA	uvig_240288 ERR1190723_291 length_75746_VirSorter_cat_2	NA	MGV-GENOME-0348737 6740-74740/75746	0.811878	0.188122	NA	NA	NA	NA	NA	Genome-fragment	Not-determined	NA	FALSE	NA	NA	NA	NA	NA	NA	NA	NA	NA	NA	NA	NA	NA
metaspades_8_S8_L001_NODE_644_length_1701_cov_3.64459	1701	3.64459	FALSE	0.56	1	1	NA	NA	NA	NA	NA	Han_2018_ERR1398220_NODE_3917_length_8254_cov_24.853397	NA	0.998716	0.00128438	virulent	NA	NA	NA	NA	Genome-fragment	Low-quality	3.14	FALSE	NA	NA	NA	NA	NA	NA	NA	NA	NA	NA	NA	NA	NA
metaspades_8_S8_L001_NODE_662_length_1673_cov_2.34302	1673	2.34302	FALSE	0.57	5	NA	NA	NA	NA	NA	NA	NA	NA	0.811878	0.188122	NA	NA	NA	NA	NA	Genome-fragment	Not-determined	NA	FALSE	NA	NA	NA	NA	NA	NA	NA	NA	NA	NA	NA	NA	NA
metaspades_8_S8_L001_NODE_689_length_1605_cov_2.07032	1605	2.07032	FALSE	0.38	2	1	NA	NA	NA	NA	NA	NA	NA	0.850245	0.149755	NA	0.88	ssDNA	full	0	Genome-fragment	Low-quality	1.94	FALSE	NA	NA	NA	NA	NA	NA	NA	NA	NA	NA	NA	NA	NA
metaspades_8_S8_L001_NODE_725_length_1525_cov_3.64626	1525	3.64626	FALSE	0.48	2	1	NA	NA	NA	NA	uvig_134206 ERR589537_78-Pro length_130863_VirSorter_cat_5	Rampelli_10009_NODE_1337_length_7531_cov_5.121188	NA	0.811878	0.188122	NA	NA	NA	NA	NA	Genome-fragment	Not-determined	NA	FALSE	NA	NA	NA	NA	NA	NA	NA	NA	NA	NA	NA	NA	NA
metaspades_8_S8_L001_NODE_74_length_8963_cov_5.25943	8963	5.25943	FALSE	0.43	7	3	NA	NA	NA	NA	uvig_500289 SRR5127460_51 length_62151_VirSorter_cat_2	NA	NA	0.424833	0.575167	NA	NA	NA	NA	NA	Genome-fragment	Low-quality	5.73	FALSE	VC_1008_0	NA	NA	NA	NA	NA	NA	NA	NA	NA	NA	NA	NA
metaspades_8_S8_L001_NODE_759_length_1469_cov_7.03536	1469	7.03536	FALSE	0.43	1	NA	NA	NA	NA	NA	uvig_524841 SRR6028225_472 length_21296_VirSorter_cat_2	NA	NA	0.932011	0.0679887	NA	NA	NA	NA	NA	Genome-fragment	Not-determined	NA	FALSE	NA	NA	NA	NA	NA	NA	NA	NA	NA	NA	NA	NA	NA
metaspades_8_S8_L001_NODE_761_length_1466_cov_3.93267	1466	3.93267	FALSE	0.47	3	1	NA	NA	NA	NA	NA	NA	NA	0.850245	0.149755	NA	1	ssDNA	full	0	Genome-fragment	Low-quality	1.82	FALSE	NA	NA	NA	NA	NA	NA	NA	NA	NA	NA	NA	NA	NA
metaspades_8_S8_L001_NODE_774_length_1445_cov_1.52518	1445	1.52518	FALSE	0.5	1	1	NA	NA	NA	NA	uvig_258640 ERR1190871_347 length_70804_VirSorter_cat_2	NA	NA	0.811878	0.188122	NA	NA	NA	NA	NA	Genome-fragment	Not-determined	NA	FALSE	NA	NA	NA	NA	NA	NA	NA	NA	NA	NA	NA	NA	NA
metaspades_8_S8_L001_NODE_779_length_1439_cov_4.0672	1439	4.0672	FALSE	0.43	2	NA	NA	NA	NA	NA	uvig_95986 ERR478974_282 length_17802_VirSorter_cat_2	NA	NA	0.811878	0.188122	NA	NA	NA	NA	NA	Genome-fragment	Not-determined	NA	FALSE	NA	NA	NA	NA	NA	NA	NA	NA	NA	NA	NA	NA	NA
metaspades_8_S8_L001_NODE_799_length_1409_cov_2.60118	1409	2.60118	FALSE	0.5	3	2	NA	NA	NA	UGV-GENOME-0271413_1	NA	NA	MGV-GENOME-0271413 1-33000/40561	0.225	0.775	NA	NA	NA	NA	NA	Genome-fragment	Not-determined	NA	FALSE	NA	NA	Human GIT	NA	Caudovirales	NA	Duplodnaviria	Heunggongvirae	Uroviricota	Caudoviricetes	formerly Caudovirales	NA	NA
metaspades_8_S8_L001_NODE_811_length_1394_cov_2.26214	1394	2.26214	FALSE	0.59	2	1	NA	NA	NA	NA	NA	NA	NA	0.811878	0.188122	NA	NA	NA	NA	NA	Genome-fragment	Not-determined	NA	FALSE	NA	NA	NA	NA	NA	NA	NA	NA	NA	NA	NA	NA	NA
metaspades_8_S8_L001_NODE_812_length_1392_cov_2.06657	1392	2.06657	FALSE	0.47	3	NA	NA	NA	NA	UGV-GENOME-0304404_1	uvig_488502 SRR5127559_1414 length_10891_VirFinder	NA	MGV-GENOME-0304404 1035-47994/47994	0.811878	0.188122	NA	NA	NA	NA	NA	Genome-fragment	Not-determined	NA	FALSE	NA	NA	Human GIT	NA	Caudovirales	NA	Duplodnaviria	Heunggongvirae	Uroviricota	Caudoviricetes	formerly Caudovirales	NA	NA
metaspades_8_S8_L001_NODE_819_length_1380_cov_2.41962	1380	2.41962	FALSE	0.55	3	1	NA	NA	NA	NA	NA	NA	NA	0.811878	0.188122	NA	NA	NA	NA	NA	Genome-fragment	Low-quality	1.32	FALSE	NA	NA	NA	NA	NA	NA	NA	NA	NA	NA	NA	NA	NA
metaspades_8_S8_L001_NODE_82_length_8434_cov_5.20539	8434	5.20539	FALSE	0.36	15	6	NA	NA	NA	NA	NA	NA	NA	0	1	temperate	0.74	dsDNAphage	full	0	Genome-fragment	Not-determined	NA	FALSE	VC_763_0	NA	NA	NA	NA	NA	NA	NA	NA	NA	NA	NA	NA
metaspades_8_S8_L001_NODE_831_length_1372_cov_3.42141	1372	3.42141	FALSE	0.46	NA	NA	NA	NA	NA	NA	NA	NA	NA	0.811878	0.188122	NA	NA	NA	NA	NA	Genome-fragment	Not-determined	NA	FALSE	NA	Clostridium	NA	NA	NA	Clostridium	NA	NA	NA	NA	NA	NA	NA
metaspades_8_S8_L001_NODE_835_length_1364_cov_2.03209	1364	2.03209	FALSE	0.57	2	1	NA	NA	NA	NA	NA	NA	NA	0.811878	0.188122	NA	NA	NA	NA	NA	Genome-fragment	Not-determined	NA	FALSE	NA	NA	NA	NA	NA	NA	NA	NA	NA	NA	NA	NA	NA
metaspades_8_S8_L001_NODE_859_length_1339_cov_3.40576	1339	3.40576	FALSE	0.51	1	NA	NA	NA	NA	NA	NA	NA	NA	0.811878	0.188122	NA	NA	NA	NA	NA	Genome-fragment	Not-determined	NA	FALSE	NA	NA	NA	NA	NA	NA	NA	NA	NA	NA	NA	NA	NA
metaspades_8_S8_L001_NODE_864_length_1332_cov_2.5325	1332	2.5325	FALSE	0.41	1	1	NA	NA	NA	NA	NA	Ma_2019_SRR413693_NODE_176_length_120428_cov_18.644430	NA	0.98761	0.0123899	virulent	NA	NA	NA	NA	Genome-fragment	Not-determined	NA	FALSE	NA	Lachnospira	NA	NA	NA	Lachnospira	NA	NA	NA	NA	NA	NA	NA
metaspades_8_S8_L001_NODE_871_length_1323_cov_3.30599	1323	3.30599	FALSE	0.51	3	1	NA	NA	NA	UGV-GENOME-0287109_1	NA	NA	MGV-GENOME-0287109 2890-41941/43628	0.811878	0.188122	NA	NA	NA	NA	NA	Genome-fragment	Not-determined	NA	FALSE	NA	NA	Human GIT	Ruminococcaceae	NA	Ruminococcaceae	NA	NA	NA	NA	NA	NA	NA
metaspades_8_S8_L001_NODE_896_length_1298_cov_3.33387	1298	3.33387	FALSE	0.52	2	1	NA	NA	NA	NA	uvig_249847 ERR1190794_909-Pro length_35013_VirSorter_cat_5	Han_2018_ERR1398084_NODE_2947_length_5940_cov_24.896686	NA	0.811878	0.188122	NA	NA	NA	NA	NA	Genome-fragment	Not-determined	NA	FALSE	NA	NA	NA	NA	NA	NA	NA	NA	NA	NA	NA	NA	NA
metaspades_8_S8_L001_NODE_908_length_1288_cov_1.81671	1288	1.81671	FALSE	0.49	2	NA	NA	NA	NA	NA	NA	NA	NA	0.811878	0.188122	NA	NA	NA	NA	NA	Genome-fragment	Not-determined	NA	FALSE	NA	NA	NA	NA	NA	NA	NA	NA	NA	NA	NA	NA	NA
metaspades_8_S8_L001_NODE_910_length_1285_cov_3.52114	1285	3.52114	FALSE	0.51	4	NA	NA	NA	NA	UGV-GENOME-0311266	uvig_306928 ERR1912980_125-Pro length_50401_VirSorter_cat_5	Ma_2019_SRR413761_NODE_2400_length_18059_cov_8.719174	MGV-GENOME-0311266 1-50367/50367	0.811878	0.188122	NA	NA	NA	NA	NA	Genome-fragment	Not-determined	NA	FALSE	NA	NA	Human GIT	Ruminococcaceae	Caudovirales	Ruminococcaceae	Duplodnaviria	Heunggongvirae	Uroviricota	Caudoviricetes	formerly Caudovirales	NA	NA
metaspades_8_S8_L001_NODE_926_length_1269_cov_4.60956	1269	4.60956	FALSE	0.53	2	1	NA	NA	NA	NA	NA	NA	NA	0.811878	0.188122	NA	NA	NA	NA	NA	Genome-fragment	Not-determined	NA	FALSE	NA	NA	NA	NA	NA	NA	NA	NA	NA	NA	NA	NA	NA
metaspades_8_S8_L001_NODE_935_length_1266_cov_6.19653	1266	6.19653	FALSE	0.51	1	1	NA	NA	NA	UGV-GENOME-0338227_1	uvig_361841 SRR1765347_61-Pro length_17102_VirSorter_cat_5	Han_2018_ERR1398085_NODE_176_length_81324_cov_91.457382	MGV-GENOME-0338227 3642-61175/64196	0.65	0.35	NA	NA	NA	NA	NA	Genome-fragment	Not-determined	NA	FALSE	NA	NA	Human GIT	Faecalibacterium	Caudovirales	Faecalibacterium	Duplodnaviria	Heunggongvirae	Uroviricota	Caudoviricetes	formerly Caudovirales	NA	NA
metaspades_8_S8_L001_NODE_937_length_1265_cov_2.3876	1265	2.3876	FALSE	0.43	2	1	NA	NA	NA	IMGVR_UViG_3300007360_000006|3300007360|Ga0104766_1000459	uvig_529892 SRR6028431_92 length_58041_VirSorter_cat_2	NA	MGV-GENOME-0330661 1-57078/59412	0.855024	0.144976	NA	NA	NA	NA	NA	Genome-fragment	Not-determined	NA	FALSE	NA	NA	NA	NA	NA	NA	NA	NA	NA	NA	NA	NA	NA
metaspades_8_S8_L001_NODE_94_length_7862_cov_7.01242	7862	7.01242	FALSE	0.44	8	7	NA	NA	NA	NA	NA	NA	NA	0.811878	0.188122	NA	NA	NA	NA	NA	Genome-fragment	Low-quality	12.37	FALSE	NA	NA	NA	NA	NA	NA	NA	NA	NA	NA	NA	NA	NA
metaspades_8_S8_L001_NODE_951_length_1251_cov_3.02759	1251	3.02759	FALSE	0.54	2	NA	NA	NA	NA	UGV-GENOME-0354779_1	NA	NA	MGV-GENOME-0354779 1-79694/84065	0.811878	0.188122	NA	NA	NA	NA	NA	Genome-fragment	Not-determined	NA	FALSE	NA	NA	Human GIT	unclassified	Caudovirales	unclassified	Duplodnaviria	Heunggongvirae	Uroviricota	Caudoviricetes	formerly Caudovirales	NA	NA
metaspades_8_S8_L001_NODE_971_length_1232_cov_4.74511	1232	4.74511	FALSE	0.45	2	2	NA	NA	NA	IMGVR_UViG_3300008692_000005|3300008692|Ga0113555_1000048|1-48155	NA	NA	NA	0.887112	0.112888	NA	NA	NA	NA	NA	Genome-fragment	Not-determined	NA	FALSE	NA	NA	NA	NA	NA	NA	NA	NA	NA	NA	NA	NA	NA
metaspades_8_S8_L001_NODE_975_length_1229_cov_1.55792	1229	1.55792	FALSE	0.5	3	NA	NA	NA	NA	NA	NA	NA	NA	0.811878	0.188122	NA	NA	NA	NA	NA	Genome-fragment	Not-determined	NA	FALSE	NA	NA	NA	NA	NA	NA	NA	NA	NA	NA	NA	NA	NA
metaspades_8_S8_L001_NODE_979_length_1227_cov_2.39676	1227	2.39676	FALSE	0.56	1	NA	NA	NA	NA	UGV-GENOME-0355481	NA	NA	MGV-GENOME-0355481 1-84769/84769	0.811878	0.188122	NA	NA	NA	NA	NA	Genome-fragment	Not-determined	NA	FALSE	NA	NA	Human GIT	Ruminococcus	Imitervirales	Ruminococcus	Varidnaviria	Bamfordvirae	Nucleocytoviricota	Megaviricetes	Imitervirales	Mimiviridae	NA
metaspades_8_S8_L001_NODE_995_length_1221_cov_2.85249	1221	2.85249	FALSE	0.59	2	2	NA	NA	NA	NA	uvig_550087 SRR5579968_40 length_161480_VirSorter_cat_2	NA	NA	0.811878	0.188122	NA	NA	NA	NA	NA	Genome-fragment	Not-determined	NA	FALSE	NA	NA	NA	NA	NA	NA	NA	NA	NA	NA	NA	NA	NA
metaspades_9_S9_L001_NODE_1012_length_1048_cov_2.428	1048	2.428	FALSE	0.48	2	2	NA	NA	NA	NA	NA	NA	NA	0.840223	0.159777	NA	NA	NA	NA	NA	Genome-fragment	Not-determined	NA	FALSE	NA	NA	NA	NA	NA	NA	NA	NA	NA	NA	NA	NA	NA
metaspades_9_S9_L001_NODE_101_length_11117_cov_6.86042	11117	6.86042	FALSE	0.42	9	3	NA	NA	NA	NA	uvig_444978 SRR5057038_94 length_83430_VirSorter_cat_2	NA	NA	0.861735	0.138265	NA	NA	NA	NA	NA	Genome-fragment	Not-determined	NA	FALSE	NA	NA	NA	NA	NA	NA	NA	NA	NA	NA	NA	NA	NA
metaspades_9_S9_L001_NODE_1032_length_1039_cov_3.33232	1039	3.33232	FALSE	0.57	3	NA	NA	NA	NA	NA	NA	NA	NA	0.811878	0.188122	NA	NA	NA	NA	NA	Genome-fragment	Low-quality	1.94	FALSE	NA	Bifidobacterium	NA	NA	NA	Bifidobacterium	NA	NA	NA	NA	NA	NA	NA
metaspades_9_S9_L001_NODE_1041_length_1033_cov_1.83436	1033	1.83436	FALSE	0.35	1	1	NA	NA	NA	UGV-GENOME-0332078	uvig_117897 ERR525815_155 length_60122_VirSorter_cat_2	Ma_2019_SRR413613_NODE_4332_length_5349_cov_13.827541	MGV-GENOME-0332078	0.885918	0.114082	NA	NA	NA	NA	NA	Genome-fragment	Low-quality	2.35	FALSE	NA	NA	Human GIT	NA	NA	NA	NA	NA	NA	NA	NA	NA	NA
metaspades_9_S9_L001_NODE_1051_length_1029_cov_1.56776	1029	1.56776	FALSE	0.55	3	2	NA	NA	NA	NA	NA	NA	NA	0.811878	0.188122	NA	NA	NA	NA	NA	Genome-fragment	Low-quality	0.67	FALSE	NA	NA	NA	NA	NA	NA	NA	NA	NA	NA	NA	NA	NA
metaspades_9_S9_L001_NODE_108_length_10700_cov_5.83748	10700	5.83748	FALSE	0.42	10	8	NA	NA	NA	NA	uvig_190766 ERR911968_212 length_82196_VirSorter_cat_2	NA	NA	0.575	0.425	NA	NA	NA	NA	NA	Genome-fragment	Not-determined	NA	FALSE	VC_1007_0	NA	NA	NA	NA	NA	NA	NA	NA	NA	NA	NA	NA
metaspades_9_S9_L001_NODE_1090_length_1016_cov_2.37357	1016	2.37357	FALSE	0.6	2	NA	NA	NA	NA	NA	NA	NA	NA	0.811878	0.188122	NA	NA	NA	NA	NA	Genome-fragment	Not-determined	NA	FALSE	NA	NA	NA	NA	NA	NA	NA	NA	NA	NA	NA	NA	NA
metaspades_9_S9_L001_NODE_1137_length_1000_cov_2.10159	1000	2.10159	FALSE	0.46	2	2	NA	NA	NA	NA	NA	NA	MGV-GENOME-0309561 1-48548/49761	0.891397	0.108603	NA	NA	NA	NA	NA	Genome-fragment	Not-determined	NA	FALSE	NA	NA	NA	NA	NA	NA	NA	NA	NA	NA	NA	NA	NA
metaspades_9_S9_L001_NODE_122_length_9398_cov_7.04388	9398	7.04388	FALSE	0.42	8	6	NA	NA	NA	NA	uvig_491117 SRR5127400_58 length_47319_VirFinder_VirSorter_cat_2	NA	NA	0.811878	0.188122	NA	NA	NA	NA	NA	Genome-fragment	Not-determined	NA	FALSE	VC_909_0	NA	NA	NA	NA	NA	NA	NA	NA	NA	NA	NA	NA
metaspades_9_S9_L001_NODE_132_length_8552_cov_7.4285	8552	7.4285	FALSE	0.42	5	2	NA	NA	NA	NA	uvig_500289 SRR5127460_51 length_62151_VirSorter_cat_2	NA	NA	0.811878	0.188122	NA	NA	NA	NA	NA	Genome-fragment	Low-quality	17.52	FALSE	VC_1008_0	NA	NA	NA	NA	NA	NA	NA	NA	NA	NA	NA	NA
metaspades_9_S9_L001_NODE_137_length_8333_cov_7.45796	8333	7.45796	FALSE	0.4	10	3	NA	NA	NA	NA	uvig_498363 SRR5127839_2 length_109227_VirSorter_cat_2	NA	NA	0.824363	0.175637	NA	0.94	dsDNAphage	full	0	Genome-fragment	Not-determined	NA	FALSE	NA	NA	NA	NA	NA	NA	NA	NA	NA	NA	NA	NA	NA
metaspades_9_S9_L001_NODE_141_length_8015_cov_8.49271	8015	8.49271	FALSE	0.48	9	5	NA	NA	NA	NA	NA	NA	NA	0	1	temperate	0.533	dsDNAphage	full	0	Genome-fragment	Not-determined	NA	FALSE	VC_489_0	NA	NA	NA	NA	NA	NA	NA	NA	NA	NA	NA	NA
metaspades_9_S9_L001_NODE_146_length_7446_cov_6.17765	7446	6.17765	FALSE	0.39	8	4	NA	NA	NA	NA	uvig_131001 ERR589866_4-Pro length_223416_VirSorter_cat_4	NA	NA	0.997299	0.00270138	virulent	NA	NA	NA	NA	Genome-fragment	Not-determined	NA	FALSE	NA	NA	NA	NA	NA	NA	NA	NA	NA	NA	NA	NA	NA
metaspades_9_S9_L001_NODE_149_length_7233_cov_5.98704	7233	5.98704	FALSE	0.36	6	3	NA	NA	NA	NA	NA	NA	NA	0.811878	0.188122	NA	0.787	dsDNAphage	full	0	Genome-fragment	Not-determined	NA	FALSE	NA	NA	NA	NA	NA	NA	NA	NA	NA	NA	NA	NA	NA
metaspades_9_S9_L001_NODE_15_length_32257_cov_7.61009	32257	7.61009	FALSE	0.44	36	13	NA	NA	NA	NA	NA	Ma_2019_SRR413772_NODE_235_length_74287_cov_3.382948	NA	0.925	0.075	NA	NA	NA	NA	NA	Genome-fragment	Not-determined	NA	FALSE	VC_725_0	NA	NA	NA	NA	NA	NA	NA	NA	NA	NA	NA	NA
metaspades_9_S9_L001_NODE_189_length_4907_cov_5.38788	4907	5.38788	FALSE	0.38	7	4	NA	NA	NA	NA	NA	NA	NA	0.675	0.325	NA	0.88	dsDNAphage	full	0	Genome-fragment	Low-quality	3.21	FALSE	NA	NA	NA	NA	NA	NA	NA	NA	NA	NA	NA	NA	NA
metaspades_9_S9_L001_NODE_18_length_30153_cov_7.19855	30153	7.19855	FALSE	0.43	26	14	NA	NA	NA	NA	uvig_525026 SRR6451743_8 length_95173_VirSorter_cat_2	NA	NA	0.793594	0.206406	NA	NA	NA	NA	NA	Genome-fragment	Not-determined	NA	FALSE	VC_680_0	NA	NA	NA	NA	NA	NA	NA	NA	NA	NA	NA	NA
metaspades_9_S9_L001_NODE_194_length_4828_cov_8.18018	4828	8.18018	FALSE	0.44	5	1	NA	NA	NA	NA	uvig_349688 SRR2225704_9 length_77623_VirSorter_cat_2	NA	NA	0.997299	0.00270138	virulent	NA	NA	NA	NA	Genome-fragment	Not-determined	NA	FALSE	NA	NA	NA	NA	NA	NA	NA	NA	NA	NA	NA	NA	NA
metaspades_9_S9_L001_NODE_201_length_4579_cov_5.07162	4579	5.07162	FALSE	0.42	2	NA	NA	NA	NA	NA	uvig_341879 SRR2188981_22 length_45299_VirSorter_cat_2	NA	NA	0.811878	0.188122	NA	NA	NA	NA	NA	Genome-fragment	Not-determined	NA	FALSE	NA	NA	NA	NA	NA	NA	NA	NA	NA	NA	NA	NA	NA
metaspades_9_S9_L001_NODE_205_length_4490_cov_6.96979	4490	6.96979	FALSE	0.43	7	4	NA	NA	NA	NA	uvig_439468 SRR5032326_56 length_127033_VirSorter_cat_2	NA	NA	0.811878	0.188122	NA	0.68	dsDNAphage	full	0	Genome-fragment	Not-determined	NA	FALSE	NA	NA	NA	NA	NA	NA	NA	NA	NA	NA	NA	NA	NA
metaspades_9_S9_L001_NODE_211_length_4343_cov_8.74277	4343	8.74277	FALSE	0.39	8	NA	NA	NA	NA	NA	uvig_338641 SRR585749_56 length_58473_VirSorter_cat_2	NA	NA	0.811878	0.188122	NA	NA	NA	NA	NA	Genome-fragment	Not-determined	NA	FALSE	NA	NA	NA	NA	NA	NA	NA	NA	NA	NA	NA	NA	NA
metaspades_9_S9_L001_NODE_217_length_4122_cov_5.88149	4122	5.88149	FALSE	0.39	5	3	NA	NA	NA	NA	NA	NA	NA	0.811878	0.188122	NA	0.633	dsDNAphage	full	0	Genome-fragment	Low-quality	2.36	FALSE	VC_350_0	NA	NA	NA	NA	NA	NA	NA	NA	NA	NA	NA	NA
metaspades_9_S9_L001_NODE_241_length_3498_cov_5.33198	3498	5.33198	FALSE	0.43	3	2	NA	NA	NA	NA	NA	NA	NA	0.1	0.9	NA	0.86	ssDNA	full	0	Genome-fragment	Not-determined	NA	FALSE	NA	NA	NA	NA	NA	NA	NA	NA	NA	NA	NA	NA	NA
metaspades_9_S9_L001_NODE_244_length_3404_cov_2.937	3404	2.937	FALSE	0.54	4	3	NA	NA	NA	NA	NA	NA	NA	0.1	0.9	NA	NA	NA	NA	NA	Genome-fragment	Not-determined	NA	FALSE	NA	NA	NA	NA	NA	NA	NA	NA	NA	NA	NA	NA	NA
metaspades_9_S9_L001_NODE_256_length_3199_cov_5.21978	3199	5.21978	FALSE	0.47	2	1	NA	NA	NA	NA	NA	Ma_2019_SRR341697_NODE_2062_length_6904_cov_5.261936	NA	0.909799	0.0902014	NA	NA	NA	NA	NA	Genome-fragment	Low-quality	8.32	FALSE	NA	NA	NA	NA	NA	NA	NA	NA	NA	NA	NA	NA	NA
metaspades_9_S9_L001_NODE_258_length_3171_cov_4.21983	3171	4.21983	FALSE	0.33	6	NA	NA	NA	NA	NA	uvig_177548 ERR911995_256-Pro length_77540_VirSorter_cat_5	NA	NA	0.811878	0.188122	NA	NA	NA	NA	NA	Genome-fragment	Not-determined	NA	FALSE	VC_879_0	NA	NA	NA	NA	NA	NA	NA	NA	NA	NA	NA	NA
metaspades_9_S9_L001_NODE_27_length_26035_cov_9.00443	26035	9.00443	FALSE	0.43	31	11	NA	NA	NA	NA	uvig_371332 SRR1980003_1 length_92365_VirSorter_cat_2	Ma_2019_SRR413607_NODE_127_length_97996_cov_5.056064	NA	0.9	0.1	NA	NA	NA	NA	NA	Genome-fragment	Not-determined	NA	FALSE	VC_807_0	NA	NA	NA	NA	NA	NA	NA	NA	NA	NA	NA	NA
metaspades_9_S9_L001_NODE_280_length_2776_cov_3.20323	2776	3.20323	FALSE	0.57	1	NA	NA	NA	NA	NA	NA	Han_2018_ERR1398100_NODE_39_length_132878_cov_102.545312	NA	0.811878	0.188122	NA	NA	NA	NA	NA	Genome-fragment	Not-determined	NA	FALSE	NA	NA	NA	NA	NA	NA	NA	NA	NA	NA	NA	NA	NA
metaspades_9_S9_L001_NODE_298_length_2584_cov_5.5433	2584	5.5433	FALSE	0.43	2	NA	NA	NA	NA	NA	uvig_399222 SRR3917587_122 length_85300_VirSorter_cat_2	NA	NA	0.811878	0.188122	NA	NA	NA	NA	NA	Genome-fragment	Low-quality	6.75	FALSE	NA	NA	NA	NA	NA	NA	NA	NA	NA	NA	NA	NA	NA
metaspades_9_S9_L001_NODE_311_length_2448_cov_6.06644	2448	6.06644	FALSE	0.54	3	1	NA	NA	NA	NA	NA	Rampelli_10009_NODE_1143_length_8471_cov_12.582700	NA	0.811878	0.188122	NA	NA	NA	NA	NA	Genome-fragment	Not-determined	NA	FALSE	NA	Pseudoflavonifractor	NA	NA	NA	Pseudoflavonifractor	NA	NA	NA	NA	NA	NA	NA
metaspades_9_S9_L001_NODE_313_length_2438_cov_2.43265	2438	2.43265	FALSE	0.52	6	4	NA	NA	NA	NA	NA	NA	NA	0.844092	0.155908	NA	0.547	dsDNAphage	full	0	Genome-fragment	Low-quality	5.59	FALSE	NA	Clostridium	NA	NA	NA	Clostridium	NA	NA	NA	NA	NA	NA	NA
metaspades_9_S9_L001_NODE_329_length_2310_cov_5.29135	2310	5.29135	FALSE	0.39	5	3	NA	NA	NA	NA	uvig_273997 ERR1293740_31 length_118654_VirSorter_cat_2	NA	NA	0.631279	0.368721	NA	NA	NA	NA	NA	Genome-fragment	Low-quality	4.07	FALSE	NA	NA	NA	NA	NA	NA	NA	NA	NA	NA	NA	NA	NA
metaspades_9_S9_L001_NODE_332_length_2238_cov_4.04993	2238	4.04993	FALSE	0.43	2	1	NA	NA	NA	UGV-GENOME-0332163	NA	NA	MGV-GENOME-0332163 1-60236/60236	0.850245	0.149755	NA	NA	NA	NA	NA	Genome-fragment	Low-quality	4.22	FALSE	NA	NA	Human GIT	Lachnospiraceae	NA	Lachnospiraceae	NA	NA	NA	NA	NA	NA	NA
metaspades_9_S9_L001_NODE_349_length_2104_cov_3.65495	2104	3.65495	FALSE	0.43	4	NA	NA	NA	NA	NA	NA	Ma_2019_SRR1778456_NODE_2784_length_11090_cov_84.337744	NA	0.811878	0.188122	NA	NA	NA	NA	NA	Genome-fragment	Not-determined	NA	FALSE	NA	NA	NA	NA	NA	NA	NA	NA	NA	NA	NA	NA	NA
metaspades_9_S9_L001_NODE_357_length_2024_cov_3.85729	2024	3.85729	FALSE	0.52	2	1	NA	NA	NA	NA	NA	NA	NA	0.811878	0.188122	NA	NA	NA	NA	NA	Genome-fragment	Not-determined	NA	FALSE	NA	NA	NA	NA	NA	NA	NA	NA	NA	NA	NA	NA	NA
metaspades_9_S9_L001_NODE_360_length_2008_cov_5.085	2008	5.085	FALSE	0.42	4	3	NA	NA	NA	NA	NA	NA	NA	0.53761	0.46239	NA	0.62	dsDNAphage	full	0	Genome-fragment	Not-determined	NA	FALSE	NA	NA	NA	NA	NA	NA	NA	NA	NA	NA	NA	NA	NA
metaspades_9_S9_L001_NODE_377_length_1880_cov_2.77644	1880	2.77644	FALSE	0.37	2	1	NA	NA	NA	NA	NA	NA	NA	0	1	temperate	0.793	ssDNA	full	0	Genome-fragment	Low-quality	2.81	FALSE	NA	NA	NA	NA	NA	NA	NA	NA	NA	NA	NA	NA	NA
metaspades_9_S9_L001_NODE_392_length_1809_cov_7.58609	1809	7.58609	FALSE	0.4	3	1	NA	NA	NA	NA	NA	NA	NA	0.7625	0.2375	NA	0.9	ssDNA	full	0	Genome-fragment	Not-determined	NA	FALSE	NA	NA	NA	NA	NA	NA	NA	NA	NA	NA	NA	NA	NA
metaspades_9_S9_L001_NODE_393_length_1809_cov_4.6374	1809	4.6374	FALSE	0.54	4	NA	NA	NA	NA	NA	NA	Han_2018_ERR1398100_NODE_39_length_132878_cov_102.545312	NA	0.811878	0.188122	NA	NA	NA	NA	NA	Genome-fragment	Low-quality	1.04	FALSE	NA	NA	NA	NA	NA	NA	NA	NA	NA	NA	NA	NA	NA
metaspades_9_S9_L001_NODE_400_length_1768_cov_3.2446	1768	3.2446	FALSE	0.49	5	1	NA	NA	NA	NA	NA	NA	NA	0.811878	0.188122	NA	NA	NA	NA	NA	Genome-fragment	Not-determined	NA	FALSE	NA	NA	NA	NA	NA	NA	NA	NA	NA	NA	NA	NA	NA
metaspades_9_S9_L001_NODE_407_length_1730_cov_2.29194	1730	2.29194	FALSE	0.35	4	1	NA	NA	NA	NA	NA	NA	NA	0.971701	0.0282989	virulent	0.88	ssDNA	full	0	Genome-fragment	Not-determined	NA	FALSE	NA	NA	NA	NA	NA	NA	NA	NA	NA	NA	NA	NA	NA
metaspades_9_S9_L001_NODE_41_length_19794_cov_8.26253	19794	8.26253	FALSE	0.45	20	9	NA	NA	NA	NA	uvig_97102 ERR479462_37 length_94175_VirSorter_cat_2	NA	NA	0.931779	0.0682209	NA	NA	NA	NA	NA	Genome-fragment	Not-determined	NA	FALSE	VC_887_0	NA	NA	NA	NA	NA	NA	NA	NA	NA	NA	NA	NA
metaspades_9_S9_L001_NODE_448_length_1608_cov_6.27044	1608	6.27044	FALSE	0.51	2	1	NA	NA	NA	UGV-GENOME-0338227_1	uvig_476266 SRR5106391_1634 length_13060_VirSorter_cat_2	Han_2018_ERR1398085_NODE_176_length_81324_cov_91.457382	MGV-GENOME-0338227 3642-61175/64196	0.45	0.55	NA	NA	NA	NA	NA	Genome-fragment	Low-quality	1.98	FALSE	NA	NA	Human GIT	Faecalibacterium	Caudovirales	Faecalibacterium	Duplodnaviria	Heunggongvirae	Uroviricota	Caudoviricetes	formerly Caudovirales	NA	NA
metaspades_9_S9_L001_NODE_474_length_1552_cov_2.35471	1552	2.35471	FALSE	0.51	1	1	NA	NA	NA	NA	NA	NA	NA	0.1875	0.8125	NA	NA	NA	NA	NA	Genome-fragment	Low-quality	3.68	FALSE	NA	NA	NA	NA	NA	NA	NA	NA	NA	NA	NA	NA	NA
metaspades_9_S9_L001_NODE_481_length_1534_cov_3.286	1534	3.286	FALSE	0.46	3	1	NA	NA	NA	NA	uvig_560951 SRR5580190_176-Pro length_28650_VirSorter_cat_5	NA	NA	0.864327	0.135673	NA	NA	NA	NA	NA	Genome-fragment	Not-determined	NA	FALSE	NA	NA	NA	NA	NA	NA	NA	NA	NA	NA	NA	NA	NA
metaspades_9_S9_L001_NODE_50_length_17841_cov_7.20387	17841	7.20387	FALSE	0.42	16	8	NA	NA	NA	NA	uvig_313839 ERR1953522_472 length_67928_VirSorter_cat_2	NA	NA	0.997299	0.00270138	virulent	NA	NA	NA	NA	Genome-fragment	Not-determined	NA	FALSE	VC_548_0	NA	NA	NA	NA	NA	NA	NA	NA	NA	NA	NA	NA
metaspades_9_S9_L001_NODE_511_length_1479_cov_2.41362	1479	2.41362	FALSE	0.52	3	NA	NA	NA	NA	NA	uvig_569447 SRR5558051_451 length_48952_VirSorter_cat_2	NA	NA	0.811878	0.188122	NA	NA	NA	NA	NA	Genome-fragment	Not-determined	NA	FALSE	NA	NA	NA	NA	NA	NA	NA	NA	NA	NA	NA	NA	NA
metaspades_9_S9_L001_NODE_512_length_1479_cov_2.14677	1479	2.14677	FALSE	0.38	1	1	NA	NA	NA	UGV-GENOME-0343167	uvig_520408 SRR6451822_33 length_87676_VirSorter_cat_2	NA	NA	0.952098	0.0479024	virulent	NA	NA	NA	NA	Genome-fragment	Not-determined	NA	FALSE	NA	NA	Human GIT	unclassified	NA	unclassified	NA	NA	NA	NA	NA	NA	NA
metaspades_9_S9_L001_NODE_536_length_1422_cov_3.64887	1422	3.64887	FALSE	0.49	2	NA	NA	NA	NA	UGV-GENOME-0308576	uvig_18436 ERR209854_404 length_25381_VirSorter_cat_2	Han_2018_ERR1398100_NODE_39_length_132878_cov_102.545312	MGV-GENOME-0308576 1-49398/49398	1	0	virulent	NA	NA	NA	NA	Genome-fragment	Low-quality	0.97	FALSE	NA	NA	Human GIT	Faecalibacterium	Caudovirales	Faecalibacterium	Duplodnaviria	Heunggongvirae	Uroviricota	Caudoviricetes	formerly Caudovirales	NA	NA
metaspades_9_S9_L001_NODE_539_length_1414_cov_1.7248	1414	1.7248	FALSE	0.44	1	1	NA	NA	NA	NA	NA	NA	NA	0.811878	0.188122	NA	NA	NA	NA	NA	Genome-fragment	Not-determined	NA	FALSE	NA	NA	NA	NA	NA	NA	NA	NA	NA	NA	NA	NA	NA
metaspades_9_S9_L001_NODE_546_length_1401_cov_2.32318	1401	2.32318	FALSE	0.54	3	1	NA	NA	NA	NA	NA	NA	NA	0.811878	0.188122	NA	0.927	ssDNA	full	0	Genome-fragment	Not-determined	NA	FALSE	NA	NA	NA	NA	NA	NA	NA	NA	NA	NA	NA	NA	NA
metaspades_9_S9_L001_NODE_586_length_1338_cov_46.1754	1338	46.1754	FALSE	0.4	3	3	NA	NA	NA	NA	ivig_1034 VIRSorter_QSAE01000026_1__Eubacterium__rectale_strain_AF12-8_AF12-8_Scaf26__whole_genome_shotgun_sequence-cat_2	Ma_2019_SRR413689_NODE_71_length_108370_cov_152.926501	NA	0.867509	0.132491	NA	0.693	dsDNAphage	full	0	Genome-fragment	Not-determined	NA	FALSE	NA	NA	NA	NA	NA	NA	NA	NA	NA	NA	NA	NA	NA
metaspades_9_S9_L001_NODE_614_length_1306_cov_3.6275	1306	3.6275	FALSE	0.48	2	1	NA	NA	NA	NA	NA	NA	NA	0.641067	0.358933	NA	0.993	ssDNA	full	0	Genome-fragment	Not-determined	NA	FALSE	NA	NA	NA	NA	NA	NA	NA	NA	NA	NA	NA	NA	NA
metaspades_9_S9_L001_NODE_622_length_1293_cov_2.23748	1293	2.23748	FALSE	0.36	3	2	NA	NA	NA	NA	NA	Shkoporov_2019_SRR9161501_NODE_3681_length_5537_cov_26.592302	NA	0.1875	0.8125	NA	0.927	ssDNA	full	0	Genome-fragment	Not-determined	NA	FALSE	NA	NA	NA	NA	NA	NA	NA	NA	NA	NA	NA	NA	NA
metaspades_9_S9_L001_NODE_63_length_15469_cov_7.06896	15469	7.06896	FALSE	0.42	18	7	NA	NA	NA	NA	uvig_161161 ERR710432_24-Pro length_152338_VirSorter_cat_5	NA	NA	0.9875	0.0125	virulent	NA	NA	NA	NA	Genome-fragment	Not-determined	NA	FALSE	VC_769_0	NA	NA	NA	NA	NA	NA	NA	NA	NA	NA	NA	NA
metaspades_9_S9_L001_NODE_686_length_1229_cov_1.50681	1229	1.50681	FALSE	0.45	2	1	NA	NA	NA	NA	NA	NA	NA	0.811878	0.188122	NA	NA	NA	NA	NA	Genome-fragment	Not-determined	NA	FALSE	NA	NA	NA	NA	NA	NA	NA	NA	NA	NA	NA	NA	NA
metaspades_9_S9_L001_NODE_691_length_1227_cov_2.15785	1227	2.15785	FALSE	0.58	1	NA	NA	NA	NA	NA	NA	NA	NA	0.932011	0.0679887	NA	NA	NA	NA	NA	Genome-fragment	Not-determined	NA	FALSE	NA	NA	NA	NA	NA	NA	NA	NA	NA	NA	NA	NA	NA
metaspades_9_S9_L001_NODE_695_length_1223_cov_1.65411	1223	1.65411	FALSE	0.54	3	3	NA	NA	NA	NA	uvig_160832 ERR688522_222 length_72087_VirSorter_cat_2	NA	NA	0.931779	0.0682209	NA	NA	NA	NA	NA	Genome-fragment	Not-determined	NA	FALSE	NA	NA	NA	NA	NA	NA	NA	NA	NA	NA	NA	NA	NA
metaspades_9_S9_L001_NODE_70_length_14383_cov_7.13142	14383	7.13142	FALSE	0.45	14	5	NA	NA	NA	NA	uvig_504990 SRR5155827_7 length_83854_VirSorter_cat_2	NA	NA	0.765444	0.234556	NA	NA	NA	NA	NA	Genome-fragment	Not-determined	NA	FALSE	VC_547_0	NA	NA	NA	NA	NA	NA	NA	NA	NA	NA	NA	NA
metaspades_9_S9_L001_NODE_758_length_1180_cov_2.47911	1180	2.47911	FALSE	0.44	1	NA	NA	NA	NA	NA	NA	NA	NA	0.811878	0.188122	NA	NA	NA	NA	NA	Genome-fragment	Not-determined	NA	FALSE	NA	NA	NA	NA	NA	NA	NA	NA	NA	NA	NA	NA	NA
metaspades_9_S9_L001_NODE_778_length_1158_cov_1.27652	1158	1.27652	FALSE	0.5	2	1	NA	NA	NA	NA	NA	NA	NA	0.811878	0.188122	NA	NA	NA	NA	NA	Genome-fragment	Not-determined	NA	FALSE	NA	NA	NA	NA	NA	NA	NA	NA	NA	NA	NA	NA	NA
metaspades_9_S9_L001_NODE_79_length_13605_cov_10.2607	13605	10.2607	FALSE	0.43	19	15	NA	NA	NA	NA	NA	NA	NA	0	1	temperate	0.587	dsDNAphage	full	0	Genome-fragment	Low-quality	21.45	FALSE	VC_440_0	NA	NA	NA	NA	NA	NA	NA	NA	NA	NA	NA	NA
metaspades_9_S9_L001_NODE_822_length_1134_cov_2.5051	1134	2.5051	FALSE	0.59	1	NA	NA	NA	NA	NA	NA	NA	NA	0.811878	0.188122	NA	NA	NA	NA	NA	Genome-fragment	Not-determined	NA	FALSE	NA	NA	NA	NA	NA	NA	NA	NA	NA	NA	NA	NA	NA
metaspades_9_S9_L001_NODE_869_length_1115_cov_6.20283	1115	6.20283	FALSE	0.51	1	NA	NA	NA	NA	NA	NA	NA	NA	0.725999	0.274001	NA	NA	NA	NA	NA	Genome-fragment	Not-determined	NA	FALSE	NA	Mycoplasma	NA	NA	NA	Mycoplasma	NA	NA	NA	NA	NA	NA	NA
metaspades_9_S9_L001_NODE_889_length_1104_cov_1.97331	1104	1.97331	FALSE	0.54	3	2	NA	NA	NA	NA	NA	NA	NA	0.811878	0.188122	NA	0.993	dsDNAphage	full	0	Genome-fragment	Not-determined	NA	FALSE	NA	NA	NA	NA	NA	NA	NA	NA	NA	NA	NA	NA	NA
metaspades_9_S9_L001_NODE_89_length_12508_cov_7.64282	12508	7.64282	FALSE	0.43	10	7	NA	NA	NA	NA	uvig_363317 SRR1238404_62 length_94379_VirSorter_cat_2	NA	NA	0.945044	0.0549559	NA	NA	NA	NA	NA	Genome-fragment	Not-determined	NA	FALSE	NA	NA	NA	NA	NA	NA	NA	NA	NA	NA	NA	NA	NA
metaspades_9_S9_L001_NODE_92_length_11657_cov_7.42596	11657	7.42596	FALSE	0.42	11	7	NA	NA	NA	NA	uvig_190766 ERR911968_212 length_82196_VirSorter_cat_2	NA	NA	1	0	virulent	NA	NA	NA	NA	Genome-fragment	Not-determined	NA	FALSE	VC_1007_0	NA	NA	NA	NA	NA	NA	NA	NA	NA	NA	NA	NA
metaspades_9_S9_L001_NODE_955_length_1071_cov_2.40354	1071	2.40354	FALSE	0.53	1	NA	NA	NA	NA	NA	uvig_456227 SRR5056770_683 length_39024_VirSorter_cat_2	NA	NA	0.811878	0.188122	NA	NA	NA	NA	NA	Genome-fragment	Not-determined	NA	FALSE	NA	Neisseria	NA	NA	NA	Neisseria	NA	NA	NA	NA	NA	NA	NA
metaspades_9_S9_L001_NODE_967_length_1067_cov_2.01877	1067	2.01877	FALSE	0.55	1	NA	NA	NA	NA	NA	NA	NA	NA	0.811878	0.188122	NA	NA	NA	NA	NA	Genome-fragment	Not-determined	NA	FALSE	NA	NA	NA	NA	NA	NA	NA	NA	NA	NA	NA	NA	NA
metaspades_NG-14651_916_1_T120_lib231444_5693_NODE_1001_length_1757_cov_3	1757	NA	FALSE	0.44	5	3	NA	NA	NA	UGV-GENOME-0287759	NA	NA	MGV-GENOME-0277160 1-41662/41662	0.811878	0.188122	NA	0.86	dsDNAphage	full	0	Genome-fragment	Low-quality	2.7	FALSE	NA	NA	Human GIT	Prevotella	NA	Prevotella	NA	NA	NA	NA	NA	NA	NA
metaspades_NG-14651_916_1_T120_lib231444_5693_NODE_100_length_16314_cov_7.66572	16314	7.66572	FALSE	0.49	24	23	NA	NA	NA	NA	NA	NA	NA	0.0125	0.9875	temperate	1	dsDNAphage	full	3	Genome-fragment	Low-quality	32.6	FALSE	NA	Salmonella	NA	NA	NA	Salmonella	NA	NA	NA	NA	NA	NA	NA
metaspades_NG-14651_916_1_T120_lib231444_5693_NODE_1010_length_1742_cov_2.93894	1742	2.93894	FALSE	0.54	3	2	NA	NA	NA	NA	NA	NA	NA	0.811878	0.188122	NA	0.887	ssDNA	full	0	Genome-fragment	Not-determined	NA	FALSE	NA	NA	NA	NA	NA	NA	NA	NA	NA	NA	NA	NA	NA
metaspades_NG-14651_916_1_T120_lib231444_5693_NODE_101_length_16217_cov_8.38312	16217	8.38312	FALSE	0.47	8	5	NA	NA	NA	UGV-GENOME-0374605_1	uvig_443878 SRR5056706_52 length_156698_VirSorter_cat_2	Shkoporov_2018_SRR6128101_NODE_3_length_150104_cov_72.384534	MGV-GENOME-0376511 1-148705/155832	0.98761	0.0123899	virulent	0.993	dsDNAphage	full	2	Genome-fragment	Low-quality	11.39	FALSE	NA	NA	Human GIT	Faecalibacterium	Caudovirales	Faecalibacterium	Duplodnaviria	Heunggongvirae	Uroviricota	Caudoviricetes	formerly Caudovirales	NA	NA
metaspades_NG-14651_916_1_T120_lib231444_5693_NODE_1024_length_1722_cov_2.67846	1722	2.67846	FALSE	0.4	3	2	NA	NA	NA	UGV-GENOME-0291690	uvig_109283 ERR525751_439 length_37869_VirSorter_cat_2	Shkoporov_2019_SRR9161589_NODE_33_length_44741_cov_37.234324	MGV-GENOME-0212121 1-30121/30121	0.811878	0.188122	NA	0.993	dsDNAphage	full	1	Genome-fragment	Low-quality	3.89	FALSE	NA	NA	Human GIT	Flavonifractor	Caudovirales	Flavonifractor	Duplodnaviria	Heunggongvirae	Uroviricota	Caudoviricetes	formerly Caudovirales	NA	NA
metaspades_NG-14651_916_1_T120_lib231444_5693_NODE_1039_length_1704_cov_3.77987	1704	3.77987	FALSE	0.33	3	NA	NA	NA	NA	NA	NA	NA	NA	0.811878	0.188122	NA	0.927	ssDNA	full	0	Genome-fragment	Not-determined	NA	FALSE	NA	NA	NA	NA	NA	NA	NA	NA	NA	NA	NA	NA	NA
metaspades_NG-14651_916_1_T120_lib231444_5693_NODE_1042_length_1698_cov_4.62021	1698	4.62021	FALSE	0.45	3	2	NA	NA	NA	UGV-GENOME-0198906	NA	NA	MGV-GENOME-0198906 1-27779/27779	0.997299	0.00270138	virulent	1	ssDNA	full	0	Genome-fragment	Low-quality	3.72	FALSE	NA	NA	Human GIT	Prevotella	NA	Prevotella	NA	NA	NA	NA	NA	NA	NA
metaspades_NG-14651_916_1_T120_lib231444_5693_NODE_1043_length_1698_cov_3.88131	1698	3.88131	FALSE	0.35	3	3	NA	NA	SRS147436_NODE_29_length_99846_cov_83.8838	DTR_384804	uvig_196843 ERR912054_228 length_100535_VirFinder	NA	MGV-GENOME-0365028	0.883354	0.116646	NA	0.98	ssDNA	full	0	Genome-fragment	Low-quality	1.68	FALSE	NA	NA	NA	Prevotella	NA	Prevotella	Duplodnaviria	Heunggongvirae	Uroviricota	Caudoviricetes	Crassvirales	NA	NA
metaspades_NG-14651_916_1_T120_lib231444_5693_NODE_1047_length_1697_cov_2.581	1697	2.581	FALSE	0.46	5	3	NA	NA	NA	UGV-GENOME-0222211	uvig_114693 ERR525851_962 length_23976_VirSorter_cat_2	Han_2018_ERR1398212_NODE_208_length_62110_cov_35.227202	MGV-GENOME-0301409 1-47035/47035	0.811878	0.188122	NA	0.993	dsDNAphage	full	0	Genome-fragment	Low-quality	3.71	FALSE	NA	NA	Human GIT	unclassified	Caudovirales	unclassified	Duplodnaviria	Heunggongvirae	Uroviricota	Caudoviricetes	formerly Caudovirales	NA	NA
metaspades_NG-14651_916_1_T120_lib231444_5693_NODE_1051_length_1689_cov_2.5508	1689	2.5508	FALSE	0.51	3	2	NA	NA	NA	NA	NA	Giloteaux_145307_NODE_2452_length_5070_cov_1.722840	NA	0.850245	0.149755	NA	0.933	ssDNA	full	0	Genome-fragment	Low-quality	2.1	FALSE	NA	NA	NA	NA	NA	NA	NA	NA	NA	NA	NA	NA	NA
metaspades_NG-14651_916_1_T120_lib231444_5693_NODE_1054_length_1683_cov_4.04484	1683	4.04484	FALSE	0.48	4	4	NA	NA	NA	NA	uvig_570423 SRR5279223_163 length_84240_VirSorter_cat_2	NA	MGV-GENOME-0315900 1-52299/52299	0.811878	0.188122	NA	NA	NA	NA	NA	Genome-fragment	Low-quality	2.81	FALSE	NA	NA	NA	NA	NA	NA	NA	NA	NA	NA	NA	NA	NA
metaspades_NG-14651_916_1_T120_lib231444_5693_NODE_1058_length_1672_cov_2.71923	1672	2.71923	FALSE	0.44	3	3	NA	NA	NA	NA	NA	Moreno-Gallego_2019_ERR2868017_NODE_196_length_5357_cov_15.325915	NA	0.811878	0.188122	NA	NA	NA	NA	NA	Genome-fragment	Low-quality	4.58	FALSE	NA	NA	NA	NA	NA	NA	NA	NA	NA	NA	NA	NA	NA
metaspades_NG-14651_916_1_T120_lib231444_5693_NODE_1059_length_1671_cov_2.31064	1671	2.31064	FALSE	0.53	2	NA	NA	NA	NA	NA	NA	Shkoporov_2018_SRR6128022_NODE_82_length_10218_cov_9.515301	NA	0.811878	0.188122	NA	NA	NA	NA	NA	Genome-fragment	Not-determined	NA	FALSE	NA	NA	NA	NA	NA	NA	NA	NA	NA	NA	NA	NA	NA
metaspades_NG-14651_916_1_T120_lib231444_5693_NODE_105_length_15645_cov_23.8392	15645	23.8392	FALSE	0.32	25	13	NA	NA	NA	NA	NA	NA	NA	0.811878	0.188122	NA	0.787	dsDNAphage	full	0	Genome-fragment	Low-quality	20.96	FALSE	VC_533_0	NA	NA	NA	NA	NA	NA	NA	NA	NA	NA	NA	NA
metaspades_NG-14651_916_1_T120_lib231444_5693_NODE_1064_length_1666_cov_2.89385	1666	2.89385	FALSE	0.32	1	1	NA	NA	NA	NA	NA	NA	NA	0.811878	0.188122	NA	NA	NA	NA	NA	Genome-fragment	Not-determined	NA	FALSE	NA	NA	NA	NA	NA	NA	NA	NA	NA	NA	NA	NA	NA
metaspades_NG-14651_916_1_T120_lib231444_5693_NODE_1066_length_1665_cov_4.59814	1665	4.59814	FALSE	0.4	3	NA	NA	NA	NA	NA	NA	NA	NA	0.811878	0.188122	NA	0.947	ssDNA	full	0	Genome-fragment	Not-determined	NA	FALSE	NA	NA	NA	NA	NA	NA	NA	NA	NA	NA	NA	NA	NA
metaspades_NG-14651_916_1_T120_lib231444_5693_NODE_1069_length_1663_cov_1.80286	1663	1.80286	FALSE	0.48	3	2	NA	NA	NA	NA	NA	NA	NA	0.8273	0.1727	NA	0.993	ssDNA	full	0	Genome-fragment	Not-determined	NA	FALSE	NA	NA	NA	NA	NA	NA	NA	NA	NA	NA	NA	NA	NA
metaspades_NG-14651_916_1_T120_lib231444_5693_NODE_1072_length_1659_cov_2.21883	1659	2.21883	FALSE	0.44	3	3	NA	NA	NA	UGV-GENOME-0321381	uvig_83700 ERR414236_437-Pro length_41632_VirSorter_cat_4	Ma_2019_SRR1778454_NODE_423_length_60491_cov_5.971888	MGV-GENOME-0242082 1-35514/35514	0.811878	0.188122	NA	0.993	ssDNA	full	0	Genome-fragment	Low-quality	2.98	FALSE	NA	NA	Human GIT	NA	Caudovirales	NA	Duplodnaviria	Heunggongvirae	Uroviricota	Caudoviricetes	formerly Caudovirales	NA	NA
metaspades_NG-14651_916_1_T120_lib231444_5693_NODE_107_length_15532_cov_14.2771	15532	14.2771	FALSE	0.46	10	7	NA	NA	NA	NA	NA	NA	NA	0.811878	0.188122	NA	0.707	dsDNAphage	full	1	Genome-fragment	Not-determined	NA	FALSE	NA	NA	NA	NA	NA	NA	NA	NA	NA	NA	NA	NA	NA
metaspades_NG-14651_916_1_T120_lib231444_5693_NODE_1085_length_1638_cov_4.43778	1638	4.43778	FALSE	0.57	3	1	NA	NA	NA	UGV-GENOME-0358713_1	NA	NA	MGV-GENOME-0368262 9310-91768/103061	0.9125	0.0875	NA	0.993	ssDNA	full	0	Genome-fragment	Low-quality	1.1	FALSE	NA	NA	Human GIT	Oscillibacter	Caudovirales	Oscillibacter	Duplodnaviria	Heunggongvirae	Uroviricota	Caudoviricetes	formerly Caudovirales	NA	NA
metaspades_NG-14651_916_1_T120_lib231444_5693_NODE_1087_length_1636_cov_5.77419	1636	5.77419	FALSE	0.38	3	1	NA	NA	NA	NA	NA	NA	NA	0.791521	0.208479	NA	0.733	ssDNA	full	0	Genome-fragment	Not-determined	NA	FALSE	NA	NA	NA	NA	NA	NA	NA	NA	NA	NA	NA	NA	NA
metaspades_NG-14651_916_1_T120_lib231444_5693_NODE_1088_length_1636_cov_2.6167	1636	2.6167	FALSE	0.55	4	2	NA	NA	NA	UGV-GENOME-0256652_1	uvig_592493 SRR7658678_244 length_33763_VirSorter_cat_2	Shkoporov_2019_SRR9161505_NODE_2649_length_7441_cov_6.790008	MGV-GENOME-0196268 1-27310/27310	0.811878	0.188122	NA	1	dsDNAphage	full	0	Genome-fragment	Low-quality	1.89	FALSE	NA	NA	Human GIT	Prevotella	NA	Prevotella	NA	NA	NA	NA	NA	NA	NA
metaspades_NG-14651_916_1_T120_lib231444_5693_NODE_1093_length_1634_cov_2.79227	1634	2.79227	FALSE	0.39	3	2	NA	NA	SRS147436_NODE_29_length_99846_cov_83.8838	IMGVR_UViG_7000000462_000104|7000000462|SRS012279_Baylor_scaffold_66597	uvig_196843 ERR912054_228 length_100535_VirFinder	NA	MGV-GENOME-0366884	0.811878	0.188122	NA	0.98	ssDNA	full	0	Genome-fragment	Low-quality	1.65	FALSE	NA	NA	NA	NA	NA	NA	Duplodnaviria	Heunggongvirae	Uroviricota	Caudoviricetes	Crassvirales	NA	NA
metaspades_NG-14651_916_1_T120_lib231444_5693_NODE_1099_length_1627_cov_4.68448	1627	4.68448	FALSE	0.51	3	1	NA	NA	NA	NA	NA	NA	NA	0.811878	0.188122	NA	0.853	ssDNA	full	0	Genome-fragment	Not-determined	NA	FALSE	NA	NA	NA	NA	NA	NA	NA	NA	NA	NA	NA	NA	NA
metaspades_NG-14651_916_1_T120_lib231444_5693_NODE_10_length_60737_cov_87.3043	60737	87.3043	FALSE	0.43	63	39	NA	NA	NA	NA	NA	NA	NA	0	1	temperate	1	dsDNAphage	full	2	High-quality	High-quality	90.29	FALSE	VC_590_0	Prevotella	NA	NA	NA	Prevotella	NA	NA	NA	NA	NA	NA	NA
metaspades_NG-14651_916_1_T120_lib231444_5693_NODE_1102_length_1618_cov_2.27191	1618	2.27191	FALSE	0.39	3	3	NA	NA	NA	NA	NA	NA	NA	0.811878	0.188122	NA	0.713	dsDNAphage	full	0	Genome-fragment	Not-determined	NA	FALSE	NA	NA	NA	NA	NA	NA	NA	NA	NA	NA	NA	NA	NA
metaspades_NG-14651_916_1_T120_lib231444_5693_NODE_1105_length_1616_cov_2.08648	1616	2.08648	FALSE	0.71	2	1	NA	NA	NA	NA	NA	Rampelli_Norman_06_NODE_1002_length_14388_cov_12.802205	NA	0.880031	0.119969	NA	NA	NA	NA	NA	Genome-fragment	Not-determined	NA	FALSE	NA	NA	NA	NA	NA	NA	NA	NA	NA	NA	NA	NA	NA
metaspades_NG-14651_916_1_T120_lib231444_5693_NODE_110_length_15099_cov_14.9668	15099	14.9668	FALSE	0.41	29	12	NA	NA	NA	NA	NA	NA	NA	0.855024	0.144976	NA	0.9	dsDNAphage	full	0	Genome-fragment	Low-quality	17.38	FALSE	VC_760_0	NA	NA	NA	NA	NA	NA	NA	NA	NA	NA	NA	NA
metaspades_NG-14651_916_1_T120_lib231444_5693_NODE_1110_length_1609_cov_2.08108	1609	2.08108	FALSE	0.44	2	1	NA	NA	NA	NA	NA	NA	NA	0.811878	0.188122	NA	NA	NA	NA	NA	Genome-fragment	Low-quality	3.62	FALSE	NA	NA	NA	NA	NA	NA	NA	NA	NA	NA	NA	NA	NA
metaspades_NG-14651_916_1_T120_lib231444_5693_NODE_1113_length_1607_cov_3.06057	1607	3.06057	FALSE	0.4	3	2	NA	NA	NA	UGV-GENOME-0369313_1	NA	NA	MGV-GENOME-0369313 1-63217/106049	0.811878	0.188122	NA	1	ssDNA	full	0	Genome-fragment	Low-quality	2.09	FALSE	NA	NA	Human GIT	NA	Caudovirales	NA	Duplodnaviria	Heunggongvirae	Uroviricota	Caudoviricetes	formerly Caudovirales	NA	NA
metaspades_NG-14651_916_1_T120_lib231444_5693_NODE_1116_length_1605_cov_3.34645	1605	3.34645	FALSE	0.5	2	NA	NA	NA	NA	UGV-GENOME-4421711	NA	NA	MGV-GENOME-0257361	0.811878	0.188122	NA	NA	NA	NA	NA	Genome-fragment	Low-quality	3.87	FALSE	NA	NA	Human GIT	NA	Caudovirales	NA	Duplodnaviria	Heunggongvirae	Uroviricota	Caudoviricetes	formerly Caudovirales	formerly Siphoviridae	NA
metaspades_NG-14651_916_1_T120_lib231444_5693_NODE_1118_length_1604_cov_2.57392	1604	2.57392	FALSE	0.46	3	3	NA	NA	NA	UGV-GENOME-0261688_1	uvig_211602 ERR912174_522 length_49012_VirSorter_cat_2	Ma_2019_SRR1778454_NODE_423_length_60491_cov_5.971888	MGV-GENOME-0229673 1-33254/33254	0.811878	0.188122	NA	1	dsDNAphage	full	2	Genome-fragment	Low-quality	2.9	FALSE	NA	NA	Human GIT	NA	Caudovirales	NA	Duplodnaviria	Heunggongvirae	Uroviricota	Caudoviricetes	formerly Caudovirales	NA	NA
metaspades_NG-14651_916_1_T120_lib231444_5693_NODE_1123_length_1599_cov_2.85104	1599	2.85104	FALSE	0.59	3	3	NA	NA	NA	UGV-GENOME-0249211	uvig_265934 ERR1293739_1-Pro length_500737_VirSorter_cat_4	Chehoud_donor_NODE_4_length_41624_cov_12.198730	MGV-GENOME-0302848	0.811878	0.188122	NA	1	dsDNAphage	full	1	Genome-fragment	Low-quality	3.38	FALSE	NA	NA	Human GIT	Eubacterium	Caudovirales	Eubacterium	Duplodnaviria	Heunggongvirae	Uroviricota	Caudoviricetes	formerly Caudovirales	NA	NA
metaspades_NG-14651_916_1_T120_lib231444_5693_NODE_1127_length_1591_cov_3.34505	1591	3.34505	FALSE	0.34	3	1	NA	NA	NA	UGV-GENOME-0375288_1	uvig_329729 SRR341682_214 length_63704_VirSorter_cat_2	NA	MGV-GENOME-0375303 1-144032/145555	0.811878	0.188122	NA	0.98	ssDNA	full	0	Genome-fragment	Low-quality	2.73	FALSE	NA	NA	Human GIT	NA	Caudovirales	NA	Duplodnaviria	Heunggongvirae	Uroviricota	Caudoviricetes	formerly Caudovirales	NA	NA
metaspades_NG-14651_916_1_T120_lib231444_5693_NODE_112_length_14374_cov_8.46574	14374	8.46574	FALSE	0.38	15	15	NA	NA	NA	UGV-GENOME-0317888_1	uvig_499234 SRR5127782_69 length_42004_VirSorter_cat_1	Ma_2019_SRR341633_NODE_193_length_67697_cov_4.029789	MGV-GENOME-0279131	0	1	temperate	1	dsDNAphage	full	3	Genome-fragment	Low-quality	34.19	FALSE	VC_355_0	NA	Human GIT	Clostridiales	Caudovirales	Clostridiales	Duplodnaviria	Heunggongvirae	Uroviricota	Caudoviricetes	formerly Caudovirales	NA	NA
metaspades_NG-14651_916_1_T120_lib231444_5693_NODE_1132_length_1584_cov_2.52976	1584	2.52976	FALSE	0.5	2	1	NA	NA	NA	NA	NA	NA	NA	0.811878	0.188122	NA	NA	NA	NA	NA	Genome-fragment	Low-quality	3.04	FALSE	NA	NA	NA	NA	NA	NA	NA	NA	NA	NA	NA	NA	NA
metaspades_NG-14651_916_1_T120_lib231444_5693_NODE_1133_length_1581_cov_8.1481	1581	8.1481	FALSE	0.42	4	2	NA	NA	NA	NA	NA	NA	NA	0.811878	0.188122	NA	0.987	ssDNA	full	0	Genome-fragment	Low-quality	3.8	FALSE	NA	NA	NA	NA	NA	NA	NA	NA	NA	NA	NA	NA	NA
metaspades_NG-14651_916_1_T120_lib231444_5693_NODE_1134_length_1578_cov_1.68089	1578	1.68089	FALSE	0.48	1	1	NA	NA	NA	DTR_387219	uvig_586029 SRR7658680_34 length_54334_VirFinder	Shkoporov_2019_SRR9161588_NODE_8_length_74200_cov_642.450253	MGV-GENOME-0347521 1-71936/73969	0.811878	0.188122	NA	NA	NA	NA	NA	Genome-fragment	Low-quality	1.8	FALSE	NA	NA	Human gut	NA	Caudovirales	NA	Duplodnaviria	Heunggongvirae	Uroviricota	Caudoviricetes	formerly Caudovirales	NA	NA
metaspades_NG-14651_916_1_T120_lib231444_5693_NODE_1146_length_1562_cov_2.30524	1562	2.30524	FALSE	0.35	3	2	NA	NA	NA	NA	NA	NA	NA	0.841696	0.158304	NA	0.94	ssDNA	full	0	Genome-fragment	Low-quality	2.61	FALSE	NA	NA	NA	NA	NA	NA	NA	NA	NA	NA	NA	NA	NA
metaspades_NG-14651_916_1_T120_lib231444_5693_NODE_1149_length_1558_cov_1.69528	1558	1.69528	FALSE	0.45	3	3	NA	NA	NA	NA	NA	NA	MGV-GENOME-0371980 1-118268/118268	0.811878	0.188122	NA	1	ssDNA	full	0	Genome-fragment	Not-determined	NA	FALSE	NA	NA	NA	NA	NA	NA	NA	NA	NA	NA	NA	NA	NA
metaspades_NG-14651_916_1_T120_lib231444_5693_NODE_1156_length_1550_cov_2.97592	1550	2.97592	FALSE	0.41	2	1	NA	NA	NA	NA	uvig_220128 ERR1018307_2761 length_10244_VirFinder	NA	NA	0.564033	0.435967	NA	0.873	ssDNA	full	0	Genome-fragment	Low-quality	2.99	FALSE	NA	NA	NA	NA	NA	NA	NA	NA	NA	NA	NA	NA	NA
metaspades_NG-14651_916_1_T120_lib231444_5693_NODE_1164_length_1538_cov_3.5563	1538	3.5563	FALSE	0.45	2	NA	NA	NA	NA	DTR_741718	NA	NA	MGV-GENOME-0276793	0.811878	0.188122	NA	NA	NA	NA	NA	Genome-fragment	Low-quality	3.69	FALSE	NA	NA	Human gut	NA	NA	NA	NA	NA	NA	NA	NA	NA	NA
metaspades_NG-14651_916_1_T120_lib231444_5693_NODE_1165_length_1538_cov_3.08159	1538	3.08159	FALSE	0.47	5	5	NA	NA	NA	NA	NA	NA	NA	0.811878	0.188122	NA	0.967	ssDNA	full	0	Genome-fragment	Low-quality	4.58	FALSE	NA	NA	NA	NA	NA	NA	NA	NA	NA	NA	NA	NA	NA
metaspades_NG-14651_916_1_T120_lib231444_5693_NODE_116_length_13796_cov_7.1318	13796	7.1318	FALSE	0.4	25	18	NA	NA	NA	UGV-GENOME-0359213_1	uvig_357723 SRR1196463_144 length_55244_VirSorter_cat_2	Ma_2019_SRR341715_NODE_82_length_87675_cov_5.435517	MGV-GENOME-0347095 1-73364/73364	0.850245	0.149755	NA	0.987	dsDNAphage	full	0	Genome-fragment	Low-quality	21.22	FALSE	NA	NA	Human GIT	Bacteroides	Caudovirales	Bacteroides	Duplodnaviria	Heunggongvirae	Uroviricota	Caudoviricetes	formerly Caudovirales	NA	NA
metaspades_NG-14651_916_1_T120_lib231444_5693_NODE_1192_length_1517_cov_3.70383	1517	3.70383	FALSE	0.33	3	NA	NA	NA	NA	IMGVR_UViG_3300029307_000049|3300029307|Ga0167511_102257	uvig_37329 ERR321503_60-Pro length_89270_VirSorter_cat_5	Han_2018_ERR1398184_NODE_2092_length_6297_cov_3.665171	MGV-GENOME-0353616 1-82390/82390	0.811878	0.188122	NA	NA	NA	NA	NA	Genome-fragment	Low-quality	0.97	FALSE	NA	NA	NA	NA	NA	NA	NA	NA	NA	NA	NA	NA	NA
metaspades_NG-14651_916_1_T120_lib231444_5693_NODE_1196_length_1515_cov_2.29041	1515	2.29041	FALSE	0.47	1	1	NA	NA	NA	NA	NA	NA	NA	0.811878	0.188122	NA	NA	NA	NA	NA	Genome-fragment	Not-determined	NA	FALSE	NA	NA	NA	NA	NA	NA	NA	NA	NA	NA	NA	NA	NA
metaspades_NG-14651_916_1_T120_lib231444_5693_NODE_11_length_60735_cov_21.3841	60735	21.3841	FALSE	0.42	96	78	NA	NA	NA	UGV-GENOME-4428531_1	uvig_536254 SRR5165904_50 length_60102_VirSorter_cat_2	NA	MGV-GENOME-0366303 8521-69372/99716	0.2375	0.7625	NA	1	dsDNAphage	full	13	High-quality	High-quality	99.39	FALSE	VC_94_1	Eisenbergiella	Human GIT	Clostridiales	Caudovirales	Eisenbergiella	Duplodnaviria	Heunggongvirae	Uroviricota	Caudoviricetes	formerly Caudovirales	formerly Siphoviridae	NA
metaspades_NG-14651_916_1_T120_lib231444_5693_NODE_1208_length_1506_cov_3.52102	1506	3.52102	FALSE	0.51	2	1	NA	NA	NA	NA	NA	NA	NA	0.811878	0.188122	NA	NA	dsDNAphage	lt2gene	1	Genome-fragment	Low-quality	1.74	FALSE	NA	NA	NA	NA	NA	NA	NA	NA	NA	NA	NA	NA	NA
metaspades_NG-14651_916_1_T120_lib231444_5693_NODE_120_length_13488_cov_6.48828	13488	6.48828	FALSE	0.44	19	16	NA	NA	NA	UGV-GENOME-0151310	uvig_450012 SRR5056904_447-Pro length_43571_VirSorter_cat_5	NA	MGV-GENOME-0253443 1-37330/37330	0.852723	0.147277	NA	0.993	dsDNAphage	full	3	Genome-fragment	Low-quality	35.88	FALSE	NA	NA	Human GIT	Coprococcus	Caudovirales	Coprococcus	Duplodnaviria	Heunggongvirae	Uroviricota	Caudoviricetes	formerly Caudovirales	NA	NA
metaspades_NG-14651_916_1_T120_lib231444_5693_NODE_1211_length_1501_cov_2.69848	1501	2.69848	FALSE	0.62	3	1	NA	NA	NA	NA	uvig_415410 SRR3992998_241-Pro length_38739_VirSorter_cat_5	NA	NA	0.811878	0.188122	NA	0.793	dsDNAphage	full	0	Genome-fragment	Low-quality	3.82	FALSE	NA	NA	NA	NA	NA	NA	NA	NA	NA	NA	NA	NA	NA
metaspades_NG-14651_916_1_T120_lib231444_5693_NODE_1213_length_1498_cov_5.02287	1498	5.02287	FALSE	0.38	3	2	NA	NA	NA	UGV-GENOME-0334586_1	uvig_239655 ERR1190737_1130 length_18394_VirSorter_cat_2	NA	MGV-GENOME-0346086 1-70442/72058	0.811878	0.188122	NA	1	ssDNA	full	0	Genome-fragment	Low-quality	2.01	FALSE	NA	NA	Human GIT	Prevotella	Caudovirales	Prevotella	Duplodnaviria	Heunggongvirae	Uroviricota	Caudoviricetes	Crassvirales	NA	NA
metaspades_NG-14651_916_1_T120_lib231444_5693_NODE_1214_length_1493_cov_2.96036	1493	2.96036	FALSE	0.47	4	3	NA	NA	NA	NA	NA	NA	NA	0.811878	0.188122	NA	1	ssDNA	full	0	Genome-fragment	Low-quality	2.15	FALSE	NA	NA	NA	NA	NA	NA	NA	NA	NA	NA	NA	NA	NA
metaspades_NG-14651_916_1_T120_lib231444_5693_NODE_1219_length_1488_cov_3.7432	1488	3.7432	FALSE	0.36	2	1	NA	NA	NA	NA	NA	NA	NA	0	1	temperate	NA	NA	NA	NA	Genome-fragment	Low-quality	1.64	FALSE	NA	NA	NA	NA	NA	NA	NA	NA	NA	NA	NA	NA	NA
metaspades_NG-14651_916_1_T120_lib231444_5693_NODE_121_length_13233_cov_4.79451	13233	4.79451	FALSE	0.59	15	5	NA	NA	NA	UGV-GENOME-0230506	NA	NA	MGV-GENOME-0153669 1-20980/20980	0.997522	0.00247797	virulent	1	dsDNAphage	full	3	Genome-fragment	Low-quality	33.44	FALSE	VC_690_0	Bifidobacterium	Human GIT	unclassified	Caudovirales	Bifidobacterium	Duplodnaviria	Heunggongvirae	Uroviricota	Caudoviricetes	formerly Caudovirales	NA	NA
metaspades_NG-14651_916_1_T120_lib231444_5693_NODE_1223_length_1484_cov_2.77047	1484	2.77047	FALSE	0.51	2	2	NA	NA	NA	NA	NA	Moreno-Gallego_2019_ERR2868017_NODE_44_length_16483_cov_11.246469	NA	0.952098	0.0479024	virulent	NA	NA	NA	NA	Genome-fragment	Not-determined	NA	FALSE	NA	NA	NA	NA	NA	NA	NA	NA	NA	NA	NA	NA	NA
metaspades_NG-14651_916_1_T120_lib231444_5693_NODE_1226_length_1483_cov_2.0021	1483	2.0021	FALSE	0.51	1	NA	NA	NA	NA	NA	NA	NA	NA	0.811878	0.188122	NA	NA	NA	NA	NA	Genome-fragment	Not-determined	NA	FALSE	NA	NA	NA	NA	NA	NA	NA	NA	NA	NA	NA	NA	NA
metaspades_NG-14651_916_1_T120_lib231444_5693_NODE_1234_length_1471_cov_2.74718	1471	2.74718	FALSE	0.57	3	1	NA	NA	NA	UGV-GENOME-0257722_1	uvig_584270 SRR7658675_57 length_65701_VirSorter_cat_2	NA	MGV-GENOME-0121667 1-17386/17386	0.888056	0.111944	NA	0.987	ssDNA	full	0	Genome-fragment	Low-quality	4.53	FALSE	NA	NA	Human GIT	Collinsella	Caudovirales	Collinsella	Duplodnaviria	Heunggongvirae	Uroviricota	Caudoviricetes	formerly Caudovirales	NA	NA
metaspades_NG-14651_916_1_T120_lib231444_5693_NODE_1236_length_1470_cov_4.99672	1470	4.99672	FALSE	0.45	3	3	NA	NA	NA	NA	NA	Shkoporov_2019_SRR9161588_NODE_34_length_43864_cov_9.664407	NA	0.811878	0.188122	NA	1	ssDNA	full	0	Genome-fragment	Low-quality	3.12	FALSE	NA	NA	NA	NA	NA	NA	NA	NA	NA	NA	NA	NA	NA
metaspades_NG-14651_916_1_T120_lib231444_5693_NODE_123_length_13083_cov_7.71907	13083	7.71907	FALSE	0.49	11	10	NA	NA	NA	NA	NA	NA	NA	0.860302	0.139698	NA	0.98	dsDNAphage	full	6	Genome-fragment	Low-quality	12.38	FALSE	VC_14_0	NA	NA	NA	NA	NA	NA	NA	NA	NA	NA	NA	NA
metaspades_NG-14651_916_1_T120_lib231444_5693_NODE_1242_length_1467_cov_3.87535	1467	3.87535	FALSE	0.42	1	1	NA	NA	NA	NA	NA	NA	NA	0.811878	0.188122	NA	NA	NA	NA	NA	Genome-fragment	Not-determined	NA	FALSE	NA	NA	NA	NA	NA	NA	NA	NA	NA	NA	NA	NA	NA
metaspades_NG-14651_916_1_T120_lib231444_5693_NODE_1243_length_1467_cov_3.19618	1467	3.19618	FALSE	0.55	2	2	NA	NA	NA	NA	NA	Moreno-Gallego_2019_ERR2868017_NODE_104_length_7860_cov_16.400256	NA	0.967786	0.0322137	virulent	NA	NA	NA	NA	Genome-fragment	Not-determined	NA	FALSE	NA	NA	NA	NA	NA	NA	NA	NA	NA	NA	NA	NA	NA
metaspades_NG-14651_916_1_T120_lib231444_5693_NODE_1248_length_1463_cov_3.21449	1463	3.21449	FALSE	0.45	2	1	NA	NA	NA	UGV-GENOME-0317780_1	uvig_53768 ERR321579_59-Pro length_137189_VirSorter_cat_5	Shkoporov_2019_SRR9161505_NODE_205_length_48267_cov_26.772194	MGV-GENOME-0312566 2698-50878/50878	0.806324	0.193676	NA	NA	NA	NA	NA	Genome-fragment	Low-quality	1.75	FALSE	NA	NA	Human GIT	Porphyromonas	Caudovirales	Porphyromonas	Duplodnaviria	Heunggongvirae	Uroviricota	Caudoviricetes	formerly Caudovirales	NA	NA
metaspades_NG-14651_916_1_T120_lib231444_5693_NODE_1256_length_1454_cov_2.33667	1454	2.33667	FALSE	0.39	3	1	NA	NA	NA	NA	NA	NA	NA	0.811878	0.188122	NA	1	ssDNA	full	0	Genome-fragment	Low-quality	4.22	FALSE	NA	NA	NA	NA	NA	NA	NA	NA	NA	NA	NA	NA	NA
metaspades_NG-14651_916_1_T120_lib231444_5693_NODE_1261_length_1450_cov_2.30538	1450	2.30538	FALSE	0.47	1	1	NA	NA	NA	NA	NA	NA	NA	0.806324	0.193676	NA	NA	NA	NA	NA	Genome-fragment	Not-determined	NA	FALSE	NA	NA	NA	NA	NA	NA	NA	NA	NA	NA	NA	NA	NA
metaspades_NG-14651_916_1_T120_lib231444_5693_NODE_1267_length_1446_cov_2.47304	1446	2.47304	FALSE	0.6	2	1	NA	NA	NA	IMGVR_UViG_3300029510_000016|3300029510|Ga0244782_100774|3379-32923	uvig_202556 ERR912189_279-Pro length_85798_VirSorter_cat_5	Han_2018_ERR1398121_NODE_414_length_27094_cov_9.898961	MGV-GENOME-0194859 1-27064/27064	0.992566	0.00743392	virulent	NA	dsDNAphage	lt2gene	1	Genome-fragment	Low-quality	4.23	FALSE	NA	NA	NA	NA	NA	NA	NA	NA	NA	NA	NA	NA	NA
metaspades_NG-14651_916_1_T120_lib231444_5693_NODE_1277_length_1436_cov_5.29471	1436	5.29471	FALSE	0.36	4	3	NA	NA	NA	NA	uvig_106625 ERR505103_1215 length_18604_VirFinder_VirSorter_cat_2	NA	NA	0.811878	0.188122	NA	0.58	dsDNAphage	full	0	Genome-fragment	Low-quality	3.46	FALSE	NA	NA	NA	NA	NA	NA	NA	NA	NA	NA	NA	NA	NA
metaspades_NG-14651_916_1_T120_lib231444_5693_NODE_1281_length_1435_cov_2.22246	1435	2.22246	FALSE	0.51	3	1	NA	NA	NA	NA	NA	NA	NA	0.811878	0.188122	NA	0.987	ssDNA	full	0	Genome-fragment	Not-determined	NA	FALSE	NA	NA	NA	NA	NA	NA	NA	NA	NA	NA	NA	NA	NA
metaspades_NG-14651_916_1_T120_lib231444_5693_NODE_1288_length_1429_cov_2.68049	1429	2.68049	FALSE	0.48	5	1	NA	NA	NA	NA	ivig_3765 VIRSorter__14207_7_50_5_gene_95_gene_162-93901-139550-cat_4	NA	NA	0.811878	0.188122	NA	0.993	ssDNA	full	0	Genome-fragment	Low-quality	2.88	FALSE	NA	NA	NA	NA	NA	NA	NA	NA	NA	NA	NA	NA	NA
metaspades_NG-14651_916_1_T120_lib231444_5693_NODE_1292_length_1424_cov_2.13879	1424	2.13879	FALSE	0.39	7	2	NA	NA	NA	NA	NA	NA	NA	0.811878	0.188122	NA	0.993	dsDNAphage	full	0	Genome-fragment	Low-quality	2.3	FALSE	NA	NA	NA	NA	NA	NA	NA	NA	NA	NA	NA	NA	NA
metaspades_NG-14651_916_1_T120_lib231444_5693_NODE_1293_length_1421_cov_3.42972	1421	3.42972	FALSE	0.35	4	2	NA	NA	NA	NA	NA	NA	NA	0.971879	0.0281209	virulent	0.993	dsDNAphage	full	0	Genome-fragment	Low-quality	1.1	FALSE	NA	NA	NA	NA	NA	NA	NA	NA	NA	NA	NA	NA	NA
metaspades_NG-14651_916_1_T120_lib231444_5693_NODE_129_length_12346_cov_5.38589	12346	5.38589	FALSE	0.57	17	4	NA	NA	NA	NA	NA	NA	NA	0.822522	0.177478	NA	0.987	dsDNAphage	full	2	Genome-fragment	Low-quality	35.93	FALSE	NA	NA	NA	NA	NA	NA	NA	NA	NA	NA	NA	NA	NA
metaspades_NG-14651_916_1_T120_lib231444_5693_NODE_12_length_58585_cov_92.9977	58585	92.9977	FALSE	0.48	100	52	NA	NA	NA	Zuo_N1_NODE_13_length_57696_cov_18.784685	NA	Shkoporov_2018_SRR6128101_NODE_19_length_61741_cov_142.912152	NA	0	1	temperate	0.987	dsDNAphage	full	7	High-quality	High-quality	100	FALSE	VC_459_1	Clostridiales	Human GIT	NA	NA	Clostridiales	NA	NA	NA	NA	NA	NA	NA
metaspades_NG-14651_916_1_T120_lib231444_5693_NODE_1303_length_1409_cov_2.23929	1409	2.23929	FALSE	0.46	1	1	NA	NA	NA	UGV-GENOME-0263426	uvig_271105 ERR1293704_204 length_31928_VirSorter_cat_1	Ma_2019_SRR413698_NODE_408_length_41483_cov_74.766486	MGV-GENOME-0284622 1-43103/43103	0.811878	0.188122	NA	NA	NA	NA	NA	Genome-fragment	Low-quality	2.67	FALSE	NA	NA	Human GIT	Bacteroides	Caudovirales	Bacteroides	Duplodnaviria	Heunggongvirae	Uroviricota	Caudoviricetes	formerly Caudovirales	NA	NA
metaspades_NG-14651_916_1_T120_lib231444_5693_NODE_1310_length_1404_cov_2.6301	1404	2.6301	FALSE	0.5	4	3	NA	NA	NA	NA	NA	NA	NA	0.811878	0.188122	NA	0.993	ssDNA	full	0	Genome-fragment	Low-quality	3.3	FALSE	NA	NA	NA	NA	NA	NA	NA	NA	NA	NA	NA	NA	NA
metaspades_NG-14651_916_1_T120_lib231444_5693_NODE_1312_length_1402_cov_5.62584	1402	5.62584	FALSE	0.45	3	1	NA	NA	NA	NA	NA	NA	NA	0.811878	0.188122	NA	NA	NA	NA	NA	Genome-fragment	Low-quality	1.44	FALSE	NA	NA	NA	NA	NA	NA	NA	NA	NA	NA	NA	NA	NA
metaspades_NG-14651_916_1_T120_lib231444_5693_NODE_1317_length_1399_cov_2.03943	1399	2.03943	FALSE	0.49	4	2	NA	NA	NA	UGV-GENOME-0335674	uvig_582572 SRR7658643_369 length_35324_VirSorter_cat_2	Shkoporov_2019_SRR9161588_NODE_8_length_74200_cov_642.450253	MGV-GENOME-0322682 2029-55524/55524	0.811878	0.188122	NA	0.993	ssDNA	full	0	Genome-fragment	Low-quality	1.68	FALSE	NA	NA	Human GIT	NA	Caudovirales	NA	Duplodnaviria	Heunggongvirae	Uroviricota	Caudoviricetes	Crassvirales	NA	NA
metaspades_NG-14651_916_1_T120_lib231444_5693_NODE_131_length_12259_cov_5.87357	12259	5.87357	FALSE	0.45	18	12	NA	NA	NA	NA	NA	NA	NA	0.025	0.975	temperate	1	dsDNAphage	full	4	Genome-fragment	Low-quality	35.87	FALSE	NA	NA	NA	NA	NA	NA	NA	NA	NA	NA	NA	NA	NA
metaspades_NG-14651_916_1_T120_lib231444_5693_NODE_1327_length_1392_cov_4.70381	1392	4.70381	FALSE	0.39	3	NA	NA	NA	NA	UGV-GENOME-0291590	NA	NA	MGV-GENOME-0286513 1-43501/43501	0.811878	0.188122	NA	NA	NA	NA	NA	Genome-fragment	Low-quality	3.12	FALSE	NA	NA	Human GIT	Prevotella	NA	Prevotella	NA	NA	NA	NA	NA	NA	NA
metaspades_NG-14651_916_1_T120_lib231444_5693_NODE_1336_length_1385_cov_4.47594	1385	4.47594	FALSE	0.37	3	3	NA	NA	NA	UGV-GENOME-0169914	uvig_283436 ERR1578651_1911 length_23187_VirSorter_cat_2	NA	MGV-GENOME-0179628 1-24608/24608	0.737286	0.262714	NA	0.993	ssDNA	full	0	Genome-fragment	Low-quality	1.2	FALSE	NA	NA	Human GIT	Eubacterium	NA	Eubacterium	NA	NA	NA	NA	NA	NA	NA
metaspades_NG-14651_916_1_T120_lib231444_5693_NODE_1337_length_1385_cov_2.79323	1385	2.79323	FALSE	0.49	4	2	NA	NA	NA	NA	NA	NA	NA	0.791226	0.208774	NA	0.907	ssDNA	full	0	Genome-fragment	Not-determined	NA	FALSE	NA	NA	NA	NA	NA	NA	NA	NA	NA	NA	NA	NA	NA
metaspades_NG-14651_916_1_T120_lib231444_5693_NODE_1338_length_1385_cov_1.77143	1385	1.77143	FALSE	0.62	3	2	NA	NA	NA	NA	uvig_277622 ERR1293779_305 length_38612_VirSorter_cat_2	NA	NA	0.811878	0.188122	NA	NA	NA	NA	NA	Genome-fragment	Not-determined	NA	FALSE	NA	NA	NA	NA	NA	NA	NA	NA	NA	NA	NA	NA	NA
metaspades_NG-14651_916_1_T120_lib231444_5693_NODE_1342_length_1381_cov_1.43363	1381	1.43363	FALSE	0.45	2	1	NA	NA	NA	NA	NA	SRR7892466_NODE_111_length_7005_cov_57.036403	NA	0.811878	0.188122	NA	NA	NA	NA	NA	Genome-fragment	Not-determined	NA	FALSE	NA	NA	NA	NA	NA	NA	NA	NA	NA	NA	NA	NA	NA
metaspades_NG-14651_916_1_T120_lib231444_5693_NODE_1348_length_1375_cov_2.06136	1375	2.06136	FALSE	0.48	1	1	NA	NA	NA	UGV-GENOME-4417147	NA	NA	MGV-GENOME-4417147 1-40435/40435	0.811878	0.188122	NA	NA	NA	NA	NA	Genome-fragment	Not-determined	NA	FALSE	NA	NA	Human GIT	NA	Caudovirales	NA	Duplodnaviria	Heunggongvirae	Uroviricota	Caudoviricetes	formerly Caudovirales	Autographiviridae	NA
metaspades_NG-14651_916_1_T120_lib231444_5693_NODE_1349_length_1374_cov_3.4928	1374	3.4928	FALSE	0.46	4	NA	NA	NA	NA	UGV-GENOME-0341796	NA	NA	MGV-GENOME-0328867 1-58445/58445	0.811878	0.188122	NA	NA	NA	NA	NA	Genome-fragment	Low-quality	1.45	FALSE	NA	NA	Human GIT	uncultured	NA	uncultured	NA	NA	NA	NA	NA	NA	NA
metaspades_NG-14651_916_1_T120_lib231444_5693_NODE_1357_length_1366_cov_3.34783	1366	3.34783	FALSE	0.45	4	1	NA	NA	NA	NA	NA	NA	NA	0.811878	0.188122	NA	1	ssDNA	full	0	Genome-fragment	Low-quality	2.78	FALSE	NA	NA	NA	NA	NA	NA	NA	NA	NA	NA	NA	NA	NA
metaspades_NG-14651_916_1_T120_lib231444_5693_NODE_135_length_12030_cov_7.61395	12030	7.61395	FALSE	0.44	5	3	NA	NA	NA	NA	NA	Han_2018_ERR1398228_NODE_1915_length_11449_cov_4.165526	NA	0.811878	0.188122	NA	NA	NA	NA	NA	Genome-fragment	Not-determined	NA	FALSE	NA	NA	NA	NA	NA	NA	NA	NA	NA	NA	NA	NA	NA
metaspades_NG-14651_916_1_T120_lib231444_5693_NODE_1364_length_1361_cov_3.12404	1361	3.12404	FALSE	0.37	1	1	NA	NA	NA	UGV-GENOME-0209209	uvig_164813 ERR688541_109-Pro length_121231_VirSorter_cat_5	Shkoporov_2019_SRR9161594_NODE_89_length_14009_cov_89.664684	MGV-GENOME-0209209 1-29608/29608	0.872009	0.127991	NA	NA	dsDNAphage	lt2gene	1	Genome-fragment	Low-quality	1.01	FALSE	NA	NA	Human GIT	Holdemanella	Caudovirales	Holdemanella	Duplodnaviria	Heunggongvirae	Uroviricota	Caudoviricetes	formerly Caudovirales	formerly Siphoviridae	NA
metaspades_NG-14651_916_1_T120_lib231444_5693_NODE_1367_length_1360_cov_1.64368	1360	1.64368	FALSE	0.45	1	1	NA	NA	NA	UGV-GENOME-0327199	NA	NA	NA	0.811878	0.188122	NA	NA	NA	NA	NA	Genome-fragment	Not-determined	NA	FALSE	NA	NA	Human GIT	Eubacterium	NA	Eubacterium	NA	NA	NA	NA	NA	NA	NA
metaspades_NG-14651_916_1_T120_lib231444_5693_NODE_1384_length_1348_cov_2.74787	1348	2.74787	FALSE	0.5	5	4	NA	NA	NA	NA	NA	NA	NA	0.823415	0.176585	NA	0.96	dsDNAphage	full	0	Genome-fragment	Low-quality	2.55	FALSE	NA	Xanthomonas	NA	NA	NA	Xanthomonas	NA	NA	NA	NA	NA	NA	NA
metaspades_NG-14651_916_1_T120_lib231444_5693_NODE_1386_length_1347_cov_2.45743	1347	2.45743	FALSE	0.41	2	NA	NA	NA	NA	UGV-GENOME-0223790	NA	NA	MGV-GENOME-0373247 1-127873/127873	0.90143	0.0985701	NA	NA	NA	NA	NA	Genome-fragment	Not-determined	NA	FALSE	NA	NA	Human GIT	NA	Caudovirales	NA	Duplodnaviria	Heunggongvirae	Uroviricota	Caudoviricetes	formerly Caudovirales	formerly Siphoviridae	NA
metaspades_NG-14651_916_1_T120_lib231444_5693_NODE_1391_length_1346_cov_2.70875	1346	2.70875	FALSE	0.44	3	3	NA	NA	NA	IMGVR_UViG_3300029454_000013|3300029454|Ga0244180_100455	uvig_6614 ERR209839_69 length_92842_VirSorter_cat_2	Ma_2019_SRR413697_NODE_309_length_64367_cov_76.659457	MGV-GENOME-4427859 11218-57803/57803	0.811878	0.188122	NA	NA	NA	NA	NA	Genome-fragment	Low-quality	2.25	FALSE	NA	NA	NA	NA	NA	NA	NA	NA	NA	NA	NA	NA	NA
metaspades_NG-14651_916_1_T120_lib231444_5693_NODE_1393_length_1344_cov_3.08922	1344	3.08922	FALSE	0.49	3	1	NA	NA	NA	UGV-GENOME-0347387_1	uvig_202283 ERR912036_255-Pro length_99468_VirSorter_cat_5	NA	MGV-GENOME-0294711 1-38238/45327	0.811878	0.188122	NA	1	ssDNA	full	0	Genome-fragment	Low-quality	2.18	FALSE	NA	NA	Human GIT	Ruminococcaceae	Caudovirales	Ruminococcaceae	Duplodnaviria	Heunggongvirae	Uroviricota	Caudoviricetes	formerly Caudovirales	formerly Siphoviridae	NA
metaspades_NG-14651_916_1_T120_lib231444_5693_NODE_1396_length_1343_cov_2.25776	1343	2.25776	FALSE	0.53	3	2	NA	NA	NA	UGV-GENOME-0304071	uvig_149727 ERR636389_841 length_48898_VirFinder_VirSorter_cat_2	NA	MGV-GENOME-0312123 1-50701/50701	0.931779	0.0682209	NA	0.967	ssDNA	full	0	Genome-fragment	Low-quality	2.24	FALSE	NA	NA	Human GIT	Faecalibacterium	Caudovirales	Faecalibacterium	Duplodnaviria	Heunggongvirae	Uroviricota	Caudoviricetes	formerly Caudovirales	NA	NA
metaspades_NG-14651_916_1_T120_lib231444_5693_NODE_1398_length_1341_cov_2.5311	1341	2.5311	FALSE	0.47	1	NA	NA	NA	NA	NA	NA	Ma_2019_SRR413747_NODE_12_length_235090_cov_23.549854	NA	0.811878	0.188122	NA	NA	NA	NA	NA	Genome-fragment	Not-determined	NA	FALSE	NA	NA	NA	NA	NA	NA	NA	NA	NA	NA	NA	NA	NA
metaspades_NG-14651_916_1_T120_lib231444_5693_NODE_13_length_53990_cov_37.1817	53990	37.1817	TRUE	0.5	66	40	NA	NA	NA	UGV-GENOME-0321127	uvig_282467 ERR1305907_185-Pro length_71375_VirSorter_cat_5	NA	MGV-GENOME-0329432 1-54286/58745	0.2	0.8	NA	1	dsDNAphage	full	6	High-quality	Complete	100	FALSE	VC_565_0	NA	Human GIT	NA	NA	NA	NA	NA	NA	NA	NA	NA	NA
metaspades_NG-14651_916_1_T120_lib231444_5693_NODE_1406_length_1336_cov_3.67369	1336	3.67369	FALSE	0.36	2	2	NA	NA	NA	NA	NA	NA	NA	0.811878	0.188122	NA	0.993	dsDNAphage	full	1	Genome-fragment	Low-quality	3.48	FALSE	NA	Lactobacillus	NA	NA	NA	Lactobacillus	NA	NA	NA	NA	NA	NA	NA
metaspades_NG-14651_916_1_T120_lib231444_5693_NODE_1407_length_1336_cov_2.53396	1336	2.53396	FALSE	0.48	2	1	NA	NA	NA	NA	NA	NA	MGV-GENOME-0357087 8327-62502/86280	0	1	temperate	0.993	ssDNA	full	0	Genome-fragment	Not-determined	NA	FALSE	NA	NA	NA	NA	NA	NA	NA	NA	NA	NA	NA	NA	NA
metaspades_NG-14651_916_1_T120_lib231444_5693_NODE_140_length_11849_cov_26.8149	11849	26.8149	FALSE	0.55	23	12	NA	NA	NA	NA	NA	Shkoporov_2018_SRR6128101_NODE_50_length_43897_cov_23.699147	NA	0.1375	0.8625	NA	0.94	dsDNAphage	full	0	Genome-fragment	Low-quality	27.27	FALSE	NA	NA	NA	NA	NA	NA	NA	NA	NA	NA	NA	NA	NA
metaspades_NG-14651_916_1_T120_lib231444_5693_NODE_1424_length_1325_cov_2.94016	1325	2.94016	FALSE	0.49	1	NA	NA	NA	NA	UGV-GENOME-0288265	NA	Rampelli_HCO_64_NODE_202_length_23722_cov_5.258715	MGV-GENOME-0288428 1-43923/43923	0.811878	0.188122	NA	NA	NA	NA	NA	Genome-fragment	Not-determined	NA	FALSE	NA	NA	Human GIT	Prevotella	NA	Prevotella	NA	NA	NA	NA	NA	NA	NA
metaspades_NG-14651_916_1_T120_lib231444_5693_NODE_1427_length_1324_cov_2.32782	1324	2.32782	FALSE	0.4	4	4	NA	NA	NA	UGV-GENOME-4428977	ivig_279 VIRSorter_QSQX01000018_1__Clostridium__bolteae_strain_TF09-4AC_TF09-4AC_Scaf18__whole_genome_shotgun_sequence_gene_27_gene_118-46280-108543-cat_5	Ma_2019_SRR413685_NODE_87_length_89451_cov_7.750548	MGV-GENOME-0368680 32098-91984/104176	0.811878	0.188122	NA	1	dsDNAphage	full	0	Genome-fragment	Low-quality	2.17	FALSE	NA	NA	Human GIT	Lachnospiraceae	Caudovirales	Lachnospiraceae	Duplodnaviria	Heunggongvirae	Uroviricota	Caudoviricetes	formerly Caudovirales	formerly Siphoviridae	NA
metaspades_NG-14651_916_1_T120_lib231444_5693_NODE_142_length_11670_cov_4.76496	11670	4.76496	FALSE	0.45	11	10	NA	NA	NA	NA	NA	Shkoporov_2019_SRR9161591_NODE_71_length_22851_cov_13.155159	NA	0.811878	0.188122	NA	0.98	dsDNAphage	full	1	Genome-fragment	Low-quality	26.64	FALSE	VC_917_0	Thermoanaerobacter	NA	NA	NA	Thermoanaerobacter	NA	NA	NA	NA	NA	NA	NA
metaspades_NG-14651_916_1_T120_lib231444_5693_NODE_1431_length_1320_cov_3.60949	1320	3.60949	FALSE	0.3	2	NA	NA	NA	SRS146894_NODE_60_length_99392_cov_218.496	IMGVR_UViG_3300008537_000002|3300008537|Ga0111051_100092	NA	NA	MGV-GENOME-0365456	0.811878	0.188122	NA	0.993	ssDNA	full	0	Genome-fragment	Low-quality	1.33	FALSE	NA	NA	NA	NA	NA	NA	Duplodnaviria	Heunggongvirae	Uroviricota	Caudoviricetes	Crassvirales	NA	NA
metaspades_NG-14651_916_1_T120_lib231444_5693_NODE_1432_length_1320_cov_3.2	1320	3.2	FALSE	0.48	2	2	NA	NA	NA	NA	NA	NA	MGV-GENOME-0320279 1-54306/54306	0	1	temperate	NA	NA	NA	NA	Genome-fragment	Low-quality	2.7	FALSE	NA	NA	NA	NA	NA	NA	NA	NA	NA	NA	NA	NA	NA
metaspades_NG-14651_916_1_T120_lib231444_5693_NODE_1436_length_1317_cov_3.65135	1317	3.65135	FALSE	0.46	3	1	NA	NA	NA	NA	NA	NA	NA	0.916879	0.0831206	NA	0.993	ssDNA	full	0	Genome-fragment	Low-quality	1.97	FALSE	NA	NA	NA	NA	NA	NA	NA	NA	NA	NA	NA	NA	NA
metaspades_NG-14651_916_1_T120_lib231444_5693_NODE_1437_length_1317_cov_3.11807	1317	3.11807	FALSE	0.51	3	2	NA	NA	NA	NA	ivig_3765 VIRSorter__14207_7_50_5_gene_95_gene_162-93901-139550-cat_4	Shkoporov_2018_SRR6128101_NODE_521_length_6781_cov_12.548766	NA	0.811878	0.188122	NA	1	ssDNA	full	0	Genome-fragment	Low-quality	1.99	FALSE	NA	Anaeromassilibacillus	NA	NA	NA	Anaeromassilibacillus	NA	NA	NA	NA	NA	NA	NA
metaspades_NG-14651_916_1_T120_lib231444_5693_NODE_1439_length_1317_cov_1.9794	1317	1.9794	FALSE	0.59	1	1	NA	NA	NA	NA	uvig_237393 ERR1190617_933-Pro length_27900_VirSorter_cat_5	NA	NA	0.811878	0.188122	NA	NA	NA	NA	NA	Genome-fragment	Not-determined	NA	FALSE	NA	NA	NA	NA	NA	NA	NA	NA	NA	NA	NA	NA	NA
metaspades_NG-14651_916_1_T120_lib231444_5693_NODE_1447_length_1312_cov_1.74383	1312	1.74383	FALSE	0.43	2	2	NA	NA	NA	NA	NA	NA	NA	0.811878	0.188122	NA	1	ssDNA	full	0	Genome-fragment	Low-quality	2.92	FALSE	NA	NA	NA	NA	NA	NA	NA	NA	NA	NA	NA	NA	NA
metaspades_NG-14651_916_1_T120_lib231444_5693_NODE_1448_length_1310_cov_6.23187	1310	6.23187	FALSE	0.52	2	2	NA	NA	NA	Negativicutes_gi_548307056-100-19670	NA	NA	NA	0.997299	0.00270138	virulent	0.967	ssDNA	full	0	Genome-fragment	Low-quality	3.24	FALSE	NA	NA	NA	Megasphaera	Caudovirales	Megasphaera	Duplodnaviria	Heunggongvirae	Uroviricota	Caudoviricetes	formerly Caudovirales	NA	NA
metaspades_NG-14651_916_1_T120_lib231444_5693_NODE_1449_length_1310_cov_3.31076	1310	3.31076	FALSE	0.43	2	1	NA	NA	NA	NA	NA	NA	NA	0.811878	0.188122	NA	0.987	ssDNA	full	0	Genome-fragment	Low-quality	3.4	FALSE	NA	NA	NA	NA	NA	NA	NA	NA	NA	NA	NA	NA	NA
metaspades_NG-14651_916_1_T120_lib231444_5693_NODE_1451_length_1310_cov_1.87251	1310	1.87251	FALSE	0.44	2	2	NA	NA	NA	IMGVR_UViG_3300029820_000006|3300029820|Ga0245026_100701	ivig_508 VIRSorter_QRUD01000029_1_Bacteroides_vulgatus_strain_AF25-30LB_AF25-30LB_Scaf29__whole_genome_shotgun_sequence-cat_2	Ma_2019_SRR413573_NODE_123_length_112784_cov_28.384657	MGV-GENOME-0222964 1-32063/32063	0.811878	0.188122	NA	NA	NA	NA	NA	Genome-fragment	Low-quality	2.68	FALSE	NA	NA	NA	NA	NA	NA	NA	NA	NA	NA	NA	NA	NA
metaspades_NG-14651_916_1_T120_lib231444_5693_NODE_1454_length_1309_cov_2.46332	1309	2.46332	FALSE	0.46	3	2	NA	NA	NA	UGV-GENOME-0307136	uvig_355007 SRR1197531_922 length_19537_VirFinder	Han_2018_ERR1398135_NODE_1493_length_11131_cov_45.005869	MGV-GENOME-0369386 9399-106281/106281	0	1	temperate	0.993	ssDNA	full	0	Genome-fragment	Not-determined	NA	FALSE	NA	NA	Human GIT	Prevotella	NA	Prevotella	NA	NA	NA	NA	NA	NA	NA
metaspades_NG-14651_916_1_T120_lib231444_5693_NODE_1456_length_1307_cov_2.99281	1307	2.99281	FALSE	0.58	4	4	NA	NA	NA	Manrique_Person1_NODE_133_length_34080_cov_10.359971	NA	NA	NA	0.811878	0.188122	NA	0.973	ssDNA	full	0	Genome-fragment	Low-quality	2.91	FALSE	NA	NA	Human GIT	NA	Caudovirales	NA	Duplodnaviria	Heunggongvirae	Uroviricota	Caudoviricetes	formerly Caudovirales	NA	NA
metaspades_NG-14651_916_1_T120_lib231444_5693_NODE_1459_length_1306_cov_2.23261	1306	2.23261	FALSE	0.56	1	1	NA	NA	NA	NA	NA	Shkoporov_2019_SRR9161591_NODE_320_length_5632_cov_2.736776	NA	0.811878	0.188122	NA	NA	dsDNAphage	lt2gene	1	Genome-fragment	Low-quality	2.86	FALSE	NA	NA	NA	NA	NA	NA	NA	NA	NA	NA	NA	NA	NA
metaspades_NG-14651_916_1_T120_lib231444_5693_NODE_1460_length_1305_cov_2.7032	1305	2.7032	FALSE	0.56	2	1	NA	NA	NA	UGV-GENOME-0341895_1	uvig_438284 SRR5032276_99 length_76150_VirSorter_cat_2	Ma_2019_SRR413740_NODE_279_length_68435_cov_7.122901	MGV-GENOME-0329072 1-58550/58550	0	1	temperate	0.973	ssDNA	full	0	Genome-fragment	Low-quality	2.65	FALSE	NA	NA	Human GIT	Faecalibacterium	Caudovirales	Faecalibacterium	Duplodnaviria	Heunggongvirae	Uroviricota	Caudoviricetes	formerly Caudovirales	NA	NA
metaspades_NG-14651_916_1_T120_lib231444_5693_NODE_1466_length_1303_cov_1.69631	1303	1.69631	FALSE	0.55	2	NA	NA	NA	NA	UGV-GENOME-0228380	uvig_120415 ERR525774_80 length_57060_VirSorter_cat_2	Ma_2019_SRR413625_NODE_3304_length_6232_cov_2.029950	MGV-GENOME-0318189 1-53299/53299	0.811878	0.188122	NA	NA	NA	NA	NA	Genome-fragment	Low-quality	2.17	FALSE	NA	NA	Human GIT	Bifidobacterium	NA	Bifidobacterium	NA	NA	NA	NA	NA	NA	NA
metaspades_NG-14651_916_1_T120_lib231444_5693_NODE_146_length_11185_cov_10.5724	11185	10.5724	FALSE	0.43	20	1	NA	NA	NA	UGV-GENOME-0361185_1	uvig_521577 SRR6028596_2-Pro length_118238_VirSorter_cat_5	Shkoporov_2018_SRR6128101_NODE_65_length_38744_cov_48.650960	MGV-GENOME-0361185 35572-92881/92881	0.811878	0.188122	NA	0.88	dsDNAphage	full	0	Genome-fragment	Low-quality	12.62	FALSE	NA	NA	Human GIT	Prevotella	Caudovirales	Prevotella	Duplodnaviria	Heunggongvirae	Uroviricota	Caudoviricetes	formerly Caudovirales	NA	NA
metaspades_NG-14651_916_1_T120_lib231444_5693_NODE_1477_length_1296_cov_2.96938	1296	2.96938	FALSE	0.5	4	3	NA	NA	NA	NA	NA	NA	NA	0.84553	0.15447	NA	1	dsDNAphage	full	1	Genome-fragment	Low-quality	3.45	FALSE	NA	NA	NA	NA	NA	NA	NA	NA	NA	NA	NA	NA	NA
metaspades_NG-14651_916_1_T120_lib231444_5693_NODE_147_length_11175_cov_5.42887	11175	5.42887	FALSE	0.4	28	17	NA	NA	NA	NA	NA	NA	NA	0.931779	0.0682209	NA	0.96	dsDNAphage	full	0	Genome-fragment	Low-quality	19.03	FALSE	NA	NA	NA	NA	NA	NA	NA	NA	NA	NA	NA	NA	NA
metaspades_NG-14651_916_1_T120_lib231444_5693_NODE_1483_length_1293_cov_1.70275	1293	1.70275	FALSE	0.65	2	1	NA	NA	NA	IMGVR_UViG_3300029671_000009|3300029671|Ga0245181_100869	uvig_18354 ERR209773_1146 length_11356_VirSorter_cat_2	Han_2018_ERR1398121_NODE_414_length_27094_cov_9.898961	MGV-GENOME-4385887 1-24409/24409	0.811878	0.188122	NA	NA	NA	NA	NA	Genome-fragment	Low-quality	3.34	FALSE	NA	NA	NA	NA	NA	NA	NA	NA	NA	NA	NA	NA	NA
metaspades_NG-14651_916_1_T120_lib231444_5693_NODE_1484_length_1293_cov_1.52423	1293	1.52423	FALSE	0.47	1	NA	NA	NA	NA	UGV-GENOME-0270800	NA	NA	MGV-GENOME-4417147 1-40435/40435	0.821252	0.178748	NA	NA	NA	NA	NA	Genome-fragment	Not-determined	NA	FALSE	NA	NA	Human GIT	NA	Caudovirales	NA	Duplodnaviria	Heunggongvirae	Uroviricota	Caudoviricetes	formerly Caudovirales	Autographiviridae	NA
metaspades_NG-14651_916_1_T120_lib231444_5693_NODE_1487_length_1291_cov_1.96197	1291	1.96197	FALSE	0.48	1	NA	NA	NA	NA	NA	NA	Ma_2019_SRR413747_NODE_12_length_235090_cov_23.549854	NA	0.811878	0.188122	NA	NA	NA	NA	NA	Genome-fragment	Not-determined	NA	FALSE	NA	NA	NA	NA	NA	NA	NA	NA	NA	NA	NA	NA	NA
metaspades_NG-14651_916_1_T120_lib231444_5693_NODE_148_length_10946_cov_13.0104	10946	13.0104	FALSE	0.47	6	3	NA	NA	NA	NA	NA	NA	NA	0.940419	0.0595815	NA	0.733	ssDNA	full	0	Genome-fragment	Low-quality	12.39	FALSE	NA	Prevotella	NA	NA	NA	Prevotella	NA	NA	NA	NA	NA	NA	NA
metaspades_NG-14651_916_1_T120_lib231444_5693_NODE_1492_length_1290_cov_1.51417	1290	1.51417	FALSE	0.69	1	1	NA	NA	NA	NA	uvig_294214 ERR1620351_441 length_48799_VirSorter_cat_2	NA	NA	0.811878	0.188122	NA	NA	NA	NA	NA	Genome-fragment	Not-determined	NA	FALSE	NA	NA	NA	NA	NA	NA	NA	NA	NA	NA	NA	NA	NA
metaspades_NG-14651_916_1_T120_lib231444_5693_NODE_1496_length_1286_cov_1.90171	1286	1.90171	FALSE	0.63	3	2	NA	NA	NA	NA	NA	NA	NA	0.811878	0.188122	NA	0.92	dsDNAphage	full	0	Genome-fragment	Not-determined	NA	FALSE	NA	NA	NA	NA	NA	NA	NA	NA	NA	NA	NA	NA	NA
metaspades_NG-14651_916_1_T120_lib231444_5693_NODE_1498_length_1282_cov_4.13936	1282	4.13936	FALSE	0.35	2	2	NC_017695.1 Lactococcus Phage ASCC273, complete genome	JQ740788.1 Lactococcus phage ASCC273, complete genome	NA	IMGVR_UViG_3300026735_000004|3300026735|Ga0208186_100015	NA	NA	MGV-GENOME-0130871 1-18283/18283	0.997299	0.00270138	virulent	0.773	ssDNA	full	0	Genome-fragment	Low-quality	4.15	FALSE	NA	NA	NA	NA	NA	NA	Duplodnaviria	Heunggongvirae	Uroviricota	Caudoviricetes	NA	NA	Skunavirus
metaspades_NG-14651_916_1_T120_lib231444_5693_NODE_1512_length_1273_cov_2.80788	1273	2.80788	FALSE	0.5	3	NA	NA	NA	NA	UGV-GENOME-0210335	NA	NA	MGV-GENOME-0260827 1-38599/38599	0.811878	0.188122	NA	0.973	ssDNA	full	0	Genome-fragment	Low-quality	2.9	FALSE	NA	NA	Human GIT	Prevotella	NA	Prevotella	NA	NA	NA	NA	NA	NA	NA
metaspades_NG-14651_916_1_T120_lib231444_5693_NODE_1514_length_1272_cov_1.9622	1272	1.9622	FALSE	0.47	3	3	NA	NA	NA	NA	NA	NA	NA	0.811878	0.188122	NA	1	ssDNA	full	0	Genome-fragment	Low-quality	2.47	FALSE	NA	NA	NA	NA	NA	NA	NA	NA	NA	NA	NA	NA	NA
metaspades_NG-14651_916_1_T120_lib231444_5693_NODE_1515_length_1271_cov_3.04605	1271	3.04605	FALSE	0.43	1	1	NA	NA	NA	NA	uvig_134461 ERR589554_908-Pro length_35025_VirSorter_cat_5	NA	NA	0.0125	0.9875	temperate	NA	NA	NA	NA	Genome-fragment	Low-quality	3.01	FALSE	NA	NA	NA	NA	NA	NA	NA	NA	NA	NA	NA	NA	NA
metaspades_NG-14651_916_1_T120_lib231444_5693_NODE_1519_length_1266_cov_4.71841	1266	4.71841	FALSE	0.43	3	1	NA	NA	NA	NA	NA	NA	NA	0.811878	0.188122	NA	0.967	ssDNA	full	0	Genome-fragment	Low-quality	3.42	FALSE	NA	NA	NA	NA	NA	NA	NA	NA	NA	NA	NA	NA	NA
metaspades_NG-14651_916_1_T120_lib231444_5693_NODE_1521_length_1265_cov_1.78264	1265	1.78264	FALSE	0.65	2	2	NA	NA	NA	NA	NA	NA	NA	0.926543	0.0734568	NA	NA	NA	NA	NA	Genome-fragment	Not-determined	NA	FALSE	NA	NA	NA	NA	NA	NA	NA	NA	NA	NA	NA	NA	NA
metaspades_NG-14651_916_1_T120_lib231444_5693_NODE_1528_length_1261_cov_1.3864	1261	1.3864	FALSE	0.64	1	1	NA	NA	NA	NA	NA	NA	NA	0.811878	0.188122	NA	NA	dsDNAphage	lt2gene	1	Genome-fragment	Low-quality	3.04	FALSE	NA	NA	NA	NA	NA	NA	NA	NA	NA	NA	NA	NA	NA
metaspades_NG-14651_916_1_T120_lib231444_5693_NODE_1530_length_1260_cov_2.58008	1260	2.58008	FALSE	0.47	2	2	NA	NA	NA	IMGVR_UViG_3300008077_000025|3300008077|Ga0105964_1000453	ivig_4294 VIRSorter_ERR2230083_21673_4_3_1_gene_686_gene_767-681947-735272-cat_5	Ma_2019_SRR1778454_NODE_423_length_60491_cov_5.971888	MGV-GENOME-0268755 1-40040/40040	0.816834	0.183166	NA	1	ssDNA	full	0	Genome-fragment	Low-quality	2.16	FALSE	NA	NA	NA	NA	NA	NA	NA	NA	NA	NA	NA	NA	NA
metaspades_NG-14651_916_1_T120_lib231444_5693_NODE_1532_length_1259_cov_3.549	1259	3.549	FALSE	0.34	1	1	NA	NA	SRS054687_NODE_11_length_98845_cov_117.89	IMGVR_UViG_7000000727_000091|7000000727|SRS014470_WUGC_scaffold_25938	uvig_196843 ERR912054_228 length_100535_VirFinder	NA	MGV-GENOME-0365719	0.811878	0.188122	NA	NA	NA	NA	NA	Genome-fragment	Low-quality	1.24	FALSE	NA	NA	NA	NA	NA	NA	Duplodnaviria	Heunggongvirae	Uroviricota	Caudoviricetes	Crassvirales	NA	NA
metaspades_NG-14651_916_1_T120_lib231444_5693_NODE_1536_length_1253_cov_2.96828	1253	2.96828	FALSE	0.35	3	2	NA	NA	NA	UGV-GENOME-0293126	uvig_130546 ERR589574_1116 length_30121_VirSorter_cat_2	Shkoporov_2019_SRR9161589_NODE_33_length_44741_cov_37.234324	MGV-GENOME-0291854	0.811878	0.188122	NA	0.9	dsDNAphage	full	0	Genome-fragment	Low-quality	2.79	FALSE	NA	NA	Human GIT	Flavonifractor	Caudovirales	Flavonifractor	Duplodnaviria	Heunggongvirae	Uroviricota	Caudoviricetes	formerly Caudovirales	NA	NA
metaspades_NG-14651_916_1_T120_lib231444_5693_NODE_1539_length_1251_cov_2.34197	1251	2.34197	FALSE	0.37	3	1	NA	NA	NA	NA	NA	NA	NA	0.811878	0.188122	NA	0.987	ssDNA	full	0	Genome-fragment	Not-determined	NA	FALSE	NA	NA	NA	NA	NA	NA	NA	NA	NA	NA	NA	NA	NA
metaspades_NG-14651_916_1_T120_lib231444_5693_NODE_154_length_10526_cov_10.6848	10526	10.6848	FALSE	0.47	17	9	NA	NA	NA	IMGVR_UViG_3300029796_000025|3300029796|Ga0243875_1000945	uvig_445111 SRR5056745_2885 length_15965_VirSorter_cat_2	NA	NA	0.94488	0.0551203	NA	0.927	dsDNAphage	full	6	Genome-fragment	Low-quality	27.95	FALSE	NA	NA	NA	NA	NA	NA	NA	NA	NA	NA	NA	NA	NA
metaspades_NG-14651_916_1_T120_lib231444_5693_NODE_1550_length_1243_cov_1.43939	1243	1.43939	FALSE	0.46	1	NA	NA	NA	NA	NA	NA	NA	NA	0.811878	0.188122	NA	NA	NA	NA	NA	Genome-fragment	Not-determined	NA	FALSE	NA	NA	NA	NA	NA	NA	NA	NA	NA	NA	NA	NA	NA
metaspades_NG-14651_916_1_T120_lib231444_5693_NODE_1554_length_1239_cov_1.66047	1239	1.66047	FALSE	0.4	3	1	NA	NA	NA	UGV-GENOME-0291628_1	NA	NA	MGV-GENOME-0291628 1026-44656/44656	0.811878	0.188122	NA	NA	NA	NA	NA	Genome-fragment	Low-quality	2.96	FALSE	NA	NA	Human GIT	NA	NA	NA	NA	NA	NA	NA	NA	NA	NA
metaspades_NG-14651_916_1_T120_lib231444_5693_NODE_1560_length_1237_cov_3.19882	1237	3.19882	FALSE	0.36	2	2	NA	NA	SRS147436_NODE_29_length_99846_cov_83.8838	IMGVR_UViG_7000000156_000056|7000000156|SRS064423_LANL_scaffold_50345	uvig_196843 ERR912054_228 length_100535_VirFinder	NA	MGV-GENOME-0364683	0.811878	0.188122	NA	NA	NA	NA	NA	Genome-fragment	Low-quality	1.22	FALSE	NA	NA	NA	NA	NA	NA	Duplodnaviria	Heunggongvirae	Uroviricota	Caudoviricetes	Crassvirales	NA	NA
metaspades_NG-14651_916_1_T120_lib231444_5693_NODE_1562_length_1236_cov_2.42591	1236	2.42591	FALSE	0.34	3	3	NA	NA	NA	UGV-GENOME-0199218_1	uvig_170438 ERR688613_432 length_43186_VirSorter_cat_2	Shkoporov_2019_SRR9161589_NODE_57_length_32314_cov_24.152268	MGV-GENOME-0199218 2767-27832/27832	0.811878	0.188122	NA	1	dsDNAphage	full	1	Genome-fragment	Low-quality	2.69	FALSE	NA	NA	Human GIT	NA	Caudovirales	NA	Duplodnaviria	Heunggongvirae	Uroviricota	Caudoviricetes	formerly Caudovirales	NA	NA
metaspades_NG-14651_916_1_T120_lib231444_5693_NODE_1566_length_1235_cov_2.6678	1235	2.6678	FALSE	0.39	1	1	NA	NA	NA	NA	NA	NA	NA	0.811878	0.188122	NA	NA	NA	NA	NA	Genome-fragment	Low-quality	2.49	FALSE	NA	NA	NA	NA	NA	NA	NA	NA	NA	NA	NA	NA	NA
metaspades_NG-14651_916_1_T120_lib231444_5693_NODE_1568_length_1234_cov_2.57591	1234	2.57591	FALSE	0.5	2	1	NA	NA	NA	UGV-GENOME-0290153_1	uvig_123521 ERR525884_6-Pro length_252366_VirSorter_cat_5	Ma_2019_SRR413706_NODE_193_length_72264_cov_10.761844	MGV-GENOME-0248759 1-36538/36538	0.811878	0.188122	NA	NA	NA	NA	NA	Genome-fragment	Low-quality	1.57	FALSE	NA	NA	Human GIT	NA	NA	NA	NA	NA	NA	NA	NA	NA	NA
metaspades_NG-14651_916_1_T120_lib231444_5693_NODE_1576_length_1231_cov_5.31718	1231	5.31718	FALSE	0.51	2	2	NA	NA	NA	UGV-GENOME-0249910	NA	Ma_2019_SRR413566_NODE_3628_length_5255_cov_4.198654	MGV-GENOME-0249910 1-36728/36728	0.811878	0.188122	NA	NA	NA	NA	NA	Genome-fragment	Not-determined	NA	FALSE	NA	NA	Human GIT	NA	NA	NA	NA	NA	NA	NA	NA	NA	NA
metaspades_NG-14651_916_1_T120_lib231444_5693_NODE_1577_length_1230_cov_2.69106	1230	2.69106	FALSE	0.56	2	1	NA	NA	NA	NA	NA	Moreno-Gallego_2019_ERR2868017_NODE_111_length_7434_cov_9.194606	NA	0.811878	0.188122	NA	NA	NA	NA	NA	Genome-fragment	Not-determined	NA	FALSE	NA	NA	NA	NA	NA	NA	NA	NA	NA	NA	NA	NA	NA
metaspades_NG-14651_916_1_T120_lib231444_5693_NODE_1578_length_1230_cov_2.18043	1230	2.18043	FALSE	0.5	1	NA	NA	NA	NA	IMGVR_UViG_3300008077_000157|3300008077|Ga0105964_1000011|240754-250241	NA	NA	NA	0.811878	0.188122	NA	NA	NA	NA	NA	Genome-fragment	Not-determined	NA	FALSE	NA	NA	NA	NA	NA	NA	NA	NA	NA	NA	NA	NA	NA
metaspades_NG-14651_916_1_T120_lib231444_5693_NODE_1579_length_1229_cov_3.31601	1229	3.31601	FALSE	0.46	3	2	NA	NA	NA	IMGVR_UViG_3300007793_000012|3300007793|Ga0105888_100452	uvig_164828 ERR688541_88-Pro length_133526_VirSorter_cat_4	Ma_2019_SRR1778454_NODE_423_length_60491_cov_5.971888	MGV-GENOME-0321287	0.811878	0.188122	NA	0.987	ssDNA	full	0	Genome-fragment	Low-quality	1.97	FALSE	NA	NA	NA	NA	NA	NA	NA	NA	NA	NA	NA	NA	NA
metaspades_NG-14651_916_1_T120_lib231444_5693_NODE_1583_length_1228_cov_2.21057	1228	2.21057	FALSE	0.49	1	NA	NA	NA	NA	UGV-GENOME-0223664_1	NA	Shkoporov_2019_SRR9161588_NODE_674_length_6632_cov_3.051847	MGV-GENOME-0312538 1-50866/50866	0.811878	0.188122	NA	NA	NA	NA	NA	Genome-fragment	Not-determined	NA	FALSE	NA	NA	Human GIT	Prevotella	NA	Prevotella	NA	NA	NA	NA	NA	NA	NA
metaspades_NG-14651_916_1_T120_lib231444_5693_NODE_1586_length_1226_cov_2.49018	1226	2.49018	FALSE	0.55	4	3	NA	NA	NA	NA	NA	NA	NA	0.811878	0.188122	NA	1	ssDNA	full	0	Genome-fragment	Low-quality	1.88	FALSE	NA	NA	NA	NA	NA	NA	NA	NA	NA	NA	NA	NA	NA
metaspades_NG-14651_916_1_T120_lib231444_5693_NODE_1588_length_1226_cov_1.31853	1226	1.31853	FALSE	0.58	2	1	NA	NA	NA	NA	NA	Shkoporov_2019_SRR9161590_NODE_78_length_46134_cov_8.309165	NA	0.811878	0.188122	NA	NA	NA	NA	NA	Genome-fragment	Low-quality	2.53	FALSE	NA	NA	NA	NA	NA	NA	NA	NA	NA	NA	NA	NA	NA
[truncated: 11,517 more rows]
