# Supplementary material for: Dynamic nature of viral and bacterial communities in human faeces
Source: iScience. 2023 Dec 29;27(2):108778. doi: 10.1016/j.isci.2023.108778 (PMC10825054; doi:10.1016/j.isci.2023.108778)
Supplement: Table S3. Viral contig / bacterial 16S OTU correlation data, related to Figure 3 [file mmc4.xls]

## Sheet: time_corr_taxa
Viral contig / bacterial 16S OTU name	Type	Subject	Spearman rho (against time of incubation)	P-value	Bacterial family	Bacterial genus	Virus order	Virus genus	Relative abundance	Phage lifestyle	Phage host
metaspades_NG-14911_923_1_To_lib236286_5749_NODE_24_length_7426_cov_19.7536	virus	926	-0.981981	1.52987e-07	NA	NA	Unassigned	Unassigned	0.196819	NA	NA
OTU_306;size=375;	bacterium	941	-0.981981	1.4702e-07	Rhodospirillaceae	unclassified_Rhodospirillaceae	NA	NA	0.0107409	NA	NA
OTU_1127;size=1599;	bacterium	916	-0.977008	5.76166e-05	Lachnospiraceae	unclassified_Lachnospiraceae	NA	NA	0.0200679	NA	NA
OTU_686;size=3973;	bacterium	916	-0.977008	5.76166e-05	Lachnospiraceae	Lachnospiracea_incertae_sedis	NA	NA	0.0768314	NA	NA
OTU_452;size=151;	bacterium	928	-0.971718	6.75805e-06	unclassified_Clostridiales	unclassified_Clostridiales	NA	NA	0.00376232	NA	NA
OTU_53;size=28944;	bacterium	941	-0.97107	1.03593e-06	Lachnospiraceae	Coprococcus	NA	NA	0.051696	NA	NA
OTU_75;size=24417;	bacterium	941	-0.97107	1.03593e-06	Lachnospiraceae	unclassified_Lachnospiraceae	NA	NA	0.0231402	NA	NA
OTU_124;size=10234;	bacterium	928	-0.967701	6.90094e-06	Lachnospiraceae	unclassified_Lachnospiraceae	NA	NA	0.00826599	NA	NA
OTU_218;size=8116;	bacterium	920	-0.966572	6.33776e-05	Lachnospiraceae	unclassified_Lachnospiraceae	NA	NA	0.118505	NA	NA
OTU_4;size=770426;	bacterium	916	-0.966272	0.000256274	Lachnospiraceae	Roseburia	NA	NA	0.0552393	NA	NA
OTU_5;size=454553;	bacterium	926	-0.960159	8.40474e-06	Bacteroidaceae	Bacteroides	NA	NA	0.396603	NA	NA
OTU_4;size=770426;	bacterium	928	-0.95874	1.47028e-05	Lachnospiraceae	Roseburia	NA	NA	0.238356	NA	NA
OTU_1836;size=351;	bacterium	928	-0.95874	1.47028e-05	Lachnospiraceae	unclassified_Lachnospiraceae	NA	NA	0.00190544	NA	NA
OTU_34;size=29673;	bacterium	928	-0.95874	1.47028e-05	Veillonellaceae	Dialister	NA	NA	0.0323199	NA	NA
OTU_200;size=1707;	bacterium	920	-0.958167	0.000107055	unclassified_Clostridiales	unclassified_Clostridiales	NA	NA	0.0020315	NA	NA
OTU_69;size=22158;	bacterium	928	-0.9565	1.72225e-05	Ruminococcaceae	Butyricicoccus	NA	NA	0.0105886	NA	NA
OTU_107;size=5978;	bacterium	926	-0.949248	1.69175e-05	Rikenellaceae	Alistipes	NA	NA	0.00648709	NA	NA
OTU_122;size=9176;	bacterium	926	-0.949248	1.69175e-05	Bacteroidaceae	Bacteroides	NA	NA	0.0083832	NA	NA
OTU_863;size=3519;	bacterium	926	-0.949248	1.69175e-05	Lachnospiraceae	Coprococcus	NA	NA	0.0697424	NA	NA
metaspades_NG-14651_926_1_T120_lib231502_5693_NODE_108_length_6567_cov_6.46744	virus	926	-0.949248	1.69175e-05	NA	NA	Petitvirales	NA	0.179705	NA	Bacteroides
OTU_169;size=13449;	bacterium	941	-0.949248	1.62576e-05	Lachnospiraceae	unclassified_Lachnospiraceae	NA	NA	0.0262376	NA	NA
OTU_31;size=41513;	bacterium	941	-0.949248	1.62576e-05	Erysipelotrichaceae	Holdemanella	NA	NA	0.0047944	NA	NA
OTU_533;size=921;	bacterium	941	-0.949248	1.62576e-05	Prevotellaceae	Prevotella	NA	NA	0.0249794	NA	NA
OTU_49;size=35102;	bacterium	916	-0.944799	0.00217635	Lachnospiraceae	Lachnospiracea_incertae_sedis	NA	NA	0.00658716	NA	NA
OTU_8;size=338664;	bacterium	923	-0.94306	0.00028023	Lachnospiraceae	Blautia	NA	NA	0.266289	NA	NA
OTU_16;size=177693;	bacterium	923	-0.94306	0.00028023	Lachnospiraceae	Fusicatenibacter	NA	NA	0.429715	NA	NA
OTU_2241;size=684;	bacterium	928	-0.94082	9.23309e-05	Lachnospiraceae	unclassified_Lachnospiraceae	NA	NA	0.180049	NA	NA
OTU_554;size=155;	bacterium	923	-0.939295	0.000306069	Peptococcaceae 1	Peptococcus	NA	NA	0.000563911	NA	NA
OTU_134;size=12507;	bacterium	920	-0.938556	0.000569223	Lachnospiraceae	unclassified_Lachnospiraceae	NA	NA	0.0216949	NA	NA
metaspades_NG-14911_923_2_T6_lib236292_5749_NODE_97_length_6527_cov_2724.55	virus	926	-0.938337	4.08875e-05	NA	NA	Unassigned	Unassigned	0.273587	NA	Bacteroides
OTU_33;size=44883;	bacterium	928	-0.93634	0.000125915	Ruminococcaceae	Gemmiger	NA	NA	0.115095	NA	NA
OTU_1012;size=39;	bacterium	916	-0.935144	0.00383445	Prevotellaceae	Alloprevotella	NA	NA	0.00651428	NA	NA
OTU_132;size=11305;	bacterium	923	-0.93186	0.000481836	Lachnospiraceae	Lachnospiracea_incertae_sedis	NA	NA	0.0434145	NA	NA
OTU_1220;size=969;	bacterium	928	-0.93186	0.000168508	Lachnospiraceae	Roseburia	NA	NA	0.00250761	NA	NA
OTU_4991;size=34;	bacterium	928	-0.92962	0.000168508	Lachnospiraceae	unclassified_Lachnospiraceae	NA	NA	0.00329791	NA	NA
OTU_870;size=487;	bacterium	928	-0.927841	0.000168508	Lachnospiraceae	unclassified_Lachnospiraceae	NA	NA	0.000868702	NA	NA
OTU_784;size=1156;	bacterium	928	-0.927841	0.000168508	Ruminococcaceae	Faecalibacterium	NA	NA	0.00167694	NA	NA
metaspades_NG-14651_916_2_T48_lib231448_5693_NODE_134_length_6661_cov_88.5177	virus	926	-0.927426	7.17432e-05	NA	NA	Unassigned	Unassigned	0.0711637	NA	Odoribacter
OTU_1134;size=2191;	bacterium	928	-0.92514	0.000182723	Lachnospiraceae	unclassified_Lachnospiraceae	NA	NA	0.0111854	NA	NA
OTU_33;size=44883;	bacterium	916	-0.923327	0.00706637	Ruminococcaceae	Gemmiger	NA	NA	0.0313608	NA	NA
OTU_1127;size=1599;	bacterium	928	-0.91842	0.000268037	Lachnospiraceae	unclassified_Lachnospiraceae	NA	NA	0.019182	NA	NA
OTU_145;size=4548;	bacterium	928	-0.91842	0.000268037	Porphyromonadaceae	Odoribacter	NA	NA	0.00398388	NA	NA
metaspades_NG-14651_926_1_T120_lib231502_5693_NODE_106_length_6634_cov_330.159	virus	926	-0.916515	9.57687e-05	NA	NA	Unassigned	Unassigned	1.0828	NA	NA
metaspades_NG-14651_943_3_T6_lib231521_5693_NODE_50_length_6511_cov_4.9574	virus	926	-0.916515	9.57687e-05	NA	NA	Unassigned	Unassigned	0.434111	NA	Bacteroides
OTU_7;size=647364;	bacterium	941	-0.916515	0.000242633	Prevotellaceae	Prevotella	NA	NA	0.0737374	NA	NA
OTU_187;size=3203;	bacterium	941	-0.916515	0.000242633	Prevotellaceae	Prevotella	NA	NA	0.0179487	NA	NA
OTU_172;size=3985;	bacterium	941	-0.916515	0.000242633	Porphyromonadaceae	unclassified_Porphyromonadaceae	NA	NA	0.0285268	NA	NA
OTU_83;size=10163;	bacterium	941	-0.916515	0.000242633	Ruminococcaceae	Ruminococcus	NA	NA	0.0106987	NA	NA
OTU_43;size=26786;	bacterium	928	-0.913939	0.000313506	Ruminococcaceae	Clostridium IV	NA	NA	0.0187279	NA	NA
OTU_1816;size=285;	bacterium	928	-0.913939	0.000313506	Lachnospiraceae	unclassified_Lachnospiraceae	NA	NA	0.00796755	NA	NA
OTU_50;size=19329;	bacterium	928	-0.913939	0.000313506	Bacteroidaceae	Bacteroides	NA	NA	0.0587219	NA	NA
OTU_1021;size=1493;	bacterium	916	-0.91259	0.009113	Lachnospiraceae	unclassified_Lachnospiraceae	NA	NA	0.0297928	NA	NA
OTU_1099;size=371;	bacterium	928	-0.909459	0.000401754	Lachnospiraceae	unclassified_Lachnospiraceae	NA	NA	0.00225497	NA	NA
OTU_38;size=53976;	bacterium	941	-0.908856	0.000303825	Prevotellaceae	Prevotella	NA	NA	0.00926219	NA	NA
OTU_392;size=358;	bacterium	941	-0.908856	0.000303825	unclassified_Clostridiales	unclassified_Clostridiales	NA	NA	0.00275166	NA	NA
OTU_368;size=1105;	bacterium	928	-0.907219	0.000442769	Bacteroidaceae	Bacteroides	NA	NA	0.0220307	NA	NA
OTU_18;size=72359;	bacterium	926	-0.905604	0.000174646	Rikenellaceae	Alistipes	NA	NA	0.047697	NA	NA
OTU_1127;size=1599;	bacterium	941	-0.905604	0.000303825	Lachnospiraceae	unclassified_Lachnospiraceae	NA	NA	0.01494	NA	NA
OTU_20;size=102078;	bacterium	941	-0.905604	0.000303825	Lachnospiraceae	Dorea	NA	NA	0.0695167	NA	NA
OTU_945;size=559;	bacterium	941	-0.905604	0.000303825	Lachnospiraceae	Clostridium XlVa	NA	NA	0.00537562	NA	NA
OTU_62;size=20741;	bacterium	941	-0.905604	0.000303825	Streptococcaceae	Streptococcus	NA	NA	0.00529362	NA	NA
OTU_141;size=3403;	bacterium	941	-0.905604	0.000303825	Ruminococcaceae	Ruminococcus	NA	NA	0.0741224	NA	NA
OTU_75;size=24417;	bacterium	916	-0.905433	0.0109157	Lachnospiraceae	unclassified_Lachnospiraceae	NA	NA	0.0103004	NA	NA
OTU_1316;size=83;	bacterium	916	-0.905433	0.0109157	Lachnospiraceae	unclassified_Lachnospiraceae	NA	NA	0.00177113	NA	NA
OTU_4991;size=34;	bacterium	916	-0.901854	0.0110528	Lachnospiraceae	unclassified_Lachnospiraceae	NA	NA	0.00469848	NA	NA
OTU_533;size=921;	bacterium	916	-0.901854	0.0110528	Prevotellaceae	Prevotella	NA	NA	0.0428404	NA	NA
OTU_18;size=72359;	bacterium	928	-0.900499	0.000635932	Rikenellaceae	Alistipes	NA	NA	0.122946	NA	NA
OTU_323;size=362;	bacterium	941	-0.9	0.000414118	Ruminococcaceae	unclassified_Ruminococcaceae	NA	NA	0.0016671	NA	NA
OTU_5321;size=30;	bacterium	928	-0.899248	0.000656199	Lachnospiraceae	unclassified_Lachnospiraceae	NA	NA	0.000721544	NA	NA
OTU_99;size=5872;	bacterium	928	-0.896019	0.000756952	Ruminococcaceae	unclassified_Ruminococcaceae	NA	NA	0.0111831	NA	NA
metaspades_NG-14651_926_2_T24_lib231505_5693_NODE_70_length_6075_cov_302.977	virus	926	-0.894693	0.000313247	NA	NA	Unassigned	Unassigned	0.0575732	NA	NA
OTU_4425;size=168;	bacterium	941	-0.894693	0.000497351	Lachnospiraceae	unclassified_Lachnospiraceae	NA	NA	0.00519966	NA	NA
OTU_234;size=1017;	bacterium	941	-0.894693	0.000497351	unclassified_Clostridiales	unclassified_Clostridiales	NA	NA	0.0208329	NA	NA
OTU_36;size=42010;	bacterium	943	-0.894693	0.00416853	Rikenellaceae	Alistipes	NA	NA	0.0170812	NA	NA
OTU_738;size=2357;	bacterium	916	-0.893811	0.0150058	Lachnospiraceae	unclassified_Lachnospiraceae	NA	NA	0.000780609	NA	NA
OTU_984;size=317;	bacterium	928	-0.893779	0.000794785	unclassified_Clostridiales	unclassified_Clostridiales	NA	NA	0.00292747	NA	NA
metaspades_NG-14651_916_2_T24_lib231447_5693_NODE_162_length_6086_cov_56.8224	virus	923	-0.891539	0.00238855	NA	NA	Unassigned	Unassigned	1.10075	NA	Bacteroides
OTU_59;size=52030;	bacterium	928	-0.891539	0.000836548	Lachnospiraceae	Roseburia	NA	NA	0.0301375	NA	NA
OTU_30;size=148515;	bacterium	928	-0.891539	0.000836548	Bacteroidaceae	Bacteroides	NA	NA	0.0172621	NA	NA
OTU_3155;size=72;	bacterium	941	-0.890229	0.000617386	Lachnospiraceae	unclassified_Lachnospiraceae	NA	NA	0.000525848	NA	NA
OTU_94;size=23240;	bacterium	928	-0.887059	0.00102179	Porphyromonadaceae	Parabacteroides	NA	NA	0.0112011	NA	NA
OTU_244;size=1982;	bacterium	941	-0.886956	0.000711592	Ruminococcaceae	unclassified_Ruminococcaceae	NA	NA	0.00653953	NA	NA
OTU_383;size=7274;	bacterium	941	-0.884595	0.000754615	Prevotellaceae	Prevotella	NA	NA	0.00135588	NA	NA
OTU_412;size=1816;	bacterium	928	-0.884234	0.00114076	Lachnospiraceae	unclassified_Lachnospiraceae	NA	NA	0.00124974	NA	NA
OTU_2376;size=664;	bacterium	916	-0.88396	0.0201127	Lachnospiraceae	Blautia	NA	NA	0.00167426	NA	NA
OTU_69;size=22158;	bacterium	916	-0.88396	0.0201127	Ruminococcaceae	Butyricicoccus	NA	NA	0.00495486	NA	NA
OTU_169;size=13449;	bacterium	926	-0.883782	0.0004997	Lachnospiraceae	unclassified_Lachnospiraceae	NA	NA	0.0644118	NA	NA
OTU_1615;size=374;	bacterium	926	-0.883782	0.0004997	Lachnospiraceae	Blautia	NA	NA	0.00461964	NA	NA
OTU_12;size=166354;	bacterium	941	-0.883782	0.000754615	Lachnospiraceae	Ruminococcus2	NA	NA	0.0193307	NA	NA
OTU_154;size=2793;	bacterium	941	-0.883782	0.000754615	Ruminococcaceae	Clostridium IV	NA	NA	0.0777992	NA	NA
OTU_153;size=62922;	bacterium	923	-0.882579	0.00269228	Lachnospiraceae	Blautia	NA	NA	0.157156	NA	NA
OTU_792;size=944;	bacterium	941	-0.881672	0.000814689	Prevotellaceae	Prevotella	NA	NA	0.000577935	NA	NA
OTU_16;size=177693;	bacterium	916	-0.880381	0.0218972	Lachnospiraceae	Fusicatenibacter	NA	NA	0.056386	NA	NA
OTU_6;size=456831;	bacterium	923	-0.880339	0.002864	Lachnospiraceae	Blautia	NA	NA	0.605199	NA	NA
OTU_64;size=14711;	bacterium	928	-0.880339	0.00122597	unclassified_Clostridiales	unclassified_Clostridiales	NA	NA	0.0321835	NA	NA
OTU_103;size=7090;	bacterium	916	-0.876802	0.0234087	Prevotellaceae	Alloprevotella	NA	NA	0.147529	NA	NA
OTU_12;size=166354;	bacterium	923	-0.875859	0.00316475	Lachnospiraceae	Ruminococcus2	NA	NA	0.045795	NA	NA
metaspades_NG-14651_926_3_T6_lib231509_5693_NODE_55_length_9482_cov_53.9911	virus_virulent	923	-0.875484	0.00316475	NA	NA	Unassigned	Unassigned	0.0029924	virulent	Bacteroides
OTU_820;size=68;	bacterium	941	-0.875266	0.00108356	Lachnospiraceae	Clostridium XlVb	NA	NA	0.00141027	NA	NA
OTU_338;size=441;	bacterium	941	-0.873652	0.00108356	Lachnospiraceae	Clostridium XlVa	NA	NA	0.00187388	NA	NA
OTU_6;size=456831;	bacterium	928	-0.873619	0.00154341	Lachnospiraceae	Blautia	NA	NA	0.549053	NA	NA
OTU_1021;size=1493;	bacterium	928	-0.873619	0.00154341	Lachnospiraceae	unclassified_Lachnospiraceae	NA	NA	0.026084	NA	NA
OTU_3;size=1184610;	bacterium	916	-0.873224	0.0234087	Ruminococcaceae	Faecalibacterium	NA	NA	0.225066	NA	NA
OTU_4707;size=194;	bacterium	916	-0.873224	0.0234087	Lachnospiraceae	unclassified_Lachnospiraceae	NA	NA	0.00864636	NA	NA
OTU_938;size=122;	bacterium	916	-0.873224	0.0234087	Lachnospiraceae	unclassified_Lachnospiraceae	NA	NA	0.00290403	NA	NA
OTU_4;size=770426;	bacterium	941	-0.872872	0.00108356	Lachnospiraceae	Roseburia	NA	NA	0.0599409	NA	NA
OTU_173;size=1873;	bacterium	941	-0.872872	0.00108356	Elusimicrobiaceae	Elusimicrobium	NA	NA	0.0489271	NA	NA
OTU_459;size=9510;	bacterium	928	-0.871379	0.00162703	Bacteroidaceae	Bacteroides	NA	NA	0.0121249	NA	NA
OTU_972;size=715;	bacterium	941	-0.869838	0.00121767	Prevotellaceae	Prevotella	NA	NA	0.000413724	NA	NA
OTU_4425;size=168;	bacterium	916	-0.869645	0.0255212	Lachnospiraceae	unclassified_Lachnospiraceae	NA	NA	0.00269493	NA	NA
OTU_16;size=177693;	bacterium	928	-0.869138	0.001712	Lachnospiraceae	Fusicatenibacter	NA	NA	0.156539	NA	NA
OTU_4587;size=20;	bacterium	928	-0.869138	0.001712	Lachnospiraceae	unclassified_Lachnospiraceae	NA	NA	0.00144386	NA	NA
OTU_1595;size=370;	bacterium	941	-0.866667	0.00137335	Prevotellaceae	Prevotella	NA	NA	0.00228367	NA	NA
OTU_192;size=2881;	bacterium	943	-0.864257	0.00892291	unclassified_Clostridiales	unclassified_Clostridiales	NA	NA	0.000678138	NA	NA
OTU_536;size=88;	bacterium	916	-0.863401	0.0289734	Prevotellaceae	Prevotella	NA	NA	0.00255659	NA	NA
OTU_124;size=10234;	bacterium	920	-0.862911	0.0173436	Lachnospiraceae	unclassified_Lachnospiraceae	NA	NA	0.00671856	NA	NA
OTU_12;size=166354;	bacterium	916	-0.862487	0.0289734	Lachnospiraceae	Ruminococcus2	NA	NA	1.66089	NA	NA
OTU_4660;size=90;	bacterium	916	-0.862487	0.0289734	Lachnospiraceae	Ruminococcus2	NA	NA	0.0101062	NA	NA
OTU_394;size=285;	bacterium	928	-0.862418	0.00217597	Lachnospiraceae	Clostridium XlVb	NA	NA	0.00280603	NA	NA
OTU_99;size=5872;	bacterium	926	-0.861961	0.00117961	Ruminococcaceae	unclassified_Ruminococcaceae	NA	NA	0.00367423	NA	NA
metaspades_NG-14651_916_2_T48_lib231448_5693_NODE_137_length_6525_cov_131.253	virus	926	-0.861961	0.00117961	NA	NA	Unassigned	Unassigned	0.0578686	NA	NA
OTU_84;size=15121;	bacterium	941	-0.861961	0.00153036	Ruminococcaceae	Oscillibacter	NA	NA	0.0186258	NA	NA
OTU_41;size=28667;	bacterium	941	-0.861961	0.00153036	Veillonellaceae	Megasphaera	NA	NA	0.152513	NA	NA
OTU_107;size=5978;	bacterium	943	-0.861961	0.00892291	Rikenellaceae	Alistipes	NA	NA	0.0117294	NA	NA
metaspades_NG-14911_923_1_T6_lib236287_5749_NODE_109_length_9623_cov_33.7596	virus_virulent	923	-0.861495	0.00484038	NA	NA	Unassigned	Unassigned	0.00282119	virulent	Bacteroides
OTU_22;size=71929;	bacterium	928	-0.857938	0.00255387	Ruminococcaceae	unclassified_Ruminococcaceae	NA	NA	0.03039	NA	NA
OTU_1369;size=60;	bacterium	916	-0.855036	0.0357972	Lachnospiraceae	unclassified_Lachnospiraceae	NA	NA	0.00129828	NA	NA
OTU_108;size=24619;	bacterium	941	-0.854106	0.00209744	Lachnospiraceae	unclassified_Lachnospiraceae	NA	NA	0.0481338	NA	NA
OTU_762;size=12476;	bacterium	916	-0.851751	0.038336	Ruminococcaceae	Faecalibacterium	NA	NA	0.00192224	NA	NA
OTU_50;size=19329;	bacterium	926	-0.85105	0.0017221	Bacteroidaceae	Bacteroides	NA	NA	0.213111	NA	NA
OTU_72;size=11996;	bacterium	941	-0.85105	0.0022952	Ruminococcaceae	Ruminococcus	NA	NA	0.00453758	NA	NA
OTU_237;size=4269;	bacterium	941	-0.850789	0.0022952	Prevotellaceae	Prevotella	NA	NA	0.00286954	NA	NA
OTU_1898;size=373;	bacterium	928	-0.850485	0.00334007	Ruminococcaceae	unclassified_Ruminococcaceae	NA	NA	0.00208235	NA	NA
OTU_462;size=9094;	bacterium	916	-0.848076	0.0398784	Lachnospiraceae	unclassified_Lachnospiraceae	NA	NA	0.000570319	NA	NA
OTU_1672;size=11;	bacterium	928	-0.846798	0.00361135	Ruminococcaceae	Ruminococcus	NA	NA	0.000907417	NA	NA
OTU_514;size=1666;	bacterium	928	-0.846738	0.00361135	Ruminococcaceae	Butyricicoccus	NA	NA	0.00766023	NA	NA
OTU_135;size=11603;	bacterium	928	-0.846738	0.00361135	Ruminococcaceae	Ruminococcus	NA	NA	0.0426031	NA	NA
OTU_1779;size=5;	bacterium	916	-0.846082	0.0398784	Prevotellaceae	unclassified_Prevotellaceae	NA	NA	0.000524644	NA	NA
OTU_59;size=52030;	bacterium	941	-0.845154	0.00281362	Lachnospiraceae	Roseburia	NA	NA	0.000780228	NA	NA
OTU_390;size=623;	bacterium	941	-0.844444	0.002829	Lachnospiraceae	unclassified_Lachnospiraceae	NA	NA	0.00108836	NA	NA
OTU_169;size=13449;	bacterium	916	-0.841015	0.0436549	Lachnospiraceae	unclassified_Lachnospiraceae	NA	NA	0.00591221	NA	NA
OTU_260;size=895;	bacterium	941	-0.84089	0.00317646	unclassified_Bacteria	unclassified_Bacteria	NA	NA	0.00567565	NA	NA
OTU_150;size=5047;	bacterium	928	-0.840344	0.00398971	Ruminococcaceae	Flavonifractor	NA	NA	0.000697136	NA	NA
OTU_13;size=175460;	bacterium	926	-0.840139	0.00248373	Bacteroidaceae	Bacteroides	NA	NA	0.146335	NA	NA
OTU_3;size=1184610;	bacterium	923	-0.837778	0.00770146	Ruminococcaceae	Faecalibacterium	NA	NA	1.42822	NA	NA
OTU_429;size=131;	bacterium	928	-0.837778	0.00421656	Porphyromonadaceae	unclassified_Porphyromonadaceae	NA	NA	0.00165608	NA	NA
OTU_86;size=20314;	bacterium	916	-0.833857	0.0479126	Erysipelotrichaceae	Catenibacterium	NA	NA	0.187922	NA	NA
OTU_28;size=57357;	bacterium	916	-0.833857	0.0479126	Prevotellaceae	Alloprevotella	NA	NA	0.0488502	NA	NA
OTU_20;size=102078;	bacterium	923	-0.831058	0.00841846	Lachnospiraceae	Dorea	NA	NA	0.182227	NA	NA
OTU_820;size=68;	bacterium	928	-0.83002	0.00505411	Lachnospiraceae	Clostridium XlVb	NA	NA	0.000726105	NA	NA
OTU_3021;size=288;	bacterium	941	-0.829228	0.00458427	Lachnospiraceae	Blautia	NA	NA	0.00489288	NA	NA
OTU_162;size=3258;	bacterium	941	-0.829228	0.00458427	Ruminococcaceae	unclassified_Ruminococcaceae	NA	NA	0.00991147	NA	NA
OTU_5;size=454553;	bacterium	943	-0.829228	0.0204644	Bacteroidaceae	Bacteroides	NA	NA	1.48769	NA	NA
OTU_3543;size=270;	bacterium	941	-0.828079	0.00467902	Lachnospiraceae	unclassified_Lachnospiraceae	NA	NA	0.000783101	NA	NA
OTU_945;size=559;	bacterium	922	-0.826489	0.0217182	Lachnospiraceae	Clostridium XlVa	NA	NA	0.0167324	NA	NA
OTU_169;size=13449;	bacterium	928	-0.824338	0.00598304	Lachnospiraceae	unclassified_Lachnospiraceae	NA	NA	0.0287801	NA	NA
OTU_1724;size=70;	bacterium	928	-0.823596	0.00603297	unclassified_Clostridiales	unclassified_Clostridiales	NA	NA	0.000471869	NA	NA
OTU_3391;size=44;	bacterium	923	-0.823485	0.0100077	Lachnospiraceae	Clostridium XlVa	NA	NA	0.00183031	NA	NA
OTU_36;size=42010;	bacterium	928	-0.822097	0.00605015	Rikenellaceae	Alistipes	NA	NA	0.0176292	NA	NA
OTU_809;size=288;	bacterium	941	-0.821255	0.00580549	Lachnospiraceae	unclassified_Lachnospiraceae	NA	NA	0.00265565	NA	NA
OTU_13;size=175460;	bacterium	928	-0.819857	0.00621796	Bacteroidaceae	Bacteroides	NA	NA	0.267155	NA	NA
metaspades_NG-14651_916_2_T48_lib231448_5693_NODE_179_length_5178_cov_30.291	virus	926	-0.819049	0.00450102	NA	NA	Petitvirales	NA	0.00880009	NA	Legionella
OTU_35;size=36064;	bacterium	941	-0.818317	0.00594019	Ruminococcaceae	unclassified_Ruminococcaceae	NA	NA	0.0301339	NA	NA
OTU_16;size=177693;	bacterium	941	-0.818317	0.00594019	Lachnospiraceae	Fusicatenibacter	NA	NA	0.101076	NA	NA
OTU_493;size=3867;	bacterium	943	-0.818317	0.0238114	Lachnospiraceae	unclassified_Lachnospiraceae	NA	NA	0.049898	NA	NA
OTU_75;size=24417;	bacterium	943	-0.818317	0.0238114	Lachnospiraceae	unclassified_Lachnospiraceae	NA	NA	0.0146128	NA	NA
OTU_4425;size=168;	bacterium	923	-0.817874	0.0116065	Lachnospiraceae	unclassified_Lachnospiraceae	NA	NA	0.00272647	NA	NA
OTU_1816;size=285;	bacterium	923	-0.817617	0.0116065	Lachnospiraceae	unclassified_Lachnospiraceae	NA	NA	0.0134442	NA	NA
OTU_4707;size=194;	bacterium	928	-0.817617	0.00648199	Lachnospiraceae	unclassified_Lachnospiraceae	NA	NA	0.0118365	NA	NA
OTU_933;size=526;	bacterium	928	-0.816735	0.00657004	unclassified_Clostridiales	unclassified_Clostridiales	NA	NA	0.000845722	NA	NA
OTU_357;size=347;	bacterium	928	-0.813292	0.0071317	Lachnospiraceae	Clostridium XlVb	NA	NA	0.00137752	NA	NA
OTU_1777;size=670;	bacterium	928	-0.813137	0.0071317	Ruminococcaceae	unclassified_Ruminococcaceae	NA	NA	0.00310688	NA	NA
OTU_568;size=255;	bacterium	941	-0.810305	0.00756563	Ruminococcaceae	Oscillibacter	NA	NA	0.00165978	NA	NA
OTU_2645;size=260;	bacterium	928	-0.809547	0.00782656	Bacteroidaceae	Bacteroides	NA	NA	0.00152882	NA	NA
OTU_694;size=37;	bacterium	928	-0.807735	0.00804317	Ruminococcaceae	Clostridium IV	NA	NA	0.000738111	NA	NA
OTU_149;size=4343;	bacterium	941	-0.807406	0.0080016	Ruminococcaceae	unclassified_Ruminococcaceae	NA	NA	0.00781823	NA	NA
OTU_820;size=68;	bacterium	943	-0.807406	0.0281868	Lachnospiraceae	Clostridium XlVb	NA	NA	0.00144663	NA	NA
OTU_29;size=65117;	bacterium	923	-0.806417	0.0147	Ruminococcaceae	Ruminococcus	NA	NA	0.0045649	NA	NA
OTU_221;size=6533;	bacterium	923	-0.806417	0.0147	Lachnospiraceae	unclassified_Lachnospiraceae	NA	NA	0.0167217	NA	NA
OTU_5321;size=30;	bacterium	941	-0.805467	0.00835348	Lachnospiraceae	unclassified_Lachnospiraceae	NA	NA	0.000380191	NA	NA
OTU_133;size=3956;	bacterium	922	-0.804153	0.0261299	Lachnospiraceae	Clostridium XlVb	NA	NA	0.000123808	NA	NA
OTU_5456;size=4;	bacterium	941	-0.803704	0.00867081	unclassified_Firmicutes	unclassified_Firmicutes	NA	NA	0.00101194	NA	NA
OTU_33;size=44883;	bacterium	923	-0.801937	0.0156845	Ruminococcaceae	Gemmiger	NA	NA	0.0252363	NA	NA
OTU_666;size=53;	bacterium	928	-0.799572	0.00988171	Ruminococcaceae	unclassified_Ruminococcaceae	NA	NA	0.000420289	NA	NA
OTU_546;size=2593;	bacterium	928	-0.797457	0.0102232	Lachnospiraceae	unclassified_Lachnospiraceae	NA	NA	0.00152702	NA	NA
OTU_642;size=154;	bacterium	941	-0.796495	0.0102465	Veillonellaceae	Megasphaera	NA	NA	0.00531759	NA	NA
metaspades_NG-14651_943_1_T120_lib231515_5693_NODE_8_length_42327_cov_859.757	virus_virulent	943	-0.796495	0.0361906	NA	NA	formerly Caudovirales	NA	2.68728	virulent	Odoribacter
OTU_2167;size=10;	bacterium	941	-0.794445	0.0107085	unclassified_Clostridiales	unclassified_Clostridiales	NA	NA	0.000700535	NA	NA
OTU_475;size=2667;	bacterium	923	-0.794236	0.0185784	Lachnospiraceae	unclassified_Lachnospiraceae	NA	NA	0.00213851	NA	NA
OTU_820;size=68;	bacterium	926	-0.793575	0.00840629	Lachnospiraceae	Clostridium XlVb	NA	NA	0.000630902	NA	NA
OTU_79;size=24337;	bacterium	941	-0.793575	0.0108126	Prevotellaceae	Prevotella	NA	NA	0.00102691	NA	NA
OTU_87;size=12591;	bacterium	923	-0.790737	0.0195737	Lachnospiraceae	Coprococcus	NA	NA	0.0394928	NA	NA
OTU_201;size=1521;	bacterium	928	-0.790512	0.0120281	unclassified_Clostridiales	unclassified_Clostridiales	NA	NA	0.00410335	NA	NA
OTU_1110;size=236;	bacterium	941	-0.788811	0.0121555	Prevotellaceae	Prevotella	NA	NA	0.000682088	NA	NA
OTU_201;size=1521;	bacterium	923	-0.788497	0.0199579	unclassified_Clostridiales	unclassified_Clostridiales	NA	NA	0.0168225	NA	NA
OTU_2241;size=684;	bacterium	941	-0.788405	0.0121555	Lachnospiraceae	unclassified_Lachnospiraceae	NA	NA	0.000734264	NA	NA
OTU_36;size=42010;	bacterium	926	-0.785584	0.00996635	Rikenellaceae	Alistipes	NA	NA	0.00543095	NA	NA
metaspades_NG-14651_926_3_To_lib231508_5693_NODE_52_length_6224_cov_34588.3	virus	926	-0.785584	0.00996635	NA	NA	Unassigned	Unassigned	5.02186	NA	NA
OTU_39;size=25565;	bacterium	941	-0.785584	0.0125877	unclassified_Clostridiales	unclassified_Clostridiales	NA	NA	0.00904956	NA	NA
OTU_52;size=32066;	bacterium	922	-0.785544	0.0314054	Peptostreptococcaceae	unclassified_Peptostreptococcaceae	NA	NA	0.00217947	NA	NA
OTU_917;size=14;	bacterium	923	-0.784604	0.0212472	Ruminococcaceae	unclassified_Ruminococcaceae	NA	NA	0.000221929	NA	NA
OTU_13;size=175460;	bacterium	922	-0.784465	0.0314054	Bacteroidaceae	Bacteroides	NA	NA	0.000977236	NA	NA
metaspades_NG-14911_922_2_T6_lib236278_5749_NODE_26_length_9584_cov_22792.6	virus	922	-0.784465	0.0314054	NA	NA	Petitvirales	NA	7.00485	NA	Phycisphaerae
OTU_692;size=37;	bacterium	941	-0.782074	0.0136664	Ruminococcaceae	unclassified_Ruminococcaceae	NA	NA	0.000994998	NA	NA
OTU_1183;size=238;	bacterium	941	-0.781079	0.0138459	Ruminococcaceae	Oscillibacter	NA	NA	0.000935963	NA	NA
OTU_141;size=3403;	bacterium	923	-0.777297	0.024032	Ruminococcaceae	Ruminococcus	NA	NA	0.01022	NA	NA
OTU_1062;size=40;	bacterium	928	-0.776637	0.0165318	Ruminococcaceae	Butyricicoccus	NA	NA	0.00038811	NA	NA
OTU_271;size=747;	bacterium	941	-0.776179	0.0151601	unclassified_Bacteria	unclassified_Bacteria	NA	NA	0.00105215	NA	NA
OTU_169;size=13449;	bacterium	923	-0.775056	0.0248086	Lachnospiraceae	unclassified_Lachnospiraceae	NA	NA	0.00633542	NA	NA
OTU_596;size=5922;	bacterium	923	-0.775056	0.0248086	Bifidobacteriaceae	Bifidobacterium	NA	NA	0.22123	NA	NA
OTU_1761;size=9;	bacterium	928	-0.775035	0.0170001	Rikenellaceae	Alistipes	NA	NA	0.00017618	NA	NA
OTU_96;size=20136;	bacterium	926	-0.774674	0.012183	Rikenellaceae	Alistipes	NA	NA	0.0103027	NA	NA
OTU_153;size=62922;	bacterium	941	-0.774674	0.0151601	Lachnospiraceae	Blautia	NA	NA	0.00592887	NA	NA
OTU_584;size=6245;	bacterium	941	-0.774674	0.0151601	Lachnospiraceae	unclassified_Lachnospiraceae	NA	NA	0.404297	NA	NA
OTU_2938;size=8;	bacterium	941	-0.774674	0.0151601	Veillonellaceae	unclassified_Veillonellaceae	NA	NA	0.00541297	NA	NA
metaspades_NG-14651_926_3_T6_lib231509_5693_NODE_96_length_6495_cov_329.224	virus	923	-0.772816	0.0258959	NA	NA	Unassigned	Unassigned	0.0351369	NA	NA
OTU_727;size=40;	bacterium	928	-0.770127	0.0181218	unclassified_Clostridiales	unclassified_Clostridiales	NA	NA	0.000146683	NA	NA
OTU_831;size=1187;	bacterium	923	-0.768336	0.0278704	Lachnospiraceae	unclassified_Lachnospiraceae	NA	NA	0.0165206	NA	NA
OTU_77;size=10017;	bacterium	928	-0.76694	0.0191329	Porphyromonadaceae	Parabacteroides	NA	NA	0.0106296	NA	NA
OTU_1209;size=33;	bacterium	941	-0.766505	0.0177492	Ruminococcaceae	Faecalibacterium	NA	NA	0.00555182	NA	NA
OTU_945;size=559;	bacterium	923	-0.766096	0.0281477	Lachnospiraceae	Clostridium XlVa	NA	NA	0.0149711	NA	NA
OTU_493;size=3867;	bacterium	926	-0.763763	0.0150564	Lachnospiraceae	unclassified_Lachnospiraceae	NA	NA	0.00466503	NA	NA
OTU_27;size=63671;	bacterium	926	-0.763763	0.0150564	Clostridiaceae 1	Clostridium sensu stricto	NA	NA	0.0262408	NA	NA
OTU_363;size=293;	bacterium	941	-0.763763	0.0177492	Veillonellaceae	Mitsuokella	NA	NA	0.00929503	NA	NA
OTU_819;size=1190;	bacterium	941	-0.763327	0.0177492	Lachnospiraceae	unclassified_Lachnospiraceae	NA	NA	0.000248117	NA	NA
OTU_273;size=651;	bacterium	923	-0.760212	0.0312459	Ruminococcaceae	unclassified_Ruminococcaceae	NA	NA	0.000981196	NA	NA
OTU_122;size=9176;	bacterium	928	-0.757136	0.023455	Bacteroidaceae	Bacteroides	NA	NA	0.0332024	NA	NA
OTU_5083;size=4;	bacterium	941	-0.755556	0.0209822	Lachnospiraceae	unclassified_Lachnospiraceae	NA	NA	0.00138806	NA	NA
metaspades_NG-14651_982_3_To_lib231493_5693_NODE_235_length_1594_cov_7.2768	virus	928	-0.753507	0.0246714	NA	NA	Unassigned	Unassigned	0.000152934	NA	NA
OTU_15;size=276591;	bacterium	926	-0.752852	0.0161754	Lachnospiraceae	Lachnospiracea_incertae_sedis	NA	NA	0.258089	NA	NA
OTU_9;size=143307;	bacterium	926	-0.752852	0.0161754	Enterobacteriaceae	Escherichia/Shigella	NA	NA	0.00752568	NA	NA
OTU_221;size=6533;	bacterium	941	-0.752852	0.0209931	Lachnospiraceae	unclassified_Lachnospiraceae	NA	NA	0.0085249	NA	NA
OTU_120;size=4893;	bacterium	941	-0.752852	0.0209931	Ruminococcaceae	unclassified_Ruminococcaceae	NA	NA	0.131466	NA	NA
OTU_757;size=2798;	bacterium	928	-0.752656	0.0248919	Bacteroidaceae	Bacteroides	NA	NA	0.00860221	NA	NA
OTU_258;size=1593;	bacterium	928	-0.74974	0.0257705	Porphyromonadaceae	Coprobacter	NA	NA	0.000636155	NA	NA
OTU_5130;size=66;	bacterium	941	-0.74937	0.0225485	Lachnospiraceae	unclassified_Lachnospiraceae	NA	NA	0.000520989	NA	NA
OTU_1353;size=314;	bacterium	928	-0.748176	0.0261596	Lachnospiraceae	unclassified_Lachnospiraceae	NA	NA	0.00449395	NA	NA
OTU_904;size=2119;	bacterium	928	-0.748176	0.0261596	Bacteroidaceae	Bacteroides	NA	NA	0.00516449	NA	NA
OTU_3196;size=14;	bacterium	941	-0.747571	0.0228112	Lachnospiraceae	unclassified_Lachnospiraceae	NA	NA	0.000375994	NA	NA
OTU_4991;size=34;	bacterium	941	-0.745575	0.0233909	Lachnospiraceae	unclassified_Lachnospiraceae	NA	NA	0.000670549	NA	NA
OTU_1007;size=755;	bacterium	941	-0.744605	0.0233909	Ruminococcaceae	unclassified_Ruminococcaceae	NA	NA	0.00136741	NA	NA
OTU_273;size=651;	bacterium	941	-0.744444	0.0233909	Ruminococcaceae	unclassified_Ruminococcaceae	NA	NA	0.000957232	NA	NA
OTU_796;size=1232;	bacterium	941	-0.742604	0.0233909	Prevotellaceae	Prevotella	NA	NA	0.00138802	NA	NA
OTU_514;size=1666;	bacterium	926	-0.741941	0.0184197	Ruminococcaceae	Butyricicoccus	NA	NA	0.00620104	NA	NA
OTU_109;size=9905;	bacterium	941	-0.741941	0.0233909	Succinivibrionaceae	Succinivibrio	NA	NA	0.0162223	NA	NA
OTU_329;size=467;	bacterium	941	-0.741941	0.0233909	unclassified_Bacteria	unclassified_Bacteria	NA	NA	0.00949127	NA	NA
OTU_701;size=781;	bacterium	923	-0.741456	0.0447015	Lachnospiraceae	unclassified_Lachnospiraceae	NA	NA	0.00354285	NA	NA
OTU_5227;size=6;	bacterium	923	-0.73909	0.0454507	Lachnospiraceae	unclassified_Lachnospiraceae	NA	NA	0.000900596	NA	NA
metaspades_NG-14911_923_1_T6_lib236287_5749_NODE_327_length_3446_cov_5.11059	virus	923	-0.737938	0.0454507	NA	NA	Crassvirales	NA	0.00024307	NA	NA
metaspades_NG-14911_923_3_To_lib236296_5749_NODE_121_length_8813_cov_6.08644	virus_virulent	923	-0.737938	0.0454507	NA	NA	Unassigned	Unassigned	0.000377958	virulent	NA
OTU_761;size=37;	bacterium	941	-0.737646	0.0255173	Ruminococcaceae	unclassified_Ruminococcaceae	NA	NA	0.00132267	NA	NA
OTU_3179;size=42;	bacterium	928	-0.735544	0.0328331	Ruminococcaceae	Faecalibacterium	NA	NA	0.00133838	NA	NA
OTU_672;size=4088;	bacterium	941	-0.733655	0.0264364	Lachnospiraceae	unclassified_Lachnospiraceae	NA	NA	0.00298758	NA	NA
OTU_101;size=10144;	bacterium	928	-0.732496	0.0340047	unclassified_Clostridiales	unclassified_Clostridiales	NA	NA	0.0893341	NA	NA
metaspades_NG-14651_926_1_T48_lib231501_5693_NODE_111_length_5833_cov_9.8477	virus	926	-0.732467	0.0217999	NA	NA	Unassigned	Unassigned	0.000581827	NA	NA
OTU_314;size=569;	bacterium	941	-0.731684	0.0264364	Ruminococcaceae	unclassified_Ruminococcaceae	NA	NA	0.00330532	NA	NA
OTU_69;size=22158;	bacterium	926	-0.73103	0.0217999	Ruminococcaceae	Butyricicoccus	NA	NA	0.0303665	NA	NA
OTU_672;size=4088;	bacterium	926	-0.73103	0.0217999	Lachnospiraceae	unclassified_Lachnospiraceae	NA	NA	0.00815107	NA	NA
OTU_145;size=4548;	bacterium	926	-0.73103	0.0217999	Porphyromonadaceae	Odoribacter	NA	NA	0.00673702	NA	NA
OTU_40;size=58303;	bacterium	941	-0.73103	0.0264364	Lachnospiraceae	Lachnospiracea_incertae_sedis	NA	NA	0.00129253	NA	NA
OTU_224;size=1017;	bacterium	941	-0.73103	0.0264364	unclassified_Firmicutes	unclassified_Firmicutes	NA	NA	0.00308972	NA	NA
OTU_4660;size=90;	bacterium	928	-0.730818	0.0346544	Lachnospiraceae	Ruminococcus2	NA	NA	0.00057035	NA	NA
OTU_538;size=3818;	bacterium	928	-0.730256	0.0346544	Bacteroidaceae	Bacteroides	NA	NA	0.00952406	NA	NA
OTU_96;size=20136;	bacterium	928	-0.725775	0.0372154	Rikenellaceae	Alistipes	NA	NA	0.0623137	NA	NA
OTU_114;size=6248;	bacterium	928	-0.725775	0.0372154	Ruminococcaceae	unclassified_Ruminococcaceae	NA	NA	0.0145246	NA	NA
OTU_3;size=1184610;	bacterium	928	-0.723535	0.0385465	Ruminococcaceae	Faecalibacterium	NA	NA	0.758774	NA	NA
OTU_190;size=1909;	bacterium	928	-0.722089	0.03899	Ruminococcaceae	unclassified_Ruminococcaceae	NA	NA	0.000691461	NA	NA
metaspades_NG-14651_928_2_T6_lib231489_5693_NODE_18_length_45254_cov_27.633	virus	928	-0.722089	0.03899	NA	NA	Unassigned	Unassigned	0.0260488	NA	Blautia
OTU_412;size=1816;	bacterium	941	-0.720763	0.0317394	Lachnospiraceae	unclassified_Lachnospiraceae	NA	NA	0.0293072	NA	NA
OTU_103;size=7090;	bacterium	941	-0.720119	0.0317394	Prevotellaceae	Alloprevotella	NA	NA	0.00309993	NA	NA
OTU_259;size=1795;	bacterium	941	-0.720119	0.0317394	Ruminococcaceae	unclassified_Ruminococcaceae	NA	NA	0.00372165	NA	NA
OTU_2062;size=4;	bacterium	928	-0.720014	0.0396012	unclassified_Bacteroidales	unclassified_Bacteroidales	NA	NA	7.69168e-05	NA	NA
OTU_568;size=255;	bacterium	928	-0.718107	0.0407004	Ruminococcaceae	Oscillibacter	NA	NA	0.000355385	NA	NA
OTU_767;size=66;	bacterium	928	-0.717737	0.0407004	Porphyromonadaceae	Odoribacter	NA	NA	0.00148626	NA	NA
OTU_686;size=3973;	bacterium	941	-0.715564	0.0343038	Lachnospiraceae	Lachnospiracea_incertae_sedis	NA	NA	0.000571143	NA	NA
OTU_738;size=2357;	bacterium	941	-0.714143	0.035037	Lachnospiraceae	unclassified_Lachnospiraceae	NA	NA	0.000127183	NA	NA
OTU_725;size=3353;	bacterium	928	-0.713499	0.043714	Bacteroidaceae	Bacteroides	NA	NA	0.00097179	NA	NA
metaspades_NG-14651_926_3_To_lib231508_5693_NODE_310_length_1215_cov_4.9	virus	941	-0.711755	0.0364773	NA	NA	Unassigned	Unassigned	0.000687525	NA	Bacteroides
OTU_514;size=1666;	bacterium	941	-0.711111	0.0366764	Ruminococcaceae	Butyricicoccus	NA	NA	0.00759168	NA	NA
OTU_65;size=14111;	bacterium	941	-0.709208	0.0375323	Ruminococcaceae	unclassified_Ruminococcaceae	NA	NA	0.0795668	NA	NA
OTU_124;size=10234;	bacterium	941	-0.709208	0.0375323	Lachnospiraceae	unclassified_Lachnospiraceae	NA	NA	0.0129584	NA	NA
OTU_12;size=166354;	bacterium	928	-0.707855	0.0473761	Lachnospiraceae	Ruminococcus2	NA	NA	0.0400118	NA	NA
OTU_168;size=5691;	bacterium	928	-0.707855	0.0473761	Lachnospiraceae	unclassified_Lachnospiraceae	NA	NA	0.0213803	NA	NA
OTU_5428;size=4;	bacterium	928	-0.706392	0.0482798	unclassified_Clostridiales	unclassified_Clostridiales	NA	NA	0.00133759	NA	NA
OTU_1664;size=32;	bacterium	941	-0.704154	0.0411172	Lachnospiraceae	unclassified_Lachnospiraceae	NA	NA	0.000470334	NA	NA
OTU_69;size=22158;	bacterium	941	-0.700805	0.0420396	Ruminococcaceae	Butyricicoccus	NA	NA	0.00995833	NA	NA
OTU_77;size=10017;	bacterium	941	-0.698297	0.042908	Porphyromonadaceae	Parabacteroides	NA	NA	0.00521794	NA	NA
OTU_3631;size=8;	bacterium	941	-0.698297	0.042908	Lachnospiraceae	unclassified_Lachnospiraceae	NA	NA	0.00198171	NA	NA
OTU_1930;size=24;	bacterium	941	-0.693026	0.0464128	Lachnospiraceae	unclassified_Lachnospiraceae	NA	NA	0.000242169	NA	NA
OTU_647;size=37;	bacterium	941	-0.693026	0.0464128	Ruminococcaceae	unclassified_Ruminococcaceae	NA	NA	0.000561868	NA	NA
OTU_1350;size=13;	bacterium	941	-0.693026	0.0464128	Lachnospiraceae	Fusicatenibacter	NA	NA	0.0015639	NA	NA
OTU_2089;size=14;	bacterium	926	-0.690066	0.0414413	unclassified_Bacteroidales	unclassified_Bacteroidales	NA	NA	0.000607699	NA	NA
OTU_701;size=781;	bacterium	941	-0.688889	0.0497432	Lachnospiraceae	unclassified_Lachnospiraceae	NA	NA	0.00124667	NA	NA
OTU_1097;size=165;	bacterium	941	-0.688102	0.0498227	unclassified_Clostridiales	unclassified_Clostridiales	NA	NA	0.00133291	NA	NA
metaspades_NG-14651_926_1_T6_lib231499_5693_NODE_299_length_1261_cov_1.83085	virus	926	0.675553	0.0499935	NA	NA	Crassvirales	NA	0.000132121	NA	unclassified
OTU_1144;size=2809;	bacterium	926	0.676475	0.0494449	Ruminococcaceae	unclassified_Ruminococcaceae	NA	NA	0.00326082	NA	NA
OTU_1180;size=38;	bacterium	926	0.676475	0.0494449	unclassified_Clostridiales	unclassified_Clostridiales	NA	NA	0.00227121	NA	NA
metaspades_NG-14911_923_2_T6_lib236292_5749_NODE_4_length_79198_cov_71.5413	virus	926	0.676475	0.0494449	NA	NA	formerly Caudovirales	NA	0.466948	NA	Alistipes
OTU_254;size=1508;	bacterium	926	0.67708	0.0494449	Ruminococcaceae	unclassified_Ruminococcaceae	NA	NA	0.000953319	NA	NA
OTU_3431;size=6;	bacterium	926	0.681758	0.0459863	Erysipelotrichaceae	Turicibacter	NA	NA	0.000213123	NA	NA
OTU_3015;size=4;	bacterium	926	0.681758	0.0459863	unclassified_Clostridiales	unclassified_Clostridiales	NA	NA	0.000233406	NA	NA
metaspades_NG-14651_926_2_T6_lib231504_5693_NODE_77_length_3875_cov_5.63979	virus	926	0.681758	0.0459863	NA	NA	Unassigned	Unassigned	0.00204834	NA	NA
OTU_233;size=1734;	bacterium	926	0.682048	0.0459863	Ruminococcaceae	unclassified_Ruminococcaceae	NA	NA	0.000159123	NA	NA
OTU_5130;size=66;	bacterium	926	0.687386	0.042443	Lachnospiraceae	unclassified_Lachnospiraceae	NA	NA	0.00212532	NA	NA
OTU_2141;size=68;	bacterium	926	0.687386	0.042443	Lachnospiraceae	unclassified_Lachnospiraceae	NA	NA	0.00740155	NA	NA
metaspades_NG-14651_916_2_T120_lib231449_5693_NODE_236_length_3978_cov_556.074	virus	926	0.687386	0.042443	NA	NA	Unassigned	Unassigned	0.0708293	NA	NA
OTU_415;size=335;	bacterium	941	0.687386	0.0498227	unclassified_Clostridiales	unclassified_Clostridiales	NA	NA	0.00165184	NA	NA
OTU_3549;size=6;	bacterium	941	0.687386	0.0498227	Ruminococcaceae	unclassified_Ruminococcaceae	NA	NA	0.00111061	NA	NA
OTU_634;size=49;	bacterium	941	0.688001	0.0498227	Ruminococcaceae	unclassified_Ruminococcaceae	NA	NA	0.000833327	NA	NA
OTU_3209;size=2;	bacterium	926	0.688889	0.0419546	unclassified_Clostridiales	unclassified_Clostridiales	NA	NA	0.000427884	NA	NA
OTU_2269;size=12;	bacterium	926	0.689855	0.0414413	unclassified_Bacteria	unclassified_Bacteria	NA	NA	0.00107278	NA	NA
OTU_4057;size=26;	bacterium	926	0.693607	0.0390935	Lachnospiraceae	Fusicatenibacter	NA	NA	0.000718016	NA	NA
metaspades_NG-14651_916_2_T48_lib231448_5693_NODE_21_length_39297_cov_9.34353	virus_virulent	926	0.69504	0.0382725	NA	NA	formerly Caudovirales	NA	0.00243909	virulent	Ruminococcus
OTU_2979;size=8;	bacterium	926	0.698237	0.0362434	Lachnospiraceae	Fusicatenibacter	NA	NA	0.000268029	NA	NA
metaspades_NG-14651_926_1_T24_lib231500_5693_NODE_4_length_84662_cov_46.9549	virus_temperate	926	0.698297	0.0362434	NA	NA	Unassigned	Unassigned	0.226553	temperate	NA
OTU_5;size=454553;	bacterium	941	0.698297	0.042908	Bacteroidaceae	Bacteroides	NA	NA	0.08272	NA	NA
OTU_881;size=31;	bacterium	941	0.7	0.0423967	Ruminococcaceae	Clostridium IV	NA	NA	0.000392749	NA	NA
metaspades_NG-14651_916_2_T48_lib231448_5693_NODE_121_length_8049_cov_7.37466	virus	926	0.701621	0.034362	NA	NA	Unassigned	Unassigned	0.000608892	NA	NA
metaspades_NG-14651_926_1_T120_lib231502_5693_NODE_111_length_6490_cov_4.35618	virus	926	0.701926	0.0343502	NA	NA	Crassvirales	NA	0.000277464	NA	NA
metaspades_NG-14651_926_1_T120_lib231502_5693_NODE_180_length_3832_cov_4.66217	virus	926	0.701926	0.0343502	NA	NA	formerly Caudovirales	NA	0.00011856	NA	NA
metaspades_NG-14651_926_1_T120_lib231502_5693_NODE_448_length_1681_cov_8.59779	virus	926	0.701926	0.0343502	NA	NA	formerly Caudovirales	NA	0.000130493	NA	Bacteroides
metaspades_NG-14651_926_2_T48_lib231506_5693_NODE_316_length_2175_cov_4.00755	virus	926	0.701926	0.0343502	NA	NA	formerly Caudovirales	NA	0.000105313	NA	NA
metaspades_NG-14651_926_3_T120_lib231511_5693_NODE_78_length_13369_cov_8.98813	virus	926	0.701926	0.0343502	NA	NA	Crassvirales	NA	0.000620987	NA	NA
metaspades_NG-14651_926_3_T120_lib231511_5693_NODE_115_length_8455_cov_13.1564	virus	926	0.701926	0.0343502	NA	NA	Unassigned	Unassigned	0.000484279	NA	NA
metaspades_NG-14651_926_3_T120_lib231511_5693_NODE_154_length_6093_cov_7.80407	virus	926	0.701926	0.0343502	NA	NA	Crassvirales	NA	0.000214122	NA	NA
metaspades_NG-14651_926_3_T120_lib231511_5693_NODE_937_length_1064_cov_10.6432	virus	926	0.701926	0.0343502	NA	NA	Unassigned	Unassigned	6.7159e-05	NA	[Ruminococcus]
OTU_578;size=59;	bacterium	941	0.701926	0.0414337	Clostridiales_Incertae Sedis XI	Finegoldia	NA	NA	0.000253688	NA	NA
OTU_404;size=164;	bacterium	941	0.701926	0.0414337	Clostridiales_Incertae Sedis XI	Anaerococcus	NA	NA	0.000261576	NA	NA
OTU_603;size=87;	bacterium	941	0.701926	0.0414337	Peptoniphilaceae	Peptoniphilus	NA	NA	0.000253808	NA	NA
OTU_2968;size=2;	bacterium	941	0.701926	0.0414337	unclassified_Firmicutes	unclassified_Firmicutes	NA	NA	0.000265605	NA	NA
OTU_2754;size=4;	bacterium	941	0.701926	0.0414337	Ruminococcaceae	Ruminococcus	NA	NA	0.000118033	NA	NA
OTU_15;size=276591;	bacterium	928	0.707855	0.0473761	Lachnospiraceae	Lachnospiracea_incertae_sedis	NA	NA	1.74045	NA	NA
OTU_331;size=401;	bacterium	926	0.709208	0.0311996	Ruminococcaceae	Clostridium IV	NA	NA	0.00102633	NA	NA
OTU_933;size=526;	bacterium	926	0.709208	0.0311996	unclassified_Clostridiales	unclassified_Clostridiales	NA	NA	0.0227761	NA	NA
OTU_131;size=3207;	bacterium	926	0.709208	0.0311996	Coriobacteriaceae	Slackia	NA	NA	0.00401007	NA	NA
metaspades_NG-14651_916_2_T48_lib231448_5693_NODE_93_length_9835_cov_90.537	virus	926	0.711111	0.0305766	NA	NA	Unassigned	Unassigned	0.00650953	NA	NA
metaspades_NG-14651_916_2_T120_lib231449_5693_NODE_85_length_12818_cov_83.1186	virus	926	0.711755	0.0303663	NA	NA	Unassigned	Unassigned	0.0145191	NA	NA
OTU_4197;size=8;	bacterium	941	0.715626	0.0343038	unclassified_Clostridiales	unclassified_Clostridiales	NA	NA	0.000451391	NA	NA
OTU_404;size=164;	bacterium	928	0.720014	0.0396012	Clostridiales_Incertae Sedis XI	Anaerococcus	NA	NA	0.000650806	NA	NA
metaspades_NG-14651_926_3_To_lib231508_5693_NODE_52_length_6224_cov_34588.3	virus	928	0.720014	0.0396012	NA	NA	Unassigned	Unassigned	0.000378798	NA	NA
OTU_1007;size=755;	bacterium	926	0.720119	0.0257968	Ruminococcaceae	unclassified_Ruminococcaceae	NA	NA	0.00699031	NA	NA
OTU_1099;size=371;	bacterium	926	0.720119	0.0257968	Lachnospiraceae	unclassified_Lachnospiraceae	NA	NA	0.00423475	NA	NA
OTU_790;size=792;	bacterium	941	0.720119	0.0317394	Verrucomicrobiaceae	Akkermansia	NA	NA	0.00416393	NA	NA
OTU_1754;size=132;	bacterium	941	0.720119	0.0317394	Peptostreptococcaceae	unclassified_Peptostreptococcaceae	NA	NA	0.00195825	NA	NA
OTU_251;size=1115;	bacterium	926	0.720763	0.0257622	unclassified_Firmicutes	unclassified_Firmicutes	NA	NA	0.00128579	NA	NA
metaspades_NG-14651_916_2_T48_lib231448_5693_NODE_103_length_9015_cov_7.80123	virus	926	0.721022	0.0257622	NA	NA	formerly Caudovirales	NA	0.000464883	NA	Bacillus
metaspades_NG-14651_916_2_T120_lib231449_5693_NODE_50_length_19618_cov_11.5709	virus	926	0.721198	0.0257622	NA	NA	Crassvirales	NA	0.00330259	NA	NA
OTU_5265;size=4;	bacterium	926	0.722222	0.0254541	Lachnospiraceae	unclassified_Lachnospiraceae	NA	NA	0.000383668	NA	NA
metaspades_NG-14651_926_1_T6_lib231499_5693_NODE_80_length_4543_cov_3.05749	virus	926	0.722222	0.0254541	NA	NA	Crassvirales	Kingevirus	0.000610425	NA	unclassified
OTU_356;size=281;	bacterium	941	0.722705	0.0312731	Ruminococcaceae	unclassified_Ruminococcaceae	NA	NA	0.000994656	NA	NA
OTU_3650;size=52;	bacterium	926	0.726223	0.0237014	unclassified_Clostridiales	unclassified_Clostridiales	NA	NA	0.00168195	NA	NA
OTU_4641;size=6;	bacterium	926	0.727823	0.0230552	Ruminococcaceae	unclassified_Ruminococcaceae	NA	NA	0.000248924	NA	NA
metaspades_NG-14651_926_1_T120_lib231502_5693_NODE_511_length_1469_cov_2.69095	virus	926	0.728146	0.0230411	NA	NA	formerly Caudovirales	NA	0.00010205	NA	Roseburia
OTU_132;size=11305;	bacterium	928	0.730256	0.0346544	Lachnospiraceae	Lachnospiracea_incertae_sedis	NA	NA	0.0356078	NA	NA
OTU_4;size=770426;	bacterium	926	0.73103	0.0217999	Lachnospiraceae	Roseburia	NA	NA	2.16669	NA	NA
OTU_1537;size=44;	bacterium	926	0.73103	0.0217999	Ruminococcaceae	unclassified_Ruminococcaceae	NA	NA	0.00366524	NA	NA
OTU_9;size=143307;	bacterium	941	0.73103	0.0264364	Enterobacteriaceae	Escherichia/Shigella	NA	NA	0.320097	NA	NA
OTU_14;size=173002;	bacterium	941	0.73103	0.0264364	unclassified_Firmicutes	unclassified_Firmicutes	NA	NA	0.102208	NA	NA
OTU_13;size=175460;	bacterium	941	0.73103	0.0264364	Bacteroidaceae	Bacteroides	NA	NA	0.0391889	NA	NA
OTU_2332;size=30;	bacterium	941	0.73103	0.0264364	Ruminococcaceae	unclassified_Ruminococcaceae	NA	NA	0.00201475	NA	NA
OTU_406;size=193;	bacterium	941	0.73103	0.0264364	Ruminococcaceae	unclassified_Ruminococcaceae	NA	NA	0.00275344	NA	NA
OTU_299;size=536;	bacterium	941	0.73103	0.0264364	unclassified_Firmicutes	unclassified_Firmicutes	NA	NA	0.0085274	NA	NA
OTU_300;size=913;	bacterium	941	0.73103	0.0264364	unclassified_Clostridiales	unclassified_Clostridiales	NA	NA	0.014584	NA	NA
OTU_262;size=847;	bacterium	941	0.73103	0.0264364	unclassified_Clostridiales	unclassified_Clostridiales	NA	NA	0.0220082	NA	NA
OTU_2903;size=14;	bacterium	926	0.731684	0.0217999	Lachnospiraceae	unclassified_Lachnospiraceae	NA	NA	0.00105273	NA	NA
OTU_477;size=159;	bacterium	923	0.732496	0.049405	Ruminococcaceae	unclassified_Ruminococcaceae	NA	NA	0.00191396	NA	NA
OTU_11;size=157268;	bacterium	928	0.732496	0.0340047	Ruminococcaceae	unclassified_Ruminococcaceae	NA	NA	0.0122544	NA	NA
OTU_3897;size=2;	bacterium	928	0.73305	0.0340047	Ruminococcaceae	unclassified_Ruminococcaceae	NA	NA	0.000127237	NA	NA
OTU_1190;size=20;	bacterium	923	0.733109	0.0492368	Bacteroidaceae	Bacteroides	NA	NA	0.00120003	NA	NA
metaspades_NG-14651_926_1_To_lib231498_5693_NODE_365_length_1363_cov_12.5635	virus	926	0.733333	0.0216967	NA	NA	Unassigned	Unassigned	0.000948862	NA	NA
metaspades_NG-14651_926_1_To_lib231498_5693_NODE_458_length_1150_cov_4.01735	virus	926	0.733741	0.0216479	NA	NA	Unassigned	Unassigned	0.000238924	NA	[Ruminococcus]
OTU_2334;size=6;	bacterium	926	0.73607	0.0207103	unclassified_Firmicutes	unclassified_Firmicutes	NA	NA	0.000203912	NA	NA
metaspades_NG-14911_922_3_T48_lib236284_5749_NODE_9_length_82998_cov_29.6297	virus_virulent	923	0.736976	0.0459369	NA	NA	Unassigned	Unassigned	0.0332739	virulent	Bacillus
OTU_5081;size=6;	bacterium	941	0.737144	0.0255755	unclassified_Clostridiales	unclassified_Clostridiales	NA	NA	0.000748499	NA	NA
metaspades_NG-14651_916_2_T120_lib231449_5693_NODE_47_length_20100_cov_39.4157	virus	926	0.737646	0.0201375	NA	NA	Unassigned	Unassigned	0.0136588	NA	NA
OTU_2631;size=8;	bacterium	928	0.73769	0.0317101	Lachnospiraceae	unclassified_Lachnospiraceae	NA	NA	0.000321399	NA	NA
metaspades_NG-14911_923_2_T120_lib236295_5749_NODE_101_length_11392_cov_6.23057	virus	923	0.737938	0.0454507	NA	NA	formerly Caudovirales	NA	0.000387832	NA	Bacteroides
metaspades_NG-14911_923_2_T120_lib236295_5749_NODE_228_length_5092_cov_6.8112	virus_virulent	923	0.737938	0.0454507	NA	NA	Unassigned	Unassigned	0.000228325	virulent	NA
OTU_520;size=220;	bacterium	928	0.739154	0.0310501	Actinomycetaceae	Actinomyces	NA	NA	0.000170518	NA	NA
metaspades_NG-14911_923_1_T120_lib236290_5749_NODE_74_length_12000_cov_6.57137	virus	923	0.74068	0.0449955	NA	NA	Unassigned	Unassigned	0.00175325	NA	unclassified
OTU_251;size=1115;	bacterium	941	0.741941	0.0233909	unclassified_Firmicutes	unclassified_Firmicutes	NA	NA	0.0178425	NA	NA
OTU_23;size=41459;	bacterium	941	0.741941	0.0233909	Coriobacteriaceae	Collinsella	NA	NA	0.0128568	NA	NA
OTU_422;size=1041;	bacterium	941	0.741941	0.0233909	unclassified_Gammaproteobacteria	unclassified_Gammaproteobacteria	NA	NA	0.00164227	NA	NA
OTU_255;size=836;	bacterium	941	0.741941	0.0233909	unclassified_Clostridiales	unclassified_Clostridiales	NA	NA	0.00719296	NA	NA
metaspades_NG-14651_916_2_T120_lib231449_5693_NODE_18_length_41978_cov_13.4037	virus_temperate	926	0.742148	0.0184197	NA	NA	Unassigned	Unassigned	0.00445271	temperate	Clostridiales
metaspades_NG-14651_916_2_T120_lib231449_5693_NODE_206_length_4744_cov_12.5089	virus	926	0.742148	0.0184197	NA	NA	Unassigned	Unassigned	0.000308157	NA	NA
metaspades_NG-14651_926_1_T120_lib231502_5693_NODE_78_length_9535_cov_6.66013	virus	926	0.742148	0.0184197	NA	NA	Crassvirales	Drivevirus	0.000403498	NA	NA
metaspades_NG-14651_926_1_T48_lib231501_5693_NODE_199_length_3566_cov_6.16263	virus	926	0.742148	0.0184197	NA	NA	Unassigned	Unassigned	0.000353103	NA	Porphyromonas
metaspades_NG-14651_926_2_T48_lib231506_5693_NODE_137_length_5546_cov_11.198	virus	926	0.742148	0.0184197	NA	NA	Unassigned	Unassigned	0.000605435	NA	Porphyromonas
metaspades_NG-14651_926_3_T120_lib231511_5693_NODE_11_length_63234_cov_39.3412	virus	926	0.742148	0.0184197	NA	NA	formerly Caudovirales	NA	0.0183865	NA	Lachnospiraceae
OTU_11;size=157268;	bacterium	923	0.743696	0.0430683	Ruminococcaceae	unclassified_Ruminococcaceae	NA	NA	0.274566	NA	NA
OTU_4430;size=20;	bacterium	923	0.743696	0.0430683	Ruminococcaceae	unclassified_Ruminococcaceae	NA	NA	0.00341675	NA	NA
OTU_293;size=644;	bacterium	926	0.743736	0.0184197	Ruminococcaceae	Clostridium IV	NA	NA	0.000264596	NA	NA
OTU_591;size=104;	bacterium	928	0.743753	0.0284727	unclassified_Clostridiales	unclassified_Clostridiales	NA	NA	0.000255286	NA	NA
metaspades_NG-14651_916_2_T120_lib231449_5693_NODE_144_length_6516_cov_33.6137	virus	926	0.744444	0.0183983	NA	NA	formerly Caudovirales	NA	0.00208594	NA	Odoribacter
metaspades_NG-14651_926_1_T48_lib231501_5693_NODE_412_length_1954_cov_15.97	virus	926	0.744444	0.0183983	NA	NA	formerly Caudovirales	NA	0.000692618	NA	Odoribacteraceae
metaspades_NG-14651_926_3_T120_lib231511_5693_NODE_38_length_32709_cov_25.2025	virus	926	0.744444	0.0183983	NA	NA	Unassigned	Unassigned	0.00891424	NA	Thermosediminibacter
OTU_2245;size=22;	bacterium	926	0.744605	0.0183983	unclassified_Clostridiales	unclassified_Clostridiales	NA	NA	0.000647289	NA	NA
OTU_2744;size=40;	bacterium	941	0.744605	0.0233909	Peptostreptococcaceae	unclassified_Peptostreptococcaceae	NA	NA	0.00155549	NA	NA
metaspades_NG-14911_923_1_T120_lib236290_5749_NODE_82_length_10270_cov_5.01126	virus	923	0.746854	0.0410793	NA	NA	formerly Caudovirales	NA	0.00378936	NA	Lachnospiraceae
metaspades_NG-14651_916_1_T120_lib231444_5693_NODE_41_length_32241_cov_18.3632	virus	926	0.747571	0.0176283	NA	NA	Unassigned	Unassigned	0.0142357	NA	Roseburia
OTU_445;size=121;	bacterium	941	0.748064	0.0227779	unclassified_Clostridiales	unclassified_Clostridiales	NA	NA	0.00143294	NA	NA
OTU_5138;size=4;	bacterium	941	0.748655	0.0226949	Veillonellaceae	unclassified_Veillonellaceae	NA	NA	0.000612936	NA	NA
OTU_361;size=287;	bacterium	928	0.750416	0.0256384	unclassified_Clostridiales	unclassified_Clostridiales	NA	NA	0.00191185	NA	NA
metaspades_NG-14651_916_2_T120_lib231449_5693_NODE_1_length_97294_cov_33.9101	virus_virulent	926	0.750858	0.0164508	NA	NA	formerly Caudovirales	NA	0.0355063	virulent	NA
metaspades_NG-14651_926_1_T48_lib231501_5693_NODE_74_length_7253_cov_8.91484	virus	926	0.750858	0.0164508	NA	NA	Unassigned	Unassigned	0.00203275	NA	NA
OTU_92;size=9127;	bacterium	928	0.751486	0.02529	Erysipelotrichaceae	Turicibacter	NA	NA	0.00060304	NA	NA
metaspades_NG-14651_926_1_T120_lib231502_5693_NODE_76_length_9671_cov_7.76435	virus	926	0.751492	0.0164508	NA	NA	Unassigned	Unassigned	0.00142641	NA	NA
metaspades_NG-14651_926_2_T48_lib231506_5693_NODE_35_length_20131_cov_9.61696	virus	926	0.751492	0.0164508	NA	NA	Crassvirales	NA	0.00202364	NA	NA
OTU_147;size=4200;	bacterium	926	0.752852	0.0161754	Ruminococcaceae	unclassified_Ruminococcaceae	NA	NA	0.00143686	NA	NA
OTU_195;size=4723;	bacterium	926	0.752852	0.0161754	Lachnospiraceae	Lachnospiracea_incertae_sedis	NA	NA	0.0194706	NA	NA
OTU_104;size=6544;	bacterium	926	0.752852	0.0161754	unclassified_Firmicutes	unclassified_Firmicutes	NA	NA	0.0029196	NA	NA
OTU_1971;size=204;	bacterium	926	0.752852	0.0161754	Lachnospiraceae	unclassified_Lachnospiraceae	NA	NA	0.00224987	NA	NA
OTU_5098;size=8;	bacterium	926	0.752852	0.0161754	Lachnospiraceae	unclassified_Lachnospiraceae	NA	NA	0.00193565	NA	NA
metaspades_NG-14651_926_3_T120_lib231511_5693_NODE_5_length_89451_cov_396.017	virus	926	0.752852	0.0161754	NA	NA	Crassvirales	Carjivirus	0.342542	NA	Anaerophaga
OTU_213;size=1319;	bacterium	941	0.752852	0.0209931	Lachnospiraceae	Howardella	NA	NA	0.0152366	NA	NA
OTU_191;size=1511;	bacterium	941	0.752852	0.0209931	Coriobacteriaceae	Olsenella	NA	NA	0.0135173	NA	NA
OTU_110;size=5820;	bacterium	941	0.752852	0.0209931	unclassified_Clostridiales	unclassified_Clostridiales	NA	NA	0.123329	NA	NA
OTU_202;size=1184;	bacterium	941	0.752852	0.0209931	unclassified_Bacteria	unclassified_Bacteria	NA	NA	0.0312602	NA	NA
OTU_298;size=633;	bacterium	926	0.753525	0.0161754	Lachnospiraceae	unclassified_Lachnospiraceae	NA	NA	0.000928802	NA	NA
OTU_1930;size=24;	bacterium	926	0.753525	0.0161754	Lachnospiraceae	unclassified_Lachnospiraceae	NA	NA	0.000668217	NA	NA
OTU_560;size=65;	bacterium	928	0.754464	0.024396	Ruminococcaceae	unclassified_Ruminococcaceae	NA	NA	0.000174388	NA	NA
OTU_2744;size=40;	bacterium	928	0.754773	0.024396	Peptostreptococcaceae	unclassified_Peptostreptococcaceae	NA	NA	8.88023e-05	NA	NA
metaspades_NG-14651_941_2_T24_lib231476_5693_NODE_28_length_9749_cov_4.85455	virus	941	0.755556	0.0209822	NA	NA	Unassigned	Unassigned	0.00147134	NA	NA
metaspades_NG-14651_916_2_T120_lib231449_5693_NODE_167_length_5914_cov_7.80082	virus	926	0.756151	0.0161754	NA	NA	Cirlivirales	Circovirus	0.00027612	NA	Homo
metaspades_NG-14651_916_2_T48_lib231448_5693_NODE_129_length_7245_cov_12.3289	virus_virulent	926	0.756151	0.0161754	NA	NA	Unassigned	Unassigned	0.00106903	virulent	NA
metaspades_NG-14651_926_1_T120_lib231502_5693_NODE_42_length_17283_cov_8.76788	virus	926	0.756151	0.0161754	NA	NA	Crassvirales	NA	0.00144265	NA	NA
metaspades_NG-14651_926_1_T120_lib231502_5693_NODE_248_length_2883_cov_4.99293	virus	926	0.756151	0.0161754	NA	NA	Crassvirales	NA	0.000134544	NA	NA
metaspades_NG-14651_926_3_T120_lib231511_5693_NODE_14_length_60857_cov_13.2001	virus_virulent	926	0.756151	0.0161754	NA	NA	formerly Caudovirales	NA	0.00508386	virulent	NA
metaspades_NG-14651_926_3_T120_lib231511_5693_NODE_34_length_34619_cov_11.8159	virus	926	0.756151	0.0161754	NA	NA	formerly Caudovirales	NA	0.0026545	NA	NA
metaspades_NG-14651_926_3_T120_lib231511_5693_NODE_37_length_33106_cov_10.7573	virus_virulent	926	0.756151	0.0161754	NA	NA	formerly Caudovirales	NA	0.00199728	virulent	NA
metaspades_NG-14651_926_3_T120_lib231511_5693_NODE_50_length_23286_cov_9.01804	virus	926	0.756151	0.0161754	NA	NA	formerly Caudovirales	NA	0.00143407	NA	NA
metaspades_NG-14651_926_3_T120_lib231511_5693_NODE_80_length_12719_cov_11.606	virus	926	0.756151	0.0161754	NA	NA	Unassigned	Unassigned	0.000814786	NA	NA
metaspades_NG-14651_926_3_T120_lib231511_5693_NODE_119_length_8096_cov_5.88273	virus	926	0.756151	0.0161754	NA	NA	Unassigned	Unassigned	0.000305357	NA	NA
metaspades_NG-14651_926_3_T120_lib231511_5693_NODE_266_length_3370_cov_4.68718	virus	926	0.756151	0.0161754	NA	NA	Crassvirales	Drivevirus	0.000107528	NA	NA
OTU_1065;size=132;	bacterium	923	0.757136	0.03315	unclassified_Firmicutes	unclassified_Firmicutes	NA	NA	0.00304976	NA	NA
OTU_3503;size=2;	bacterium	926	0.759665	0.0161754	unclassified_Clostridiales	unclassified_Clostridiales	NA	NA	0.000537945	NA	NA
metaspades_NG-14911_922_3_T48_lib236284_5749_NODE_64_length_16423_cov_15.6191	virus	923	0.760338	0.0312459	NA	NA	formerly Caudovirales	NA	0.00128894	NA	Akkermansia
OTU_434;size=4367;	bacterium	928	0.761616	0.0214153	Lachnospiraceae	unclassified_Lachnospiraceae	NA	NA	0.0493484	NA	NA
metaspades_NG-14651_926_1_T120_lib231502_5693_NODE_11_length_40367_cov_14.2389	virus	926	0.763167	0.0151406	NA	NA	Unassigned	Unassigned	0.0105298	NA	NA
metaspades_NG-14911_922_3_T120_lib236285_5749_NODE_1436_length_1328_cov_50.5774	virus	922	0.763717	0.0458712	NA	NA	formerly Caudovirales	Skunavirus	0.000718906	NA	NA
OTU_16;size=177693;	bacterium	926	0.763763	0.0150564	Lachnospiraceae	Fusicatenibacter	NA	NA	0.161647	NA	NA
OTU_194;size=1583;	bacterium	926	0.763763	0.0150564	Lactobacillaceae	Lactobacillus	NA	NA	0.0150258	NA	NA
metaspades_NG-14651_926_1_T120_lib231502_5693_NODE_53_length_14828_cov_211.849	virus	926	0.763763	0.0150564	NA	NA	Unassigned	Unassigned	0.0918794	NA	NA
OTU_208;size=13651;	bacterium	941	0.763763	0.0177492	unclassified_Clostridiales	unclassified_Clostridiales	NA	NA	0.0322568	NA	NA
OTU_130;size=9377;	bacterium	941	0.763763	0.0177492	unclassified_Clostridiales	unclassified_Clostridiales	NA	NA	0.0249862	NA	NA
OTU_354;size=1541;	bacterium	941	0.763763	0.0177492	Succinivibrionaceae	Succinivibrio	NA	NA	0.0170854	NA	NA
OTU_572;size=862;	bacterium	941	0.763763	0.0177492	unclassified_Firmicutes	unclassified_Firmicutes	NA	NA	0.00334764	NA	NA
OTU_1879;size=67;	bacterium	941	0.763763	0.0177492	unclassified_Clostridiales	unclassified_Clostridiales	NA	NA	0.0165237	NA	NA
metaspades_NG-14651_926_3_T120_lib231511_5693_NODE_17_length_53608_cov_42.1516	virus_temperate	926	0.76517	0.0150564	NA	NA	Unassigned	Unassigned	0.0192866	temperate	Rubellimicrobium
metaspades_NG-14911_923_3_120_lib236298_5749_NODE_424_length_3318_cov_9.87527	virus	923	0.765467	0.0282683	NA	NA	Unassigned	Unassigned	0.000828487	NA	NA
OTU_102;size=6352;	bacterium	923	0.766096	0.0281477	Ruminococcaceae	Oscillibacter	NA	NA	0.00273893	NA	NA
OTU_1333;size=56;	bacterium	923	0.766096	0.0281477	Ruminococcaceae	unclassified_Ruminococcaceae	NA	NA	0.00339268	NA	NA
OTU_125;size=5970;	bacterium	923	0.766096	0.0281477	Puniceicoccaceae	unclassified_Puniceicoccaceae	NA	NA	0.0608374	NA	NA
OTU_752;size=22;	bacterium	941	0.766492	0.0177492	unclassified_Clostridiales	unclassified_Clostridiales	NA	NA	0.000350761	NA	NA
metaspades_NG-14651_926_2_T6_lib231504_5693_NODE_28_length_8188_cov_4.60211	virus	926	0.766505	0.0148836	NA	NA	Unassigned	Unassigned	0.00335616	NA	NA
OTU_341;size=443;	bacterium	941	0.766505	0.0177492	unclassified_Clostridiales	unclassified_Clostridiales	NA	NA	0.00113305	NA	NA
OTU_713;size=40;	bacterium	928	0.767236	0.0191329	Ruminococcaceae	Clostridium IV	NA	NA	0.000504429	NA	NA
OTU_430;size=269;	bacterium	941	0.769906	0.0169379	unclassified_Bacteria	unclassified_Bacteria	NA	NA	0.00166024	NA	NA
metaspades_NG-14651_926_2_T120_lib231507_5693_NODE_513_length_2367_cov_4.55363	virus	922	0.769934	0.0406747	NA	NA	Unassigned	Unassigned	0.000167102	NA	NA
metaspades_NG-14911_923_1_T48_lib236289_5749_NODE_120_length_7617_cov_4.29728	virus	923	0.770127	0.0270082	NA	NA	formerly Caudovirales	NA	0.000276972	NA	Roseburia
metaspades_NG-14651_926_2_T120_lib231507_5693_NODE_3_length_51841_cov_2630.83	virus_virulent	922	0.770456	0.0406747	NA	NA	Unassigned	Unassigned	3.38744	virulent	Dorea
metaspades_NG-14911_922_3_T120_lib236285_5749_NODE_444_length_2921_cov_149.105	virus	922	0.770456	0.0406747	NA	NA	Unassigned	Unassigned	0.00330345	NA	NA
metaspades_NG-14911_923_1_T120_lib236290_5749_NODE_218_length_4262_cov_4.773	virus	923	0.771608	0.0263615	NA	NA	Unassigned	Unassigned	0.000170251	NA	NA
OTU_576;size=72;	bacterium	928	0.771608	0.0176796	Ruminococcaceae	unclassified_Ruminococcaceae	NA	NA	0.000120205	NA	NA
OTU_10;size=130579;	bacterium	928	0.772816	0.017359	Peptostreptococcaceae	Romboutsia	NA	NA	0.0453284	NA	NA
OTU_343;size=1239;	bacterium	928	0.773524	0.0172511	Lachnospiraceae	unclassified_Lachnospiraceae	NA	NA	0.000497146	NA	NA
OTU_2224;size=6;	bacterium	928	0.773982	0.0172487	unclassified_Bacteria	unclassified_Bacteria	NA	NA	9.67557e-05	NA	NA
OTU_29;size=65117;	bacterium	941	0.774674	0.0151601	Ruminococcaceae	Ruminococcus	NA	NA	0.265155	NA	NA
OTU_206;size=2989;	bacterium	941	0.774674	0.0151601	Veillonellaceae	Allisonella	NA	NA	0.00297116	NA	NA
metaspades_NG-14651_926_2_T120_lib231507_5693_NODE_798_length_1661_cov_122.279	virus	922	0.774725	0.0381393	NA	NA	Unassigned	Unassigned	0.00245347	NA	NA
metaspades_NG-14911_922_1_T120_lib236276_5749_NODE_383_length_2636_cov_119.619	virus	922	0.774725	0.0381393	NA	NA	Unassigned	Unassigned	0.00135294	NA	NA
OTU_245;size=1802;	bacterium	926	0.775366	0.0120829	Lactobacillaceae	Lactobacillus	NA	NA	0.00133941	NA	NA
OTU_4406;size=24;	bacterium	926	0.775366	0.0120829	unclassified_Clostridiales	unclassified_Clostridiales	NA	NA	0.00219876	NA	NA
metaspades_NG-14651_916_2_T120_lib231449_5693_NODE_30_length_33051_cov_31.9035	virus	926	0.775366	0.0120829	NA	NA	Unassigned	Unassigned	0.0241277	NA	NA
metaspades_NG-14651_926_1_T48_lib231501_5693_NODE_2_length_100354_cov_46.8184	virus_temperate	926	0.777455	0.0117868	NA	NA	Unassigned	Unassigned	0.0563914	temperate	NA
metaspades_NG-14651_926_3_T120_lib231511_5693_NODE_4_length_92552_cov_36.6195	virus_temperate	926	0.777455	0.0117868	NA	NA	Unassigned	Unassigned	0.0499321	temperate	NA
metaspades_NG-14651_926_2_T24_lib231505_5693_NODE_102_length_4551_cov_6.52802	virus	926	0.777542	0.0117868	NA	NA	Unassigned	Unassigned	0.00135519	NA	NA
OTU_921;size=116;	bacterium	926	0.777778	0.0117868	unclassified_Bacteria	unclassified_Bacteria	NA	NA	0.000607611	NA	NA
metaspades_NG-14651_928_1_T120_lib231487_5693_NODE_18_length_49656_cov_16.0929	virus_temperate	928	0.779186	0.0157004	NA	NA	Unassigned	Unassigned	0.0101336	temperate	Coprococcus
metaspades_NG-14651_916_2_T120_lib231449_5693_NODE_17_length_43180_cov_13.4268	virus_temperate	926	0.779484	0.0116448	NA	NA	Unassigned	Unassigned	0.00582622	temperate	NA
OTU_2500;size=32;	bacterium	928	0.779537	0.0157004	Lachnospiraceae	Ruminococcus2	NA	NA	0.00123806	NA	NA
metaspades_NG-14911_922_3_To_lib236281_5749_NODE_444_length_2423_cov_4.30574	virus	923	0.781219	0.0220577	NA	NA	formerly Caudovirales	NA	0.000352854	NA	Akkermansia
OTU_274;size=536;	bacterium	923	0.781777	0.0220097	unclassified_Firmicutes	unclassified_Firmicutes	NA	NA	0.0023723	NA	NA
metaspades_NG-14911_923_2_T48_lib236294_5749_NODE_31_length_29622_cov_21.992	virus	923	0.781777	0.0220097	NA	NA	Unassigned	Unassigned	0.037533	NA	NA
OTU_543;size=205;	bacterium	923	0.782986	0.021869	Ruminococcaceae	unclassified_Ruminococcaceae	NA	NA	0.000373667	NA	NA
OTU_462;size=9094;	bacterium	922	0.784465	0.0314054	Lachnospiraceae	unclassified_Lachnospiraceae	NA	NA	0.0107183	NA	NA
OTU_3871;size=122;	bacterium	922	0.784465	0.0314054	Lachnospiraceae	unclassified_Lachnospiraceae	NA	NA	0.0194766	NA	NA
OTU_4707;size=194;	bacterium	922	0.785544	0.0314054	Lachnospiraceae	unclassified_Lachnospiraceae	NA	NA	0.00173544	NA	NA
OTU_3871;size=122;	bacterium	926	0.785584	0.00996635	Lachnospiraceae	unclassified_Lachnospiraceae	NA	NA	0.0673962	NA	NA
OTU_58;size=21983;	bacterium	941	0.785584	0.0125877	unclassified_Clostridiales	unclassified_Clostridiales	NA	NA	0.260015	NA	NA
OTU_170;size=2070;	bacterium	941	0.785584	0.0125877	unclassified_Clostridiales	unclassified_Clostridiales	NA	NA	0.052567	NA	NA
OTU_190;size=1909;	bacterium	943	0.785584	0.042813	Ruminococcaceae	unclassified_Ruminococcaceae	NA	NA	0.00397151	NA	NA
OTU_343;size=1239;	bacterium	943	0.785584	0.042813	Lachnospiraceae	unclassified_Lachnospiraceae	NA	NA	0.0107454	NA	NA
OTU_872;size=464;	bacterium	923	0.786257	0.0206206	unclassified_Firmicutes	unclassified_Firmicutes	NA	NA	0.00494502	NA	NA
metaspades_NG-14651_926_2_T120_lib231507_5693_NODE_594_length_2089_cov_4.77581	virus	922	0.787044	0.0314054	NA	NA	Unassigned	Unassigned	0.000137656	NA	NA
metaspades_NG-14911_922_1_T24_lib236274_5749_NODE_638_length_1602_cov_4.16548	virus	922	0.787044	0.0314054	NA	NA	Unassigned	Unassigned	0.000324771	NA	NA
OTU_1056;size=58;	bacterium	923	0.787114	0.0204249	unclassified_Firmicutes	unclassified_Firmicutes	NA	NA	0.000760452	NA	NA
OTU_760;size=219;	bacterium	926	0.788405	0.00952218	Lachnospiraceae	unclassified_Lachnospiraceae	NA	NA	0.0014499	NA	NA
OTU_471;size=137;	bacterium	923	0.788497	0.0199579	Ruminococcaceae	unclassified_Ruminococcaceae	NA	NA	0.00366625	NA	NA
OTU_587;size=82;	bacterium	923	0.789218	0.0199579	Ruminococcaceae	unclassified_Ruminococcaceae	NA	NA	0.000241418	NA	NA
metaspades_NG-14911_922_1_T120_lib236276_5749_NODE_112_length_7198_cov_7.26459	virus	922	0.79061	0.0306875	NA	NA	Unassigned	Unassigned	0.000631189	NA	NA
metaspades_NG-14911_941_3_To_lib236299_5749_NODE_412_length_1753_cov_2.43051	virus_temperate	922	0.79061	0.0306875	NA	NA	Unassigned	Unassigned	0.000171686	temperate	Bacteroides
OTU_20;size=102078;	bacterium	928	0.790737	0.0120281	Lachnospiraceae	Dorea	NA	NA	0.252311	NA	NA
metaspades_NG-14651_926_2_T120_lib231507_5693_NODE_28_length_18454_cov_8.32866	virus	922	0.791888	0.0306875	NA	NA	Unassigned	Unassigned	0.00200642	NA	Prevotella
metaspades_NG-14911_922_1_T48_lib236275_5749_NODE_617_length_2179_cov_13.3493	virus	922	0.791888	0.0306875	NA	NA	Crassvirales	NA	0.000383696	NA	NA
metaspades_NG-14911_922_1_T6_lib236273_5749_NODE_741_length_1232_cov_2.41886	virus	922	0.791888	0.0306875	NA	NA	Unassigned	Unassigned	0.000753423	NA	NA
metaspades_NG-14911_922_2_To_lib236277_5749_NODE_21_length_10165_cov_4.09298	virus	922	0.791888	0.0306875	NA	NA	Unassigned	Unassigned	0.00144184	NA	NA
metaspades_NG-14911_922_2_To_lib236277_5749_NODE_138_length_2936_cov_5.69386	virus	922	0.791888	0.0306875	NA	NA	Crassvirales	NA	0.000757186	NA	NA
metaspades_NG-14651_928_2_To_lib231488_5693_NODE_82_length_6518_cov_29.7825	virus	926	0.792475	0.00857842	NA	NA	Unassigned	Unassigned	0.00109354	NA	[Ruminococcus]
metaspades_NG-14911_923_1_T120_lib236290_5749_NODE_50_length_21085_cov_25.038	virus	923	0.792674	0.0188467	NA	NA	formerly Caudovirales	NA	0.00415618	NA	Akkermansia
OTU_60;size=14754;	bacterium	923	0.792977	0.0188467	Ruminococcaceae	unclassified_Ruminococcaceae	NA	NA	0.0345066	NA	NA
OTU_3561;size=14;	bacterium	926	0.796495	0.00781082	unclassified_Clostridiales	unclassified_Clostridiales	NA	NA	0.0023816	NA	NA
metaspades_NG-14651_926_1_To_lib231498_5693_NODE_1_length_156746_cov_73.283	virus_virulent	926	0.796495	0.00781082	NA	NA	Crassvirales	NA	0.59601	virulent	Parabacteroides
OTU_138;size=4220;	bacterium	941	0.796495	0.0102465	Ruminococcaceae	Clostridium IV	NA	NA	0.0231051	NA	NA
OTU_3645;size=14;	bacterium	941	0.796495	0.0102465	unclassified_Bacteria	unclassified_Bacteria	NA	NA	0.00227785	NA	NA
OTU_1065;size=132;	bacterium	926	0.797207	0.00781082	unclassified_Firmicutes	unclassified_Firmicutes	NA	NA	0.00084352	NA	NA
OTU_1615;size=374;	bacterium	928	0.797457	0.0102232	Lachnospiraceae	Blautia	NA	NA	0.128208	NA	NA
OTU_160;size=4710;	bacterium	922	0.798473	0.0285449	Coriobacteriaceae	Senegalimassilia	NA	NA	0.00889073	NA	NA
metaspades_NG-14911_922_1_T24_lib236274_5749_NODE_443_length_2065_cov_147.865	virus	922	0.798473	0.0285449	NA	NA	Unassigned	Unassigned	0.00187154	NA	NA
metaspades_NG-14911_922_3_T120_lib236285_5749_NODE_1121_length_1552_cov_71.1877	virus	922	0.799572	0.0285449	NA	NA	Unassigned	Unassigned	0.00135894	NA	NA
OTU_368;size=1105;	bacterium	923	0.799697	0.0162369	Bacteroidaceae	Bacteroides	NA	NA	0.0107209	NA	NA
metaspades_NG-14911_923_2_T6_lib236292_5749_NODE_41_length_15367_cov_22.1106	virus	926	0.8	0.00729488	NA	NA	formerly Caudovirales	Salasvirus	0.0152319	NA	NA
OTU_1742;size=49;	bacterium	928	0.800986	0.00961936	unclassified_Clostridiales	unclassified_Clostridiales	NA	NA	0.00148773	NA	NA
metaspades_NG-14911_922_3_T48_lib236284_5749_NODE_97_length_9960_cov_8.82221	virus	923	0.801455	0.0156845	NA	NA	formerly Caudovirales	NA	0.00070398	NA	Akkermansia
OTU_473;size=140;	bacterium	923	0.801937	0.0156845	unclassified_Clostridiales	unclassified_Clostridiales	NA	NA	0.00304643	NA	NA
metaspades_NG-14651_926_2_T120_lib231507_5693_NODE_192_length_5301_cov_12.3067	virus	922	0.804153	0.0261299	NA	NA	Unassigned	Unassigned	0.000609622	NA	NA
metaspades_NG-14911_922_1_T120_lib236276_5749_NODE_111_length_7229_cov_6.59256	virus	922	0.804153	0.0261299	NA	NA	Unassigned	Unassigned	0.000642295	NA	NA
metaspades_NG-14911_922_1_T120_lib236276_5749_NODE_162_length_5311_cov_6.5156	virus	922	0.804153	0.0261299	NA	NA	Unassigned	Unassigned	0.000324163	NA	NA
metaspades_NG-14911_922_2_T48_lib236280_5749_NODE_200_length_4686_cov_4.12287	virus	922	0.804153	0.0261299	NA	NA	Unassigned	Unassigned	0.000386211	NA	NA
metaspades_NG-14911_922_2_T48_lib236280_5749_NODE_515_length_2606_cov_2.25049	virus	922	0.804153	0.0261299	NA	NA	Unassigned	Unassigned	0.000118896	NA	NA
NODE_2869_length_5343_cov_5.05295	virus	922	0.804153	0.0261299	NA	NA	Unassigned	Unassigned	0.000795389	NA	NA
OTU_98;size=6412;	bacterium	923	0.804177	0.0151796	unclassified_Alphaproteobacteria	unclassified_Alphaproteobacteria	NA	NA	0.160555	NA	NA
metaspades_NG-14651_916_2_T120_lib231449_5693_NODE_9_length_61910_cov_42.2246	virus_temperate	926	0.805467	0.00625439	NA	NA	formerly Caudovirales	NA	0.0238108	temperate	Clostridiales
OTU_335;size=327;	bacterium	923	0.805539	0.0148245	Erysipelotrichaceae	unclassified_Erysipelotrichaceae	NA	NA	0.00068551	NA	NA
OTU_982;size=286;	bacterium	923	0.806367	0.0147	Ruminococcaceae	unclassified_Ruminococcaceae	NA	NA	0.000715434	NA	NA
metaspades_NG-14911_922_1_T120_lib236276_5749_NODE_20_length_28506_cov_29.7665	virus	922	0.806582	0.0261299	NA	NA	Unassigned	Unassigned	0.00794705	NA	NA
metaspades_NG-14911_922_2_T48_lib236280_5749_NODE_1952_length_1095_cov_2.62692	virus	922	0.806582	0.0261299	NA	NA	Unassigned	Unassigned	0.000239137	NA	NA
metaspades_NG-14911_922_1_T24_lib236274_5749_NODE_141_length_4548_cov_13.3287	virus	922	0.807117	0.0261299	NA	NA	Crassvirales	NA	0.00091969	NA	NA
metaspades_NG-14911_922_2_T48_lib236280_5749_NODE_155_length_5313_cov_7.10517	virus	922	0.807117	0.0261299	NA	NA	Unassigned	Unassigned	0.00103196	NA	NA
OTU_1472;size=411;	bacterium	941	0.807406	0.0080016	Succinivibrionaceae	Succinivibrio	NA	NA	0.0864212	NA	NA
OTU_27;size=63671;	bacterium	928	0.808657	0.00793038	Clostridiaceae 1	Clostridium sensu stricto	NA	NA	0.0204354	NA	NA
metaspades_NG-14911_923_2_T6_lib236292_5749_NODE_179_length_3855_cov_34.715	virus	926	0.810305	0.00544286	NA	NA	Crassvirales	NA	0.00521881	NA	unclassified
OTU_531;size=95;	bacterium	943	0.810305	0.0280713	Ruminococcaceae	unclassified_Ruminococcaceae	NA	NA	0.000452872	NA	NA
OTU_1302;size=580;	bacterium	923	0.810897	0.0135116	unclassified_Clostridiales	unclassified_Clostridiales	NA	NA	0.0135882	NA	NA
OTU_1320;size=65;	bacterium	923	0.810897	0.0135116	Clostridiaceae 1	unclassified_Clostridiaceae 1	NA	NA	0.00423718	NA	NA
OTU_2;size=404981;	bacterium	922	0.812481	0.0261299	Bifidobacteriaceae	Bifidobacterium	NA	NA	0.432206	NA	NA
OTU_245;size=1802;	bacterium	922	0.812481	0.0261299	Lactobacillaceae	Lactobacillus	NA	NA	0.0214843	NA	NA
OTU_413;size=213;	bacterium	923	0.815377	0.0122171	Ruminococcaceae	unclassified_Ruminococcaceae	NA	NA	0.00984113	NA	NA
metaspades_NG-14651_916_2_T48_lib231448_5693_NODE_35_length_27207_cov_49.6845	virus	926	0.816578	0.00450102	NA	NA	Unassigned	Unassigned	0.0135569	NA	NA
OTU_4250;size=2;	bacterium	926	0.816582	0.00450102	unclassified_Firmicutes	unclassified_Firmicutes	NA	NA	0.000302959	NA	NA
metaspades_NG-14651_916_2_T48_lib231448_5693_NODE_206_length_4504_cov_35.9867	virus	926	0.816582	0.00450102	NA	NA	Unassigned	Unassigned	0.00127542	NA	NA
metaspades_NG-14651_926_3_T120_lib231511_5693_NODE_21_length_43275_cov_16.6743	virus_virulent	926	0.816582	0.00450102	NA	NA	Crassvirales	NA	0.00707118	virulent	NA
metaspades_NG-14911_923_2_T6_lib236292_5749_NODE_68_length_9409_cov_10.2308	virus	926	0.816582	0.00450102	NA	NA	Unassigned	Unassigned	0.00240418	NA	Porphyromonas
OTU_520;size=220;	bacterium	922	0.816982	0.0248047	Actinomycetaceae	Actinomyces	NA	NA	0.000414237	NA	NA
OTU_299;size=536;	bacterium	928	0.817617	0.00648199	unclassified_Firmicutes	unclassified_Firmicutes	NA	NA	0.00335582	NA	NA
metaspades_NG-14651_916_2_T120_lib231449_5693_NODE_330_length_2785_cov_365.309	virus	926	0.818317	0.00450102	NA	NA	Unassigned	Unassigned	0.00544512	NA	Parabacteroides
OTU_3140;size=18;	bacterium	941	0.818317	0.00594019	unclassified_Clostridiales	unclassified_Clostridiales	NA	NA	0.00117514	NA	NA
OTU_2946;size=2;	bacterium	941	0.818317	0.00594019	unclassified_Clostridiales	unclassified_Clostridiales	NA	NA	0.00104902	NA	NA
metaspades_NG-14651_916_2_T120_lib231449_5693_NODE_864_length_1164_cov_10.6114	virus	926	0.818458	0.00450102	NA	NA	Unassigned	Unassigned	9.64753e-05	NA	NA
metaspades_NG-14651_926_1_T120_lib231502_5693_NODE_51_length_14859_cov_12.3604	virus_virulent	926	0.818458	0.00450102	NA	NA	Unassigned	Unassigned	0.00277363	virulent	Chlorobium
metaspades_NG-14651_926_1_T120_lib231502_5693_NODE_82_length_9063_cov_6.49067	virus	926	0.818458	0.00450102	NA	NA	Crassvirales	NA	0.000603198	NA	NA
OTU_230;size=932;	bacterium	928	0.819857	0.00621796	Streptococcaceae	Lactococcus	NA	NA	0.00327598	NA	NA
metaspades_NG-14651_928_2_T48_lib231491_5693_NODE_14_length_65759_cov_19.5158	virus	928	0.819958	0.00621796	NA	NA	Unassigned	Unassigned	0.0249022	NA	Pseudomonas
OTU_564;size=94;	bacterium	928	0.822223	0.00605015	Coriobacteriaceae	Gordonibacter	NA	NA	0.000391134	NA	NA
metaspades_NG-14651_916_2_T24_lib231447_5693_NODE_558_length_1914_cov_2.7461	virus	922	0.822346	0.0218694	NA	NA	Unassigned	Unassigned	0.000760577	NA	NA
metaspades_NG-14911_922_1_T120_lib236276_5749_NODE_34_length_17425_cov_13.1946	virus	922	0.822346	0.0218694	NA	NA	Unassigned	Unassigned	0.00306385	NA	NA
metaspades_NG-14911_922_1_T6_lib236273_5749_NODE_449_length_1664_cov_3.94034	virus	922	0.822346	0.0218694	NA	NA	Unassigned	Unassigned	0.000590402	NA	NA
metaspades_NG-14911_922_3_T120_lib236285_5749_NODE_150_length_6263_cov_15.1355	virus	922	0.822346	0.0218694	NA	NA	Unassigned	Unassigned	0.00105705	NA	NA
metaspades_NG-14651_926_1_T120_lib231502_5693_NODE_134_length_5515_cov_14.1916	virus	926	0.822617	0.00420264	NA	NA	Unassigned	Unassigned	0.00150315	NA	NA
OTU_1136;size=88;	bacterium	928	0.823002	0.00605015	Ruminococcaceae	unclassified_Ruminococcaceae	NA	NA	0.00122704	NA	NA
OTU_1671;size=68;	bacterium	923	0.824338	0.00991426	unclassified_Clostridiales	unclassified_Clostridiales	NA	NA	0.00204641	NA	NA
metaspades_NG-14911_923_1_T120_lib236290_5749_NODE_5_length_100270_cov_21.9849	virus_virulent	923	0.825269	0.00979851	NA	NA	formerly Caudovirales	NA	0.0149689	virulent	Riemerella
metaspades_NG-14911_922_1_T24_lib236274_5749_NODE_253_length_3026_cov_124.901	virus	922	0.826489	0.0217182	NA	NA	Unassigned	Unassigned	0.00139123	NA	NA
metaspades_NG-14651_926_1_T120_lib231502_5693_NODE_10_length_41440_cov_9.00524	virus_virulent	926	0.828079	0.00352821	NA	NA	Crassvirales	NA	0.00741508	virulent	NA
metaspades_NG-14651_926_2_To_lib231503_5693_NODE_2_length_11286_cov_5.19304	virus	926	0.829228	0.00343745	NA	NA	Crassvirales	NA	0.0650643	NA	Parabacteroides
metaspades_NG-14651_926_2_To_lib231503_5693_NODE_3_length_10365_cov_6.7612	virus	926	0.829228	0.00343745	NA	NA	Crassvirales	NA	0.0989347	NA	unclassified
metaspades_NG-14651_926_3_T24_lib231510_5693_NODE_314_length_1879_cov_90.2626	virus	926	0.829228	0.00343745	NA	NA	Crassvirales	NA	0.00534155	NA	unclassified
OTU_625;size=56;	bacterium	941	0.829228	0.00458427	unclassified_Firmicutes	unclassified_Firmicutes	NA	NA	0.00174986	NA	NA
OTU_289;size=824;	bacterium	943	0.829228	0.0204644	Ruminococcaceae	unclassified_Ruminococcaceae	NA	NA	0.0109144	NA	NA
metaspades_NG-14651_943_1_To_lib231512_5693_NODE_89_length_3827_cov_17294.8	virus	943	0.829228	0.0204644	NA	NA	Unassigned	Unassigned	3.24688	NA	Bacteroides
OTU_1137;size=141;	bacterium	926	0.829969	0.00343745	Ruminococcaceae	Faecalibacterium	NA	NA	0.00396971	NA	NA
OTU_3321;size=26;	bacterium	923	0.830235	0.00849089	unclassified_Firmicutes	unclassified_Firmicutes	NA	NA	0.000950345	NA	NA
OTU_696;size=238;	bacterium	923	0.831058	0.00841846	Ruminococcaceae	unclassified_Ruminococcaceae	NA	NA	0.00462381	NA	NA
OTU_89;size=8419;	bacterium	923	0.831058	0.00841846	Ruminococcaceae	unclassified_Ruminococcaceae	NA	NA	0.0166266	NA	NA
OTU_912;size=504;	bacterium	923	0.831058	0.00841846	Bacteroidaceae	Bacteroides	NA	NA	0.00506542	NA	NA
OTU_4742;size=26;	bacterium	923	0.831058	0.00841846	Bacteroidaceae	Bacteroides	NA	NA	0.00174792	NA	NA
OTU_493;size=3867;	bacterium	928	0.831058	0.00496084	Lachnospiraceae	unclassified_Lachnospiraceae	NA	NA	0.0464134	NA	NA
OTU_57;size=20078;	bacterium	928	0.831058	0.00496084	Erysipelotrichaceae	Clostridium XVIII	NA	NA	0.116915	NA	NA
OTU_2807;size=2;	bacterium	922	0.832504	0.0192763	Coriobacteriaceae	Collinsella	NA	NA	0.0002343	NA	NA
OTU_942;size=147;	bacterium	923	0.833298	0.00841846	Ruminococcaceae	unclassified_Ruminococcaceae	NA	NA	0.00178758	NA	NA
OTU_26;size=55754;	bacterium	928	0.833298	0.00475351	Bifidobacteriaceae	Bifidobacterium	NA	NA	0.210748	NA	NA
OTU_198;size=3488;	bacterium	928	0.833298	0.00475351	Coriobacteriaceae	unclassified_Coriobacteriaceae	NA	NA	0.00918974	NA	NA
metaspades_NG-14911_922_2_To_lib236277_5749_NODE_262_length_2001_cov_4.66393	virus	922	0.835766	0.0179958	NA	NA	Unassigned	Unassigned	0.000767031	NA	NA
metaspades_NG-14911_923_1_To_lib236286_5749_NODE_319_length_1352_cov_2.45567	virus	922	0.835766	0.0179958	NA	NA	Unassigned	Unassigned	0.00264183	NA	Prevotella
metaspades_NG-14651_916_1_T24_lib231442_5693_NODE_11_length_33625_cov_9.57671	virus	916	0.836616	0.0468119	NA	NA	Unassigned	Unassigned	0.00314095	NA	NA
metaspades_NG-14651_916_2_T48_lib231448_5693_NODE_11_length_54582_cov_58.7116	virus	926	0.836732	0.00277984	NA	NA	Unassigned	Unassigned	0.0432484	NA	NA
metaspades_NG-14911_923_2_T120_lib236295_5749_NODE_68_length_17402_cov_16.5258	virus_virulent	923	0.83723	0.00770146	NA	NA	formerly Caudovirales	NA	0.00218751	virulent	Akkermansia
OTU_364;size=295;	bacterium	916	0.837436	0.0468119	Clostridiales_Incertae Sedis XIII	Mogibacterium	NA	NA	0.00231359	NA	NA
OTU_233;size=1734;	bacterium	923	0.837778	0.00770146	Ruminococcaceae	unclassified_Ruminococcaceae	NA	NA	0.00792245	NA	NA
metaspades_NG-14911_923_1_T120_lib236290_5749_NODE_842_length_1402_cov_34.0995	virus	923	0.837778	0.00770146	NA	NA	Unassigned	Unassigned	0.000958194	NA	NA
OTU_867;size=1230;	bacterium	928	0.837778	0.00421656	Lachnospiraceae	unclassified_Lachnospiraceae	NA	NA	0.02153	NA	NA
metaspades_NG-14911_923_1_T120_lib236290_5749_NODE_18_length_47249_cov_32.1057	virus	923	0.8387	0.00770146	NA	NA	formerly Caudovirales	NA	0.0134786	NA	Akkermansia
OTU_953;size=718;	bacterium	926	0.840139	0.00248373	Ruminococcaceae	Faecalibacterium	NA	NA	0.0047578	NA	NA
metaspades_NG-14651_916_2_T48_lib231448_5693_NODE_130_length_7028_cov_111.486	virus	926	0.840139	0.00248373	NA	NA	Crassvirales	NA	0.0165109	NA	Parabacteroides
metaspades_NG-14651_926_2_T48_lib231506_5693_NODE_230_length_2927_cov_198.124	virus	926	0.840139	0.00248373	NA	NA	Crassvirales	NA	0.0112901	NA	Parabacteroides
OTU_93;size=7040;	bacterium	923	0.842258	0.00722179	Desulfovibrionaceae	Bilophila	NA	NA	0.011115	NA	NA
OTU_205;size=25999;	bacterium	923	0.842258	0.00722179	Bacteroidaceae	Bacteroides	NA	NA	0.0275377	NA	NA
OTU_175;size=3009;	bacterium	923	0.842258	0.00722179	unclassified_Firmicutes	unclassified_Firmicutes	NA	NA	0.0570407	NA	NA
metaspades_NG-14911_923_2_T48_lib236294_5749_NODE_23_length_39633_cov_73.0994	virus	923	0.842258	0.00722179	NA	NA	Unassigned	Unassigned	0.200197	NA	NA
OTU_1144;size=2809;	bacterium	928	0.842258	0.00379396	Ruminococcaceae	unclassified_Ruminococcaceae	NA	NA	0.0589754	NA	NA
OTU_21;size=127401;	bacterium	928	0.842258	0.00379396	Lachnospiraceae	Anaerostipes	NA	NA	0.368764	NA	NA
OTU_42;size=24943;	bacterium	928	0.842258	0.00379396	Bifidobacteriaceae	Bifidobacterium	NA	NA	0.0365214	NA	NA
metaspades_NG-14651_916_1_T120_lib231444_5693_NODE_31_length_36697_cov_24.8099	virus	916	0.842489	0.0430828	NA	NA	Unassigned	Unassigned	0.0160896	NA	NA
OTU_4695;size=14;	bacterium	928	0.842609	0.00379396	Lachnospiraceae	unclassified_Lachnospiraceae	NA	NA	0.000345984	NA	NA
OTU_523;size=189;	bacterium	928	0.844406	0.00378165	Eubacteriaceae	unclassified_Eubacteriaceae	NA	NA	0.000212121	NA	NA
OTU_4090;size=6;	bacterium	923	0.844498	0.00722179	unclassified_Clostridiales	unclassified_Clostridiales	NA	NA	0.00674925	NA	NA
OTU_401;size=308;	bacterium	928	0.844498	0.00378165	unclassified_Clostridiales	unclassified_Clostridiales	NA	NA	0.00188611	NA	NA
OTU_459;size=9510;	bacterium	923	0.846738	0.00696709	Bacteroidaceae	Bacteroides	NA	NA	0.0620121	NA	NA
OTU_130;size=9377;	bacterium	923	0.846738	0.00696709	unclassified_Clostridiales	unclassified_Clostridiales	NA	NA	0.00981251	NA	NA
OTU_398;size=201;	bacterium	916	0.846958	0.0398784	Ruminococcaceae	Anaerotruncus	NA	NA	0.000541906	NA	NA
metaspades_NG-14911_922_2_T24_lib236279_5749_NODE_219_length_2640_cov_3.00232	virus	922	0.847239	0.0132513	NA	NA	Unassigned	Unassigned	0.000618516	NA	NA
OTU_509;size=89;	bacterium	916	0.849659	0.0395036	Porphyromonadaceae	Butyricimonas	NA	NA	0.000996064	NA	NA
OTU_153;size=62922;	bacterium	926	0.85105	0.0017221	Lachnospiraceae	Blautia	NA	NA	0.240636	NA	NA
OTU_1546;size=15;	bacterium	923	0.851218	0.00622743	unclassified_Bacteria	unclassified_Bacteria	NA	NA	0.00137692	NA	NA
OTU_153;size=62922;	bacterium	922	0.854506	0.0106661	Lachnospiraceae	Blautia	NA	NA	0.00538517	NA	NA
OTU_26;size=55754;	bacterium	922	0.854506	0.0106661	Bifidobacteriaceae	Bifidobacterium	NA	NA	0.0365452	NA	NA
OTU_762;size=12476;	bacterium	922	0.854506	0.0106661	Ruminococcaceae	Faecalibacterium	NA	NA	0.00238726	NA	NA
OTU_933;size=526;	bacterium	923	0.855698	0.00539076	unclassified_Clostridiales	unclassified_Clostridiales	NA	NA	0.0297489	NA	NA
metaspades_NG-14911_923_1_T48_lib236289_5749_NODE_21_length_34592_cov_110.687	virus	923	0.855698	0.00539076	NA	NA	Unassigned	Unassigned	0.193538	NA	NA
metaspades_NG-14651_926_3_T120_lib231511_5693_NODE_13_length_61363_cov_16.6606	virus_temperate	926	0.856423	0.00142306	NA	NA	Unassigned	Unassigned	0.00976293	temperate	Coprococcus
metaspades_NG-14651_926_1_T24_lib231500_5693_NODE_8_length_38763_cov_20.6384	virus	926	0.858752	0.00131009	NA	NA	formerly Caudovirales	NA	0.0204155	NA	Coprococcus
metaspades_NG-14651_926_3_To_lib231508_5693_NODE_310_length_1215_cov_4.9	virus	926	0.858752	0.00131009	NA	NA	Unassigned	Unassigned	0.00401317	NA	Bacteroides
metaspades_NG-14911_922_3_T120_lib236285_5749_NODE_6_length_42471_cov_16.572	virus	922	0.859389	0.0100436	NA	NA	formerly Caudovirales	NA	0.0147073	NA	Roseburia
OTU_1603;size=5;	bacterium	923	0.859484	0.00492521	Acidaminococcaceae	Phascolarctobacterium	NA	NA	0.000925283	NA	NA
OTU_14;size=173002;	bacterium	923	0.860178	0.00492521	unclassified_Firmicutes	unclassified_Firmicutes	NA	NA	0.844245	NA	NA
OTU_1144;size=2809;	bacterium	941	0.861961	0.00153036	Ruminococcaceae	unclassified_Ruminococcaceae	NA	NA	0.0140775	NA	NA
OTU_231;size=1354;	bacterium	941	0.861961	0.00153036	Coriobacteriaceae	unclassified_Coriobacteriaceae	NA	NA	0.0109811	NA	NA
OTU_745;size=1221;	bacterium	928	0.863368	0.00213946	Lachnospiraceae	unclassified_Lachnospiraceae	NA	NA	0.00247952	NA	NA
OTU_4333;size=16;	bacterium	926	0.864257	0.00110483	unclassified_Clostridiales	unclassified_Clostridiales	NA	NA	0.000848258	NA	NA
metaspades_NG-14651_926_2_T120_lib231507_5693_NODE_135_length_7080_cov_73.9993	virus	922	0.864586	0.0086091	NA	NA	Unassigned	Unassigned	0.0366225	NA	NA
OTU_147;size=4200;	bacterium	923	0.864658	0.00439043	Ruminococcaceae	unclassified_Ruminococcaceae	NA	NA	0.03054	NA	NA
metaspades_NG-14911_923_2_T48_lib236294_5749_NODE_22_length_41240_cov_80.0597	virus_temperate	923	0.864658	0.00439043	NA	NA	formerly Caudovirales	NA	0.110148	temperate	NA
OTU_430;size=269;	bacterium	926	0.865056	0.00108626	unclassified_Bacteria	unclassified_Bacteria	NA	NA	0.0003465	NA	NA
OTU_339;size=9188;	bacterium	920	0.865713	0.0173436	Lachnospiraceae	Lachnospiracea_incertae_sedis	NA	NA	0.109736	NA	NA
metaspades_NG-14651_916_2_T120_lib231449_5693_NODE_406_length_2320_cov_27.253	virus	926	0.866667	0.00102895	NA	NA	Crassvirales	NA	0.000709403	NA	Parabacteroides
OTU_82;size=17037;	bacterium	923	0.866898	0.00428798	unclassified_Clostridiales	unclassified_Clostridiales	NA	NA	0.0179556	NA	NA
metaspades_NG-14911_922_3_T120_lib236285_5749_NODE_133_length_6627_cov_13.7053	virus	922	0.868031	0.00786497	NA	NA	Unassigned	Unassigned	0.000742441	NA	NA
OTU_722;size=127;	bacterium	943	0.868192	0.00892291	Lachnospiraceae	unclassified_Lachnospiraceae	NA	NA	0.00123092	NA	NA
OTU_23;size=41459;	bacterium	922	0.868514	0.00786497	Coriobacteriaceae	Collinsella	NA	NA	0.138295	NA	NA
OTU_113;size=6839;	bacterium	941	0.872872	0.00108356	unclassified_Clostridiales	unclassified_Clostridiales	NA	NA	0.137439	NA	NA
OTU_386;size=381;	bacterium	928	0.873111	0.00154341	unclassified_Clostridiales	unclassified_Clostridiales	NA	NA	0.000323024	NA	NA
NODE_1242_length_8874_cov_6.50924	virus	922	0.873326	0.00698055	NA	NA	Unassigned	Unassigned	0.00617996	NA	NA
OTU_572;size=862;	bacterium	923	0.873619	0.00331307	unclassified_Firmicutes	unclassified_Firmicutes	NA	NA	0.0544358	NA	NA
OTU_76;size=17725;	bacterium	928	0.873619	0.00154341	Bifidobacteriaceae	Bifidobacterium	NA	NA	0.23918	NA	NA
OTU_1086;size=105;	bacterium	926	0.873652	0.000753151	unclassified_Clostridia	unclassified_Clostridia	NA	NA	0.00110734	NA	NA
metaspades_NG-14651_926_3_T120_lib231511_5693_NODE_7_length_78790_cov_32.8366	virus	926	0.87395	0.000753151	NA	NA	Crassvirales	NA	0.0204676	NA	NA
metaspades_NG-14651_926_1_T120_lib231502_5693_NODE_8_length_51644_cov_120.128	virus	926	0.876006	0.000698968	NA	NA	Unassigned	Unassigned	0.208324	NA	Rhodanobacter
OTU_5135;size=2;	bacterium	920	0.876435	0.0140915	unclassified_Bacteroidales	unclassified_Bacteroidales	NA	NA	0.000201184	NA	NA
OTU_2518;size=16;	bacterium	923	0.876823	0.00316475	unclassified_Clostridiales	unclassified_Clostridiales	NA	NA	0.000846446	NA	NA
OTU_113;size=6839;	bacterium	926	0.877778	0.000653269	unclassified_Clostridiales	unclassified_Clostridiales	NA	NA	0.000706927	NA	NA
metaspades_NG-14911_922_1_T120_lib236276_5749_NODE_305_length_3144_cov_18.0777	virus	922	0.878995	0.00577722	NA	NA	Unassigned	Unassigned	0.00137081	NA	NA
metaspades_NG-14651_926_1_T120_lib231502_5693_NODE_2_length_110428_cov_82.1695	virus_virulent	926	0.879112	0.000623873	NA	NA	Crassvirales	NA	0.245561	virulent	NA
OTU_192;size=2881;	bacterium	928	0.880339	0.00122597	unclassified_Clostridiales	unclassified_Clostridiales	NA	NA	0.00853035	NA	NA
metaspades_NG-14911_941_3_To_lib236299_5749_NODE_649_length_1356_cov_2.16679	virus	922	0.880696	0.00566064	NA	NA	Unassigned	Unassigned	0.00281961	NA	NA
OTU_239;size=1026;	bacterium	922	0.882523	0.00552609	Ruminococcaceae	Clostridium IV	NA	NA	0.00810862	NA	NA
OTU_131;size=3207;	bacterium	922	0.882523	0.00552609	Coriobacteriaceae	Slackia	NA	NA	0.011363	NA	NA
OTU_4333;size=16;	bacterium	923	0.882579	0.00269228	unclassified_Clostridiales	unclassified_Clostridiales	NA	NA	0.00100152	NA	NA
OTU_2;size=404981;	bacterium	928	0.882579	0.00116479	Bifidobacteriaceae	Bifidobacterium	NA	NA	3.27361	NA	NA
OTU_1735;size=15;	bacterium	928	0.882579	0.00116479	unclassified_Actinobacteria	unclassified_Actinobacteria	NA	NA	0.00194721	NA	NA
metaspades_NG-14911_922_3_T24_lib236283_5749_NODE_424_length_2044_cov_5.28557	virus	922	0.88326	0.00552609	NA	NA	Unassigned	Unassigned	0.00038097	NA	Prevotella
metaspades_NG-14651_916_2_T48_lib231448_5693_NODE_140_length_6416_cov_126.992	virus	926	0.883782	0.0004997	NA	NA	Crassvirales	NA	0.0181921	NA	Parabacteroides
metaspades_NG-14911_922_2_T48_lib236280_5749_NODE_639_length_2253_cov_27.2006	virus	922	0.884075	0.00552609	NA	NA	Unassigned	Unassigned	0.00037187	NA	NA
metaspades_12_S12_L001_NODE_309_length_1609_cov_7.74903	virus	922	0.884075	0.00552609	NA	NA	Crassvirales	NA	0.000843116	NA	NA
OTU_30;size=148515;	bacterium	923	0.884819	0.00266427	Bacteroidaceae	Bacteroides	NA	NA	0.0732456	NA	NA
OTU_236;size=925;	bacterium	923	0.884819	0.00266427	unclassified_Clostridiales	unclassified_Clostridiales	NA	NA	0.00606873	NA	NA
metaspades_NG-14651_916_2_T120_lib231449_5693_NODE_181_length_5377_cov_17.8027	virus	926	0.886259	0.000469099	NA	NA	Unassigned	Unassigned	0.000969553	NA	NA
OTU_350;size=277;	bacterium	926	0.886956	0.000462796	Coriobacteriaceae	unclassified_Coriobacteriaceae	NA	NA	0.00348734	NA	NA
OTU_3575;size=256;	bacterium	923	0.887059	0.00266004	Lachnospiraceae	Clostridium XlVa	NA	NA	0.00151608	NA	NA
OTU_208;size=13651;	bacterium	923	0.887059	0.00266004	unclassified_Clostridiales	unclassified_Clostridiales	NA	NA	0.0850022	NA	NA
metaspades_NG-14651_926_1_T48_lib231501_5693_NODE_129_length_5221_cov_75.602	virus	926	0.888889	0.000426373	NA	NA	Unassigned	Unassigned	0.00442424	NA	Bacteroides
OTU_73;size=12802;	bacterium	923	0.891539	0.00238855	Ruminococcaceae	unclassified_Ruminococcaceae	NA	NA	0.0335164	NA	NA
OTU_32;size=37226;	bacterium	926	0.894693	0.000313247	Ruminococcaceae	Clostridium IV	NA	NA	0.441803	NA	NA
OTU_1538;size=42;	bacterium	926	0.894693	0.000313247	unclassified_Clostridiales	unclassified_Clostridiales	NA	NA	0.00306138	NA	NA
OTU_948;size=1045;	bacterium	941	0.894693	0.000497351	Enterobacteriaceae	Escherichia/Shigella	NA	NA	0.0841116	NA	NA
OTU_775;size=203;	bacterium	928	0.894763	0.000781182	Actinomycetaceae	Actinomyces	NA	NA	0.00149433	NA	NA
metaspades_NG-14651_920_3_T48_lib231467_5693_NODE_43_length_6426_cov_5.19667	virus	920	0.895443	0.00729986	NA	NA	formerly Caudovirales	NA	0.000508363	NA	Anaerostipes
OTU_495;size=125;	bacterium	923	0.896019	0.00216128	Ruminococcaceae	Clostridium IV	NA	NA	0.0017448	NA	NA
OTU_757;size=2798;	bacterium	923	0.898259	0.00206489	Bacteroidaceae	Bacteroides	NA	NA	0.00485856	NA	NA
metaspades_NG-14911_922_3_T120_lib236285_5749_NODE_11_length_31302_cov_30.8206	virus	922	0.89881	0.00355839	NA	NA	Unassigned	Unassigned	0.0112805	NA	Enterococcus
metaspades_NG-14911_922_3_T120_lib236285_5749_NODE_144_length_6365_cov_7.34422	virus_virulent	922	0.89881	0.00355839	NA	NA	Unassigned	Unassigned	0.000776557	virulent	NA
NODE_652_length_13061_cov_9.46432	virus	922	0.902003	0.00355839	NA	NA	Unassigned	Unassigned	0.0885639	NA	NA
OTU_242;size=1163;	bacterium	923	0.902739	0.00173651	unclassified_Clostridiales	unclassified_Clostridiales	NA	NA	0.0244653	NA	NA
OTU_188;size=1681;	bacterium	923	0.904979	0.00166924	Ruminococcaceae	unclassified_Ruminococcaceae	NA	NA	0.0115566	NA	NA
metaspades_NG-14651_916_2_T120_lib231449_5693_NODE_20_length_40814_cov_27.8314	virus_temperate	926	0.905341	0.000174646	NA	NA	Unassigned	Unassigned	0.0165678	temperate	NA
OTU_14;size=173002;	bacterium	926	0.905604	0.000174646	unclassified_Firmicutes	unclassified_Firmicutes	NA	NA	0.221801	NA	NA
OTU_3530;size=20;	bacterium	926	0.905604	0.000174646	unclassified_Clostridiales	unclassified_Clostridiales	NA	NA	0.00335189	NA	NA
metaspades_NG-14651_926_1_T120_lib231502_5693_NODE_22_length_28741_cov_329.537	virus	926	0.905604	0.000174646	NA	NA	Crassvirales	NA	0.189432	NA	Parabacteroides
metaspades_NG-14651_926_2_To_lib231503_5693_NODE_66_length_2210_cov_4.98561	virus	926	0.905604	0.000174646	NA	NA	Crassvirales	NA	0.0167149	NA	NA
OTU_91;size=15506;	bacterium	941	0.905604	0.000303825	Veillonellaceae	Dialister	NA	NA	0.215991	NA	NA
OTU_546;size=2593;	bacterium	943	0.905604	0.00416853	Lachnospiraceae	unclassified_Lachnospiraceae	NA	NA	0.0382013	NA	NA
OTU_596;size=5922;	bacterium	922	0.907815	0.00289269	Bifidobacteriaceae	Bifidobacterium	NA	NA	0.000901464	NA	NA
metaspades_NG-14651_916_2_T24_lib231447_5693_NODE_608_length_1790_cov_2.79308	virus	922	0.907815	0.00289269	NA	NA	Unassigned	Unassigned	0.00317441	NA	NA
metaspades_NG-14651_926_2_T120_lib231507_5693_NODE_13_length_33958_cov_187.643	virus_temperate	922	0.907815	0.00289269	NA	NA	Unassigned	Unassigned	0.110906	temperate	NA
metaspades_NG-14911_922_2_T48_lib236280_5749_NODE_5_length_46720_cov_36.3862	virus_temperate	922	0.907815	0.00289269	NA	NA	Unassigned	Unassigned	0.042226	temperate	NA
metaspades_NG-14911_922_2_T48_lib236280_5749_NODE_110_length_7215_cov_9.99818	virus	922	0.907815	0.00289269	NA	NA	Unassigned	Unassigned	0.00182237	NA	NA
OTU_13;size=175460;	bacterium	923	0.913939	0.00104432	Bacteroidaceae	Bacteroides	NA	NA	0.0845811	NA	NA
OTU_128;size=4151;	bacterium	922	0.915584	0.00289269	Desulfovibrionaceae	unclassified_Desulfovibrionaceae	NA	NA	0.0156114	NA	NA
OTU_840;size=2555;	bacterium	923	0.916179	0.00100791	Ruminococcaceae	unclassified_Ruminococcaceae	NA	NA	0.286409	NA	NA
OTU_738;size=2357;	bacterium	926	0.916515	9.57687e-05	Lachnospiraceae	unclassified_Lachnospiraceae	NA	NA	0.00678917	NA	NA
OTU_2295;size=24;	bacterium	926	0.916515	9.57687e-05	Lachnospiraceae	unclassified_Lachnospiraceae	NA	NA	0.00210412	NA	NA
OTU_1754;size=132;	bacterium	926	0.916515	9.57687e-05	Peptostreptococcaceae	unclassified_Peptostreptococcaceae	NA	NA	0.00262967	NA	NA
metaspades_NG-14651_926_2_T120_lib231507_5693_NODE_334_length_3411_cov_3.61323	virus	926	0.916515	9.57687e-05	NA	NA	Unassigned	Unassigned	0.0426056	NA	unclassified
metaspades_NG-14651_926_3_T120_lib231511_5693_NODE_85_length_12440_cov_1715.68	virus	926	0.916515	9.57687e-05	NA	NA	Unassigned	Unassigned	0.13609	NA	NA
OTU_122;size=9176;	bacterium	923	0.91842	0.000983972	Bacteroidaceae	Bacteroides	NA	NA	0.257604	NA	NA
OTU_264;size=1657;	bacterium	916	0.91904	0.00706637	Porphyromonadaceae	Butyricimonas	NA	NA	0.00146613	NA	NA
OTU_1732;size=57;	bacterium	926	0.919305	9.57687e-05	Lachnospiraceae	Roseburia	NA	NA	0.000576128	NA	NA
metaspades_NG-14651_926_2_T48_lib231506_5693_NODE_18_length_34760_cov_40.3374	virus	926	0.919806	9.57687e-05	NA	NA	formerly Caudovirales	NA	0.041252	NA	Lachnospiraceae
metaspades_NG-14651_926_1_T48_lib231501_5693_NODE_494_length_1687_cov_7.09988	virus	926	0.920087	9.57687e-05	NA	NA	Unassigned	Unassigned	0.000460808	NA	NA
metaspades_NG-14651_926_3_T120_lib231511_5693_NODE_9_length_73294_cov_26.2761	virus	926	0.920087	9.57687e-05	NA	NA	Unassigned	Unassigned	0.0147746	NA	Bifidobacterium
metaspades_NG-14911_923_2_T24_lib236293_5749_NODE_369_length_3835_cov_3.4	virus	926	0.920087	9.57687e-05	NA	NA	Crassvirales	NA	0.00317314	NA	Parabacteroides
OTU_1144;size=2809;	bacterium	916	0.920659	0.00706637	Ruminococcaceae	unclassified_Ruminococcaceae	NA	NA	0.000307292	NA	NA
metaspades_NG-14651_943_1_To_lib231512_5693_NODE_89_length_3827_cov_17294.8	virus	926	0.922795	9.57687e-05	NA	NA	Unassigned	Unassigned	0.0151177	NA	Bacteroides
OTU_23;size=41459;	bacterium	928	0.92514	0.000182723	Coriobacteriaceae	Collinsella	NA	NA	0.0568181	NA	NA
OTU_68;size=28821;	bacterium	923	0.92738	0.000582583	unclassified_Clostridiales	unclassified_Clostridiales	NA	NA	0.05441	NA	NA
OTU_4707;size=194;	bacterium	926	0.927426	7.17432e-05	Lachnospiraceae	unclassified_Lachnospiraceae	NA	NA	0.0353285	NA	NA
OTU_746;size=913;	bacterium	926	0.927426	7.17432e-05	Ruminococcaceae	Faecalibacterium	NA	NA	0.00759324	NA	NA
OTU_1154;size=182;	bacterium	926	0.927426	7.17432e-05	unclassified_Clostridiales	unclassified_Clostridiales	NA	NA	0.0154703	NA	NA
metaspades_NG-14911_922_1_T120_lib236276_5749_NODE_140_length_6086_cov_9.78494	virus	922	0.928279	0.0022715	NA	NA	Unassigned	Unassigned	0.00145007	NA	NA
NODE_26134_length_1429_cov_3.85662	virus	922	0.928279	0.0022715	NA	NA	Unassigned	Unassigned	0.00069505	NA	NA
OTU_248;size=879;	bacterium	928	0.92962	0.000168508	unclassified_Firmicutes	unclassified_Firmicutes	NA	NA	0.00841751	NA	NA
metaspades_NG-14651_926_2_T48_lib231506_5693_NODE_34_length_20577_cov_75.8808	virus	926	0.930756	7.10673e-05	NA	NA	Crassvirales	NA	0.0252933	NA	Parabacteroides
metaspades_NG-14651_926_1_T24_lib231500_5693_NODE_24_length_20002_cov_21.6608	virus_virulent	926	0.933716	5.879e-05	NA	NA	Crassvirales	NA	0.0343218	virulent	NA
metaspades_NG-14911_922_2_T24_lib236279_5749_NODE_246_length_2456_cov_11.0879	virus	922	0.936634	0.0022715	NA	NA	Unassigned	Unassigned	0.00152116	NA	NA
OTU_1054;size=403;	bacterium	926	0.938337	4.08875e-05	Ruminococcaceae	Faecalibacterium	NA	NA	0.0246803	NA	NA
metaspades_NG-14651_916_2_T120_lib231449_5693_NODE_72_length_14711_cov_40.594	virus	926	0.939176	4.08875e-05	NA	NA	Unassigned	Unassigned	0.0108901	NA	NA
OTU_448;size=132;	bacterium	941	0.960159	6.05769e-06	unclassified_Bacteria	unclassified_Bacteria	NA	NA	0.00292333	NA	NA
OTU_66;size=11286;	bacterium	928	0.969941	6.75805e-06	Acidaminococcaceae	Acidaminococcus	NA	NA	0.0566317	NA	NA
OTU_1890;size=31;	bacterium	926	0.97107	1.61697e-06	Lachnospiraceae	Fusicatenibacter	NA	NA	0.00424891	NA	NA
OTU_48;size=15697;	bacterium	923	0.981141	1.2057e-06	Acidaminococcaceae	Phascolarctobacterium	NA	NA	0.315535	NA	NA
