# Supplementary material for: Dynamic nature of viral and bacterial communities in human faeces
Source: iScience. 2023 Dec 29;27(2):108778. doi: 10.1016/j.isci.2023.108778 (PMC10825054; doi:10.1016/j.isci.2023.108778)
Supplement: Dataset S1. Viral genomic contig sequences, viral contig read counts and coverage matrices, 16S OTU sequences, 16S OTU read count matrix, 16S OTU taxonomy table, related to Figures 1–4 [file mmc5.zip]

Archive with 7 entries (7 files):
- otus.fa
- otu_table.txt
- rdp_212_assigned_taxonomy.txt
- selected_contigs.fa
- bowtie2_read_counts.txt
- breadth_cov_collated.tbl
- read.me
