# Supplementary material for: Dynamic nature of viral and bacterial communities in human faeces
Source: iScience. 2023 Dec 29;27(2):108778. doi: 10.1016/j.isci.2023.108778 (PMC10825054; doi:10.1016/j.isci.2023.108778)
Supplement: Dataset S1. Viral genomic contig sequences, viral contig read counts and coverage matrices, 16S OTU sequences, 16S OTU read count matrix, 16S OTU taxonomy table, related to Figures 1–4 [file mmc5.zip › otu_table.txt]

OTUId	NG-11070_916-0_lib155635_5030	NG-11070_916-24_lib155599_5030	NG-11070_916-6_lib155603_5030	NG-11070_916-96_lib155601_5030	NG-11070_918-0_lib155604_5030	NG-11070_918-24_lib155607_5030	NG-11070_918-6_lib155638_5030	NG-11070_918-96_lib155602_5030	NG-11070_931-0_lib155608_5030	NG-11070_931-24_lib155605_5030	NG-11070_931-6_lib155606_5030	NG-11070_931-96_lib155600_5030	NG-13109_T0-916-1_lib197599_5425	NG-13109_T0-916-2_lib197372_5425	NG-13109_T0-916-3_lib197612_5425	NG-13109_T0-920-1_lib197563_5425	NG-13109_T0-920-2_lib197352_5425	NG-13109_T0-920-3_lib197356_5425	NG-13109_T0-922-1_lib197365_5425	NG-13109_T0-922-2_lib197565_5425	NG-13109_T0-922-3_lib197553_5425	NG-13109_T0-923-1_lib197602_5425	NG-13109_T0-923-2_lib197598_5425	NG-13109_T0-923-3_lib197377_5425	NG-13109_T0-926-1_lib197406_5425	NG-13109_T0-926-2_lib197380_5425	NG-13109_T0-926-3_lib197590_5425	NG-13109_T0-928-1_lib197582_5425	NG-13109_T0-928-2_lib197564_5425	NG-13109_T0-928-3_lib197568_5425	NG-13109_T0-941-1_lib197562_5425	NG-13109_T0-941-2_lib197551_5425	NG-13109_T0-941-3_lib197579_5425	NG-13109_T0-943-1_lib197574_5425	NG-13109_T0-943-2_lib197376_5425	NG-13109_T0-943-3_lib197363_5425	NG-13109_T120-916-1_lib197386_5425	NG-13109_T120-916-2_lib197387_5425	NG-13109_T120-916-3_lib197367_5425	NG-13109_T120-920-1_lib197584_5425	NG-13109_T120-920-2_lib197388_5425	NG-13109_T120-920-3_lib197389_5425	NG-13109_T120-922-1_lib197390_5425	NG-13109_T120-922-2_lib197391_5425	NG-13109_T120-922-3_lib197392_5425	NG-13109_T120-923-1_lib197554_5425	NG-13109_T120-923-2_lib197382_5425	NG-13109_T120-923-3_lib197600_5425	NG-13109_T120-926-1_lib197355_5425
OTU_11;size=157268;	4439	21662	243	20	248	103	1778	56	214	141	91	94	13	57	10	0	0	0	1	74	1487	910	1173	0	16	0	35	12	16	6	630	849	468	0	1	0	372	859	85	0	0	0	3	1	0	1738	900	943	140
OTU_200;size=1707;	29	260	6	0	0	0	0	0	0	0	0	0	21	42	11	34	57	69	0	12	0	0	0	0	0	1	14	0	1	0	25	55	20	22	9	12	14	4	4	1	0	1	0	0	0	0	0	0	9
OTU_15;size=276591;	307	1501	560	133	174	73	2854	2	677	106	461	15	505	1329	342	4490	3351	2962	501	1003	1744	568	630	667	2962	1378	516	2676	1891	2732	308	1256	338	1902	2609	4389	39	80	340	1374	2861	1607	583	387	310	500	79	183	300
OTU_6;size=456831;	537	488	1945	162	3039	913	3233	43	5491	504	1583	807	1995	4165	1599	14548	15874	16438	1117	1710	11581	3300	3615	1487	1928	2468	1086	3719	2949	3369	151	388	159	944	3131	3625	190	204	1503	2611	5630	3665	1829	849	1489	1436	349	593	3347
OTU_67;size=15782;	103	276	7	0	0	0	0	0	0	0	0	0	55	68	19	0	0	0	0	47	0	0	0	0	1	0	30	1	0	0	191	578	175	0	0	0	3	263	117	0	0	1	0	0	0	0	0	0	151
OTU_158;size=4827;	96	3312	24	0	0	0	0	0	0	0	3	0	0	0	1	61	63	30	0	0	0	0	0	0	0	0	0	46	37	38	0	1	1	46	74	28	6	0	0	9	0	6	0	0	0	0	1	0	0
OTU_12;size=166354;	590	3426	156	83	231	73	504	93	100	465	292	64	7548	16973	5614	1417	2124	2001	61	1047	1319	292	340	87	94	110	733	117	153	187	67	240	76	488	721	1302	93	384	666	521	1020	544	154	52	76	101	17	22	1767
OTU_35;size=36064;	394	169	9	3	781	16	6099	1	6	13	13	6	80	211	39	0	0	0	0	54	276	151	218	2	179	0	25	229	215	225	116	124	77	0	0	0	6	26	28	1	0	0	0	0	1	74	36	71	56
OTU_1;size=784785;	269	13606	35	0	0	0	0	0	0	0	0	0	2249	2802	1712	0	0	2	0	0	1	5	14	20	9	10	2	0	0	0	18521	19476	9949	10	7	6	12061	106535	0	1	0	1	2	2	1	7	8	1	1
OTU_338;size=441;	15	99	2	0	1	0	13	0	0	0	0	0	8	31	10	0	0	0	0	4	4	1	0	1	0	0	2	0	0	0	12	13	8	0	0	0	1	0	2	0	0	0	0	0	0	3	0	0	3
OTU_39;size=25565;	1098	6752	158	0	0	0	0	0	0	0	0	0	154	360	89	1	0	0	0	6	2151	961	1070	0	1	0	4	0	0	0	45	68	30	0	0	1	222	196	5	0	0	0	0	0	0	815	192	183	18
OTU_1302;size=580;	50	937	11	0	0	0	0	0	0	0	0	0	0	0	0	0	0	0	0	0	52	29	36	0	0	0	0	0	0	0	11	9	10	0	0	0	0	0	0	0	0	0	0	0	0	163	25	92	0
OTU_3;size=1184610;	655	912	72	8	2272	593	27927	570	1802	746	1211	1427	1430	1598	699	6863	9415	7174	1377	9109	12761	7459	7784	1891	1808	2887	5895	2521	2254	4103	1887	3406	1766	8272	13383	16218	34	155	10871	5577	1894	2369	7686	2815	1868	5126	1694	1884	55363
OTU_33;size=44883;	882	334	47	6	207	314	2399	61	146	382	197	120	293	320	116	401	739	544	33	148	421	155	142	41	584	47	118	759	450	1005	36	59	22	0	0	1	11	9	275	359	954	568	348	31	63	90	22	39	1099
OTU_235;size=981;	44	54	2	0	28	0	215	0	2	0	1	0	9	26	4	0	0	0	0	0	5	1	2	0	0	0	0	1	5	6	2	3	0	0	0	0	17	8	1	0	0	0	0	0	0	1	3	0	1
OTU_8;size=338664;	356	1140	139	41	10861	559	1208	87	750	822	754	144	417	1016	422	19898	19305	20335	743	451	5832	1605	1633	973	918	1441	268	1596	1429	1504	216	581	227	295	618	812	13	24	400	8901	18539	11209	3574	1502	1405	388	147	164	1128
OTU_133;size=3956;	114	1378	35	0	31	4	138	9	29	4	8	11	0	0	0	0	0	0	1	55	27	11	10	7	0	2	34	0	0	0	0	0	0	0	0	0	0	0	1	0	0	0	0	0	0	1	2	0	11
OTU_1144;size=2809;	612	6007	128	0	0	0	0	0	0	0	0	0	0	0	0	0	0	0	0	8	0	0	0	0	1	0	4	21	46	16	14	22	12	0	0	0	11	7	13	0	0	0	0	0	0	0	0	0	25
OTU_65;size=14111;	866	856	89	0	0	9	1	3	59	23	65	9	3	0	0	0	0	0	0	153	706	519	659	0	1	0	73	0	0	0	346	394	201	0	0	0	0	0	27	0	0	0	0	0	0	233	206	222	68
OTU_22;size=71929;	87	1062	1211	2	25	34	397	2	14	49	428	24	13	16	6	77	135	127	27	764	4996	1701	1820	50	94	50	432	157	109	222	7	6	2	0	0	0	5	0	775	45	56	42	614	84	133	1879	564	931	3493
OTU_153;size=62922;	93	19	590	36	943	214	4185	86	170	87	151	155	288	676	265	973	1373	1248	4	543	2579	990	928	8	417	12	361	1329	1084	1303	21	61	24	502	829	1133	2	5	1450	402	890	626	72	31	44	68	52	50	4598
OTU_56;size=32515;	697	3448	117	0	0	517	0	249	522	649	716	414	252	252	54	0	0	0	0	0	0	0	0	1	0	0	0	0	0	0	7	24	8	0	0	0	80	2685	0	0	0	0	0	1	0	0	0	0	0
OTU_73;size=12802;	1162	1663	91	43	57	3	774	0	0	8	5	1	0	0	0	0	0	0	0	87	53	61	61	0	1	0	34	0	0	0	60	90	33	0	0	0	0	0	45	0	0	0	0	0	1	203	98	157	102
OTU_1127;size=1599;	137	95	5	1	559	31	595	54	441	49	617	73	176	170	58	22	90	75	0	870	42	23	30	2	295	5	408	148	158	149	146	173	87	0	0	0	1	4	175	21	7	15	4	0	1	16	7	11	731
OTU_103;size=7090;	7	60	3	0	0	0	0	0	0	0	0	0	2329	795	408	0	0	0	0	0	0	0	1	0	0	0	0	0	0	0	11	26	16	0	0	0	7	143	0	0	0	0	0	0	0	0	0	0	0
OTU_174;size=1988;	157	1223	23	0	0	0	0	0	0	0	0	0	26	73	15	0	0	0	0	0	0	0	0	1	0	0	0	0	0	0	0	0	0	0	0	0	20	2	0	0	0	0	0	0	0	0	0	0	0
OTU_16;size=177693;	74	281	709	15	455	26	1441	3	127	4152	1192	194	242	550	211	7190	14168	15486	298	467	7331	3034	2917	392	331	582	296	728	584	633	351	937	398	237	257	544	11	155	946	2809	3209	3305	431	173	380	566	279	261	3324
OTU_1003;size=273;	6	51	0	0	1	0	2	0	0	0	0	0	2	2	0	0	0	0	0	1	20	12	9	0	0	0	0	1	0	2	3	4	1	0	0	0	3	11	0	0	0	0	0	0	0	28	27	19	1
OTU_157;size=3079;	398	1602	48	0	0	0	0	0	0	0	28	0	1	9	1	0	0	0	0	0	0	0	0	0	40	0	0	4	10	3	0	0	0	0	0	1	33	3	0	0	0	0	0	0	0	0	0	0	0
OTU_1007;size=755;	293	1283	20	0	0	2	0	1	11	5	11	3	34	82	22	0	0	0	0	32	52	25	53	0	1	0	10	2	2	1	9	7	6	0	0	0	88	20	31	0	0	0	0	0	0	48	8	18	65
OTU_102;size=6352;	168	107	5	0	353	1	1485	0	2	9	1	0	105	130	38	86	201	128	1	32	7	3	8	0	0	1	25	12	8	10	23	33	7	0	0	0	21	11	4	225	82	98	0	0	0	17	8	19	9
OTU_514;size=1666;	5	66	0	3	2	86	7	29	35	90	61	54	1	2	0	5	5	3	0	20	1186	373	362	0	83	0	22	29	27	65	22	65	15	1	1	0	4	0	5	7	1	2	0	0	0	24	16	64	13
OTU_184;size=19515;	134	426	51	4	36	15	299	3	8	11	71	28	740	1767	567	491	493	495	183	151	126	17	13	226	170	280	125	80	91	103	30	109	28	305	243	427	105	47	119	151	316	154	149	67	85	9	2	7	611
OTU_150;size=5047;	77	309	31	4	55	12	318	2	45	31	14	7	31	76	16	73	60	65	0	7	4	1	0	0	28	0	2	3	5	9	7	10	2	44	40	69	59	8	4	52	7	27	0	1	0	1	1	1	17
OTU_163;size=8233;	148	8	0	26	285	6	3207	0	1	8	2	1	0	0	0	0	0	0	0	419	19	24	13	0	0	0	220	0	0	0	3	12	4	0	0	0	0	0	34	0	0	0	0	0	0	1	4	5	151
OTU_4;size=770426;	124	124	1025	2	564	151	4388	358	626	195	1972	867	432	581	258	9360	18786	14793	2807	6122	4893	1349	1344	4099	1195	6978	2637	1082	1132	1753	293	534	195	2595	3621	4116	10	12	7647	25351	9948	8343	22425	11354	16778	1775	1418	774	36499
OTU_2;size=404981;	347	4642	45	0	1	1092	0	75	117	1243	234	136	15	45	9	342	589	433	438	1804	128	21	28	365	3886	580	582	5255	5845	5199	97	251	90	2	1	0	171	210	805	222	1144	1462	2660	2125	1154	11	4	19	3858
OTU_196;size=2993;	372	43	14	0	0	0	0	0	0	0	0	0	35	53	7	0	0	0	0	0	0	0	0	0	1	0	0	0	0	0	0	0	0	0	0	0	97	98	0	0	0	0	0	0	0	0	0	0	0
OTU_74;size=9443;	290	1570	57	0	0	11	0	5	15	10	8	30	99	296	53	0	0	0	0	113	41	7	16	0	0	0	54	2	0	0	0	0	0	0	0	0	145	80	29	0	0	0	0	0	0	9	1	0	166
OTU_99;size=5872;	303	1374	37	0	58	10	793	5	17	7	19	7	66	169	39	0	0	0	0	20	0	0	0	0	13	0	17	41	51	78	0	0	0	0	0	0	85	3	3	0	0	0	0	0	0	0	0	0	2
OTU_86;size=20314;	314	1769	106	0	0	0	0	0	0	0	0	0	944	1881	291	0	0	0	0	0	0	1	1	0	1	1	0	0	0	0	298	893	396	1	1	0	57	279	0	0	0	0	0	0	0	0	1	0	0
OTU_203;size=3534;	59	353	13	0	0	1	0	0	0	0	0	0	58	98	32	0	0	0	0	0	0	0	0	0	0	1	0	0	0	0	0	0	0	0	0	0	31	45	0	0	0	0	0	0	0	0	0	0	0
OTU_87;size=12591;	13	8	3	10	23	7	86	2	26	37	29	14	14	59	8	0	0	0	21	84	701	284	260	36	52	36	40	66	84	116	58	198	60	79	86	185	0	7	40	0	0	0	46	18	15	146	13	56	72
OTU_155;size=3573;	36	359	9	0	0	64	0	26	38	79	36	35	11	23	1	0	0	0	9	21	236	32	64	10	0	17	7	0	0	0	11	26	11	0	0	0	69	41	32	0	0	0	20	31	23	82	5	42	30
OTU_730;size=63;	5	25	8	0	0	0	0	0	0	0	0	0	0	3	1	2	2	2	0	3	0	0	0	0	0	0	0	0	0	0	2	4	1	0	0	1	5	3	1	4	7	0	0	0	0	0	0	0	1
OTU_54;size=14919;	10	194	2	0	0	109	0	4	84	127	258	7	9	20	2	0	0	0	0	0	0	0	0	0	0	0	0	0	0	0	0	0	0	0	0	0	14	92	0	0	0	0	0	0	0	0	0	0	0
OTU_46;size=20429;	398	2799	47	0	0	0	0	0	0	0	0	0	288	667	129	0	0	0	0	0	259	189	257	0	0	1	2	77	54	137	13	19	7	1	0	0	240	750	0	0	0	0	0	0	0	398	73	184	0
OTU_503;size=161;	4	76	0	0	0	0	0	0	0	0	0	0	2	8	0	0	0	0	0	0	0	0	0	0	0	0	0	0	0	0	0	0	0	0	0	0	9	16	0	0	0	0	0	0	0	0	0	0	0
OTU_147;size=4200;	88	190	13	0	12	1	210	0	0	0	0	0	0	0	0	0	0	0	0	2	209	99	102	0	0	0	1	3	6	10	1	4	4	0	0	0	1	0	10	0	0	0	0	0	0	210	83	123	10
OTU_55;size=26271;	224	1298	31	1	74	32	829	10	20	25	37	14	49	76	31	0	0	0	0	33	634	210	315	0	298	1	16	191	183	139	62	83	55	0	0	0	77	134	58	0	0	0	0	0	0	525	192	206	122
OTU_43;size=26786;	17	166	8	0	0	0	0	0	0	0	0	0	5	1	0	0	0	0	0	0	23	14	19	1	232	0	3	140	163	168	1835	2557	1344	0	0	0	0	1	3	0	0	0	1	1	0	12	4	8	3
OTU_7;size=647364;	237	354	19	0	1	7156	0	707	1586	5292	3952	1358	4766	1587	1317	0	0	1	11618	3	0	1	0	99091	2	30198	2	0	0	0	355	674	393	1	3	2	47	210	3	1	0	2	4771	3370	533	0	6	0	0
OTU_237;size=4269;	11	1	2	0	0	0	0	0	0	0	0	0	34	35	9	0	0	0	0	0	0	0	0	0	0	0	0	0	0	0	20	35	24	0	0	0	0	1	0	0	0	0	0	0	0	0	0	0	0
OTU_160;size=4710;	17	19	93	0	0	25	0	8	15	44	15	6	39	100	6	0	0	0	16	0	65	15	11	18	0	22	0	0	0	0	17	23	11	1	0	0	237	181	0	0	0	0	120	45	32	20	1	6	0
OTU_197;size=2634;	47	7	3	0	0	0	0	0	0	0	0	0	195	223	66	0	0	0	0	0	0	0	0	1	0	0	0	0	0	0	3	13	5	0	0	0	2	63	0	0	0	0	0	0	0	0	0	0	0
OTU_21;size=127401;	80	425	20	99	253	27	3658	63	164	37	412	396	280	682	186	3604	4292	3761	1120	428	3612	953	923	1366	547	2440	220	519	545	502	97	303	128	333	472	1414	45	37	277	1035	448	327	630	449	492	513	192	269	564
OTU_809;size=288;	2	1	2	0	15	0	58	0	0	0	0	1	0	9	2	0	0	0	0	12	164	30	26	0	0	0	3	0	0	0	12	21	8	0	0	0	0	0	8	0	0	0	1	0	0	1	2	0	16
OTU_314;size=569;	17	247	3	0	5	0	49	0	0	0	0	0	0	1	0	0	0	0	0	6	1	0	0	0	0	0	3	1	2	1	18	20	13	0	0	0	12	2	0	0	0	0	0	0	0	3	0	1	0
OTU_26;size=55754;	14	52	5	21	25	622	2	79	135	743	224	182	26	45	10	120	215	142	56	111	648	129	166	60	118	75	54	356	422	367	8	6	11	283	136	685	139	187	86	99	527	368	616	166	128	165	34	94	405
OTU_1674;size=24;	54	322	6	0	0	0	0	0	0	0	0	0	0	0	1	0	0	0	0	0	0	0	0	0	0	0	0	0	0	0	5	18	2	0	0	0	0	11	0	0	0	0	0	0	0	0	0	0	0
OTU_20;size=102078;	213	1784	276	5	32	218	167	38	237	280	99	120	919	2883	653	2317	2530	2396	481	537	3498	1102	1149	617	206	921	355	479	452	558	335	657	322	0	1	0	78	165	499	825	1510	789	1163	614	254	320	109	183	1578
OTU_61;size=19894;	139	351	20	2	87	45	729	11	26	64	51	18	106	292	53	1	0	0	0	24	338	231	200	1	26	0	11	35	36	60	118	200	74	0	0	0	207	1017	34	0	0	0	0	0	0	203	59	89	70
OTU_138;size=4220;	83	316	6	8	13	6	263	1	5	11	39	1	5	16	2	0	0	0	0	20	209	98	91	0	0	0	13	7	8	4	24	89	28	6	2	4	25	10	34	0	0	0	0	0	0	99	12	29	60
OTU_165;size=2366;	20	110	3	3	28	5	106	0	7	7	8	1	2	1	0	32	63	53	0	4	1	1	0	0	30	0	1	34	13	18	12	9	5	0	0	0	6	4	1	23	38	17	0	0	0	4	0	2	1
OTU_9;size=143307;	6	182	14	401	758	113	50	0	0	7130	3	44	145	259	48	4	2	3	18	45	29	4	4	20	38	16	18	0	10	6	390	698	298	14	3	2	49540	1106	15	14	210	97	11	2	1	255	17	116	11
OTU_568;size=255;	5	9	0	0	13	0	31	0	0	0	0	0	3	2	2	0	0	0	0	9	19	12	22	0	0	0	5	1	2	4	5	19	7	7	10	4	1	0	0	0	0	0	0	0	0	0	2	2	1
OTU_284;size=1241;	38	20	2	0	12	0	183	2	13	0	11	1	5	9	3	0	0	0	0	9	11	3	4	0	0	0	8	3	2	8	3	6	1	4	16	0	9	5	12	0	0	0	0	0	0	15	2	4	11
OTU_341;size=443;	1	2	0	5	1	0	25	0	0	0	0	0	0	2	0	5	6	4	0	1	36	9	17	0	0	0	1	0	2	2	1	4	0	5	3	12	5	6	2	1	5	1	0	0	0	10	4	5	0
OTU_219;size=1305;	25	84	9	0	4	0	35	0	0	0	0	1	1	10	1	0	0	0	0	0	8	3	2	0	0	0	0	2	0	2	22	36	18	0	0	0	28	27	0	0	0	0	0	0	0	0	0	0	1
OTU_187;size=3203;	40	69	4	0	0	0	0	0	0	0	0	0	77	79	19	0	0	0	0	0	0	0	0	0	0	0	0	0	0	0	71	147	73	0	0	0	1	116	0	0	0	0	0	0	0	0	0	0	0
OTU_53;size=28944;	31	485	7	6	880	114	67	32	22	88	103	31	60	146	49	1046	1062	1142	11	235	528	174	175	13	226	28	194	271	278	348	331	604	237	6	14	17	7	14	248	313	447	244	72	17	20	100	25	63	488
OTU_5;size=454553;	76	294	926	45	3240	364	2496	70	858	694	856	111	320	284	41	3793	11682	10017	141	3688	96	249	282	136	3598	68	2035	1458	1082	1124	219	333	153	11264	12387	3711	864	6201	157	18008	10355	6137	34	4	1	647	75	218	678
OTU_244;size=1982;	25	179	6	0	0	0	0	0	0	0	0	0	49	47	32	0	0	0	0	0	143	63	99	0	0	0	0	0	0	0	31	49	21	0	0	0	0	2	0	0	0	0	0	0	0	32	4	11	0
OTU_10;size=130579;	50	1194	24	159	23	108	225	9	454	243	98	22	68	262	49	152	118	99	4176	574	954	222	295	4551	80	8735	297	70	89	36	503	1825	717	7	3	10	1042	307	425	59	174	83	8136	6701	6154	488	81	322	1584
OTU_420;size=142;	1	0	0	0	6	0	9	0	0	0	0	0	0	0	0	0	0	0	0	0	7	1	2	0	0	0	0	0	0	0	0	0	0	0	0	0	0	0	0	0	0	0	0	0	0	4	2	1	0
OTU_748;size=267;	1	0	0	0	0	0	0	0	0	0	0	0	49	37	19	0	0	0	0	0	0	0	0	0	1	0	0	0	0	0	0	0	0	0	0	0	0	4	0	0	0	0	0	0	0	0	0	0	0
OTU_185;size=1630;	54	584	41	37	143	191	110	65	90	249	139	104	0	0	0	0	0	0	0	0	0	0	0	0	0	0	0	0	0	0	0	0	0	0	0	0	0	0	0	0	0	0	0	0	0	0	0	0	0
OTU_172;size=3985;	62	15	0	0	0	0	0	0	0	0	0	17	197	199	42	0	0	0	0	0	0	0	0	1	0	0	0	0	0	0	180	343	126	0	0	0	4	382	0	0	0	0	0	0	0	0	0	0	0
OTU_169;size=13449;	28	146	5	0	32	18	202	27	56	10	28	50	39	54	18	280	269	245	235	460	98	34	37	313	293	407	247	116	87	207	132	227	112	215	193	245	3	0	55	148	55	48	241	95	37	10	1	1	237
OTU_298;size=633;	4	7	0	0	0	0	0	0	0	0	0	0	13	36	10	0	0	0	0	1	0	0	0	0	0	0	0	0	0	0	9	44	17	0	0	0	9	4	6	0	0	0	0	0	0	0	0	0	11
OTU_493;size=3867;	15	102	28	37	110	82	405	0	26	25	31	12	25	60	18	222	233	258	16	21	75	16	14	13	58	9	9	47	61	72	8	16	4	206	191	398	11	10	8	61	87	62	38	7	27	6	3	3	14
OTU_4425;size=168;	32	116	4	1	5	0	6	1	0	2	1	1	9	31	7	0	0	0	9	6	86	14	24	8	2	11	1	13	9	12	23	72	19	28	66	64	0	2	1	0	0	0	5	0	2	0	1	0	9
OTU_31;size=41513;	18	311	13	0	76	21	0	2	15	26	13	10	642	1346	198	0	0	0	591	228	48	16	22	426	2	638	162	0	0	0	29	71	22	0	0	0	524	701	227	0	0	0	4695	1450	813	31	2	5	334
OTU_209;size=62179;	82	174	10	281	1258	31	27932	10	19	52	390	21	467	1100	369	1258	1403	1452	39	192	807	249	265	39	618	62	131	705	548	753	37	97	44	1578	2324	2443	195	114	400	525	1416	868	173	63	109	95	44	50	1035
OTU_286;size=1211;	14	16	1	0	0	0	0	0	0	0	0	0	221	80	33	0	0	0	0	0	0	0	0	0	0	0	0	0	0	0	0	0	0	0	0	0	2	39	0	0	0	0	0	0	0	0	0	0	0
OTU_1086;size=105;	15	109	3	0	0	0	0	0	0	0	0	0	0	0	0	0	0	0	0	1	0	0	0	0	0	0	0	0	0	0	7	17	9	0	0	0	2	0	4	0	0	0	0	0	0	0	0	0	17
OTU_506;size=103;	2	9	0	1	5	0	23	0	0	0	0	0	1	2	0	0	0	0	0	0	4	1	1	0	0	0	0	2	0	0	0	0	0	0	0	0	0	0	0	0	0	0	0	0	0	0	2	0	0
OTU_90;size=19211;	66	888	7	0	0	0	0	0	0	0	0	0	0	0	0	0	0	0	0	1188	0	0	0	0	0	0	473	2	0	6	3	2	1	0	0	0	0	0	296	0	0	0	0	0	0	0	0	0	1255
OTU_84;size=15121;	49	512	3	0	550	12	1293	6	66	23	61	21	13	14	3	0	0	0	0	88	87	79	104	1	15	0	32	9	17	22	86	129	66	0	0	0	5	38	13	0	0	0	1	0	1	29	25	23	39
OTU_192;size=2881;	15	29	1	6	7	7	92	1	2	7	1	2	11	30	6	16	14	12	1	3	31	13	12	0	0	0	3	12	18	8	5	8	7	3	3	5	94	14	1	6	21	12	0	0	0	8	0	2	1
OTU_14;size=173002;	37	144	10	83	986	77	9449	28	30	77	45	45	2	0	1	0	0	0	0	282	4219	2330	2189	1	0	0	132	0	1	0	243	338	190	0	0	0	0	0	1274	0	0	0	3	0	0	4715	2988	2326	2334
OTU_488;size=162;	7	30	2	0	1	0	19	0	0	0	0	0	2	1	0	0	0	0	0	0	1	0	1	0	0	0	1	0	0	0	3	1	0	0	0	0	2	0	0	0	0	0	0	0	0	3	0	0	1
OTU_107;size=5978;	11	110	4	0	0	0	0	0	0	0	0	0	1	0	0	12	31	16	0	36	28	58	83	0	121	0	19	74	46	30	108	144	56	66	72	31	4	1	0	5	3	3	0	0	0	40	10	26	3
OTU_584;size=6245;	15	11	1	0	0	1	9	3	8	2	4	5	0	0	0	0	1	0	0	3	970	518	693	0	0	0	1	0	0	1	1644	2602	1195	2	3	10	0	0	0	1	0	0	0	0	0	138	290	102	0
OTU_328;size=544;	7	0	0	0	0	0	0	0	0	0	0	0	23	49	6	0	0	0	0	0	0	0	0	0	0	0	0	0	0	0	0	0	0	0	0	0	11	98	0	0	0	0	0	0	0	0	0	0	0
OTU_183;size=1415;	24	602	58	29	144	146	78	59	58	176	112	87	0	0	0	0	0	0	0	0	0	0	0	0	0	0	0	0	0	0	0	0	0	0	0	0	0	0	0	0	0	0	0	0	0	0	0	0	0
OTU_134;size=12507;	30	99	65	0	24	4	268	0	6	5	2	3	54	75	34	283	362	408	1	410	74	41	42	2	0	1	201	77	51	59	19	42	8	152	179	201	2	0	65	5	1	29	8	0	1	4	4	5	483
OTU_726;size=30;	2	3	0	0	0	0	0	0	0	0	0	0	0	0	0	0	0	0	0	0	3	0	0	0	0	0	1	0	0	0	0	0	0	0	0	0	0	0	0	0	0	0	0	0	0	1	0	0	0
OTU_883;size=23;	2	10	0	0	0	0	0	0	0	0	0	0	0	0	0	0	0	0	0	0	0	0	0	0	0	0	0	0	0	0	0	0	0	0	0	0	0	0	0	0	0	0	0	0	0	0	0	0	1
OTU_212;size=4100;	25	60	3	0	0	0	0	0	2	0	0	2	6	41	12	6	8	4	0	4	54	24	40	0	0	0	2	5	8	3	39	66	34	0	0	0	32	65	5	13	1	2	0	0	0	32	14	23	9
OTU_1665;size=90;	25	18	0	0	0	1	0	3	22	2	6	13	4	3	3	33	59	34	0	0	0	0	0	0	33	0	3	0	0	3	0	2	0	22	13	16	4	1	1	71	21	21	0	0	0	0	0	0	9
OTU_94;size=23240;	10	0	3	3	107	51	0	29	86	53	76	39	77	95	10	283	396	246	11	102	13	17	14	10	350	7	39	63	45	75	26	33	20	436	411	210	144	16	48	224	202	200	73	19	6	44	8	43	72
OTU_259;size=1795;	8	38	2	0	22	1	273	0	0	1	0	0	3	13	4	24	18	8	0	6	13	12	9	0	0	0	5	2	6	3	15	36	6	24	10	14	22	7	5	27	19	14	0	0	0	22	3	5	47
OTU_749;size=92;	18	33	17	0	0	0	0	0	0	0	0	0	1	1	0	1	3	1	0	6	1	0	0	0	0	0	1	0	0	0	0	2	2	0	0	2	6	1	1	10	2	1	0	0	0	10	0	2	2
OTU_171;size=2476;	26	206	6	0	0	0	0	0	0	0	0	0	96	252	55	0	0	0	0	0	0	0	0	0	0	0	0	0	0	0	12	54	15	0	0	0	31	2	0	0	0	0	0	0	0	0	0	0	1
OTU_3969;size=108;	10	1	0	3	0	0	4	0	1	3	0	0	6	22	8	0	0	0	0	1	35	9	11	1	0	0	1	0	2	0	1	7	6	0	0	0	0	0	1	0	0	0	1	0	0	0	2	0	4
OTU_40;size=58303;	15	111	7	19	147	32	412	44	48	42	52	98	34	29	5	301	1255	1074	1	194	59	28	21	1	407	0	121	124	81	153	7	6	4	284	411	1374	12	102	287	2326	1349	967	1	0	0	57	24	13	1102
OTU_75;size=24417;	19	107	1	0	23	56	140	33	38	64	19	50	59	102	35	611	538	538	611	180	194	62	72	824	130	1280	89	77	64	114	142	221	83	78	70	91	2	6	42	297	162	168	1032	308	234	28	15	17	232
OTU_3021;size=288;	11	19	1	2	5	8	51	4	7	6	10	2	15	38	14	0	0	2	0	140	151	46	65	0	0	1	58	51	30	52	21	48	16	6	5	3	4	2	107	0	0	0	5	0	0	40	23	20	316
OTU_273;size=651;	9	15	0	0	5	0	77	0	3	0	0	1	7	4	4	0	0	0	0	12	10	12	16	0	0	0	5	1	1	2	4	8	2	5	5	4	0	0	5	0	0	0	0	0	0	0	0	1	13
OTU_96;size=20136;	6	138	0	13	306	18	1872	3	32	20	29	10	6	0	0	7	14	20	0	45	12	18	39	0	191	0	22	344	183	233	390	529	216	0	0	0	12	9	5	16	11	6	0	0	0	30	3	20	10
OTU_5124;size=14;	10	12	0	0	0	0	2	0	0	0	0	0	0	0	0	0	0	0	0	1	38	24	25	0	0	0	1	0	1	1	5	10	2	0	0	0	1	1	0	0	0	0	0	0	0	18	20	22	2
OTU_416;size=146;	8	50	3	3	15	21	17	5	8	23	7	5	0	0	0	0	0	0	0	0	0	0	0	0	0	0	0	0	0	0	0	0	0	0	0	0	0	0	0	0	0	0	0	0	0	0	0	0	0
OTU_2376;size=664;	20	42	29	9	29	54	824	11	25	39	23	13	6	22	6	0	0	0	7	238	715	188	201	12	2	20	160	48	63	52	38	121	48	11	28	28	1	1	344	0	0	1	45	10	17	197	34	86	825
OTU_401;size=308;	1	4	0	0	0	0	22	0	0	0	0	0	1	2	0	0	0	0	0	0	8	2	4	0	0	0	0	1	1	0	3	5	2	0	0	0	6	16	2	0	0	0	0	0	0	6	1	2	2
OTU_132;size=11305;	12	3	0	1	17	27	197	12	24	17	101	26	0	2	1	351	482	450	135	75	1257	335	305	221	0	307	57	39	52	77	25	71	29	0	0	0	1	0	50	69	127	108	84	60	84	43	14	13	251
OTU_114;size=6248;	12	89	2	1	331	4	2070	0	0	6	4	0	11	21	1	0	0	0	0	18	86	28	37	0	53	0	12	47	53	60	64	107	53	0	0	0	15	4	10	0	0	0	0	0	0	23	11	5	95
OTU_181;size=1973;	10	40	1	1	4	1	127	0	0	0	0	0	8	13	1	0	0	0	0	0	77	24	30	0	0	0	0	8	12	5	35	45	17	0	0	0	9	33	0	0	0	0	0	0	0	49	12	16	0
OTU_624;size=2612;	2	0	0	0	0	0	1	1	6	1	1	3	0	0	1	2	7	9	0	41	75	60	42	0	0	0	18	1	1	5	10	16	10	88	203	140	0	0	17	12	2	3	0	0	0	31	36	26	81
OTU_911;size=39;	2	11	0	0	0	0	2	0	0	0	0	0	0	1	0	0	0	0	0	0	1	0	1	0	0	0	0	0	0	0	0	1	0	4	0	7	1	0	1	0	0	0	0	0	0	0	0	0	1
OTU_3575;size=256;	14	51	43	241	985	101	101	6	4	274	1	7	33	46	24	88	71	57	1	0	5	4	2	3	0	2	0	15	12	12	1	4	1	53	76	46	66	28	0	129	48	75	2	0	0	18	2	5	1
OTU_69;size=22158;	42	179	55	0	247	82	977	20	31	176	76	35	27	46	12	463	371	311	205	145	488	124	149	202	131	309	87	69	46	117	33	89	22	175	80	250	0	0	13	38	22	25	157	45	67	41	18	28	171
OTU_224;size=1017;	1	25	2	0	0	0	0	0	0	0	0	0	0	0	0	0	0	0	0	0	0	0	0	0	0	0	0	0	0	0	15	31	12	0	0	0	0	0	0	0	0	0	0	0	0	0	0	0	0
OTU_577;size=86;	7	38	0	0	0	0	0	0	0	0	0	0	0	0	0	0	0	0	0	2	0	0	0	0	0	0	0	0	0	0	3	4	1	0	0	0	0	0	0	0	0	0	0	1	0	0	0	0	1
OTU_93;size=7040;	5	75	1	0	0	20	0	3	25	28	18	15	0	1	0	73	85	101	1	30	37	29	40	0	0	1	15	16	17	34	7	26	3	0	0	0	4	2	13	144	182	361	9	4	1	98	22	33	38
OTU_430;size=269;	6	39	1	0	0	0	0	0	0	0	0	0	0	0	0	0	0	0	0	0	0	0	1	0	0	0	0	1	2	0	0	1	1	0	0	0	10	1	1	0	0	0	0	0	0	0	0	2	5
OTU_417;size=241;	2	26	2	0	0	0	0	0	0	0	0	0	0	1	0	0	0	0	0	0	0	1	0	0	0	0	0	0	0	2	0	0	0	0	0	0	59	4	0	0	0	0	0	0	0	6	3	0	0
OTU_254;size=1508;	10	56	1	1	4	0	141	0	0	1	1	0	0	0	0	0	0	0	0	0	100	31	36	0	0	0	3	5	1	4	26	46	18	0	0	0	0	0	6	0	0	0	0	0	0	72	18	32	12
OTU_469;size=141;	8	16	2	0	0	0	0	0	0	0	0	0	1	6	0	0	0	0	0	1	1	0	1	0	0	0	1	0	0	0	0	2	0	0	0	0	5	0	1	0	0	0	0	0	0	4	1	1	3
OTU_886;size=1128;	2	1	10	0	0	0	9	0	0	0	1	0	0	9	2	35	40	45	6	28	40	14	8	8	0	20	10	19	19	28	3	15	5	23	102	165	0	0	18	24	12	18	6	2	7	8	3	2	16
OTU_586;size=52;	7	38	7	0	0	0	0	0	0	0	0	0	1	0	0	0	0	0	0	0	0	0	0	0	0	0	0	0	0	0	0	0	0	0	0	0	0	0	0	0	0	0	0	0	0	0	0	0	0
OTU_696;size=238;	8	51	4	2	2	2	42	2	10	1	12	1	4	8	5	7	7	9	0	0	20	16	15	0	0	0	0	2	0	3	9	3	3	0	0	0	53	5	1	26	9	17	0	0	0	24	13	15	0
OTU_4430;size=20;	6	79	0	0	0	0	0	0	0	0	0	0	0	0	0	0	0	0	0	1	28	13	15	0	0	0	0	0	0	0	0	0	0	0	0	0	3	6	0	0	0	0	0	0	0	15	7	9	0
OTU_532;size=83;	1	0	0	0	0	1	0	0	0	1	0	1	0	0	0	0	0	0	0	0	4	4	5	0	0	0	0	2	0	0	1	3	1	0	1	0	5	0	0	1	2	1	0	0	0	2	0	0	0
OTU_686;size=3973;	5	992	40	554	1709	318	0	1390	165	3118	35	1	486	895	271	206	311	313	0	12	53	16	18	0	0	5	6	5	8	8	1	3	2	46	43	83	4	18	9	163	145	113	10	4	4	3	1	0	24
OTU_208;size=13651;	10	58	7	0	0	7	0	2	0	8	4	5	0	0	0	0	0	0	0	163	252	249	284	0	227	0	65	67	72	53	58	97	50	0	0	0	0	0	235	0	0	0	0	0	0	730	147	418	723
OTU_477;size=159;	1	0	0	0	0	0	0	0	0	0	0	0	0	0	0	0	0	0	0	0	10	3	5	0	0	0	0	1	0	0	0	0	0	0	0	0	0	0	2	0	0	0	0	0	0	11	3	13	0
OTU_776;size=39;	1	5	0	0	0	0	0	0	0	0	0	0	0	1	1	0	0	0	0	0	0	0	0	0	0	0	0	0	0	0	0	0	0	0	0	0	6	3	0	0	0	0	0	0	0	0	0	0	0
OTU_4991;size=34;	11	1	0	0	21	0	24	0	2	1	2	1	40	48	22	8	10	17	0	110	4	4	4	0	0	0	52	25	22	23	1	9	5	0	0	0	2	0	39	3	1	6	0	1	0	1	3	0	144
OTU_29;size=65117;	5	58	26	0	0	5	0	2	5	3	167	3	0	1	0	445	647	474	1	0	84	31	46	0	1374	0	0	424	598	456	369	882	382	241	26	132	0	0	0	268	478	284	0	0	0	13	0	4	0
OTU_783;size=20;	1	10	1	0	0	0	0	0	0	0	0	0	0	0	0	0	0	0	0	0	0	0	0	0	0	0	0	0	0	0	0	0	0	0	0	0	0	0	0	0	0	0	0	0	0	0	0	0	0
OTU_945;size=559;	3	9	1	0	17	18	47	7	17	14	7	12	2	1	0	2	1	0	191	32	183	84	88	207	0	307	18	18	8	34	25	48	27	3	3	2	1	1	5	0	0	0	49	4	7	42	10	23	22
OTU_109;size=9905;	15	422	1	0	0	0	0	0	0	0	0	0	134	113	56	0	0	0	0	0	0	0	0	0	0	1	0	0	0	0	110	109	48	0	0	0	112	1215	0	0	0	0	0	0	0	0	0	0	0
OTU_293;size=644;	7	22	0	3	2	0	23	0	0	0	0	0	0	3	0	17	15	16	0	0	8	0	5	0	0	0	0	1	0	0	1	2	0	1	2	4	7	14	2	42	27	21	0	0	0	6	2	4	4
OTU_566;size=69;	1	3	0	0	0	0	3	0	0	0	0	0	0	4	0	0	1	0	0	0	1	0	1	0	0	0	0	0	0	1	0	0	0	0	0	0	4	6	0	2	3	0	0	0	0	0	1	0	0
OTU_49;size=35102;	13	2	3	3	101	57	825	8	22	70	48	43	43	100	35	437	472	347	34	317	3598	1020	1093	35	550	54	170	391	303	458	70	166	66	0	0	0	4	6	184	292	85	162	115	42	42	68	94	85	641
OTU_3252;size=10;	3	25	0	0	0	0	0	0	0	0	0	0	0	0	0	0	0	0	0	0	1	0	0	0	0	0	0	0	0	0	0	0	0	0	0	0	0	0	0	0	0	0	0	0	0	0	0	0	0
OTU_124;size=10234;	7	4	0	0	12	2	206	4	19	5	11	12	1	8	2	284	138	107	13	132	1079	260	250	7	57	16	85	48	42	53	47	104	41	0	0	0	0	0	85	2	1	1	40	9	9	258	140	110	439
OTU_332;size=489;	6	37	4	0	0	0	3	0	0	0	0	0	0	0	0	0	0	0	0	3	27	15	16	0	0	0	1	0	0	0	7	11	6	0	0	0	0	0	6	0	0	0	0	0	0	17	16	10	5
OTU_1027;size=9;	1	0	0	0	0	0	0	0	1	0	0	0	1	0	0	0	0	0	0	0	0	0	0	0	0	0	0	0	0	0	0	0	0	0	0	0	0	0	0	0	0	0	0	0	0	0	0	0	0
OTU_336;size=446;	4	6	0	0	0	0	0	0	0	0	0	0	0	3	0	0	0	0	0	0	0	0	0	0	23	0	0	8	12	2	0	0	0	0	0	0	1	5	1	0	0	0	0	0	0	0	0	0	0
OTU_190;size=1909;	12	60	8	14	8	1	48	4	1	3	3	2	11	26	3	11	17	19	0	1	19	6	7	0	0	0	2	2	3	5	4	4	6	4	6	9	71	3	3	41	40	20	0	0	0	5	6	6	13
OTU_3196;size=14;	1	1	0	0	0	0	0	0	0	0	0	0	0	0	0	0	0	0	0	0	9	6	6	0	0	0	0	0	0	0	1	4	4	0	0	0	0	0	0	0	0	0	0	0	0	0	2	1	0
OTU_241;size=1285;	7	33	4	0	0	0	0	0	0	0	0	0	70	119	34	0	0	0	0	0	0	0	0	0	0	0	0	0	0	0	0	0	0	0	0	0	131	22	0	0	0	0	0	0	0	0	0	0	0
OTU_1009;size=22;	4	11	0	0	0	0	0	0	0	0	0	0	0	0	0	0	0	0	0	3	0	0	0	0	0	0	2	0	0	0	0	0	1	0	0	0	0	0	0	0	0	0	0	0	0	0	0	0	5
OTU_348;size=243;	8	115	2	0	0	0	0	0	0	0	0	0	2	2	0	0	0	0	0	0	0	0	0	0	0	0	0	0	0	0	0	0	0	0	0	0	4	33	0	0	0	0	0	0	0	0	0	0	0
OTU_533;size=921;	11	18	0	0	0	0	0	0	0	0	0	0	768	174	174	0	0	0	0	0	0	0	0	0	0	0	0	0	0	0	119	201	163	0	0	0	2	6	0	0	0	0	0	0	0	0	0	1	0
OTU_343;size=1239;	4	2	12	3	7	0	10	0	0	2	0	0	0	6	0	43	28	32	0	0	5	4	4	0	32	0	1	0	0	1	0	0	0	16	29	23	2	0	1	50	36	35	0	0	0	3	0	1	1
OTU_510;size=159;	1	4	0	0	0	0	0	0	0	0	0	0	8	10	2	0	0	0	0	0	0	0	0	0	0	0	0	0	0	0	0	0	0	0	0	0	1	41	0	0	0	0	0	0	0	0	0	0	0
OTU_136;size=6781;	1	90	6	17	2130	632	362	42	75	183	82	62	4	5	0	0	8	4	103	4	9	9	10	84	0	165	3	1	0	0	0	0	2	2	3	3	0	7	4	1	0	2	580	243	96	16	1	7	7
OTU_672;size=4088;	11	151	6	16	6	157	40	0	0	0	6	1	44	74	25	155	118	119	54	79	10	6	3	97	5	169	27	30	23	36	6	27	15	63	85	98	16	7	4	78	31	39	65	35	19	0	0	0	9
OTU_410;size=291;	1	0	0	0	0	0	0	0	1	0	0	0	0	0	0	0	0	0	0	4	3	2	1	0	0	0	2	2	0	1	0	4	0	1	1	1	0	0	10	0	0	0	0	0	0	0	0	1	36
OTU_775;size=203;	3	27	1	16	4	7	61	0	39	14	3	3	1	1	0	6	6	3	2	0	4	1	1	6	0	5	0	1	0	0	0	0	0	0	1	0	3	1	0	2	13	6	7	1	3	0	0	0	1
OTU_281;size=3384;	9	37	0	0	0	0	0	0	0	0	0	0	751	282	169	0	0	0	0	0	0	0	0	0	0	0	0	0	0	0	0	0	0	0	0	0	3	369	0	0	0	0	0	0	0	0	0	0	0
OTU_264;size=1657;	2	64	1	0	0	20	0	5	13	16	11	10	0	0	0	0	0	0	0	0	0	0	0	0	91	0	0	41	30	38	0	0	0	0	0	0	12	51	0	0	0	0	0	0	0	7	1	2	0
OTU_526;size=700;	4	1	2	0	0	2	0	0	0	0	0	0	136	100	23	0	0	0	0	0	64	97	116	0	0	0	0	0	0	0	3	9	4	0	0	0	13	81	0	0	0	0	0	0	0	115	11	25	0
OTU_38;size=53976;	4	12	0	0	3	2407	0	180	1202	2897	2287	351	122	49	20	0	0	0	0	0	0	0	0	0	0	0	0	0	0	0	72	106	28	0	0	0	2	18	0	0	0	0	0	0	0	0	0	0	0
OTU_547;size=94;	3	0	3	0	0	0	0	0	0	0	0	0	1	3	0	0	0	0	0	0	0	0	0	0	0	0	0	0	0	0	0	0	1	0	0	0	7	22	0	0	0	0	0	0	0	0	0	0	0
OTU_450;size=132;	1	8	1	1	3	0	15	0	0	0	0	0	0	0	0	0	0	0	0	0	12	5	3	0	0	0	0	0	0	0	4	1	2	0	0	0	0	0	0	0	0	0	0	0	0	8	3	0	1
OTU_24;size=76388;	8	2	2	0	0	0	0	0	0	0	0	0	39	69	6	1	0	0	0	0	5623	13614	10997	1	0	0	1	0	0	0	0	0	0	0	0	0	0	7	0	0	0	0	0	0	0	2852	166	721	0
OTU_334;size=321;	2	25	2	0	0	0	0	0	0	0	0	0	1	1	1	0	0	0	0	0	3	2	1	0	0	0	0	6	3	3	3	7	2	0	0	0	20	15	0	0	0	0	0	0	0	4	0	3	0
OTU_398;size=201;	15	52	1	0	0	0	0	0	0	0	0	0	0	2	0	0	0	0	0	0	1	1	1	0	0	0	0	0	1	3	7	3	1	0	0	0	4	4	0	0	0	0	0	0	0	3	3	2	1
OTU_546;size=2593;	7	33	2	5	1	0	12	13	21	17	7	0	34	114	29	98	97	79	35	12	2	0	0	74	0	50	12	5	5	9	0	0	0	51	39	67	2	10	8	82	36	38	51	18	24	2	0	0	17
OTU_985;size=31;	1	5	0	0	0	0	2	0	0	0	0	0	0	0	0	0	0	0	0	0	4	0	1	0	0	0	1	0	0	0	0	1	0	0	0	0	0	1	0	0	0	0	0	0	0	2	0	4	0
OTU_918;size=27;	4	5	0	0	0	0	0	0	0	0	0	0	0	0	0	0	0	0	0	0	0	0	0	0	0	0	0	0	0	0	1	2	2	0	0	0	0	0	0	0	0	0	0	0	0	0	0	0	2
OTU_509;size=89;	2	26	0	0	0	0	0	0	0	0	0	0	0	1	0	0	0	0	0	0	0	0	0	0	0	0	0	0	0	0	0	0	0	0	0	0	7	5	0	0	0	0	0	0	0	0	0	0	0
OTU_77;size=10017;	2	13	1	0	0	16	0	4	44	26	52	16	1	3	0	0	0	0	2	167	6	10	25	1	0	0	70	67	39	46	31	36	16	0	0	0	5	51	41	0	0	0	2	0	0	29	6	13	85
OTU_1102;size=83;	2	0	2	0	0	0	0	0	0	0	0	0	6	12	2	0	0	0	0	0	0	0	0	0	0	0	0	0	0	0	1	8	3	0	0	0	24	48	0	0	0	0	0	0	0	0	0	0	0
OTU_840;size=2555;	5	22	0	0	0	0	0	0	0	0	0	0	1	0	0	0	0	0	0	39	1242	595	806	0	1	0	17	0	0	0	25	19	22	0	0	0	1	0	62	0	0	0	0	0	0	2187	1111	1142	54
OTU_1572;size=57;	15	18	1	0	0	0	17	0	0	0	3	0	16	14	4	0	0	0	0	0	31	18	9	0	0	0	0	0	1	0	8	7	5	11	6	6	0	10	1	0	0	0	0	0	0	20	3	5	1
OTU_980;size=18;	1	0	0	0	0	0	0	0	0	0	0	0	0	0	0	0	0	0	0	0	0	0	0	0	0	1	0	1	1	0	0	0	0	0	0	0	0	0	0	0	1	0	0	0	0	0	0	0	0
OTU_591;size=104;	1	7	0	0	0	0	3	0	0	0	0	0	1	4	0	0	0	0	0	0	6	3	2	0	0	0	0	0	0	0	1	0	0	0	0	0	3	10	0	0	0	0	0	0	0	4	1	2	1
OTU_252;size=2674;	8	90	1	0	0	0	0	0	0	0	0	0	59	87	8	0	0	0	0	0	0	0	0	0	0	0	0	0	0	0	0	0	0	0	0	0	20	380	0	0	0	0	0	0	0	0	0	0	0
OTU_162;size=3258;	14	95	0	0	25	9	114	6	34	16	23	9	5	10	3	0	0	0	0	22	69	34	54	0	0	0	24	1	2	0	41	54	41	0	0	0	1	0	4	0	0	0	0	0	0	9	0	0	17
OTU_247;size=1000;	4	8	1	0	0	0	0	0	0	0	0	0	165	61	46	0	0	0	0	0	0	0	0	0	0	0	0	0	0	0	0	0	0	0	0	0	3	39	0	0	0	0	0	0	0	0	0	0	0
OTU_1604;size=56;	1	3	0	0	0	1	3	0	0	0	0	0	0	0	0	0	0	0	0	3	4	3	1	0	0	0	3	0	0	0	1	0	0	0	0	0	0	0	4	0	0	0	0	0	0	4	7	3	4
OTU_311;size=593;	5	32	1	0	0	0	0	0	0	0	0	0	14	22	6	0	0	0	0	0	0	0	0	0	0	0	0	0	0	0	0	0	0	0	0	0	8	20	0	0	0	0	0	0	0	0	0	0	0
OTU_595;size=157;	2	18	1	0	1	0	0	0	0	0	0	0	1	1	0	0	0	0	0	3	0	0	0	0	0	0	0	1	1	0	0	0	0	0	0	0	4	1	3	0	0	0	0	0	0	0	0	0	4
OTU_431;size=489;	2	60	16	0	39	5	0	0	0	0	0	0	0	0	1	0	0	0	6	1	0	0	0	8	0	18	0	0	0	0	0	2	0	0	0	0	57	2	0	0	0	0	58	39	11	0	0	0	0
OTU_213;size=1319;	6	43	0	0	0	0	0	0	0	0	0	0	11	33	8	0	0	0	0	3	43	14	16	0	1	0	5	0	0	0	23	52	25	0	0	0	39	45	9	0	0	0	0	0	0	26	5	10	13
OTU_367;size=201;	5	87	9	9	18	28	7	5	6	35	16	13	0	0	0	0	0	0	0	0	0	0	0	0	0	0	0	0	0	0	0	0	0	0	0	0	0	0	0	0	0	0	0	0	0	0	0	0	0
OTU_587;size=82;	1	64	0	0	0	0	0	0	0	0	0	0	0	0	0	0	0	0	0	0	0	0	0	0	0	0	0	0	0	0	0	0	0	0	0	0	0	0	0	0	0	0	0	0	0	1	1	1	0
OTU_339;size=9188;	5	14	0	3	138	66	180	51	78	128	74	77	264	158	78	133	212	159	164	252	167	79	56	239	337	1295	132	15	33	30	2	10	7	0	1	0	3	95	306	1219	1005	574	302	59	10	139	43	37	558
OTU_248;size=879;	2	53	37	0	0	0	0	0	0	0	0	0	0	0	0	12	6	4	0	6	0	0	0	0	0	0	1	8	6	8	3	5	4	4	8	16	1	1	1	2	12	7	0	0	0	0	0	0	2
OTU_745;size=1221;	8	44	0	0	2	0	6	0	0	0	0	0	1	7	0	0	0	0	0	4	137	64	78	0	0	0	2	0	2	0	7	17	6	0	0	0	2	5	10	0	0	0	0	0	0	40	28	23	10
OTU_364;size=295;	2	28	0	0	0	0	0	0	0	0	13	0	3	3	1	0	0	0	0	0	0	0	0	0	0	0	0	0	0	0	5	30	4	0	0	0	39	13	0	0	0	0	0	0	0	0	0	0	0
OTU_1454;size=33;	1	5	0	0	0	0	0	0	0	0	0	0	0	0	0	0	0	0	0	0	13	8	10	0	0	0	0	0	0	1	2	2	0	0	0	0	0	0	0	0	0	0	0	0	0	3	3	5	1
OTU_1742;size=49;	2	1	0	0	1	0	3	0	0	0	0	0	0	1	1	0	3	0	0	1	26	14	20	0	0	0	0	1	0	0	0	1	1	0	0	0	0	0	1	0	0	0	0	0	0	2	1	2	12
OTU_2157;size=484;	4	2	0	0	5	0	50	0	0	0	0	0	24	68	13	0	0	0	1	23	36	27	21	0	0	0	3	60	52	48	7	7	3	0	0	0	1	0	5	0	0	0	2	0	1	4	5	5	17
OTU_28;size=57357;	2	1	0	0	1	365	0	122	731	397	1093	221	462	295	116	0	0	1	0	2484	0	0	1	0	0	2	1443	0	0	0	26	47	25	0	0	1	2	9	600	0	0	0	2	0	0	0	0	0	840
OTU_108;size=24619;	4	40	1	1	60	15	242	12	56	23	44	30	19	35	26	246	314	321	412	277	190	84	90	890	37	693	125	65	57	52	262	474	181	51	200	122	1	0	108	285	45	84	1092	270	389	5	6	15	345
OTU_269;size=1183;	2	7	1	1	12	1	130	1	0	2	1	0	1	0	0	0	0	0	0	0	155	67	82	0	24	0	0	6	7	16	0	2	0	0	0	0	0	0	3	0	0	0	0	0	0	95	26	28	0
OTU_694;size=37;	1	0	0	0	0	0	0	0	0	0	0	0	0	0	0	0	0	0	0	0	0	0	0	0	0	0	0	2	3	5	0	0	0	0	0	0	0	0	0	0	0	0	0	0	0	0	0	0	0
OTU_89;size=8419;	6	49	4	0	3	0	2	0	0	0	2	0	4	0	0	0	0	0	0	0	46	44	70	0	0	0	1	0	0	0	624	927	373	0	0	0	0	5	0	0	0	0	0	0	0	128	27	62	1
OTU_673;size=1028;	1	5	0	0	0	0	0	0	0	0	0	0	0	0	0	221	319	225	0	4	0	0	1	0	0	0	2	0	0	0	0	0	0	1	1	0	0	0	6	127	20	38	0	0	0	0	1	0	24
OTU_507;size=99;	3	7	0	0	0	0	3	0	0	0	0	0	0	2	0	0	0	0	0	2	1	2	2	0	0	0	0	0	0	0	3	3	3	0	0	0	0	1	1	0	0	0	0	0	0	0	1	1	3
OTU_59;size=52030;	2	8	177	0	8	3	27	2	4	2	6	0	1	1	0	94	181	112	507	805	60	24	21	722	298	984	441	174	154	186	6	11	2	0	0	0	0	0	817	56	17	36	1428	389	885	65	12	7	2446
OTU_1245;size=20;	9	33	0	0	0	0	0	0	0	0	0	0	24	18	5	0	0	0	0	0	0	0	0	1	0	0	0	0	0	0	1	0	0	0	0	0	6	126	0	0	0	0	0	0	0	0	0	0	0
OTU_266;size=953;	3	15	0	0	0	0	0	0	0	0	0	0	2	1	0	0	0	0	0	0	0	0	0	0	0	0	0	0	0	0	0	0	0	0	0	0	4	99	0	0	0	0	0	0	0	0	0	0	0
OTU_115;size=4765;	7	65	1	0	0	0	0	0	0	0	0	0	63	206	21	0	0	0	0	0	0	0	0	0	0	0	0	0	0	0	0	0	0	0	0	0	875	263	0	0	0	0	0	0	0	0	0	0	0
OTU_982;size=286;	4	61	0	0	2	0	3	0	0	0	0	0	0	0	0	0	0	0	0	0	4	0	0	0	0	0	0	0	0	0	3	3	3	0	0	0	0	0	0	0	0	0	0	0	0	2	5	1	0
OTU_4384;size=14;	1	0	0	0	0	0	1	0	0	0	0	0	1	5	2	0	0	0	0	2	1	4	3	0	0	0	1	4	4	1	0	0	0	0	0	0	0	0	0	0	0	0	0	0	0	1	0	3	0
OTU_140;size=4233;	3	17	2	0	0	0	0	0	0	0	0	0	0	0	0	0	0	0	0	34	110	31	31	0	93	0	8	36	23	30	52	142	59	0	0	0	5	0	29	0	0	0	0	0	0	51	8	17	32
OTU_5046;size=4;	1	0	0	0	0	0	0	0	0	0	0	0	0	0	0	0	0	0	0	0	0	0	0	0	0	0	0	0	0	0	0	0	0	0	0	0	0	0	0	0	0	0	0	0	0	0	0	0	0
OTU_937;size=833;	3	7	2	1	6	6	1	16	201	2701	4	0	0	1	1	8	13	14	0	0	0	0	0	0	0	0	0	0	0	1	0	0	0	5	17	11	0	0	0	21	7	5	1	0	0	0	0	0	1
OTU_2055;size=2;	1	0	0	0	0	0	0	0	0	0	0	0	0	0	0	0	0	0	0	0	0	0	0	0	0	0	0	0	0	0	0	0	0	0	0	0	0	0	0	0	0	0	0	0	0	0	0	0	0
OTU_396;size=1545;	1	5	0	0	1	3	25	4	6	3	2	5	0	0	0	0	1	0	0	20	859	208	238	0	0	0	13	2	3	1	22	71	38	0	0	0	0	0	14	0	0	0	0	0	0	93	38	53	22
OTU_487;size=161;	1	4	0	0	0	0	0	0	0	0	0	0	0	0	0	0	0	0	0	0	3	0	2	0	0	0	0	0	1	0	8	5	3	0	0	0	0	0	0	0	0	0	0	0	0	3	2	1	1
OTU_631;size=66;	1	13	0	0	0	0	2	0	0	0	0	0	0	1	0	0	0	0	0	0	0	0	0	0	0	0	0	0	0	0	0	1	0	0	0	0	0	0	0	0	0	0	0	0	0	1	0	0	0
OTU_1397;size=31;	5	18	0	0	0	0	0	0	0	0	0	0	0	0	0	0	0	0	0	0	0	0	0	0	0	0	0	0	0	0	0	0	0	0	0	0	0	0	0	0	0	0	0	0	0	1	1	2	1
OTU_62;size=20741;	2	1985	92	67	107	933	907	897	90	144	97	15	4	6	0	203	209	264	85	83	35	21	11	68	338	109	57	17	23	17	25	70	22	384	215	930	2	1	43	64	227	122	70	73	53	14	2	5	168
OTU_445;size=121;	2	6	0	1	1	0	4	0	0	0	0	0	0	2	0	0	0	0	0	1	13	2	2	0	0	0	0	0	0	0	2	0	1	0	0	0	5	0	0	0	0	0	0	0	0	5	0	1	0
OTU_1602;size=62;	3	21	0	0	0	0	0	0	0	0	0	0	7	28	4	0	1	1	0	0	76	28	22	0	0	0	1	0	0	0	0	0	0	0	0	0	0	1	0	0	0	0	0	0	0	4	2	0	0
OTU_327;size=317;	1	9	0	0	0	0	0	0	0	0	0	0	0	0	0	0	0	0	0	12	0	0	0	0	0	0	2	0	0	0	0	0	0	0	0	0	0	0	9	0	0	1	0	0	2	0	0	0	11
OTU_231;size=1354;	1	1	3	0	0	0	0	0	0	0	0	0	8	32	4	0	0	0	0	0	59	3	12	0	0	0	0	0	0	0	16	20	10	0	0	0	49	88	0	0	0	0	0	0	0	16	1	7	0
OTU_221;size=6533;	1	5	0	0	7	1	117	4	13	2	2	6	10	34	15	2	1	0	0	55	290	95	79	0	80	2	32	48	40	53	33	70	24	0	0	2	2	0	48	0	4	2	6	0	2	58	14	23	110
OTU_521;size=166;	4	43	0	0	0	0	0	0	0	0	0	0	0	0	0	0	0	0	0	2	24	9	15	0	0	0	0	0	0	0	0	1	1	0	0	0	0	0	0	0	0	0	0	0	0	0	0	0	0
OTU_1110;size=236;	1	0	1	0	0	0	0	0	0	0	0	0	7	5	5	0	0	0	0	0	0	0	0	0	0	0	0	0	0	0	1	12	3	0	0	0	0	1	0	0	0	0	0	0	0	0	0	0	0
OTU_1611;size=107;	3	12	0	7	3	0	50	0	0	0	13	0	8	26	7	0	0	0	0	0	5	0	1	0	0	0	2	3	5	9	2	5	4	0	0	0	64	17	1	0	0	0	0	0	0	1	0	0	0
OTU_500;size=99;	1	4	0	0	2	0	14	0	1	0	1	0	0	1	0	0	0	0	0	0	1	1	2	0	0	0	1	1	0	0	1	0	0	1	0	0	0	0	3	0	0	0	0	0	0	1	0	2	2
OTU_2241;size=684;	4	1	9	1	34	19	119	17	25	27	19	47	1	3	1	16	17	23	2	24	114	39	52	6	759	12	9	1458	1023	1825	6	10	3	121	109	120	0	0	49	4	2	2	15	5	7	9	9	15	98
OTU_1136;size=88;	1	8	0	0	0	0	1	0	0	1	0	0	0	1	0	1	1	0	0	0	12	5	2	0	0	0	1	0	0	1	1	6	3	0	0	0	0	2	2	3	2	1	0	0	0	10	3	4	0
OTU_861;size=3156;	2	276	9	247	49	10	2	14	695	967	12	2	0	3	1	21	23	12	1	836	376	84	118	1	49	0	354	2	6	1	111	266	101	30	29	49	4	0	105	2	4	6	0	0	0	111	24	45	136
OTU_1028;size=379;	2	2	0	0	0	0	0	0	0	0	0	0	0	0	0	0	0	0	0	5	28	13	25	0	0	0	2	0	0	0	9	9	4	0	0	0	0	0	2	0	0	0	0	0	0	9	14	8	14
OTU_296;size=499;	4	18	2	0	1	1	8	9	1	1	0	0	1	4	1	10	6	4	0	0	4	0	0	0	0	0	0	0	0	0	1	1	0	1	3	13	10	26	0	11	31	30	0	0	0	0	0	0	0
OTU_3274;size=20;	1	4	0	0	0	0	0	0	0	0	0	0	4	12	2	0	0	0	0	0	100	26	25	0	0	0	0	0	0	0	0	0	1	0	0	0	0	2	0	0	0	0	0	0	0	11	1	2	0
OTU_1449;size=6;	1	0	0	0	0	0	0	0	0	0	0	0	0	0	0	0	1	0	0	0	0	0	0	0	0	1	0	0	0	0	0	0	0	0	0	0	0	0	0	0	0	0	0	0	0	0	0	0	0
OTU_4052;size=30;	1	8	0	0	0	0	0	1	0	0	0	0	0	0	0	0	0	1	1	10	2	2	3	0	0	0	3	0	0	0	0	0	0	0	0	0	0	0	1	0	0	0	0	0	0	0	0	0	3
OTU_1183;size=238;	2	46	0	0	13	12	31	8	16	17	27	11	0	0	0	0	0	0	0	28	13	12	21	0	0	0	22	2	4	0	8	5	5	0	0	0	0	0	3	0	0	0	0	0	0	4	2	4	19
OTU_1463;size=6;	1	0	0	0	0	0	0	0	0	0	0	0	0	0	0	0	0	0	0	0	0	0	0	0	0	0	0	0	0	0	0	0	0	0	0	0	0	0	0	0	0	0	0	0	0	0	0	0	1
OTU_347;size=439;	2	10	0	0	0	0	11	0	0	1	1	1	4	6	3	0	0	0	0	1	66	30	22	0	0	1	0	3	0	1	1	4	2	0	0	0	2	8	2	0	0	0	1	0	0	31	7	14	3
OTU_1485;size=6;	3	0	0	0	0	0	0	0	0	0	0	0	0	0	0	0	0	0	0	0	2	0	0	0	0	0	0	0	0	0	0	0	0	0	0	0	0	0	0	0	0	0	0	0	0	0	0	0	0
OTU_18;size=72359;	1	32	0	0	1	0	8	2	0	0	0	0	1	0	0	354	872	548	1	299	349	616	847	0	1033	0	98	1074	547	1030	1	1	0	0	0	0	4	0	7	177	125	57	0	0	0	756	98	399	68
OTU_280;size=1188;	1	18	1	0	0	0	9	0	0	0	0	0	0	0	0	0	0	0	0	11	52	86	89	0	0	0	1	1	0	0	7	15	16	0	0	0	0	0	6	0	0	0	0	0	0	20	26	15	9
OTU_465;size=294;	2	0	0	1	0	0	16	0	0	6	0	0	0	0	0	16	9	7	0	0	9	6	5	0	0	0	0	0	1	0	0	0	1	0	1	6	0	0	1	14	17	16	0	0	0	9	1	1	7
OTU_492;size=337;	1	81	1	0	0	0	0	0	0	0	0	0	1	0	0	0	0	0	0	0	0	0	0	0	0	0	0	0	0	0	10	11	8	0	0	0	2	19	0	0	0	0	0	0	0	0	0	0	0
OTU_390;size=623;	4	9	1	0	6	0	11	0	4	0	2	0	2	4	0	0	0	1	0	15	18	1	3	0	0	0	10	3	2	8	13	13	2	18	7	15	0	0	8	0	0	0	0	0	0	1	0	2	24
OTU_1531;size=3;	1	0	0	0	0	0	0	0	0	0	0	0	0	0	0	0	0	0	1	0	0	0	0	0	0	2	0	0	0	0	0	0	0	0	0	0	0	0	0	0	0	0	2	0	0	0	0	0	0
OTU_3300;size=14;	1	1	0	0	0	0	0	0	0	0	0	0	1	2	3	0	0	0	0	0	0	0	2	0	0	0	0	3	6	3	0	0	1	0	0	0	0	0	0	0	0	0	0	0	0	1	1	2	0
OTU_434;size=4367;	1	2	3	0	8	0	2	0	3	0	18	0	9	17	8	180	288	295	14	11	73	29	17	13	0	42	8	61	51	52	1	13	4	3	35	24	0	0	10	197	342	208	26	25	29	7	5	1	10
OTU_1357;size=81;	1	11	0	0	16	0	13	0	2	4	0	1	3	8	0	9	8	14	0	0	10	4	4	0	0	0	2	5	3	4	0	0	0	1	3	6	4	3	1	7	8	7	0	0	0	8	1	2	4
OTU_2815;size=48;	4	1	0	0	0	0	0	0	0	0	0	0	0	0	0	0	0	0	0	11	71	39	28	0	0	0	4	0	0	0	6	13	5	0	0	0	0	0	2	0	0	0	0	0	0	9	8	2	5
OTU_889;size=37;	3	1	2	0	0	0	0	0	0	0	0	0	0	0	0	0	0	0	0	0	0	0	0	0	0	0	0	0	0	0	0	0	0	0	0	0	4	7	0	0	0	0	0	0	0	0	0	0	0
OTU_5321;size=30;	1	2	0	0	0	1	0	0	0	0	0	0	8	8	1	0	2	3	0	14	2	0	0	0	0	1	10	6	6	5	3	9	3	0	1	0	0	0	1	2	1	0	4	0	0	0	0	0	17
OTU_1259;size=7;	1	0	0	0	0	0	1	0	0	0	0	1	0	0	0	0	0	0	0	0	0	0	0	0	1	0	0	0	0	0	0	0	0	0	0	0	0	0	0	0	0	0	0	0	0	0	0	0	0
OTU_42;size=24943;	1	0	0	17	102	1	1110	0	0	1	12	19	0	0	0	2	0	2	1	295	70	29	22	0	1	0	153	25	19	8	0	0	0	0	0	0	2	0	398	0	1	2	2	2	0	30	4	12	3194
OTU_655;size=51;	1	20	2	0	0	0	0	0	0	0	0	0	1	2	0	0	0	0	0	0	0	0	0	0	0	0	0	0	0	0	0	0	0	0	0	0	2	2	0	0	0	0	0	0	0	0	0	0	0
OTU_126;size=3473;	1	123	23	0	0	0	0	0	0	0	0	0	0	2	0	0	0	0	0	1	82	10	14	0	0	0	0	0	0	0	13	69	25	0	0	0	144	41	0	0	0	0	0	0	0	66	2	34	5
OTU_798;size=21;	1	6	0	0	0	0	2	0	0	0	0	0	0	0	0	0	0	0	0	0	0	0	0	0	0	0	1	0	0	0	0	0	0	0	0	0	0	0	0	0	0	0	0	0	0	0	0	1	1
OTU_1250;size=28;	1	16	0	0	0	0	0	0	0	0	0	0	10	10	2	0	0	0	0	0	0	0	0	0	0	0	0	0	0	0	0	0	0	0	0	0	0	0	0	0	0	0	0	0	0	0	0	0	0
OTU_30;size=148515;	1	2	52	2	536	44	941	17	139	57	29	9	39	33	1	1999	6148	4142	20	362	43	95	148	22	141	14	171	159	74	160	56	94	41	751	1677	281	117	159	94	1213	649	544	24	2	2	537	140	265	165
OTU_1898;size=373;	1	0	0	0	1	0	4	0	0	0	1	0	1	5	0	2	6	19	1	61	157	73	71	2	0	3	41	6	10	18	0	1	0	0	0	0	0	0	68	7	5	6	15	2	4	45	30	30	410
OTU_682;size=49;	3	52	0	0	0	0	0	0	0	0	0	0	0	0	0	0	0	0	0	0	0	0	0	0	0	0	0	0	0	0	0	0	0	0	0	0	0	0	0	0	0	0	0	0	0	0	0	0	0
OTU_27;size=63671;	2	452	4	434	61	22	237	852	2104	2210	58	6	3	2	0	84	64	66	2647	361	3962	650	1165	2882	114	4953	120	34	33	19	217	729	184	13	8	21	19	4	35	16	49	30	176	81	171	1507	228	829	146
OTU_301;size=733;	1	2	0	0	11	0	0	0	0	0	4	0	0	0	0	0	0	0	0	0	110	28	25	0	0	0	0	12	19	14	9	11	5	0	0	0	0	0	0	0	0	0	0	0	0	3	7	2	0
OTU_79;size=24337;	1	7	0	0	0	1462	0	316	355	1729	1354	511	68	30	13	0	0	0	0	0	0	0	0	15	0	1	0	0	0	0	10	12	5	0	0	0	3	8	0	0	0	0	1	0	0	0	0	0	0
OTU_227;size=2119;	1	20	0	7	1058	13	4642	0	0	24	1	1	2	1	0	0	0	0	0	149	29	57	64	0	0	0	63	0	0	0	0	1	2	0	0	0	23	8	18	0	0	0	0	0	0	95	17	36	42
OTU_762;size=12476;	1	0	0	0	0	0	0	0	0	0	0	1	9	17	7	10	22	22	5	3	9	3	9	0	0	11	4	3	3	1	6	7	0	0	0	1	2	3	8	28	16	26	15	18	12	10	5	3	21
OTU_3889;size=2;	1	38	0	0	0	0	0	0	0	0	0	0	0	0	0	0	0	0	0	0	0	0	0	0	0	0	0	0	0	0	0	0	0	0	0	0	0	0	0	0	0	0	0	0	0	0	0	0	0
OTU_4768;size=2;	2	0	0	0	0	0	0	0	0	0	0	0	0	0	0	0	0	0	0	0	2	0	0	0	0	0	0	0	0	0	0	0	0	0	0	0	0	0	0	0	0	0	0	0	0	0	0	0	0
OTU_560;size=65;	1	7	1	1	0	0	0	0	0	0	0	0	0	0	0	0	1	0	0	0	0	0	0	0	0	0	0	0	0	0	0	1	0	0	1	0	2	6	0	1	5	3	0	0	0	0	0	0	0
OTU_3543;size=270;	3	32	2	0	5	0	1	0	0	12	3	0	142	487	127	30	31	44	10	10	66	4	12	4	0	12	14	4	4	4	1	13	9	3	5	9	5	2	9	11	27	15	15	6	4	1	0	3	40
OTU_1062;size=40;	1	2	0	0	3	0	10	0	0	0	0	0	0	0	0	3	1	4	0	0	1	0	0	0	0	0	0	2	2	2	0	0	0	0	0	0	0	0	0	1	1	1	0	0	0	0	0	0	0
OTU_1346;size=60;	1	14	0	0	0	0	0	0	0	0	0	0	0	0	0	1	0	2	0	0	12	20	14	0	0	0	0	3	0	0	8	5	6	0	3	6	1	0	2	9	10	8	0	0	0	19	3	5	2
OTU_508;size=561;	1	6	2	214	4	2	11	2	3	3	3	1	1	1	1	0	2	0	1	1	5	1	2	1	0	1	0	0	0	0	0	0	0	0	0	1	5	0	0	0	4	3	7	2	2	0	0	4	4
OTU_44;size=36060;	1	36	0	102	313	76	1936	15	53	68	57	28	2	0	1	100	185	121	0	328	57	94	113	0	56	0	141	36	26	43	1	1	0	411	364	113	0	0	24	232	247	212	0	0	0	205	27	78	135
OTU_195;size=4723;	2	0	0	0	10	0	39	0	0	0	29	0	0	0	0	20	43	30	2	28	61	10	18	2	12	1	18	50	44	34	4	6	1	0	0	0	0	0	81	185	81	51	4	3	0	16	8	17	292
OTU_1469;size=4;	1	0	0	0	0	0	0	0	0	0	0	0	5	1	0	0	0	0	0	0	0	0	0	0	0	0	0	0	0	0	0	0	0	0	0	0	2	28	0	0	0	0	0	0	0	0	0	0	0
OTU_1615;size=374;	1	190	3	85	1	57	28	992	676	89	9	0	0	0	0	7	14	17	0	24	0	0	0	0	122	0	10	159	120	160	0	0	0	21	26	25	0	0	3	16	37	19	0	0	0	0	0	0	11
OTU_3261;size=36;	1	7	0	0	0	0	0	0	0	0	0	0	2	8	3	0	0	0	0	0	91	48	48	0	0	0	0	0	0	0	1	3	2	0	0	0	0	0	0	0	0	0	0	0	0	26	11	6	3
OTU_464;size=158;	1	10	1	149	1	2	3	0	0	2	0	0	0	0	0	1	0	0	1	0	2	1	1	0	0	1	0	0	0	0	0	1	0	0	0	0	0	0	0	0	0	0	0	0	0	0	0	0	0
OTU_357;size=347;	1	16	1	0	4	0	5	2	4	0	1	2	0	0	0	0	0	0	0	9	13	2	6	0	0	0	4	8	2	14	1	3	0	0	0	0	0	0	1	0	0	0	0	0	0	0	0	0	5
OTU_1859;size=42;	1	0	0	0	0	0	0	0	0	0	0	0	0	1	0	0	0	0	0	1	7	2	4	0	0	0	1	3	1	3	0	0	0	0	0	0	0	0	2	0	0	0	0	0	0	0	1	0	2
OTU_397;size=246;	1	3	0	2	1	0	8	0	0	0	0	0	3	3	2	0	0	0	0	0	0	0	0	0	0	0	0	2	1	0	1	0	0	2	0	6	19	5	0	0	0	0	0	0	0	0	0	0	0
OTU_402;size=199;	1	3	0	0	0	0	0	0	0	0	0	0	0	0	0	0	0	0	0	1	0	0	0	0	0	0	0	3	4	0	0	0	0	0	0	0	0	0	0	0	0	0	0	0	0	0	1	1	1
OTU_793;size=21;	2	2	0	0	0	0	0	0	0	0	0	0	0	0	0	0	0	0	0	0	0	0	1	0	0	0	0	1	0	0	0	2	1	0	0	0	0	0	0	0	0	0	0	0	0	1	0	0	0
OTU_63;size=25298;	1	44	1	0	0	103	0	4	105	119	126	21	0	1	0	0	1	0	17	76	159	330	380	515	0	60	38	0	0	0	3	0	1	0	0	0	3	8	6	0	0	0	208	223	40	140	37	53	5
OTU_729;size=30;	1	2	0	0	0	0	0	0	0	0	0	0	0	3	0	0	0	0	0	0	2	2	0	0	0	0	0	0	0	0	0	0	0	0	0	0	2	0	0	0	0	0	0	0	0	2	1	1	0
OTU_148;size=7292;	1	0	0	0	0	130	0	25	170	134	266	50	65	64	19	0	0	0	0	0	0	0	0	1	0	0	0	0	0	0	1	0	0	0	0	0	13	44	0	0	0	0	0	0	0	0	0	0	0
OTU_331;size=401;	0	24	9	0	1	0	37	0	0	29	8	0	0	1	0	1	6	1	0	3	3	2	2	0	0	0	1	0	3	2	0	8	1	0	1	0	0	3	5	4	2	10	0	0	0	8	1	3	19
OTU_820;size=68;	0	6	0	0	1	0	4	0	0	1	0	0	2	2	2	8	7	10	4	3	9	5	3	4	11	7	3	3	4	4	10	14	4	5	8	7	1	0	0	1	0	1	0	0	0	0	0	0	1
OTU_13;size=175460;	0	188	305	608	2644	99	10898	29	137	101	60	38	8	9	2	675	2169	1546	11	810	43	109	124	9	2533	3	409	1761	829	2094	98	178	63	1516	2738	472	373	96	199	1362	929	517	1	1	0	395	310	315	400
OTU_52;size=32066;	0	180	34	201	253	5	3	32	79	559	46	4	4	12	6	241	164	220	29	234	2345	594	879	34	68	45	107	14	28	25	186	573	232	8	0	4	17	6	108	31	98	59	0	0	2	661	84	289	478
OTU_669;size=182;	0	40	3	0	2	171	38	4	11	49	23	10	0	1	0	1	1	3	5	0	2	1	6	4	0	7	2	0	0	0	0	0	0	5	2	1	1	0	0	0	1	1	25	22	4	0	0	1	1
OTU_365;size=322;	0	49	1	0	0	0	0	0	0	0	0	0	1	5	0	0	0	0	0	0	0	0	0	0	0	0	0	0	0	0	0	0	0	0	0	0	7	60	0	0	0	0	0	0	0	0	0	0	0
OTU_278;size=1306;	0	31	0	0	0	0	0	0	0	0	0	0	0	0	0	0	0	0	0	24	51	85	91	0	0	0	9	0	0	0	1	7	4	0	0	0	2	2	11	0	0	0	0	0	0	34	11	19	8
OTU_92;size=9127;	0	51	8	10	22	1	48	14	114	142	5	0	3	3	0	18	8	11	396	64	15	5	11	412	0	745	25	0	0	1	26	105	29	6	0	3	31	8	37	5	18	12	992	666	283	13	1	5	253
OTU_106;size=9791;	0	52	0	0	0	0	0	0	0	0	0	0	5	19	1	0	0	0	0	0	591	1006	1242	0	0	0	0	0	0	0	0	0	0	0	0	0	31	111	0	0	0	0	0	0	0	856	182	435	0
OTU_253;size=1244;	0	81	5	7	0	0	41	1368	0	73	16	0	0	1	0	3	5	9	0	0	0	0	0	0	0	0	0	0	1	1	0	0	0	0	0	0	2	1	0	1	7	4	0	0	0	0	0	0	0
OTU_1777;size=670;	0	184	214	0	5	0	7	0	0	0	99	0	2	0	0	8	23	15	4	87	535	163	136	4	0	10	51	12	7	24	0	0	0	0	0	0	0	1	74	10	8	2	53	8	17	87	66	40	344
OTU_528;size=135;	0	3	0	79	0	0	1	6	6	7	0	0	0	0	0	0	1	0	1	0	0	0	0	1	0	6	1	0	0	1	0	0	0	0	0	5	1	0	0	0	0	2	1	1	0	0	0	0	2
OTU_145;size=4548;	0	21	0	0	31	2	79	0	3	2	5	0	2	1	0	35	73	50	0	47	39	57	77	0	64	0	14	26	23	31	2	9	4	40	55	9	0	8	8	76	25	17	0	0	0	45	3	24	16
OTU_977;size=21;	0	1	0	0	0	0	0	0	0	0	0	0	0	0	0	0	0	0	0	0	0	1	0	0	0	0	0	1	1	0	0	0	0	0	0	0	0	0	0	0	0	0	0	0	0	1	0	0	0
OTU_794;size=28;	0	2	0	0	0	0	0	2	0	1	0	0	0	0	0	8	2	2	0	0	0	0	0	0	0	0	0	1	0	0	0	0	0	0	0	0	0	0	0	2	3	0	0	0	0	0	0	0	0
OTU_272;size=2257;	0	107	5	568	14	38	81	37	25	31	1	0	1	3	0	8	7	5	3	4	2	0	1	2	0	12	2	1	2	3	0	5	1	44	25	135	2	0	9	2	10	6	5	6	0	1	0	0	3
OTU_206;size=2989;	0	156	0	0	0	74	0	0	0	0	0	0	12	21	5	0	0	0	133	26	18	3	12	122	0	198	20	0	0	0	4	9	3	0	0	0	22	35	39	0	0	0	193	125	49	20	4	7	37
OTU_522;size=95;	0	25	0	0	0	0	0	0	0	0	0	0	1	0	0	0	0	0	0	0	0	0	0	0	0	0	0	0	0	0	0	0	0	0	0	0	6	5	0	0	0	0	0	0	0	0	0	0	0
OTU_810;size=84;	0	5	0	0	0	0	0	0	0	0	0	0	2	1	0	0	1	0	0	3	0	0	0	0	0	0	0	0	0	0	0	0	0	0	0	0	2	1	0	0	0	0	0	0	0	0	0	0	1
OTU_2234;size=552;	0	18	0	11	0	0	0	25	62	57	2	0	0	0	0	1	0	0	12	4	72	9	22	15	0	29	2	0	0	0	1	3	0	0	0	0	1	0	1	1	0	2	1	2	0	24	3	17	4
OTU_559;size=74;	0	13	0	0	1	0	10	0	0	0	0	0	0	0	1	0	0	2	0	1	0	0	0	0	0	0	0	0	0	0	0	1	0	1	1	3	0	0	0	0	0	0	0	0	0	0	0	0	0
OTU_1836;size=351;	0	78	0	0	4	2	16	123	0	7	11	0	2	0	0	29	42	40	1	106	24	7	6	3	0	6	50	12	12	11	1	2	1	3	67	19	0	0	43	28	27	26	21	1	6	1	0	0	243
OTU_250;size=1727;	0	8	3	6	1903	0	1	0	0	22	0	0	1	2	0	3	5	5	0	0	1	0	0	0	0	0	0	0	0	0	0	0	0	0	0	0	26	1	0	3	12	9	0	0	0	2	0	1	0
OTU_905;size=25;	0	1	0	0	0	35	0	0	1	1	3	0	0	0	0	0	1	0	0	0	0	0	0	0	0	0	0	0	0	0	0	0	0	0	0	0	0	0	0	0	0	0	0	0	0	0	0	0	0
OTU_505;size=88;	0	6	0	0	0	0	0	0	0	0	0	0	2	2	0	0	0	0	0	0	9	4	0	0	0	0	0	0	0	0	0	0	0	0	0	0	3	3	0	0	0	0	0	0	0	2	0	2	0
OTU_297;size=601;	0	64	3	593	0	42	1	12	0	2	1	1	0	0	0	0	0	0	0	0	0	0	0	0	0	1	0	0	1	0	0	0	0	0	0	2	1	2	0	1	0	0	1	1	1	0	0	0	0
OTU_320;size=682;	0	11	0	69	0	0	0	1	131	28	0	0	0	0	0	0	0	0	1	2	13	1	1	2	0	7	1	0	0	0	0	1	1	0	0	0	12	0	0	0	0	0	1	0	0	3	6	3	0
OTU_498;size=290;	0	28	0	0	10	0	60	0	0	0	0	0	0	4	1	0	0	0	0	0	3	2	2	0	0	0	0	0	0	1	0	0	0	0	0	0	3	30	0	0	0	0	0	0	0	3	0	2	1
OTU_5075;size=2;	0	2	0	0	0	0	0	0	0	0	0	0	0	0	0	0	0	0	0	0	0	0	0	0	0	0	0	0	0	0	0	0	0	0	0	0	0	0	0	0	0	0	0	0	0	0	0	0	0
OTU_580;size=70;	0	1	0	0	0	0	0	0	0	0	0	0	0	0	0	9	12	13	2	0	0	0	0	0	0	2	0	0	0	0	0	0	0	0	0	0	0	0	0	1	14	1	0	1	1	0	0	0	0
OTU_80;size=15077;	0	46	1	6854	2069	83	50	3927	1345	134	0	0	4	6	6	1	3	7	13	1	3	14	5	19	216	25	7	3	1	2	0	1	7	1	2	32	0	0	9	2	0	0	106	26	5	2	7	7	5
OTU_723;size=27;	0	8	0	0	0	0	0	0	0	0	0	0	0	1	0	0	0	0	0	0	5	1	0	0	0	0	0	1	0	0	0	0	0	0	0	0	1	0	0	0	0	0	0	0	0	4	0	1	0
OTU_182;size=2235;	0	5	0	0	0	0	0	0	0	0	0	0	0	4	0	0	1	0	0	0	0	0	0	0	0	0	0	0	0	0	146	190	78	0	0	0	4	123	0	0	0	0	0	0	0	0	0	0	0
OTU_688;size=80;	0	42	7	0	0	0	0	0	0	2	0	0	0	0	0	0	0	0	0	0	0	0	0	0	0	0	0	0	0	0	0	0	0	1	1	9	0	0	0	0	0	0	0	0	0	0	0	0	0
OTU_454;size=163;	0	15	9	2	15	5	1	76	34	14	3	0	0	0	0	0	0	0	0	0	2	5	0	0	0	0	0	0	0	0	0	0	0	0	0	0	0	1	0	0	0	3	0	0	0	0	0	0	0
OTU_246;size=1066;	0	17	35	20	52	1	237	240	180	16	5	0	0	0	0	16	12	8	0	0	0	0	0	0	0	0	0	1	0	1	0	0	0	7	5	19	0	0	0	13	47	22	1	0	0	0	0	0	1
OTU_1019;size=94;	0	12	0	0	0	36	0	0	208	4	0	0	1	0	1	0	0	0	0	1	0	1	1	0	0	1	0	0	0	0	0	0	1	0	0	0	0	0	1	0	0	0	1	1	0	0	0	0	0
OTU_956;size=11;	0	4	0	0	0	0	0	0	0	0	0	0	0	0	0	0	0	0	0	1	0	0	0	0	0	0	0	0	0	0	0	0	0	0	0	1	0	0	0	0	0	0	0	0	0	0	0	0	0
OTU_760;size=219;	0	10	2	1	0	0	0	8	0	2	0	0	4	2	0	6	6	6	0	0	3	2	0	0	0	0	0	2	4	3	0	0	0	3	3	9	7	1	10	6	1	3	0	0	0	2	0	4	19
OTU_4828;size=2;	0	1	0	0	0	0	2	0	0	0	0	0	0	1	0	4	0	0	0	1	0	0	0	0	0	0	0	0	0	0	0	0	0	0	0	0	5	1	0	2	0	0	0	0	0	0	0	0	0
OTU_439;size=123;	0	3	0	0	0	0	0	1	0	0	0	0	0	0	0	0	0	0	0	0	0	0	0	0	0	0	0	0	0	0	0	0	0	0	0	0	0	0	0	0	0	0	0	0	0	0	0	0	0
OTU_576;size=72;	0	8	0	0	0	0	1	0	0	1	0	0	0	1	1	0	0	0	0	0	3	1	1	0	0	0	0	0	0	0	1	0	0	0	0	0	3	2	1	0	0	0	0	0	0	0	0	0	1
OTU_370;size=591;	0	3	0	0	0	0	0	0	0	0	0	0	0	0	0	0	0	0	0	0	14	19	16	0	0	0	0	0	0	0	12	40	13	0	0	0	9	0	0	0	0	0	0	0	0	36	0	19	0
OTU_664;size=74;	0	1	3	1	0	3	0	23	34	4	4	1	0	0	0	7	5	5	0	0	0	0	0	0	0	0	0	0	0	0	0	0	0	0	0	0	0	0	0	2	6	1	0	0	0	0	0	0	0
OTU_352;size=1114;	0	2	6	31	83	0	21	0	1	41	0	0	0	0	0	19	20	17	2	0	1	0	1	4	0	6	4	4	1	2	0	0	0	6	16	5	0	0	0	36	18	28	6	2	2	0	0	0	1
OTU_443;size=170;	0	4	1	0	1	0	47	0	0	1	2	0	0	0	0	1	1	1	0	0	0	0	0	0	20	0	0	2	4	3	0	1	0	0	0	0	2	0	0	0	0	0	0	0	0	0	0	0	0
OTU_1816;size=285;	0	8	1	0	0	0	0	0	0	0	0	0	18	47	14	0	4	1	0	23	223	80	67	0	0	0	24	32	37	48	5	22	11	0	1	1	1	1	34	1	2	1	1	0	0	20	10	10	81
OTU_373;size=235;	0	13	0	0	0	0	0	0	54	62	14	0	0	1	0	0	0	0	0	0	0	0	0	0	118	1	0	0	0	0	0	0	0	0	1	0	0	0	0	0	0	0	1	0	0	0	0	0	0
OTU_1294;size=5;	0	2	0	0	0	0	1	0	0	0	0	0	0	0	0	0	0	0	0	0	0	0	0	0	0	0	0	0	0	0	0	0	0	0	0	0	2	0	0	0	0	0	0	0	0	0	0	0	0
OTU_3047;size=4;	0	1	0	0	0	0	0	0	0	0	0	0	0	0	0	0	0	0	0	0	3	3	0	0	0	0	0	0	0	0	0	0	0	0	0	0	0	0	0	0	0	0	0	0	0	0	1	0	0
OTU_451;size=246;	0	6	0	1	0	0	20	0	0	0	0	0	0	0	0	0	0	0	0	4	5	5	2	0	0	0	1	0	0	0	2	1	0	0	0	0	3	0	3	0	0	0	0	0	0	10	3	1	7
OTU_942;size=147;	0	14	0	0	0	0	0	0	0	0	0	0	0	0	0	0	0	0	0	0	5	5	3	0	0	0	0	0	0	0	0	0	0	0	0	0	0	0	0	0	0	0	0	0	0	11	6	8	0
OTU_897;size=13;	0	1	0	0	0	1	0	0	0	0	0	0	0	0	0	0	0	0	0	0	0	0	0	0	0	0	0	0	0	0	0	0	0	0	0	0	0	0	0	0	0	0	0	0	0	0	0	0	0
OTU_1097;size=165;	0	1	0	0	0	0	1	0	0	0	0	0	1	2	0	3	12	11	0	2	84	31	43	0	1	0	0	1	0	0	4	6	5	0	0	1	0	8	2	2	4	3	0	0	0	15	10	15	5
OTU_135;size=11603;	0	3	0	1	33	0	132	0	0	0	8	0	0	0	0	621	536	431	0	154	1	0	0	0	540	1	83	174	195	258	1	0	1	0	0	0	0	0	157	52	122	52	0	0	0	3	7	22	511
OTU_1310;size=158;	0	2	0	0	0	0	0	0	1	0	0	0	2	5	1	1	1	2	6	5	2	2	0	6	0	6	1	5	5	5	1	12	2	0	3	3	0	0	0	1	1	0	0	2	2	0	0	0	4
OTU_592;size=94;	0	1	0	0	0	0	0	0	0	0	0	0	12	8	3	0	0	0	0	0	0	0	0	0	0	0	0	0	0	0	0	0	0	0	0	0	6	65	0	0	0	0	0	0	0	0	0	0	0
OTU_1145;size=51;	0	29	0	0	0	0	0	0	0	0	0	0	1	1	0	0	0	0	0	0	0	0	0	0	0	0	0	0	0	0	0	0	0	0	0	0	0	3	0	0	0	0	0	0	0	0	0	0	0
OTU_216;size=2962;	0	12	0	0	0	0	0	0	0	0	0	0	0	0	0	0	0	0	0	0	1	14	4	0	0	0	0	0	0	0	19	42	17	0	0	0	6	52	0	0	0	0	0	0	0	17	1	4	0
OTU_1258;size=163;	0	6	0	0	0	0	1	0	0	0	0	0	8	20	10	0	0	0	0	4	22	10	4	0	0	0	3	14	13	9	0	2	0	0	0	0	0	3	6	0	0	0	0	0	0	5	3	2	11
OTU_267;size=1132;	0	10	0	0	0	0	0	0	0	0	0	0	0	0	0	0	0	0	0	0	2	7	7	0	0	0	1	0	2	0	36	38	21	0	0	0	0	0	0	0	0	0	0	0	0	14	3	4	2
OTU_356;size=281;	0	1	1	1	0	2	16	0	2	5	1	1	0	1	0	0	0	3	0	0	3	0	1	0	0	0	1	0	0	1	0	3	1	2	1	3	4	2	0	0	2	0	0	0	0	0	1	1	0
OTU_539;size=79;	0	2	0	0	0	0	6	0	0	0	0	0	0	1	0	0	0	0	0	0	9	5	2	0	0	0	0	0	0	1	2	0	0	0	0	0	4	4	1	0	0	0	0	0	0	8	1	2	4
OTU_796;size=1232;	0	1	0	0	0	41	0	1	6	2	11	1	84	37	20	0	0	0	108	0	0	0	1	241	0	98	0	0	0	0	6	9	5	0	0	0	7	54	0	0	0	0	4	1	1	0	0	0	0
OTU_36;size=42010;	0	5	223	32	1644	22	10791	0	0	32	11	0	0	0	0	95	261	171	1	10	3	8	15	1	227	0	3	136	61	93	2	2	2	159	200	48	0	0	0	7	6	4	0	0	0	8	0	4	1
OTU_178;size=2054;	0	17	0	0	0	0	0	0	0	0	0	0	109	53	17	0	0	0	0	0	0	0	0	0	0	0	0	0	0	0	1	0	0	0	0	0	0	17	0	0	0	0	0	0	0	0	0	0	0
OTU_1246;size=5;	0	2	0	0	0	0	0	0	0	0	0	0	0	0	0	0	0	0	0	0	0	0	0	0	0	0	0	0	0	0	0	0	1	0	0	0	0	0	0	0	0	0	0	0	0	0	0	0	0
OTU_1035;size=9;	0	1	0	0	0	0	0	0	0	0	0	1	0	0	0	0	0	1	0	0	0	0	0	0	0	1	0	2	0	1	0	0	0	0	0	0	0	0	0	0	0	0	0	1	1	0	0	0	0
OTU_3897;size=2;	0	4	0	0	0	0	1	0	0	0	0	0	0	0	0	0	0	0	0	0	0	0	0	0	0	0	0	0	0	0	0	0	0	0	0	0	5	0	0	0	0	0	0	0	0	0	0	0	1
OTU_1161;size=11;	0	4	0	0	0	0	1	0	0	0	0	0	0	0	0	0	0	0	1	0	1	1	0	0	0	0	1	2	0	1	1	0	0	0	0	0	0	1	0	0	0	0	0	0	0	0	0	2	0
OTU_3056;size=2;	0	1	0	0	0	0	0	0	0	0	0	0	0	0	0	0	0	0	0	0	0	0	0	0	0	0	0	0	0	0	0	0	0	0	0	0	0	0	0	0	0	0	0	0	0	0	0	0	0
OTU_3670;size=4;	0	8	0	0	0	0	0	0	0	0	0	0	0	0	0	0	0	0	0	0	0	0	0	0	0	0	0	0	0	0	5	4	2	0	0	0	3	25	0	0	0	0	0	0	0	0	0	0	0
OTU_649;size=49;	0	5	1	0	0	0	0	0	0	0	0	0	2	1	0	0	0	0	0	0	0	0	0	0	0	0	0	0	0	0	0	0	0	0	0	0	2	6	0	0	0	0	0	0	0	0	0	0	0
OTU_635;size=752;	0	4	0	0	0	0	0	32	0	0	0	0	1	1	2	0	0	0	0	0	0	0	0	0	0	0	0	1	0	1	0	0	0	82	111	221	0	0	0	2	1	1	0	0	0	0	0	0	4
OTU_283;size=498;	0	7	1	0	0	0	0	0	0	0	0	0	13	37	7	0	0	0	0	0	0	0	0	0	0	0	0	0	0	0	0	0	0	0	0	0	63	20	0	0	0	0	0	0	0	0	0	0	0
OTU_1281;size=33;	0	1	0	0	0	0	0	0	0	0	0	0	0	0	0	0	0	1	10	0	2	0	0	4	0	16	0	0	0	0	0	1	1	0	0	0	3	2	0	0	0	0	47	81	27	0	0	0	1
OTU_738;size=2357;	0	3	38	0	3	0	2	0	0	17	79	5	3	12	3	77	388	385	6	10	57	23	12	9	0	14	1	1	0	0	1	2	1	0	4	1	0	1	24	273	124	151	28	21	54	6	11	2	215
OTU_45;size=33508;	0	8	1	0	0	0	0	0	0	0	0	0	2	3	1	0	0	0	0	0	0	0	0	0	0	0	0	0	0	0	1591	2355	1259	0	0	0	1	23	0	0	0	0	3	0	0	0	0	0	0
OTU_1587;size=148;	0	2	0	0	0	0	0	0	0	0	0	0	0	0	0	0	0	0	0	0	95	56	62	0	0	0	0	0	0	0	0	0	0	0	0	0	0	0	0	0	0	0	0	0	0	41	20	19	0
OTU_459;size=9510;	0	9	1	3	631	51	972	0	66	16	7	1	5	9	0	280	704	499	0	14	67	102	161	0	97	0	9	98	53	104	2	1	1	417	814	142	23	33	6	492	278	269	0	0	0	408	126	202	24
OTU_1967;size=56;	0	1	0	0	1	0	3	0	0	0	0	0	0	0	0	0	0	0	0	1	64	50	41	0	0	0	0	0	0	0	1	1	0	0	0	0	0	0	0	0	0	0	0	0	0	26	20	35	0
OTU_233;size=1734;	0	2	0	8	17	1	126	0	0	0	0	0	0	0	0	0	0	0	0	0	23	28	21	0	0	0	0	0	0	0	12	18	3	7	10	11	0	0	0	0	0	0	0	0	0	44	12	34	2
OTU_263;size=548;	0	1	0	80	9	1	541	0	0	1	0	0	0	0	0	0	0	0	0	0	0	0	0	0	0	0	0	0	0	0	0	0	0	0	0	0	0	0	0	0	0	0	0	0	0	0	0	0	0
OTU_4818;size=2;	0	1	0	0	0	0	0	0	0	0	0	0	0	0	1	0	0	0	0	0	0	0	0	0	0	0	0	0	0	0	0	0	0	0	0	0	0	0	0	0	0	0	0	0	0	0	0	0	0
OTU_815;size=17;	0	8	0	0	1	2	0	0	0	1	0	0	0	0	0	1	0	1	0	0	0	0	0	0	0	0	0	0	0	0	0	0	0	0	0	0	0	0	0	0	0	0	0	0	0	1	0	0	0
OTU_4695;size=14;	0	7	1	3	2	15	1	61	0	1	0	0	0	0	0	2	0	1	0	0	0	0	0	0	0	1	0	0	0	0	0	0	0	0	0	0	0	0	0	0	0	0	0	0	0	0	0	0	0
OTU_395;size=194;	0	1	0	0	0	0	0	1	0	0	0	0	0	0	0	0	0	0	0	2	0	1	1	0	0	0	0	0	2	0	10	10	5	0	0	0	2	9	0	0	0	0	0	0	0	0	2	2	1
OTU_2603;size=16;	0	4	0	0	0	0	0	0	0	0	0	0	0	0	0	0	0	0	0	0	0	0	0	0	0	0	0	0	0	0	0	1	3	0	0	0	0	3	0	0	0	0	0	0	0	0	0	0	0
OTU_359;size=239;	0	29	0	0	0	0	0	0	0	0	0	0	2	13	2	0	0	0	0	0	0	0	0	0	0	0	0	0	0	0	0	0	0	0	0	0	16	21	0	0	0	0	0	0	0	0	0	0	0
OTU_2957;size=4;	0	1	0	0	0	0	0	0	0	0	0	0	0	0	0	0	0	0	0	0	1	5	2	0	0	0	0	0	0	0	0	1	1	0	0	0	0	0	0	0	0	0	0	0	0	0	0	0	0
OTU_379;size=657;	0	6	1	0	0	4	2	0	10	7	6	3	2	2	0	8	8	10	0	1	56	28	32	0	34	0	1	6	1	2	0	3	1	0	0	0	3	2	2	6	9	4	0	0	0	25	7	9	0
OTU_713;size=40;	0	7	0	0	0	0	1	0	0	0	0	0	0	0	0	0	0	0	0	0	3	0	0	0	0	0	0	0	0	1	1	0	0	0	0	0	1	8	1	0	0	0	0	0	0	3	0	0	0
OTU_118;size=5281;	0	4	0	0	0	0	0	0	0	0	0	0	4	10	4	0	0	0	0	0	0	0	0	0	0	0	0	0	0	0	0	0	0	0	0	0	0	10	0	0	0	0	0	0	0	0	0	0	0
OTU_1402;size=57;	0	2	2	1	9	0	0	0	3	5	0	0	6	6	3	6	6	7	0	0	0	0	0	0	0	0	0	0	0	0	0	0	0	2	6	2	2	0	0	4	3	3	0	0	0	0	0	0	1
OTU_900;size=13;	0	1	0	0	1	0	4	0	1	0	0	0	1	0	0	0	0	1	0	0	0	0	0	0	0	0	0	0	0	0	0	0	0	0	0	0	1	0	0	0	0	0	0	0	0	1	0	0	0
OTU_1442;size=4;	0	2	0	0	0	0	0	0	0	0	0	0	0	0	0	0	0	0	0	0	0	0	0	0	0	0	0	0	0	0	0	0	0	0	0	0	0	0	0	0	0	0	0	0	0	0	0	0	0
OTU_2477;size=16;	0	1	0	0	0	0	0	0	0	0	0	0	0	0	0	0	0	0	0	0	0	0	0	0	0	0	1	0	0	0	0	0	0	0	0	0	0	0	3	0	0	0	0	0	0	1	2	0	4
OTU_394;size=285;	0	2	0	1	0	0	0	0	0	3	0	0	0	0	0	0	0	0	0	0	0	0	0	0	64	0	0	16	7	25	0	0	0	0	0	0	0	0	0	0	0	0	0	0	0	0	0	0	0
OTU_1892;size=7;	0	1	0	0	0	0	0	0	0	0	0	0	0	0	0	0	0	0	0	0	0	0	0	0	0	0	0	0	0	0	0	0	0	0	0	0	0	0	0	0	0	0	0	0	0	0	0	0	0
OTU_1248;size=14;	0	10	0	0	0	0	0	0	0	0	0	0	0	0	0	0	0	0	0	0	0	0	0	0	0	0	0	0	0	0	2	2	0	0	1	0	0	0	1	0	0	0	0	0	0	0	0	0	0
OTU_859;size=15;	0	1	0	0	0	0	0	0	20	3	0	0	0	0	0	0	0	0	0	0	0	0	0	0	0	0	0	0	0	0	0	0	0	0	0	0	0	0	0	0	0	0	0	0	0	0	0	0	0
OTU_1455;size=6;	0	1	0	0	0	0	0	0	0	0	0	0	0	0	0	0	1	1	0	0	0	0	0	0	0	0	0	0	0	0	0	0	0	1	0	0	0	0	0	0	0	0	0	0	0	0	0	0	0
OTU_1167;size=79;	0	1	0	0	0	0	0	0	0	0	0	0	0	0	0	0	1	1	0	2	1	0	0	0	0	0	0	0	0	1	0	0	0	0	0	0	0	1	1	3	0	0	0	0	0	1	1	0	0
OTU_689;size=76;	0	7	0	0	0	0	0	0	0	0	0	0	1	2	0	0	0	0	0	1	0	0	0	0	0	0	1	0	0	0	0	1	1	0	0	0	0	0	0	0	0	0	0	0	0	0	0	0	2
OTU_4285;size=2;	0	2	0	0	0	0	0	0	0	0	0	0	0	0	0	0	0	0	0	0	1	0	3	0	0	0	0	0	0	0	1	1	0	0	0	0	0	0	0	0	0	0	0	0	0	1	1	0	0
OTU_1096;size=53;	0	1	0	0	0	0	0	0	0	0	0	0	0	0	0	0	0	0	0	0	0	0	0	0	0	0	0	0	0	0	0	0	0	0	0	0	0	4	0	0	0	0	0	0	0	0	0	0	0
OTU_5222;size=2;	0	1	0	0	0	0	0	0	0	0	0	0	0	0	0	0	0	0	1	0	0	0	0	0	0	0	0	0	0	0	0	0	0	0	0	0	0	0	0	0	0	0	0	0	0	0	0	0	0
OTU_4984;size=2;	0	1	0	0	0	0	0	0	0	0	1	0	0	0	0	0	0	0	0	1	0	0	0	0	0	0	0	0	0	0	0	3	2	0	0	0	0	0	0	0	0	0	0	0	0	0	0	0	0
OTU_1522;size=34;	0	7	0	0	0	0	1	0	0	0	12	0	0	0	0	0	0	0	0	0	0	0	2	0	0	0	0	0	0	0	0	0	0	0	2	0	0	0	0	0	0	0	0	0	0	0	0	0	0
OTU_908;size=14;	0	1	0	0	0	0	0	0	0	0	0	0	0	0	0	0	0	0	0	0	0	0	0	0	0	0	0	0	0	0	0	0	0	0	0	0	0	0	0	0	1	0	0	0	0	1	0	0	0
OTU_455;size=128;	0	1	0	0	0	0	0	0	0	0	0	0	0	0	0	0	0	0	0	0	0	0	0	0	0	0	0	0	0	0	0	0	0	0	0	0	3	19	0	0	0	0	0	0	0	0	0	0	0
OTU_1664;size=32;	0	1	0	0	0	0	0	0	0	0	0	0	0	3	0	1	0	4	0	3	3	3	7	0	0	0	1	0	0	0	5	4	0	0	1	0	0	0	1	0	0	0	0	0	0	0	0	0	3
OTU_928;size=12;	0	7	0	0	0	0	0	0	0	0	0	0	0	0	0	0	0	0	0	0	0	0	0	0	0	0	0	0	0	0	0	0	0	0	0	0	0	0	0	0	0	0	0	0	0	0	0	0	0
OTU_323;size=362;	0	4	0	0	1	1	3	1	0	0	0	0	0	0	0	0	0	0	0	0	15	8	10	0	0	0	1	0	0	0	8	13	10	0	0	0	0	0	0	0	0	0	0	0	0	7	2	3	2
OTU_948;size=1045;	0	5	0	0	0	0	0	0	0	5	0	0	24	37	7	0	0	0	0	0	0	0	0	1	2	1	0	0	1	0	128	238	62	1	0	0	3003	709	0	0	0	0	0	0	0	0	1	0	0
OTU_177;size=2942;	0	1	9	24	2042	2	8	15	198	8	6	0	0	0	0	6	5	6	0	0	0	0	0	0	0	0	0	0	0	1	0	0	0	58	15	74	0	1	0	2	9	2	0	0	0	0	0	0	0
OTU_617;size=69;	0	2	0	1	0	0	2	1	4	1	1	0	0	0	1	0	2	0	1	0	0	0	0	0	0	0	0	0	0	0	0	0	0	0	0	0	0	0	1	0	1	1	0	0	1	0	0	0	0
OTU_486;size=100;	0	5	0	0	0	0	0	0	0	0	0	0	0	0	0	0	0	1	1	1	1	1	0	0	0	2	0	0	0	1	0	0	0	0	0	0	1	0	0	0	0	2	0	0	0	0	0	0	0
OTU_64;size=14711;	0	2	43	0	207	93	1321	87	46	99	55	142	0	0	0	373	613	482	18	142	42	13	6	21	146	24	89	147	124	271	5	5	4	0	0	0	0	0	175	284	47	273	279	26	43	15	6	7	468
OTU_399;size=295;	0	1	0	0	0	0	0	0	0	0	0	0	87	55	19	0	0	0	0	0	0	0	0	0	0	0	0	0	0	0	0	0	0	0	0	0	0	4	0	0	0	0	0	0	0	0	0	0	0
OTU_2349;size=8;	0	3	0	0	0	0	0	0	0	0	0	0	0	0	0	0	0	0	0	0	2	1	2	0	0	0	0	0	0	0	2	0	0	0	0	0	0	8	0	0	0	0	0	0	0	0	0	0	0
OTU_899;size=13;	0	1	0	0	1	0	8	0	0	0	0	0	0	0	0	0	0	0	0	0	0	0	0	0	0	0	0	0	0	0	0	0	0	0	0	0	0	0	0	0	0	0	0	0	0	0	0	0	0
OTU_1021;size=1493;	0	2	109	0	37	2	2	0	52	5	89	15	129	343	110	248	550	604	49	91	263	103	76	66	0	153	43	128	96	115	2	9	7	26	166	188	0	5	85	206	242	171	79	57	182	16	19	11	197
OTU_1899;size=3;	0	2	0	0	1	0	1	0	0	0	0	0	0	0	0	0	0	0	0	0	0	0	0	0	0	0	0	0	0	0	0	0	0	0	0	0	0	0	0	0	0	0	0	0	0	0	0	0	0
OTU_787;size=21;	0	6	0	0	0	0	0	0	0	0	0	0	0	0	0	0	0	0	0	0	0	0	0	0	0	0	0	1	0	0	1	1	0	0	0	0	0	0	3	0	0	0	0	0	0	0	0	0	3
OTU_708;size=1264;	0	9	0	16	29	5	4	14	84	12	0	1	9	9	2	12	14	15	0	12	4	0	2	1	1	2	8	1	3	1	0	4	0	2	2	4	0	0	10	5	13	5	2	1	0	0	0	0	22
OTU_1649;size=21;	0	1	0	0	0	0	0	0	0	0	0	0	0	0	0	0	0	0	0	0	2	3	0	0	0	0	0	0	0	0	6	13	6	0	0	0	0	0	0	0	0	0	0	0	0	0	0	2	0
OTU_843;size=36;	0	2	0	0	0	0	0	0	0	0	1	0	0	1	1	2	3	2	0	0	1	1	0	0	0	0	0	0	0	0	0	0	0	0	0	0	3	1	0	0	4	0	0	0	0	0	0	0	0
OTU_66;size=11286;	0	3	255	0	0	2401	0	0	0	0	0	291	1	0	0	167	257	368	0	28	0	0	0	0	0	0	5	5	4	5	0	0	0	0	0	0	0	1	1	539	1060	2061	1	0	0	0	0	0	5
OTU_5323;size=2;	0	1	0	0	0	0	0	0	0	0	0	0	0	1	0	0	0	1	0	1	0	1	0	0	0	0	0	0	0	0	0	0	0	0	0	0	0	0	0	2	2	0	0	0	0	0	0	0	0
OTU_2509;size=10;	0	1	0	0	0	0	0	0	0	0	0	0	0	0	0	0	0	0	0	0	1	1	0	0	0	0	0	0	0	0	0	0	0	0	0	0	0	0	0	0	0	0	0	0	0	0	0	0	0
OTU_574;size=1991;	0	2	0	2	239	1	493	7	37	5	21	10	0	0	0	0	0	1	0	137	157	62	80	1	12	0	28	106	132	123	3	3	7	0	0	0	0	0	14	0	0	0	0	0	0	23	60	22	71
OTU_5502;size=2;	0	1	0	0	0	0	0	0	0	0	0	0	0	0	0	0	0	0	0	0	0	0	0	0	0	0	0	0	0	0	0	0	0	0	0	0	0	0	0	0	0	0	0	0	0	0	0	0	0
OTU_2672;size=36;	0	2	0	0	0	0	0	0	0	0	0	0	5	22	5	0	0	0	0	0	0	0	0	0	0	0	0	0	0	0	0	0	0	0	0	0	0	1	0	0	0	0	0	0	0	0	0	0	0
OTU_1218;size=13;	0	2	0	0	0	0	0	0	0	0	0	0	0	0	1	0	0	0	0	0	0	0	0	0	0	0	0	0	0	0	0	0	0	0	0	0	0	1	0	0	0	0	0	0	0	0	0	0	0
OTU_230;size=932;	0	10	0	52	0	0	0	4	0	0	0	0	0	0	0	2	2	3	8	0	0	0	0	5	0	10	0	1	1	0	0	0	0	0	0	0	0	0	0	2	2	1	14	16	6	0	0	0	0
OTU_4206;size=2;	0	1	0	0	0	0	0	0	0	0	0	1	0	0	0	0	0	0	0	0	0	0	0	0	0	0	0	0	0	0	0	0	0	0	0	0	0	0	0	0	0	0	0	0	0	0	0	0	0
OTU_984;size=317;	0	1	0	0	0	0	0	0	0	0	5	0	0	0	0	11	37	50	0	11	2	0	0	0	0	0	13	13	15	22	0	0	0	0	0	0	0	0	15	10	8	5	0	0	0	0	1	1	60
OTU_4146;size=2;	0	2	0	0	0	0	0	0	0	0	0	0	0	0	0	0	0	0	0	0	2	0	1	0	0	0	0	0	0	0	2	3	1	0	0	0	0	0	0	0	0	0	0	0	0	1	0	1	0
OTU_520;size=220;	0	5	2	83	0	0	10	13	0	26	0	0	1	0	0	0	1	0	0	0	3	0	0	0	0	2	0	0	0	0	0	1	1	0	1	0	3	1	0	0	2	1	2	4	3	0	0	1	1
OTU_684;size=287;	0	4	0	0	0	0	0	0	0	0	0	0	1	0	0	0	0	0	0	3	0	0	0	0	0	0	0	1	1	3	0	0	0	20	14	18	0	0	2	0	0	0	0	0	0	0	0	0	1
OTU_4960;size=2;	0	2	0	0	0	0	0	0	0	0	0	0	0	0	0	1	0	0	0	0	0	0	0	1	0	0	0	0	0	0	0	0	0	0	0	0	0	0	0	0	0	0	0	0	0	0	0	0	0
OTU_5426;size=2;	0	2	0	0	0	0	5	0	0	0	0	0	0	0	0	1	1	0	0	0	0	1	1	0	0	0	0	0	0	1	1	2	0	0	0	0	0	0	0	1	0	0	0	0	0	0	1	0	0
OTU_1539;size=6;	0	1	0	0	0	0	0	0	0	0	0	0	0	0	0	0	1	0	0	0	0	0	0	0	0	0	0	0	0	0	0	0	0	0	0	0	0	0	0	0	1	0	0	0	0	0	0	0	0
OTU_2488;size=6;	0	2	0	0	0	0	0	0	0	0	0	0	0	6	1	0	0	0	0	0	2	0	0	0	0	0	0	0	0	0	0	0	0	0	0	0	0	0	0	0	0	0	0	0	0	0	0	0	0
OTU_3717;size=6;	0	1	0	0	0	0	0	0	0	0	0	0	0	0	0	0	0	0	0	2	0	0	2	0	0	0	0	0	0	0	0	0	0	0	0	0	0	0	0	0	0	0	0	0	0	3	3	6	2
OTU_739;size=24;	0	2	0	0	0	0	0	0	0	0	0	0	1	0	0	0	1	0	0	0	0	0	0	0	0	1	0	0	0	0	0	0	0	0	0	0	0	0	0	0	1	0	0	0	0	0	0	0	0
OTU_1486;size=8;	0	1	0	0	1	0	0	0	0	0	0	0	0	0	0	0	0	0	0	0	0	0	0	0	0	0	0	0	0	0	0	0	0	0	0	0	0	0	0	0	0	0	0	0	0	0	0	0	0
OTU_808;size=18;	0	3	1	0	0	0	0	0	0	0	0	0	0	0	0	0	0	0	0	0	0	0	0	0	0	0	0	0	0	0	0	0	0	0	0	0	6	0	0	0	0	0	0	0	0	0	0	0	0
OTU_412;size=1816;	0	2	1	0	13	2	31	3	3	0	3	8	5	5	3	0	2	2	17	143	30	15	17	6	0	9	104	7	8	7	113	220	104	0	0	0	0	0	50	1	0	0	20	13	6	12	4	2	205
OTU_5450;size=10;	0	3	0	0	4	0	3	0	0	0	1	1	1	1	3	9	91	70	0	20	7	5	3	0	0	0	14	11	11	14	0	1	1	31	59	152	0	4	28	70	57	47	0	0	0	2	3	0	138
OTU_95;size=8868;	0	1	0	0	0	360	0	0	0	0	23	0	0	0	0	14	15	13	1	0	16	27	36	1	199	0	0	110	55	119	0	1	1	246	121	96	0	0	0	14	12	10	0	0	0	25	3	12	0
OTU_4660;size=90;	0	5	3	1	13	5	0	0	1	2	6	0	35	132	48	1	16	19	0	4	18	6	6	3	0	3	1	1	4	2	1	1	0	0	6	9	1	1	2	2	7	4	1	0	1	0	1	2	7
OTU_1434;size=19;	0	2	0	0	0	0	0	0	0	0	0	0	0	0	0	0	0	0	0	0	0	0	0	0	0	0	0	0	0	0	0	0	1	0	0	0	0	0	0	0	0	0	0	0	0	0	0	0	0
OTU_1053;size=13;	0	4	0	0	0	0	0	0	0	0	0	0	0	0	0	0	0	0	0	0	0	0	0	0	0	0	0	0	0	0	0	0	0	0	0	0	0	0	0	0	0	0	0	0	0	0	0	0	0
OTU_5042;size=4;	0	1	0	0	0	0	0	0	0	0	0	0	0	0	0	0	0	0	0	1	0	0	0	0	0	0	0	0	0	0	0	3	1	0	0	0	2	0	0	0	0	0	0	0	0	0	0	0	1
OTU_2332;size=30;	0	1	0	0	0	0	0	0	0	0	0	0	0	0	0	0	0	0	0	0	1	0	0	0	0	0	0	0	0	2	2	2	3	0	0	0	0	0	0	0	0	0	0	0	0	0	0	0	0
OTU_3471;size=14;	0	2	0	0	0	0	0	0	0	0	0	0	1	2	0	0	0	0	0	5	0	0	0	0	0	0	0	0	0	0	0	0	0	0	0	0	1	0	0	0	0	0	0	0	0	0	0	2	11
OTU_377;size=327;	0	4	1	0	1	0	11	0	0	0	0	0	0	0	0	0	0	0	0	0	14	26	18	0	0	0	0	0	1	3	2	3	0	0	0	0	0	0	0	0	0	0	0	0	0	13	3	7	4
OTU_557;size=113;	0	1	0	0	3	0	12	0	0	0	0	0	0	0	0	1	0	0	0	1	9	2	6	0	0	0	0	0	0	0	1	1	1	0	0	0	2	0	1	3	0	1	0	0	0	9	3	1	3
OTU_571;size=63;	0	1	0	39	2	0	4	2	2	4	0	1	0	0	0	0	0	1	1	0	0	0	0	1	0	1	0	0	0	0	0	0	0	0	0	0	0	0	0	0	0	0	0	1	0	0	0	0	0
OTU_1030;size=9;	0	2	0	0	0	0	0	0	0	0	0	0	0	0	0	0	0	0	0	0	0	0	0	0	0	0	0	0	0	0	0	0	0	0	1	0	0	0	0	0	0	0	0	0	0	0	0	0	0
OTU_1671;size=68;	0	1	0	0	0	0	0	0	0	0	0	0	0	0	0	0	0	0	0	0	11	1	5	0	0	0	0	0	0	0	0	0	0	0	0	0	0	0	0	0	0	0	0	0	0	13	14	4	0
OTU_1541;size=3;	0	1	0	0	0	0	0	0	0	0	0	0	0	0	0	0	0	0	0	0	0	0	0	0	0	0	0	0	0	0	0	0	0	0	0	0	0	0	0	0	0	0	0	0	0	0	0	0	0
OTU_735;size=36;	0	2	0	0	0	0	0	0	0	0	0	0	0	1	0	0	0	0	0	0	0	0	0	0	0	0	0	1	0	0	0	0	0	0	0	0	1	0	0	0	0	0	0	0	0	0	0	0	5
OTU_1677;size=8;	0	3	0	0	0	0	1	0	0	1	0	0	0	0	0	0	0	0	0	0	0	0	0	0	0	0	0	0	0	0	0	0	0	0	0	0	0	0	0	0	0	0	0	0	0	0	0	0	0
OTU_1114;size=10;	0	2	0	0	0	0	1	0	0	0	0	1	0	0	0	0	0	0	0	0	0	0	0	1	0	0	0	0	0	0	0	0	1	0	1	0	0	0	0	0	0	0	0	0	0	0	0	0	0
OTU_245;size=1802;	0	1	0	43	0	0	1	101	0	0	0	0	0	0	0	0	2	1	1	0	6	1	3	2	0	1	2	0	0	0	0	0	0	0	0	0	0	0	5	2	14	23	1153	114	8	18	0	14	24
OTU_3347;size=10;	0	1	0	0	0	0	0	0	0	0	0	0	0	5	3	0	0	0	0	0	0	0	0	0	0	0	0	0	0	0	0	0	0	0	0	0	0	2	0	0	0	0	0	0	0	0	0	0	0
OTU_1819;size=3;	0	1	0	0	0	0	0	0	0	0	0	0	0	0	0	0	0	0	0	0	0	0	0	0	0	0	0	0	0	0	0	0	0	0	0	0	0	0	0	0	0	0	0	0	0	0	0	0	0
OTU_641;size=44;	0	1	0	1	0	0	5	0	0	0	0	0	0	0	0	0	0	0	0	0	2	0	1	0	0	0	1	0	0	0	0	0	0	1	0	0	1	2	0	0	0	0	0	0	0	1	0	1	0
OTU_1187;size=16;	0	1	0	0	0	0	0	0	0	0	0	0	0	0	0	0	0	0	1	0	0	0	0	0	0	0	0	0	0	0	0	0	0	0	1	0	0	0	0	0	0	0	0	0	0	1	0	0	0
OTU_400;size=233;	0	1	0	0	0	1	4	0	3	1	2	0	0	0	0	5	16	16	0	0	0	0	1	0	0	0	0	0	0	1	0	0	0	0	0	1	0	0	0	9	26	77	0	0	0	0	0	0	2
OTU_101;size=10144;	0	1	0	2	38	7	332	17	22	3	51	41	0	0	0	0	1	0	0	0	0	0	0	0	679	0	0	286	301	473	216	351	186	0	0	0	0	0	0	0	0	0	0	0	0	0	0	0	0
OTU_322;size=485;	0	1	0	431	8	0	0	0	73	59	0	0	0	0	0	0	0	0	0	0	0	0	0	0	0	0	0	0	0	0	0	0	0	0	0	0	0	0	0	0	0	0	0	0	0	0	0	0	0
OTU_360;size=225;	0	1	0	0	0	0	0	0	0	0	0	0	0	0	0	0	0	0	0	0	7	21	19	0	0	0	0	0	0	0	4	4	3	0	0	0	1	1	0	0	0	0	0	0	0	18	0	1	0
OTU_807;size=18;	0	1	0	1	0	0	7	0	0	0	0	0	0	0	0	0	0	0	0	0	2	0	0	0	0	0	0	0	0	0	0	0	0	0	0	0	3	0	0	0	0	0	0	0	0	0	0	0	0
OTU_1761;size=9;	0	3	3	0	0	0	0	0	1	3	0	0	0	1	0	1	3	1	0	0	0	0	0	0	0	0	0	1	1	1	0	0	0	9	3	3	0	2	0	1	0	2	0	0	0	0	0	0	0
OTU_1134;size=2191;	0	1	0	0	68	1	540	2	4	1	46	2	0	6	1	151	176	167	16	546	160	33	28	19	9	36	274	62	47	72	6	23	10	29	284	84	0	0	154	110	63	51	98	11	31	13	4	5	811
OTU_4231;size=4;	0	1	0	0	0	0	0	0	0	0	0	0	1	0	1	0	0	0	0	0	1	0	0	0	0	0	0	0	0	0	0	0	0	0	0	0	0	1	0	0	0	0	0	0	0	0	0	0	0
OTU_4055;size=158;	0	1	0	0	0	0	0	0	0	0	3	1	4	5	1	16	54	68	40	10	5	1	5	58	0	74	3	1	1	2	0	1	0	1	0	3	0	0	8	82	20	25	103	59	98	0	0	0	62
OTU_511;size=98;	0	1	0	0	0	0	2	0	0	0	0	0	0	0	0	0	0	0	0	0	15	5	5	0	0	0	0	1	1	0	2	0	1	0	0	0	1	0	1	0	0	0	0	0	0	5	2	5	0
OTU_818;size=29;	0	2	1	0	0	0	1	0	0	0	0	0	0	0	0	0	0	1	0	0	0	0	1	0	0	0	0	0	0	0	0	0	1	0	0	0	0	0	0	0	0	0	0	2	0	0	0	0	0
OTU_1472;size=411;	0	2	0	0	0	0	0	0	0	0	0	0	27	37	19	0	0	0	0	0	0	1	0	1	1	1	2	0	0	0	135	212	63	1	1	0	2431	818	0	0	0	0	0	0	0	1	1	0	0
OTU_1510;size=3;	0	1	0	0	0	0	0	0	0	0	0	0	0	0	0	0	0	0	0	0	0	0	0	0	0	0	0	0	0	0	0	0	0	0	0	0	0	0	0	0	0	0	0	0	0	0	0	0	0
OTU_1833;size=9;	0	1	0	2	0	0	0	1	0	1	0	0	1	0	0	0	0	0	0	0	0	0	0	1	0	0	0	0	0	0	1	0	0	0	0	0	0	0	0	0	0	0	0	0	0	0	0	0	0
OTU_4226;size=2;	0	2	0	0	0	0	0	0	0	0	0	0	0	0	0	0	0	0	0	0	0	0	0	0	0	0	0	0	0	0	0	0	0	0	0	0	0	0	0	0	0	0	0	0	0	0	0	0	0
OTU_5032;size=4;	0	2	0	0	0	0	0	0	0	0	0	0	0	0	0	0	0	0	0	2	4	1	4	0	0	0	0	0	0	0	0	1	1	0	0	0	0	0	0	0	0	0	0	0	0	0	0	0	2
OTU_801;size=21;	0	2	0	0	0	0	0	0	0	0	0	0	0	0	0	0	0	0	0	0	1	0	0	0	0	0	0	0	0	0	0	0	0	0	0	0	0	0	0	0	0	0	0	0	0	0	0	0	0
OTU_755;size=33;	0	1	0	0	2	0	5	0	0	0	0	0	1	10	3	1	0	1	0	0	5	4	2	0	0	0	0	1	0	0	0	0	0	0	0	0	6	0	0	0	0	0	0	0	0	2	0	1	0
OTU_1419;size=4;	0	1	0	5	0	0	1	0	0	0	0	0	0	0	0	0	1	0	0	0	0	0	0	0	0	0	0	0	0	0	0	0	0	0	0	0	0	0	0	0	0	0	0	0	0	0	0	0	0
OTU_4767;size=2;	0	1	0	0	0	0	0	0	0	0	0	0	0	0	0	0	0	0	0	0	0	0	0	0	0	0	0	0	0	0	0	0	0	0	0	0	0	0	0	0	0	0	0	0	0	0	0	0	0
OTU_3155;size=72;	0	1	0	0	1	1	2	0	0	0	0	0	3	6	0	0	0	0	0	7	3	2	4	0	0	0	3	2	1	2	3	6	3	0	0	0	0	1	2	0	0	0	0	0	0	0	0	0	5
OTU_1063;size=89;	0	1	0	0	1	0	1	0	0	0	0	0	0	0	0	0	0	0	0	0	0	0	0	0	0	0	0	0	0	0	2	0	0	2	4	3	0	0	1	0	0	0	0	0	0	0	1	0	4
OTU_1498;size=5;	0	1	0	0	0	0	0	0	0	0	0	0	0	0	0	0	0	0	0	0	1	0	0	0	0	0	0	0	0	0	2	2	0	0	0	0	0	0	0	0	0	0	0	0	0	0	0	1	0
OTU_751;size=27;	0	1	0	0	0	0	2	0	0	0	0	0	0	0	0	0	0	0	0	0	0	0	0	0	0	0	0	0	0	0	0	0	0	0	0	0	3	0	0	0	0	0	0	0	0	0	0	0	1
OTU_415;size=335;	0	2	0	0	0	0	0	0	0	0	0	0	0	0	0	0	0	0	0	0	0	0	0	0	0	0	0	1	0	0	3	1	4	0	0	0	0	0	0	0	0	0	0	0	0	0	0	0	0
OTU_478;size=98;	0	1	4	0	0	0	0	7	0	0	0	0	0	0	0	5	5	3	0	0	0	0	0	1	0	0	0	0	0	0	0	0	0	0	0	0	0	0	0	2	3	2	0	0	0	0	0	0	0
OTU_204;size=1562;	0	1	0	0	1	0	0	0	0	0	0	0	0	0	0	0	0	0	4	0	0	0	0	0	537	1	0	0	0	0	0	0	0	0	0	0	0	0	0	0	0	0	1	0	0	0	0	0	0
OTU_4666;size=2;	0	1	0	0	0	0	0	0	0	0	0	0	0	0	0	0	0	0	0	0	0	0	0	0	0	0	0	0	0	0	0	0	0	0	0	0	0	0	0	0	0	0	0	0	0	0	0	0	0
OTU_4198;size=8;	0	1	0	0	0	0	0	0	0	0	0	0	2	12	1	0	0	0	0	0	5	6	1	0	0	0	0	1	0	1	0	0	0	0	0	0	0	0	0	0	0	0	0	0	0	0	1	0	0
OTU_1191;size=6;	0	1	0	0	0	2	0	0	0	2	0	1	0	0	0	0	0	0	0	0	0	0	0	0	0	0	0	0	0	0	0	0	0	0	0	0	0	0	0	0	0	0	0	0	0	0	0	0	0
OTU_324;size=551;	0	1	0	0	0	1	4	0	0	2	0	0	0	0	0	1	5	5	0	0	2	0	0	0	0	0	0	1	1	2	2	2	0	13	7	19	2	2	0	5	11	3	0	0	0	0	1	0	0
OTU_180;size=3278;	0	0	1838	4	0	0	0	0	0	0	271	1816	0	0	0	0	0	0	0	0	0	0	0	0	0	0	0	0	0	0	0	0	0	0	0	0	0	0	0	0	0	0	0	0	0	0	0	0	0
OTU_4707;size=194;	0	0	72	0	23	1	11	0	0	0	29	1	35	112	23	30	110	103	1	49	85	26	23	1	0	1	27	36	55	47	0	0	0	21	36	41	0	1	192	111	79	69	10	5	27	0	6	2	877
OTU_646;size=98;	0	0	148	0	0	0	0	0	0	0	0	0	0	0	0	0	0	0	0	0	0	0	0	0	0	0	0	0	0	0	0	0	0	0	0	0	0	0	0	0	0	0	0	0	0	0	0	0	0
OTU_636;size=60;	0	0	56	0	0	0	0	0	0	0	0	25	0	0	0	0	0	0	0	0	0	0	0	0	0	0	0	0	0	0	0	0	0	0	0	0	0	0	0	0	0	0	0	0	0	0	0	0	1
OTU_325;size=424;	0	0	63	8	3	0	0	0	0	6	9	0	0	0	0	31	38	22	0	0	0	0	0	0	0	0	0	0	0	0	0	0	0	0	0	0	0	0	0	26	111	31	0	0	0	0	0	0	0
OTU_462;size=9094;	0	0	11	0	24	0	34	0	0	2	19	1	5	4	5	229	568	488	12	518	192	108	72	29	283	52	196	190	245	618	5	5	1	8	34	33	0	0	299	386	372	271	99	63	86	99	209	57	942
OTU_1237;size=29;	0	0	51	0	0	0	0	0	0	0	0	35	0	0	0	0	0	0	0	0	0	0	0	0	0	0	0	0	0	0	0	0	0	0	0	0	0	0	0	0	0	0	0	0	0	0	0	0	0
OTU_205;size=25999;	0	0	30	31	388	26	961	7	39	141	42	12	0	0	0	0	0	0	18	36	26	55	65	17	2260	7	20	654	466	503	37	67	25	3999	6494	1572	0	0	9	0	0	0	23	5	5	184	42	105	15
OTU_549;size=1616;	0	0	11	0	4	0	0	0	0	0	0	0	0	0	0	0	0	0	0	0	0	0	0	0	0	0	1	14	2	5	0	0	0	0	0	0	0	0	0	2	0	0	0	0	0	0	0	0	0
OTU_1323;size=19;	0	0	25	0	0	0	0	0	0	0	0	0	0	0	0	0	0	0	0	1	0	0	0	0	0	0	1	0	0	0	0	0	0	0	0	0	0	0	0	0	0	0	0	0	0	0	0	0	0
OTU_1353;size=314;	0	0	63	0	0	0	0	0	0	2	0	0	1	0	0	20	60	49	39	35	21	7	2	39	0	86	28	19	22	22	0	0	0	0	1	3	0	0	66	23	12	8	61	21	63	6	0	2	175
OTU_220;size=1266;	0	0	1	0	0	0	0	0	0	0	0	0	10	33	3	0	0	0	0	0	61	18	24	0	0	0	0	0	0	0	15	23	19	0	0	0	16	176	0	0	0	0	0	0	0	15	2	13	0
OTU_904;size=2119;	0	0	42	2	20	0	2	0	3	20	0	0	1	1	0	157	926	755	0	36	1	7	10	0	0	0	21	45	29	37	0	1	0	203	461	66	14	52	5	614	310	235	0	0	0	16	2	1	7
OTU_4155;size=2;	0	0	2	0	0	0	0	0	0	0	0	0	0	0	0	0	0	0	0	0	0	0	0	0	0	0	0	0	0	0	0	0	0	0	0	0	0	0	0	0	0	0	0	0	0	0	0	0	0
OTU_1850;size=42;	0	0	8	0	4	0	1	0	1	0	0	0	0	0	0	1	8	4	0	3	0	1	1	0	0	0	1	1	2	3	0	0	0	6	5	4	0	0	0	10	8	8	0	0	0	0	0	0	6
OTU_475;size=2667;	0	0	20	0	2	0	3	0	4	0	2	0	1	12	3	8	19	19	1	11	23	14	16	0	0	1	10	52	38	57	0	0	1	16	47	51	0	0	20	7	19	15	1	0	2	0	0	0	25
OTU_1099;size=371;	0	0	8	0	1	0	2	0	0	0	0	1	0	0	0	15	74	58	1	14	3	1	1	0	0	2	10	10	8	19	0	1	1	0	0	0	0	0	22	40	4	38	10	2	5	0	0	0	54
OTU_3316;size=6;	0	0	14	1	0	0	0	8	1	1	0	0	0	0	0	1	1	1	0	0	0	0	0	0	0	0	0	0	0	0	0	0	0	0	0	0	0	0	2	2	5	0	1	0	0	0	0	0	1
OTU_495;size=125;	0	0	1	1	0	0	0	0	1	0	0	0	0	0	0	0	0	0	0	4	9	4	4	0	0	0	3	0	0	0	2	6	2	0	0	0	0	0	3	0	0	0	0	0	0	11	6	9	6
OTU_701;size=781;	0	0	29	0	0	0	0	0	0	1	45	1	1	6	3	59	158	127	1	1	53	39	21	5	0	6	3	18	17	16	3	21	2	4	8	12	0	0	7	39	47	38	0	2	0	0	1	5	9
OTU_678;size=204;	0	0	12	0	0	0	6	0	0	0	0	0	0	0	0	3	4	2	0	0	0	0	0	0	0	0	0	0	1	0	0	0	0	19	17	36	0	0	0	3	7	5	0	0	0	0	0	0	0
OTU_1316;size=83;	0	0	4	0	2	0	11	0	0	0	1	0	8	20	6	8	62	34	0	3	0	3	1	0	0	0	1	0	2	1	0	0	0	0	0	0	0	0	0	34	25	24	0	0	0	0	0	1	1
OTU_4587;size=20;	0	0	3	0	0	0	0	0	0	0	1	0	2	1	4	22	73	61	4	12	8	4	3	8	0	12	8	11	4	10	2	0	0	2	1	2	0	0	12	57	22	17	6	4	1	1	2	1	42
OTU_538;size=3818;	0	0	3	0	7	0	5	0	1	1	0	0	0	1	0	15	133	88	2	1	0	4	3	0	0	0	2	71	47	43	3	9	4	472	1142	191	11	26	0	41	24	15	0	0	0	7	5	2	1
OTU_2645;size=260;	0	0	8	0	0	0	1	0	0	1	0	0	0	0	0	2	23	22	0	2	0	0	1	0	0	0	3	15	5	10	0	0	0	21	91	4	1	0	0	15	5	2	0	0	0	3	3	2	2
OTU_623;size=56;	0	0	2	0	1	1	1	0	0	0	0	0	0	0	0	0	0	0	0	0	0	0	0	0	0	0	0	0	0	0	0	0	0	0	0	0	0	0	0	0	16	35	0	0	0	0	0	0	0
OTU_4628;size=8;	0	0	2	0	0	0	0	0	0	0	0	0	0	0	0	13	22	41	0	0	2	0	0	0	0	0	0	1	3	1	0	0	0	0	0	0	0	0	0	15	4	33	3	1	3	0	0	0	2
OTU_989;size=10;	0	0	6	6	0	0	0	0	0	1	0	0	0	0	0	0	0	0	0	0	0	0	0	0	0	0	0	0	0	0	0	0	0	0	0	0	0	0	0	0	0	0	0	0	0	0	0	0	0
OTU_1752;size=5;	0	0	1	0	0	0	0	0	0	0	0	1	0	1	0	1	0	1	1	0	0	0	0	0	0	0	1	0	1	0	0	0	1	0	0	0	0	0	0	0	0	0	0	0	0	0	0	0	0
OTU_330;size=1463;	0	0	1	0	85	0	81	0	0	2	0	0	0	0	0	0	1	0	0	1	21	8	13	2	0	1	2	4	1	1	0	1	0	0	0	0	0	0	0	2	0	4	0	0	0	5	5	2	1
OTU_4670;size=2;	0	0	4	0	0	0	0	0	0	0	0	9	0	0	0	0	0	0	0	0	0	0	0	0	0	0	0	0	0	0	0	0	0	0	0	0	0	0	0	0	0	0	0	0	0	0	0	0	0
OTU_661;size=64;	0	0	1	0	0	0	0	0	0	0	0	0	0	0	0	0	0	0	0	0	1	1	0	0	0	0	0	0	0	1	0	0	0	0	0	0	0	0	3	1	6	5	0	0	0	1	0	0	0
OTU_2761;size=18;	0	0	1	0	0	0	0	0	0	0	1	0	0	0	0	0	0	0	1	0	0	0	0	0	0	4	0	0	0	0	0	0	0	0	0	0	0	0	0	0	0	0	9	13	16	0	0	0	12
OTU_1427;size=192;	0	0	2	0	2	6	3	1	64	1178	2	0	1	2	0	7	5	11	0	0	8	1	1	0	0	0	1	0	0	0	0	0	0	0	0	2	0	0	2	7	2	2	1	0	0	2	0	0	1
OTU_100;size=9508;	0	0	1	1	1	0	1	1	1	0	0	0	2	0	0	8	7	0	0	0	2	0	0	1	3146	1	0	0	0	0	2	0	0	2	0	0	0	0	1	0	1	0	1	0	0	3	0	0	0
OTU_926;size=17;	0	0	6	0	0	0	0	0	0	0	0	0	0	0	0	0	0	0	1	0	0	0	0	0	0	1	0	0	0	0	0	1	0	0	0	0	0	0	0	0	0	0	0	1	0	3	0	1	0
OTU_757;size=2798;	0	0	1	0	15	0	20	0	1	1	0	0	0	0	0	20	158	110	0	9	2	8	9	0	0	0	6	65	35	44	1	0	0	73	248	28	0	0	1	190	105	59	0	0	0	25	16	14	2
OTU_4686;size=2;	0	0	2	0	0	0	0	0	0	0	0	0	0	0	0	0	0	0	0	0	0	0	0	0	0	0	0	0	0	0	0	0	0	0	0	0	0	0	0	0	0	1	0	0	0	0	0	0	0
OTU_4674;size=2;	0	0	3	0	0	0	0	0	0	0	0	0	0	0	0	0	0	0	0	0	0	0	0	0	0	0	0	0	0	0	0	0	0	0	0	0	0	0	0	0	0	0	0	0	0	0	0	0	0
OTU_3592;size=4;	0	0	1	0	0	0	0	0	0	0	0	0	0	0	0	0	0	0	0	2	0	0	0	0	0	0	0	0	0	1	0	0	0	0	0	0	0	0	0	0	0	0	0	0	0	0	0	1	6
OTU_3632;size=2;	0	0	2	0	0	0	0	0	0	0	0	0	0	0	0	0	0	0	0	0	0	0	0	0	0	0	0	0	0	0	0	0	0	0	0	0	0	0	0	0	0	0	0	0	0	0	0	0	0
OTU_5428;size=4;	0	0	1	0	0	0	1	0	1	0	0	0	0	0	0	1	6	5	0	0	0	0	0	0	0	0	0	4	4	6	0	0	0	0	0	0	0	0	0	1	1	0	1	1	0	0	0	0	0
OTU_321;size=873;	0	0	1	0	0	0	0	0	0	0	0	0	2	3	0	0	0	0	2	0	19	7	9	5	0	5	0	0	0	0	4	15	6	0	0	0	22	16	0	0	0	0	20	11	4	16	1	8	0
OTU_82;size=17037;	0	0	0	211	202	4	927	0	0	3	0	0	1	0	0	0	0	0	0	396	63	51	50	0	9	0	133	0	0	0	5	5	4	0	0	0	0	0	338	0	0	0	0	0	0	131	26	73	1035
OTU_608;size=53;	0	0	0	40	4	2	0	6	0	3	0	0	0	0	0	0	0	0	0	0	0	0	0	0	0	0	0	0	0	0	0	0	0	0	0	0	0	0	0	0	0	0	0	0	1	0	0	0	0
OTU_168;size=5691;	0	0	0	5	67	1	1725	3	7	0	24	18	0	0	0	0	0	0	0	6	270	79	99	0	59	0	6	74	61	82	2	9	11	0	0	0	0	0	1	0	0	0	0	0	0	50	38	87	9
OTU_112;size=4462;	0	0	0	135	590	12	2587	0	0	14	0	0	0	0	0	0	0	0	0	0	12	15	13	0	0	0	0	0	0	0	0	0	0	0	0	0	0	0	0	0	0	0	0	0	0	17	2	16	0
OTU_714;size=30;	0	0	0	45	0	0	0	0	0	0	0	0	0	0	0	0	0	0	0	0	0	0	0	0	0	0	0	0	0	0	0	0	0	0	0	0	0	0	0	0	0	0	0	0	0	0	0	0	0
OTU_164;size=2169;	0	0	0	5	23	7	208	5	4	5	4	2	0	0	0	13	26	20	0	7	21	33	34	0	0	0	2	8	3	5	0	0	0	0	0	0	0	0	3	12	28	20	1	0	0	45	13	14	2
OTU_218;size=8116;	0	0	0	4	504	3	878	4	31	16	16	8	0	2	0	3543	2768	2112	0	103	342	301	253	0	0	0	33	0	0	0	0	0	0	0	0	0	0	0	33	194	190	82	0	0	0	36	28	39	83
OTU_927;size=40;	0	0	0	15	0	0	0	3	1	0	0	0	0	0	0	0	1	1	0	0	0	0	0	0	0	0	0	0	0	0	0	0	0	0	0	0	0	0	0	0	0	0	0	0	0	0	0	0	0
OTU_295;size=797;	0	0	0	37	0	32	0	0	73	439	1	1	0	0	0	1	3	6	0	0	0	0	0	0	0	0	0	0	0	0	0	0	0	6	5	1	0	0	0	8	1	2	0	0	0	0	0	0	0
OTU_1444;size=8;	0	0	0	11	1	0	0	1	0	2	0	0	0	0	0	0	0	0	0	0	0	0	0	0	0	0	0	0	0	0	0	0	0	0	0	0	0	0	0	0	0	0	0	0	0	0	0	0	0
OTU_870;size=487;	0	0	0	4	2	0	1	3	11	12	4	2	0	0	0	2	1	0	1	12	0	0	0	4	0	6	5	6	5	12	2	2	1	2	2	2	0	0	0	0	0	0	2	1	0	0	0	0	3
OTU_1453;size=320;	0	0	0	5	257	3	874	0	0	1	0	0	0	0	0	49	120	77	0	2	0	0	0	0	0	0	5	3	0	1	0	1	0	0	0	0	0	0	1	6	3	3	0	0	0	0	0	0	0
OTU_302;size=1251;	0	0	0	2	0	0	0	0	0	0	0	0	0	0	0	72	69	52	0	0	0	0	0	0	0	0	0	0	0	0	60	166	63	0	0	0	0	0	0	22	34	22	0	0	0	0	0	0	0
OTU_239;size=1026;	0	0	0	1	3	5	0	2	6	3	7	5	0	0	0	12	12	12	10	0	0	0	0	3	0	12	0	0	0	0	0	0	0	0	0	0	0	0	0	11	7	12	87	89	61	0	0	0	0
OTU_104;size=6544;	0	0	0	2	4	0	55	0	0	0	0	0	0	0	0	0	0	0	0	3	217	45	56	0	0	0	3	0	0	0	215	348	169	0	0	0	0	0	13	0	0	0	0	0	0	72	26	52	15
OTU_361;size=287;	0	0	0	6	1	0	41	0	0	0	0	0	0	0	0	0	0	0	0	0	3	4	3	0	0	0	0	2	2	6	0	2	0	0	0	0	0	0	0	0	0	0	0	0	0	6	9	7	2
OTU_1267;size=8;	0	0	0	1	0	0	0	0	0	0	0	0	0	0	0	0	0	0	0	0	0	0	0	0	0	0	0	0	0	0	0	0	0	0	0	0	0	0	0	0	0	0	0	0	0	0	0	0	0
OTU_530;size=78;	0	0	0	1	7	1	68	0	0	0	0	0	0	0	0	0	0	0	0	0	0	2	0	0	0	0	0	1	0	0	0	0	0	0	0	0	0	0	0	0	0	0	0	0	0	0	0	0	0
OTU_480;size=146;	0	0	0	1	2	1	24	0	0	0	0	0	0	0	0	0	0	0	0	0	0	0	0	0	0	0	0	0	0	0	0	0	0	3	3	1	0	0	0	0	0	0	0	0	0	0	0	0	0
OTU_825;size=62;	0	0	0	3	0	0	0	0	0	16	0	0	0	0	0	0	0	0	0	0	0	0	0	0	0	0	0	0	0	0	0	0	0	0	5	4	0	0	0	0	0	0	0	0	0	0	0	0	0
OTU_3871;size=122;	0	0	0	1	22	2	208	117	6	5	4	9	0	0	0	680	968	941	31	157	86	28	31	52	0	41	121	0	0	0	0	0	0	0	1	0	1	0	344	384	798	470	440	81	96	8	4	7	1182
OTU_344;size=239;	0	0	0	1	10	0	173	0	0	0	0	0	0	0	0	0	0	0	0	0	0	0	0	0	0	0	0	0	0	0	0	0	0	0	0	0	0	0	0	0	0	0	0	0	0	0	0	0	0
OTU_652;size=38;	0	0	0	1	2	0	25	0	0	0	0	0	0	0	0	0	0	0	0	1	0	0	0	0	0	0	0	0	0	0	0	0	0	0	0	0	1	0	0	0	0	0	0	0	0	0	0	0	0
OTU_406;size=193;	0	0	0	1	2	0	26	0	0	0	0	0	0	0	0	0	0	0	0	2	5	1	1	0	0	0	1	0	0	0	4	9	2	0	0	0	0	0	1	0	0	0	0	0	0	8	2	2	2
OTU_531;size=95;	0	0	0	1	0	0	22	2	0	0	0	1	0	0	0	0	0	1	0	0	0	0	0	0	0	0	0	0	0	0	0	0	0	0	0	1	0	0	0	2	0	0	0	0	0	0	0	0	0
OTU_1753;size=5;	0	0	0	2	1	0	2	0	0	0	0	0	0	0	0	0	0	0	0	0	0	0	0	0	0	0	0	0	0	0	0	0	0	0	0	0	0	0	0	0	0	0	0	0	0	0	0	0	0
OTU_176;size=1885;	0	0	0	1	11	3	69	0	1	1	0	0	0	0	0	0	0	0	0	6	8	13	15	0	0	0	6	11	10	7	61	112	57	0	0	0	0	0	0	0	0	0	0	1	0	22	3	11	10
OTU_1424;size=6;	0	0	0	1	0	0	0	1	0	0	0	0	0	0	0	0	0	0	0	0	0	0	0	0	0	0	0	0	0	0	0	0	0	0	0	0	0	0	0	0	0	0	0	0	0	0	0	0	0
OTU_122;size=9176;	0	0	0	0	117	0	3	0	1	0	0	0	0	0	0	0	0	0	0	43	233	472	528	1	209	0	22	193	108	205	151	258	102	65	162	8	0	0	4	0	1	0	1	0	0	1509	504	1030	7
OTU_554;size=155;	0	0	0	0	13	0	29	0	0	2	0	0	0	0	0	0	0	0	0	0	15	7	6	0	0	0	0	1	0	2	0	0	0	0	0	0	0	0	0	0	0	0	0	0	0	0	0	0	0
OTU_193;size=2593;	0	0	0	0	85	0	510	0	0	2	0	0	0	0	0	0	0	0	0	0	129	124	185	0	0	0	0	0	0	0	69	112	66	0	0	0	0	0	0	0	0	0	0	0	0	10	16	6	0
OTU_257;size=760;	0	0	0	0	39	1	425	0	2	0	1	1	0	0	0	0	0	0	0	3	7	11	16	0	0	0	1	0	0	0	2	2	3	0	0	0	0	0	1	0	0	0	0	0	0	2	2	8	3
OTU_734;size=41;	0	0	0	0	3	0	32	0	0	0	0	0	0	0	0	0	0	0	0	0	0	0	0	0	0	0	0	0	0	0	0	0	0	0	0	0	0	0	0	0	0	0	0	0	0	0	0	0	0
OTU_288;size=636;	0	0	0	0	3	0	33	0	0	0	0	0	0	0	0	0	0	0	0	2	102	41	60	0	21	0	3	6	4	4	7	21	8	0	0	0	0	0	4	0	0	0	0	0	0	35	11	10	2
OTU_612;size=60;	0	0	0	0	81	0	0	2	0	0	0	0	0	0	0	0	0	0	0	0	0	0	0	0	0	0	0	0	0	0	0	0	0	0	0	0	0	0	0	0	0	0	0	0	0	0	0	0	0
OTU_1722;size=85;	0	0	0	0	58	4	0	0	0	0	0	0	0	1	0	4	8	5	0	0	0	4	4	0	67	0	0	4	4	5	27	55	22	3	7	2	0	1	0	10	8	7	0	0	0	2	0	1	1
OTU_1213;size=88;	0	0	0	0	3	0	2	0	7	0	10	2	0	0	0	0	0	0	0	1	1	1	0	0	0	0	0	0	0	0	0	3	2	0	0	0	0	0	0	0	0	0	0	0	0	1	17	0	0
OTU_117;size=13017;	0	0	0	0	127	110	162	21	36	159	66	44	5	1	0	2	12	14	349	101	2	1	5	366	0	410	72	0	0	0	2	3	0	1	3	1	1	5	63	13	2	5	742	1778	297	2	0	1	95
OTU_142;size=3514;	0	0	0	0	21	0	152	1	5	4	2	1	0	0	0	0	0	1	0	379	49	48	66	0	0	0	145	0	0	0	0	0	0	0	0	0	0	0	73	0	0	0	0	0	0	9	9	9	179
OTU_4084;size=18;	0	0	0	0	6	0	0	0	0	0	0	0	0	0	0	0	1	0	0	0	0	0	0	0	0	0	1	1	1	0	0	2	1	3	11	0	0	0	0	0	0	0	0	0	0	0	0	0	0
OTU_446;size=1680;	0	0	0	0	1	0	6	0	0	1	0	0	0	0	0	0	8	10	0	9	0	0	1	0	0	0	2	4	0	0	0	0	0	12	26	0	0	0	1	14	4	10	0	0	0	0	0	3	1
OTU_599;size=77;	0	0	0	0	4	1	42	0	0	0	0	0	0	0	0	0	1	0	0	0	2	0	1	0	0	0	0	0	0	0	1	0	1	0	0	0	0	0	1	1	0	0	0	0	0	2	0	0	0
OTU_1464;size=4;	0	0	0	0	1	1	0	0	0	1	0	0	0	0	0	0	0	0	0	2	0	0	0	0	0	0	0	0	0	0	0	0	0	0	0	0	0	0	0	0	0	0	0	0	0	0	0	0	0
OTU_4035;size=2;	0	0	0	0	1	0	0	0	2	0	0	0	0	0	0	0	0	0	1	0	0	1	0	0	0	1	0	0	0	0	0	0	0	0	0	0	0	0	0	0	0	0	0	0	0	0	0	0	0
OTU_258;size=1593;	0	0	0	0	16	0	0	2	0	0	0	0	0	0	1	22	32	43	0	0	15	40	39	0	0	0	0	4	1	5	0	0	0	0	0	0	0	0	0	16	16	13	0	0	0	46	5	16	0
OTU_201;size=1521;	0	0	0	0	5	0	63	2	16	0	2	8	0	0	0	0	0	0	0	0	400	101	133	0	69	0	0	14	19	21	0	0	0	0	0	0	0	0	0	0	0	0	0	0	0	4	0	2	0
OTU_578;size=59;	0	0	0	0	6	0	0	1	1	0	0	0	0	0	0	0	0	0	0	0	0	0	0	0	0	0	0	0	0	0	0	0	0	0	0	0	1	0	0	0	1	1	0	0	0	0	1	1	0
OTU_1220;size=969;	0	0	0	0	1	0	3	1	1	0	1	0	6	3	1	39	57	26	27	61	14	8	3	65	0	120	18	24	14	24	3	3	0	0	6	4	0	0	53	15	2	3	38	11	5	2	10	3	120
OTU_5389;size=2;	0	0	0	0	3	0	0	0	0	0	0	0	0	1	0	0	0	0	0	0	0	0	0	0	0	0	0	0	0	0	0	0	0	0	0	0	0	0	0	0	0	0	0	0	0	0	0	0	0
OTU_1194;size=5;	0	0	0	0	1	0	0	0	0	0	0	0	0	0	0	0	0	0	0	0	0	0	0	0	0	0	0	0	0	0	0	0	0	0	1	0	0	0	0	0	0	0	0	0	0	0	0	0	0
OTU_746;size=913;	0	0	0	0	2	0	14	0	0	0	0	0	0	0	0	0	0	0	0	14	50	49	34	0	0	0	2	0	0	0	1	3	0	0	0	0	0	0	57	0	0	0	0	0	0	25	23	19	143
OTU_5528;size=2;	0	0	0	0	7	0	0	1	0	2	0	0	0	0	0	0	0	0	0	0	0	0	0	0	0	0	0	0	0	0	0	0	0	0	0	0	0	0	0	0	0	0	0	0	0	0	0	0	0
OTU_1705;size=66;	0	0	0	0	2	0	15	0	0	0	0	0	0	0	0	0	0	0	0	1	4	2	2	0	0	0	4	2	3	7	0	1	1	0	0	0	0	0	1	0	0	0	0	0	0	0	0	1	1
OTU_384;size=188;	0	0	0	0	12	2	161	0	0	0	0	0	0	0	0	0	0	0	0	0	0	0	0	0	0	0	0	0	0	0	0	0	0	0	0	0	0	0	0	0	0	0	0	0	0	0	0	0	0
OTU_198;size=3488;	0	0	0	0	6	12	1931	2	0	6	0	1	0	0	0	6	4	8	0	19	2	1	2	0	0	0	9	4	5	9	0	0	0	3	0	7	0	0	25	3	20	7	0	0	0	4	0	0	56
OTU_260;size=895;	0	0	0	0	4	0	67	0	0	0	0	0	0	0	0	0	0	0	0	0	134	56	77	0	0	0	0	8	4	2	35	40	20	0	0	0	0	0	0	0	0	0	0	0	0	47	24	19	0
OTU_310;size=1354;	0	0	0	0	1	0	0	0	0	0	0	0	0	0	0	0	0	0	0	0	0	2	2	0	0	0	0	2	2	1	5	20	5	0	0	0	0	0	0	0	0	0	0	0	0	2	0	1	0
OTU_564;size=94;	0	0	0	0	1	0	9	0	0	0	0	0	0	0	0	2	2	0	0	0	0	0	0	0	0	0	0	0	0	0	0	0	0	1	1	6	0	0	0	1	2	6	0	0	0	1	0	0	0
OTU_167;size=2870;	0	0	0	0	3	0	39	0	0	0	0	1	0	0	0	0	0	0	0	4	11	31	20	0	0	0	3	0	0	0	142	226	130	0	0	0	0	2	0	8	0	1	0	0	0	29	9	13	12
OTU_5265;size=4;	0	0	0	0	2	0	34	0	0	0	0	0	0	0	0	0	0	0	0	0	4	1	0	0	0	0	0	0	0	0	0	0	0	0	0	0	0	0	2	0	0	0	0	0	0	2	0	1	4
OTU_268;size=1183;	0	0	0	0	6	0	34	0	0	0	0	0	0	0	0	0	0	0	0	0	190	77	106	0	0	0	0	0	0	0	0	0	0	0	0	0	0	0	0	0	0	0	0	0	0	92	35	55	0
OTU_712;size=29;	0	0	0	0	1	0	6	0	0	0	0	0	0	0	0	0	0	0	0	0	0	0	0	0	0	0	0	2	0	0	0	0	0	0	0	0	0	0	0	0	4	7	0	0	0	0	0	2	0
OTU_5130;size=66;	0	0	0	0	6	0	0	0	0	0	25	9	3	48	15	39	161	142	8	9	83	25	6	7	0	32	1	12	10	6	4	5	3	9	17	33	0	0	8	28	23	17	4	3	5	2	3	0	20
OTU_535;size=72;	0	0	0	0	1	0	0	0	0	0	0	0	0	0	0	0	0	0	0	0	0	0	0	0	78	0	0	0	0	0	0	0	0	0	0	0	0	0	0	0	0	0	0	0	0	0	0	0	0
OTU_1489;size=47;	0	0	0	0	3	0	4	0	0	0	1	0	0	1	0	0	0	0	0	3	4	0	2	0	0	0	0	2	4	5	1	6	3	0	0	0	1	0	0	0	0	0	0	0	0	1	1	0	1
OTU_912;size=504;	0	0	0	0	2	2	6	0	0	0	0	0	0	0	0	17	108	50	0	0	1	10	7	0	0	0	0	1	0	0	0	0	0	0	0	0	0	0	0	24	8	6	0	0	0	33	12	19	0
OTU_291;size=4862;	0	0	0	0	1	2	0	0	0	0	0	0	0	0	0	60	459	333	0	1	0	4	0	0	0	0	0	0	0	1	0	0	0	0	0	0	0	1	0	287	189	94	0	0	0	3	0	0	0
OTU_2674;size=16;	0	0	0	0	1	0	5	0	0	0	0	0	0	1	1	0	0	0	0	1	0	0	1	0	0	0	0	1	1	1	0	0	2	0	0	0	3	2	0	0	0	0	0	0	0	3	1	1	1
OTU_953;size=718;	0	0	0	0	4	0	14	0	0	0	0	0	0	0	0	0	0	0	0	4	40	36	26	0	0	0	4	0	0	0	2	0	0	0	1	0	0	0	23	0	0	0	0	0	0	34	24	8	69
OTU_1232;size=42;	0	0	0	0	3	0	14	0	0	0	0	0	0	0	0	0	0	0	0	0	0	1	1	0	0	0	0	0	0	0	0	0	0	0	0	0	0	0	0	0	0	0	0	0	0	1	0	2	0
OTU_1139;size=8;	0	0	0	0	1	1	0	0	1	0	3	0	0	0	0	0	0	0	0	0	0	0	0	0	4	0	0	0	0	0	0	0	0	0	0	0	1	0	0	0	0	0	0	0	0	0	0	0	0
OTU_299;size=536;	0	0	0	0	3	0	20	0	0	0	0	0	0	0	0	0	0	0	0	3	2	0	2	0	0	0	2	7	3	1	13	15	4	0	0	0	0	0	2	0	0	0	0	0	0	0	0	0	1
OTU_345;size=1008;	0	0	0	0	2	0	39	0	0	0	0	0	0	0	0	0	0	0	0	1	149	53	62	0	0	0	0	10	7	3	18	30	13	0	0	0	0	0	1	0	0	0	0	0	0	27	13	6	0
OTU_819;size=1190;	0	0	0	0	1	0	1	0	0	0	0	0	1	5	3	21	56	52	16	10	10	4	1	17	0	21	9	2	1	0	1	1	1	0	4	3	0	0	9	107	6	30	71	30	84	0	0	0	68
OTU_851;size=44;	0	0	0	0	2	0	13	0	0	0	0	0	0	0	0	0	0	0	0	10	1	0	1	0	0	0	5	0	0	0	1	0	0	7	12	7	0	0	1	0	0	0	0	0	0	0	0	0	7
OTU_1351;size=7;	0	0	0	0	1	0	0	0	0	0	0	0	0	0	0	0	0	0	0	0	0	0	0	0	0	0	0	0	0	0	0	0	0	1	0	0	0	0	0	0	0	0	0	0	0	0	0	0	0
OTU_289;size=824;	0	0	0	0	2	0	188	0	0	0	0	0	0	0	0	0	0	0	0	3	10	3	5	0	0	0	1	1	1	1	24	57	22	18	22	21	0	0	3	0	0	0	0	0	0	6	3	3	22
OTU_1264;size=7;	0	0	0	0	2	0	4	0	0	0	0	0	0	0	0	0	0	0	0	0	0	0	0	0	0	0	0	0	0	0	0	0	0	0	0	0	0	0	0	0	0	0	0	0	0	0	0	0	0
OTU_251;size=1115;	0	0	0	0	4	0	148	1	0	1	1	0	0	0	0	0	0	0	0	4	9	3	8	0	0	0	1	0	0	0	49	61	21	0	0	0	0	0	4	0	0	0	0	0	0	13	2	1	12
OTU_784;size=1156;	0	0	0	0	4	0	4	0	0	0	0	1	9	10	2	33	52	55	10	36	64	22	24	23	0	40	19	6	7	21	5	6	1	27	49	84	0	0	4	6	2	5	9	14	13	2	4	2	71
OTU_812;size=46;	0	0	0	0	1	0	7	0	1	1	0	2	0	0	0	1	0	0	4	0	1	0	0	0	0	3	0	0	0	0	0	0	0	0	0	0	1	0	0	0	1	1	3	2	1	0	0	0	0
OTU_848;size=45;	0	0	0	0	1	0	14	0	0	0	0	0	0	0	0	0	0	0	0	0	0	0	0	0	0	0	2	0	0	0	0	0	0	0	0	0	0	0	0	0	0	0	0	0	0	0	0	0	0
OTU_1584;size=3;	0	0	0	0	1	0	0	0	0	0	0	0	0	0	0	0	0	0	0	0	0	0	0	0	0	0	0	0	0	0	0	0	0	0	0	0	0	0	0	0	0	0	0	0	0	0	0	0	0
OTU_543;size=205;	0	0	0	0	6	0	36	0	3	0	0	1	0	0	0	5	3	7	0	1	2	1	0	0	0	0	1	0	0	1	18	10	13	0	0	0	0	0	0	3	3	2	0	0	0	1	1	2	0
OTU_3816;size=30;	0	0	0	0	1	0	2	0	0	0	0	0	0	0	0	1	0	0	19	4	25	10	18	11	0	34	3	2	1	4	1	1	0	0	0	0	0	0	0	0	0	0	4	1	0	4	0	2	0
OTU_705;size=45;	0	0	0	0	2	0	4	0	0	0	0	0	0	0	0	0	0	0	0	0	0	0	2	0	0	0	0	0	0	0	0	0	0	0	0	0	0	0	0	0	0	0	0	0	0	0	0	0	0
OTU_1971;size=204;	0	0	0	0	1	0	0	0	0	0	0	0	65	45	39	11	44	31	11	2	5	9	1	11	0	25	2	0	0	0	0	1	0	0	0	0	0	4	16	160	90	49	1	0	1	4	2	4	30
OTU_1675;size=3;	0	0	0	0	1	0	0	0	0	0	0	0	0	0	0	0	0	0	0	0	0	0	0	0	0	1	0	0	0	0	0	0	0	0	0	0	0	0	0	0	0	0	0	0	0	0	0	0	0
OTU_1993;size=16;	0	0	0	0	1	0	1	0	0	0	0	0	0	0	0	0	0	0	0	0	1	3	2	0	0	0	0	0	0	0	0	2	1	0	0	0	0	0	2	0	0	0	0	0	0	1	1	1	0
OTU_627;size=76;	0	0	0	0	1	0	18	0	0	0	0	0	0	0	0	0	0	0	0	0	3	0	0	0	0	0	1	0	0	0	0	1	2	1	1	0	0	0	0	0	0	0	0	0	0	0	2	0	1
OTU_1814;size=49;	0	0	0	0	1	0	0	0	0	0	0	0	0	0	0	0	0	0	0	1	27	24	10	0	0	0	0	0	0	0	0	0	0	0	0	0	0	0	0	0	0	0	0	0	0	10	9	7	4
OTU_1494;size=10;	0	0	0	0	1	0	1	0	0	0	0	0	0	0	0	0	0	0	0	0	0	0	0	0	0	0	0	0	0	0	0	0	0	0	0	0	0	0	0	0	0	0	0	0	0	0	1	0	0
OTU_3391;size=44;	0	0	0	0	1	0	4	0	0	0	0	0	0	0	0	0	0	0	3	9	31	25	16	3	0	51	6	10	5	13	0	0	0	0	0	0	0	0	12	0	0	0	30	11	3	9	0	0	54
OTU_194;size=1583;	0	0	0	0	1	0	3	0	0	0	0	0	0	0	0	0	1	1	0	7	0	0	0	0	0	0	3	0	2	1	0	0	0	0	0	0	0	4	49	0	0	1	105	0	0	1	0	3	996
OTU_4662;size=2;	0	0	0	0	1	1	0	0	0	0	0	0	0	0	0	0	0	0	0	0	0	0	0	0	0	0	0	0	0	0	0	0	0	0	0	0	0	0	0	0	0	0	0	0	0	0	0	0	0
OTU_34;size=29673;	0	0	0	0	0	192	0	0	0	0	0	189	0	0	0	0	0	0	135	0	0	1	0	45	260	131	0	168	116	288	0	0	0	0	0	0	0	0	1	0	0	0	567	407	169	13	0	2	0
OTU_436;size=770;	0	0	0	0	0	13	0	0	0	0	0	0	9	8	0	0	0	0	20	0	0	0	0	53	0	15	0	0	0	0	0	3	1	0	0	0	0	3	0	0	0	0	0	0	0	0	0	0	0
OTU_596;size=5922;	0	0	0	0	0	735	0	68	276	877	257	616	0	0	0	0	0	0	0	0	3502	1108	1097	0	52	0	0	26	42	28	0	0	0	0	0	1	0	0	1	1	0	0	9	7	3	559	71	315	1
OTU_159;size=2876;	0	0	0	0	0	285	0	8	18	312	26	10	0	0	0	0	0	0	0	0	0	0	0	0	0	0	0	0	0	0	0	0	0	0	0	0	0	0	0	0	0	0	0	0	0	0	0	0	0
OTU_57;size=20078;	0	0	0	0	0	168	0	188	18	28	23	17	0	0	0	353	475	387	13	89	8	3	5	13	227	17	87	51	80	143	0	0	0	0	0	0	0	0	132	250	545	187	49	7	16	9	1	2	220
OTU_70;size=49162;	0	0	0	0	0	53	0	0	0	0	0	0	0	0	0	1075	3105	1957	3	0	15	46	53	13	0	4	3	1	0	1	2	0	0	1	3	0	0	0	0	684	485	245	0	0	0	77	16	34	0
OTU_1182;size=195;	0	0	0	0	0	34	0	0	1	0	0	0	7	5	1	0	0	0	11	0	0	0	0	37	0	9	0	0	0	0	2	6	3	0	0	0	0	2	0	0	0	0	3	0	0	0	0	0	0
OTU_1595;size=370;	0	0	0	0	0	9	0	0	1	3	10	3	16	8	4	0	0	0	0	0	0	0	0	0	0	0	0	0	0	0	11	20	6	0	0	0	0	5	0	0	0	0	0	0	0	0	0	0	0
OTU_548;size=94;	0	0	0	0	0	53	0	0	0	0	0	0	0	0	0	0	0	0	0	0	0	0	0	0	0	0	0	0	0	0	0	0	0	0	0	0	9	0	0	0	0	0	0	0	0	0	0	0	0
OTU_23;size=41459;	0	0	0	0	0	23	2	0	0	0	18	4	112	295	12	118	121	125	109	36	176	34	48	122	152	162	27	97	73	62	18	28	17	0	0	0	215	672	48	52	173	160	1925	1682	478	67	3	23	100
OTU_1731;size=31;	0	0	0	0	0	16	0	0	0	0	0	0	0	0	0	0	0	0	1	0	0	0	0	7	0	0	0	0	0	0	0	0	1	0	0	0	0	0	0	0	0	0	0	0	0	0	0	0	0
OTU_1465;size=8;	0	0	0	0	0	19	0	0	0	0	0	0	0	0	0	0	0	0	0	0	0	0	0	0	0	0	0	0	0	0	0	0	0	0	0	0	0	0	0	0	0	0	0	0	0	0	0	0	0
OTU_788;size=19;	0	0	0	0	0	23	0	0	0	0	0	0	0	0	0	0	0	0	0	0	0	0	0	0	0	0	0	0	0	0	0	0	0	0	0	0	0	0	0	0	0	0	0	0	0	0	0	0	0
OTU_111;size=8702;	0	0	0	0	0	41	0	7	120	41	119	22	0	0	0	0	0	0	0	0	5	7	10	0	0	0	0	0	0	0	1	2	3	0	0	0	0	0	0	0	0	0	0	0	0	7	2	0	0
OTU_72;size=11996;	0	0	0	0	0	8	0	1	13	4	7	1	0	0	0	0	0	0	0	0	57	66	70	0	180	0	0	671	347	620	27	40	13	0	0	0	0	0	0	0	0	0	0	0	0	6	7	10	0
OTU_58;size=21983;	0	0	0	0	0	7	0	0	21	7	2	8	0	0	0	0	0	0	0	17	0	0	1	0	564	0	10	171	329	53	450	683	357	0	0	0	0	0	13	0	0	0	1	0	0	6	0	2	51
OTU_382;size=4928;	0	0	0	0	0	9	0	1	5	7	15	1	66	21	28	0	0	0	0	0	0	0	0	0	0	0	0	0	0	0	0	0	0	0	0	0	0	7	0	0	0	0	0	0	0	0	0	0	0
OTU_792;size=944;	0	0	0	0	0	2	0	3	2	0	5	0	10	4	7	0	0	0	0	0	0	0	0	0	0	0	0	0	0	0	3	7	7	0	0	0	0	0	0	0	0	0	0	0	0	0	0	0	0
OTU_275;size=524;	0	0	0	0	0	6	0	2	5	6	3	6	0	0	0	0	0	0	0	0	0	0	0	0	0	0	0	3	10	9	0	1	0	0	0	0	0	0	0	0	0	0	0	0	0	0	0	0	0
OTU_972;size=715;	0	0	0	0	0	6	0	0	5	7	6	3	8	7	5	0	0	0	0	0	0	0	0	0	0	0	0	0	0	0	5	5	1	0	0	0	0	1	0	0	0	0	0	0	0	0	0	0	0
OTU_1170;size=3013;	0	0	0	0	0	4	0	0	0	0	0	0	4	1	3	0	0	0	415	0	0	0	0	5185	0	855	0	0	0	0	0	2	0	0	0	0	0	0	0	0	0	1	115	91	16	0	0	0	0
OTU_346;size=268;	0	0	0	0	0	7	0	7	0	7	4	5	0	0	0	0	0	0	0	0	0	0	0	0	0	0	0	0	0	0	0	0	0	0	0	0	0	0	0	0	0	0	0	0	0	0	0	0	0
OTU_1020;size=9;	0	0	0	0	0	1	0	0	0	1	0	1	0	0	0	0	0	0	0	0	0	0	0	0	0	0	0	0	0	0	0	0	0	0	0	0	0	0	0	0	0	0	0	0	0	0	0	0	0
OTU_383;size=7274;	0	0	0	0	0	12	0	2	10	21	34	3	51	23	18	0	0	0	0	0	0	0	0	0	0	0	0	0	0	0	9	15	4	0	0	0	0	2	0	0	0	0	0	0	0	0	0	0	0
OTU_130;size=9377;	0	0	0	0	0	22	0	19	17	34	22	27	0	0	0	0	0	0	0	52	30	29	35	0	0	0	31	0	0	0	43	75	40	0	0	0	0	0	64	0	0	0	0	0	0	92	21	43	142
OTU_149;size=4343;	0	0	0	0	0	4	0	6	25	3	15	4	0	0	0	0	0	0	0	0	241	153	211	0	0	0	0	1	0	0	38	40	22	0	0	0	0	0	0	0	0	0	0	0	0	290	88	134	0
OTU_4664;size=2;	0	0	0	0	0	6	0	0	0	0	0	0	0	0	0	0	0	0	0	0	0	0	0	0	0	0	0	0	0	0	0	0	0	0	0	0	0	0	0	0	0	0	0	0	0	0	0	0	0
OTU_990;size=81;	0	0	0	0	0	1	0	0	0	0	0	0	12	2	1	0	0	0	0	0	0	0	0	0	0	0	0	0	0	0	0	0	0	0	0	0	0	0	0	0	0	0	0	0	0	0	0	0	0
OTU_3234;size=8;	0	0	0	0	0	1	0	0	0	0	0	0	0	0	0	0	0	0	1	0	0	0	0	8	0	4	0	0	0	0	0	0	0	0	0	0	0	0	0	0	0	0	0	0	1	0	0	0	0
OTU_644;size=41;	0	0	0	0	0	1	3	0	2	3	0	2	0	0	0	0	0	0	0	0	0	0	0	0	0	0	0	0	0	0	0	1	0	0	0	0	0	0	0	0	0	0	0	0	0	0	0	0	0
OTU_1348;size=10;	0	0	0	0	0	1	0	0	0	0	0	0	0	0	0	0	0	0	0	0	0	0	0	0	0	2	0	0	0	0	0	0	0	0	0	0	0	0	0	0	0	0	0	0	0	0	0	0	0
OTU_679;size=411;	0	0	0	0	0	2	0	1	4	2	10	1	35	12	12	0	0	0	0	0	0	0	0	0	0	0	0	0	0	0	0	0	0	0	0	0	0	0	0	0	0	0	0	0	0	0	0	0	0
OTU_976;size=185;	0	0	0	0	0	1	0	0	1	1	2	0	2	1	0	0	0	0	0	0	0	0	0	0	0	0	0	0	0	0	2	1	0	0	0	0	0	0	0	0	0	0	0	0	0	0	0	0	0
OTU_658;size=34;	0	0	0	0	0	1	0	0	0	0	0	53	0	0	0	0	0	0	0	0	0	0	0	0	0	0	0	0	0	0	0	0	0	0	0	0	0	0	0	0	0	0	0	0	0	0	0	0	0
OTU_4308;size=2;	0	0	0	0	0	2	0	0	0	0	0	0	0	0	0	0	0	0	0	0	0	0	0	0	0	0	0	0	0	0	0	0	0	0	0	0	0	0	0	0	0	0	0	0	0	0	0	0	0
OTU_403;size=1770;	0	0	0	0	0	1	0	0	2	4	9	1	30	13	3	0	0	0	0	0	0	0	0	0	0	0	0	0	0	0	1	0	0	0	0	0	0	0	0	0	0	0	0	0	0	0	0	0	0
OTU_1524;size=7;	0	0	0	0	0	1	0	0	0	0	0	0	0	0	0	0	0	0	0	0	0	0	0	2	0	1	0	0	0	0	0	0	0	0	0	0	0	0	0	0	0	0	0	0	0	0	0	0	0
OTU_725;size=3353;	0	0	0	0	0	1	0	1	0	0	0	0	0	0	0	89	528	431	0	27	0	6	3	0	0	0	16	9	5	5	1	2	2	17	69	1	4	0	2	290	168	68	0	0	0	6	3	7	5
OTU_1001;size=17;	0	0	0	0	0	1	1	0	0	0	0	0	0	0	0	2	1	3	0	0	0	0	0	0	0	0	0	0	0	0	0	0	0	0	1	0	0	0	0	0	2	0	0	0	0	0	0	0	0
OTU_5483;size=2;	0	0	0	0	0	1	0	0	0	0	0	0	0	0	0	0	0	0	0	0	0	0	0	0	0	0	0	0	0	0	0	0	0	0	0	0	0	0	0	0	0	0	0	0	0	0	0	0	0
OTU_481;size=123;	0	0	0	0	0	1	3	0	0	2	0	0	1	0	0	0	0	0	0	0	0	0	0	0	0	0	0	0	0	1	0	0	0	7	4	3	0	0	0	0	0	0	0	0	0	0	0	0	0
OTU_4385;size=4;	0	0	0	0	0	1	0	0	0	0	0	0	0	1	2	0	0	0	0	0	1	1	1	0	0	0	0	0	0	0	0	0	0	0	0	0	0	0	0	0	0	0	0	0	0	0	0	0	0
OTU_1146;size=36;	0	0	0	0	0	0	32	0	0	0	0	0	0	0	0	0	0	0	0	0	0	0	0	0	0	0	0	0	0	0	0	0	0	0	0	0	0	0	0	0	0	0	0	0	0	0	0	0	0
OTU_957;size=14;	0	0	0	0	0	0	2	0	0	0	0	0	0	0	0	0	0	0	0	0	0	0	0	0	0	0	0	0	0	0	0	0	0	0	0	0	0	0	0	0	0	0	0	0	0	0	0	0	0
OTU_491;size=364;	0	0	0	0	0	0	4	0	0	0	0	0	0	0	0	0	0	0	0	0	5	5	6	0	0	0	0	0	0	0	2	15	4	0	0	0	0	0	0	0	0	0	0	0	0	6	2	1	1
OTU_1216;size=7;	0	0	0	0	0	0	4	0	0	0	0	0	0	0	0	0	0	0	0	0	0	0	0	0	0	0	0	0	0	0	0	0	0	0	0	0	0	0	0	1	1	1	0	0	0	0	0	0	0
OTU_97;size=9198;	0	0	0	0	0	0	13	0	0	0	0	0	0	0	0	0	0	0	0	0	127	66	67	0	0	0	0	4	5	1	3	4	3	0	0	0	0	0	0	0	0	0	0	0	0	123	18	38	0
OTU_1443;size=14;	0	0	0	0	0	0	1	0	0	0	0	0	1	0	0	0	0	4	1	0	3	0	0	0	0	3	0	1	0	0	0	0	0	0	0	0	0	0	0	0	1	1	0	0	1	0	0	0	0
OTU_687;size=41;	0	0	0	0	0	0	6	0	0	0	0	0	0	2	0	0	0	0	0	0	4	0	0	0	0	0	0	0	0	1	0	1	0	0	0	0	1	3	0	0	0	0	0	0	0	1	1	1	0
OTU_831;size=1187;	0	0	0	0	0	0	13	0	0	1	1	6	1	11	6	25	65	70	0	10	332	92	66	0	0	2	9	35	32	34	1	6	2	0	0	0	0	0	19	25	11	44	1	1	8	2	5	5	34
OTU_342;size=345;	0	0	0	0	0	0	13	0	0	0	0	0	0	0	0	0	0	0	0	0	95	35	54	0	0	0	0	0	0	0	0	0	0	0	0	0	0	0	0	0	0	0	0	0	0	34	17	26	0
OTU_552;size=270;	0	0	0	0	0	0	1	0	1	0	0	0	0	0	0	0	1	1	0	1	0	0	0	0	0	0	0	1	1	1	0	0	0	0	1	0	0	0	1	2	2	0	0	0	1	0	0	0	0
OTU_335;size=327;	0	0	0	0	0	0	27	272	0	9	3	0	0	0	0	1	0	2	0	0	0	0	1	0	0	0	2	0	0	0	0	0	0	0	0	0	0	0	0	0	0	0	0	0	0	6	1	8	4
OTU_545;size=82;	0	0	0	0	0	0	5	0	0	0	0	0	0	0	0	0	0	0	0	0	1	2	0	0	0	0	0	0	0	0	3	6	5	0	0	0	0	0	0	0	0	0	0	0	0	0	2	3	0
OTU_2295;size=24;	0	0	0	0	0	0	8	0	0	0	0	0	0	0	0	0	0	0	0	1	23	11	8	0	0	0	1	0	0	0	0	0	0	0	0	0	0	0	21	0	0	0	0	0	0	5	2	0	34
OTU_2612;size=2;	0	0	0	0	0	0	1	0	0	0	0	0	0	0	0	0	0	0	0	0	0	0	0	0	0	0	0	0	0	0	0	0	0	0	0	0	0	0	0	0	0	0	0	0	0	0	0	0	1
OTU_634;size=49;	0	0	0	0	0	0	3	0	0	0	0	0	0	0	0	0	0	0	0	0	7	2	1	0	0	0	0	0	0	0	1	1	0	0	0	0	0	0	0	0	0	0	0	0	0	6	3	4	0
OTU_2102;size=30;	0	0	0	0	0	0	1	0	0	0	0	0	0	0	0	0	0	0	0	3	8	7	5	0	0	0	2	0	0	0	1	1	0	0	0	0	0	0	3	0	0	0	0	0	0	2	1	3	4
OTU_1796;size=3;	0	0	0	0	0	0	6	0	0	0	0	0	0	0	0	0	0	0	0	0	0	0	0	0	0	0	0	0	0	0	0	0	0	0	0	0	0	0	0	0	0	0	0	0	0	0	0	0	0
OTU_1388;size=8;	0	0	0	0	0	0	1	0	0	0	0	0	0	1	0	0	0	0	0	0	0	0	0	0	0	0	0	0	0	0	0	0	0	0	0	0	0	1	1	0	0	0	0	0	0	0	0	0	0
OTU_722;size=127;	0	0	0	0	0	0	1	0	0	0	0	2	0	1	0	0	0	0	0	0	0	0	1	0	0	0	0	0	2	0	0	0	0	0	1	2	0	0	4	0	0	0	0	0	0	0	0	1	6
OTU_966;size=10;	0	0	0	0	0	0	4	0	0	0	0	0	0	0	0	0	0	0	0	0	0	0	0	0	0	0	0	0	0	0	0	0	0	0	1	0	0	0	0	0	0	0	0	0	0	0	0	0	0
OTU_349;size=260;	0	0	0	0	0	0	2	0	0	0	0	0	0	0	0	0	0	0	0	0	0	0	0	0	64	0	0	10	14	3	0	0	0	0	0	0	0	0	0	0	0	0	0	0	0	0	0	0	0
OTU_680;size=43;	0	0	0	0	0	0	4	0	0	0	0	0	0	0	0	2	5	2	0	0	0	0	0	0	0	0	0	0	0	0	0	0	0	0	0	0	0	0	0	5	7	4	0	0	0	0	0	0	0
OTU_4333;size=16;	0	0	0	0	0	0	1	0	0	0	0	0	0	0	0	0	0	0	0	0	2	1	1	0	0	0	0	0	0	0	0	1	0	0	0	0	0	0	10	0	0	0	0	0	0	5	4	3	9
OTU_1157;size=6;	0	0	0	0	0	0	3	0	0	0	0	0	0	0	0	0	0	0	0	0	0	0	0	0	0	1	0	0	0	0	0	0	0	0	0	0	0	0	0	0	0	0	0	0	0	0	0	0	0
OTU_867;size=1230;	0	0	0	0	0	0	2	0	0	0	15	0	2	13	2	24	39	42	8	8	26	4	3	7	0	23	3	16	4	7	0	6	1	3	11	56	0	0	3	14	13	9	1	2	3	2	1	1	3
OTU_2053;size=4;	0	0	0	0	0	0	1	0	0	0	0	0	0	0	0	0	0	0	0	0	0	1	1	0	0	0	0	0	0	0	0	0	0	0	0	0	0	0	0	0	0	0	0	0	0	0	6	0	2
OTU_1724;size=70;	0	0	0	0	0	0	1	0	0	0	0	0	1	0	0	0	0	0	0	8	23	11	8	0	0	0	10	2	4	2	0	0	0	0	0	0	0	0	13	0	0	0	0	0	0	9	2	11	39
OTU_2200;size=38;	0	0	0	0	0	0	1	0	0	0	0	0	0	0	0	0	0	0	0	4	0	0	0	0	0	0	1	1	1	1	0	0	0	0	0	0	0	0	1	0	0	0	0	0	0	2	0	6	8
OTU_4406;size=24;	0	0	0	0	0	0	4	0	0	0	0	0	0	0	0	0	0	0	0	3	88	31	33	0	0	0	0	0	0	0	0	1	1	0	0	0	0	0	14	0	0	0	0	0	0	17	10	15	11
OTU_2838;size=6;	0	0	0	0	0	0	1	0	0	0	0	0	0	0	0	0	1	1	0	0	0	0	0	1	0	0	1	0	0	0	0	0	0	0	0	0	0	0	0	0	0	0	0	0	0	0	0	0	0
OTU_2109;size=24;	0	0	0	0	0	0	2	0	0	0	0	0	0	0	0	0	0	0	0	5	6	3	6	0	0	0	0	0	0	0	0	1	0	0	0	0	0	0	3	0	0	0	0	0	0	0	1	2	3
OTU_2442;size=2;	0	0	0	0	0	0	1	0	0	0	0	0	0	0	0	0	0	0	0	0	0	0	0	0	0	0	0	0	0	0	0	0	0	0	0	0	0	0	0	0	0	0	0	0	0	0	0	0	0
OTU_964;size=10;	0	0	0	0	0	0	2	0	0	0	0	0	0	0	0	0	0	0	0	0	1	0	0	0	0	0	0	0	0	0	0	0	0	0	0	0	1	1	0	0	0	0	0	0	0	0	0	0	1
OTU_717;size=30;	0	0	0	0	0	0	1	0	0	0	0	0	1	0	1	0	0	0	1	0	0	0	0	1	0	0	0	0	0	1	0	0	0	0	0	0	0	0	0	0	0	0	0	0	2	0	0	1	0
OTU_3514;size=10;	0	0	0	0	0	0	3	0	0	0	0	0	0	0	0	0	0	0	0	0	0	0	2	0	0	0	0	0	0	0	2	0	0	0	0	0	0	0	0	0	0	0	0	0	0	1	7	9	0
OTU_1930;size=24;	0	0	0	0	0	0	1	0	0	0	0	0	0	0	0	0	0	0	0	1	6	1	3	0	0	0	0	0	0	0	1	1	1	0	0	0	0	0	2	0	0	0	0	0	0	3	2	0	6
OTU_3534;size=2;	0	0	0	0	0	0	1	0	0	0	0	0	0	0	0	0	0	0	0	0	0	0	0	0	0	0	0	0	0	0	0	0	0	0	0	0	0	0	0	0	0	0	0	0	0	0	0	0	0
OTU_5063;size=4;	0	0	0	0	0	0	1	0	0	0	0	0	0	0	0	0	0	0	0	0	0	0	0	0	0	0	0	0	0	0	0	0	0	0	0	0	0	0	0	1	2	0	0	0	0	1	0	0	0
OTU_1907;size=34;	0	0	0	0	0	0	2	0	0	0	0	0	0	0	1	3	2	1	4	3	7	2	2	1	0	0	0	0	0	1	1	2	0	0	2	5	0	0	1	0	0	1	2	0	0	1	0	0	7
OTU_668;size=98;	0	0	0	0	0	0	0	5	0	0	2	7	0	0	0	0	0	1	0	0	0	0	0	0	0	0	0	0	0	0	0	0	0	0	0	0	0	4	0	0	0	0	26	2	0	0	0	0	0
OTU_3960;size=2;	0	0	0	0	0	0	0	5	0	0	1	0	0	0	0	0	0	0	0	0	0	0	0	0	0	0	0	0	0	0	0	0	0	0	0	0	0	0	0	0	0	0	0	0	0	0	0	0	0
OTU_179;size=2294;	0	0	0	0	0	0	0	3	54	5	4	9	0	0	0	0	0	0	0	0	278	239	234	0	0	0	0	0	0	0	0	0	0	0	0	0	0	0	0	0	0	0	0	0	0	56	19	31	0
OTU_236;size=925;	0	0	0	0	0	0	0	3	1	1	1	5	0	0	0	0	0	0	0	0	20	16	16	0	0	0	0	0	0	0	0	0	0	0	0	0	0	0	0	0	0	0	0	0	0	60	14	26	0
OTU_933;size=526;	0	0	0	0	0	0	0	5	1	7	1	5	0	0	0	0	0	0	0	48	74	63	101	0	23	0	28	9	2	4	0	0	0	0	0	0	0	0	92	0	0	0	0	0	0	295	43	128	278
OTU_593;size=73;	0	0	0	0	0	0	0	1	0	0	0	0	0	1	0	0	0	0	0	2	1	0	0	0	0	0	0	0	0	0	2	10	0	0	0	0	0	0	0	0	0	0	0	0	0	0	0	0	3
OTU_5515;size=2;	0	0	0	0	0	0	0	0	1	0	0	0	0	0	0	0	0	0	0	0	0	0	0	0	0	0	0	0	0	0	0	0	0	0	0	0	0	0	0	0	0	0	0	0	0	0	0	0	0
OTU_419;size=202;	0	0	0	0	0	0	0	0	4	245	0	0	0	0	0	0	0	0	0	0	0	0	0	0	0	0	0	0	0	0	0	0	0	0	0	0	0	0	0	0	0	0	0	0	0	0	0	0	0
OTU_303;size=451;	0	0	0	0	0	0	0	0	2	0	0	0	0	0	0	0	0	0	0	0	13	46	28	0	0	0	0	0	0	0	11	27	7	0	0	0	0	0	0	0	0	0	0	0	0	12	5	2	0
OTU_1103;size=207;	0	0	0	0	0	0	0	0	1	0	2	0	0	0	0	0	7	3	0	0	0	1	1	0	0	0	0	0	0	0	5	3	2	1	4	0	1	0	0	6	1	0	0	0	0	2	0	3	2
OTU_537;size=97;	0	0	0	0	0	0	0	0	1	1	0	0	0	0	0	0	0	0	0	3	0	0	0	0	0	0	0	0	0	1	2	1	2	0	0	0	0	0	0	0	0	0	0	0	0	0	0	0	2
OTU_1553;size=114;	0	0	0	0	0	0	0	0	1	0	0	0	0	0	0	0	0	0	0	12	7	2	3	0	0	0	5	0	0	0	0	0	1	0	0	0	0	0	12	0	0	0	0	0	0	0	0	0	50
OTU_2425;size=14;	0	0	0	0	0	0	0	0	1	0	0	0	0	0	0	0	0	0	4	3	0	0	0	4	0	7	0	0	0	0	0	0	0	0	0	0	0	0	1	0	0	0	1	3	2	0	0	0	3
OTU_25;size=43470;	0	0	0	0	0	0	0	0	1	1	100	0	0	0	0	0	0	0	0	70	673	459	538	0	0	0	30	0	0	0	187	345	183	0	0	0	1	0	39	0	1	0	0	0	0	589	90	275	37
OTU_1646;size=11;	0	0	0	0	0	0	0	0	0	76	0	0	0	0	0	0	0	0	0	0	0	0	0	0	0	0	0	0	0	0	0	0	0	0	0	0	0	0	0	0	0	0	0	0	0	0	0	0	0
OTU_4631;size=2;	0	0	0	0	0	0	0	0	0	30	0	0	0	0	0	0	0	0	0	0	0	0	0	0	0	0	0	0	0	0	0	0	0	0	0	0	0	0	0	0	0	1	0	0	0	0	0	0	0
OTU_1795;size=7;	0	0	0	0	0	0	0	0	0	1	0	0	0	0	0	0	0	0	0	0	0	0	0	0	0	0	0	0	0	0	0	0	0	0	0	0	0	0	0	0	0	0	0	0	0	0	0	0	0
OTU_76;size=17725;	0	0	0	0	0	0	0	0	0	1	0	0	0	0	0	0	0	0	0	0	2	0	0	1	113	0	1	345	367	367	0	0	0	0	0	0	0	0	0	0	0	0	0	0	0	1	0	0	0
OTU_1288;size=7;	0	0	0	0	0	0	0	0	0	1	0	0	0	0	0	0	0	0	0	1	0	0	0	0	0	1	0	0	0	0	0	0	0	0	0	0	0	0	0	0	0	0	1	0	0	0	0	0	1
OTU_4180;size=2;	0	0	0	0	0	0	0	0	0	2	0	0	0	0	0	0	0	0	0	0	0	0	0	0	0	0	0	0	0	0	0	0	0	0	0	0	0	0	0	0	0	0	0	0	0	0	0	0	0
OTU_780;size=22;	0	0	0	0	0	0	0	0	0	1	0	0	0	0	0	0	0	0	6	0	0	0	0	1	0	1	0	0	0	0	0	0	0	0	0	0	0	0	0	0	0	0	7	1	0	0	0	0	0
OTU_790;size=792;	0	0	0	0	0	0	0	0	0	0	5	0	0	0	0	0	0	0	0	3	30	30	30	0	0	0	2	0	0	0	8	10	5	0	0	0	0	0	4	0	0	0	0	0	0	22	11	11	5
OTU_4944;size=2;	0	0	0	0	0	0	0	0	0	0	1	0	0	0	0	0	0	0	0	0	29	11	12	0	0	0	0	0	0	0	0	2	0	0	0	0	0	0	0	0	0	0	0	0	0	3	0	2	0
OTU_433;size=272;	0	0	0	0	0	0	0	0	0	0	1	3	0	0	0	0	0	0	0	0	33	15	23	0	0	0	0	0	0	0	3	1	0	0	0	0	0	0	1	0	0	0	0	0	0	18	4	10	0
OTU_2696;size=8;	0	0	0	0	0	0	0	0	0	0	2	0	2	5	0	0	0	0	0	1	0	0	0	0	0	0	0	0	0	1	0	0	0	0	0	0	2	0	0	0	1	0	0	0	0	1	0	0	0
OTU_2435;size=2;	0	0	0	0	0	0	0	0	0	0	1	0	0	0	0	0	0	0	0	1	0	2	1	0	0	0	0	1	0	1	1	2	1	0	0	0	0	0	0	0	0	0	0	0	0	0	0	0	0
OTU_1882;size=13;	0	0	0	0	0	0	0	0	0	0	2	0	13	7	3	0	0	0	0	0	0	0	0	0	0	0	0	0	0	0	0	0	0	0	0	0	1	1	0	0	0	0	0	0	0	0	0	0	0
OTU_2074;size=28;	0	0	0	0	0	0	0	0	0	0	1	0	3	0	0	0	0	0	0	0	0	0	0	0	0	0	0	0	0	0	0	0	0	0	0	2	0	0	0	0	0	0	0	0	0	0	0	0	0
OTU_265;size=1391;	0	0	0	0	0	0	0	0	0	0	1	0	0	0	0	2	0	3	0	0	37	10	6	0	1	0	0	0	1	0	0	0	0	38	40	71	0	0	0	1	0	0	0	0	0	14	1	3	0
OTU_1093;size=79;	0	0	0	0	0	0	0	0	0	0	1	0	1	0	1	4	6	6	0	1	0	0	0	0	0	0	0	0	1	0	0	0	0	0	2	0	0	0	0	13	0	6	0	0	0	0	0	0	1
OTU_3750;size=10;	0	0	0	0	0	0	0	0	0	0	1	0	0	0	0	0	0	0	0	1	2	2	0	1	0	1	1	0	0	1	0	0	0	0	0	2	0	0	1	0	0	0	1	0	0	1	1	0	3
OTU_497;size=104;	0	0	0	0	0	0	0	0	0	0	0	147	0	0	0	0	0	0	0	0	0	0	0	0	0	0	0	0	0	0	0	0	0	0	0	0	0	0	0	0	0	0	0	0	0	0	0	0	0
OTU_882;size=361;	0	0	0	0	0	0	0	0	0	0	0	1	0	0	0	0	0	0	5	30	0	0	0	4	0	3	16	0	0	0	1	1	0	1	0	0	0	0	5	0	0	0	3	0	0	0	0	0	13
OTU_3650;size=52;	0	0	0	0	0	0	0	0	0	0	0	2	1	1	0	1	27	32	0	5	23	16	8	0	0	0	2	1	2	1	0	3	1	1	4	6	0	0	9	2	5	4	3	0	0	2	1	0	60
OTU_1163;size=6;	0	0	0	0	0	0	0	0	0	0	0	1	0	0	0	0	0	0	0	0	0	0	0	0	0	0	0	0	0	0	0	0	0	0	0	1	0	0	0	0	0	0	0	0	0	0	0	0	0
OTU_368;size=1105;	0	0	0	0	0	0	0	0	0	0	0	2	0	0	0	0	0	0	0	0	4	17	17	0	254	0	0	195	91	200	0	0	0	0	0	0	0	0	0	0	0	0	0	0	0	76	22	34	0
OTU_1518;size=8;	0	0	0	0	0	0	0	0	0	0	0	1	0	0	0	0	0	0	0	0	0	0	0	1	0	0	0	0	0	0	0	0	0	0	0	0	0	0	0	0	0	0	1	1	1	0	0	0	0
OTU_41;size=28667;	0	0	0	0	0	0	0	0	0	0	0	0	923	1663	385	1	2	0	0	0	0	0	0	0	2	1	0	0	0	0	593	1612	544	1	0	0	2129	5982	0	0	0	0	0	0	0	0	0	1	0
OTU_2500;size=32;	0	0	0	0	0	0	0	0	0	0	0	0	1	0	0	2	1	3	0	0	3	1	0	0	0	1	0	1	2	0	0	0	0	0	0	0	0	0	0	1	2	1	1	1	2	0	0	0	1
OTU_1802;size=25;	0	0	0	0	0	0	0	0	0	0	0	0	175	54	49	0	0	0	0	0	0	0	0	0	0	0	0	0	0	0	0	2	0	0	0	0	0	1	0	0	0	0	0	0	0	0	0	0	0
OTU_698;size=421;	0	0	0	0	0	0	0	0	0	0	0	0	194	60	48	0	0	0	0	0	0	0	0	0	0	0	0	0	0	0	1	0	0	0	0	0	0	3	0	0	0	0	0	0	0	0	0	0	0
OTU_1012;size=39;	0	0	0	0	0	0	0	0	0	0	0	0	89	59	19	0	0	0	0	0	0	0	0	0	0	0	0	0	0	0	0	0	1	0	0	0	0	0	0	0	0	0	0	0	0	0	0	0	0
OTU_536;size=88;	0	0	0	0	0	0	0	0	0	0	0	0	30	21	8	0	0	0	0	0	0	0	0	0	0	0	0	0	0	0	0	0	0	0	0	0	0	1	0	0	0	0	0	0	0	0	0	0	0
OTU_674;size=402;	0	0	0	0	0	0	0	0	0	0	0	0	84	24	19	0	0	0	0	0	0	0	0	0	0	0	0	0	0	0	0	0	0	0	0	0	0	1	0	0	0	0	0	0	0	0	0	0	0
OTU_1661;size=11;	0	0	0	0	0	0	0	0	0	0	0	0	1	1	0	0	0	0	0	0	1	0	0	0	0	0	0	0	0	0	0	0	0	0	0	0	0	1	0	0	0	0	0	0	0	0	0	0	0
OTU_1172;size=64;	0	0	0	0	0	0	0	0	0	0	0	0	5	38	5	0	0	0	0	0	0	0	0	0	0	0	0	0	0	0	0	0	0	0	0	0	64	23	0	0	0	0	0	0	0	0	0	0	0
OTU_191;size=1511;	0	0	0	0	0	0	0	0	0	0	0	0	21	33	4	0	0	0	0	0	0	0	0	0	0	0	0	0	0	0	21	50	16	0	0	0	117	73	0	0	0	0	0	0	0	0	0	0	0
OTU_214;size=1268;	0	0	0	0	0	0	0	0	0	0	0	0	1	1	0	0	0	0	0	0	0	0	0	0	0	0	0	0	0	0	0	0	0	0	0	0	19	332	0	0	0	0	0	0	0	0	0	0	0
OTU_1322;size=44;	0	0	0	0	0	0	0	0	0	0	0	0	13	5	3	0	0	0	0	0	0	0	0	0	0	0	0	0	0	0	0	0	0	0	0	0	0	1	0	0	0	0	0	0	0	0	0	0	0
OTU_385;size=203;	0	0	0	0	0	0	0	0	0	0	0	0	4	4	1	0	0	0	0	0	0	0	0	0	0	0	0	0	0	0	6	4	6	0	0	0	9	10	0	0	0	0	0	0	0	0	0	0	0
OTU_1749;size=107;	0	0	0	0	0	0	0	0	0	0	0	0	55	64	27	0	0	0	0	0	0	0	0	0	1	0	0	0	0	0	0	2	0	0	0	0	0	3	0	0	0	0	0	0	0	0	0	0	0
OTU_3090;size=8;	0	0	0	0	0	0	0	0	0	0	0	0	2	0	1	0	0	0	0	0	0	0	0	0	0	0	0	0	0	0	0	1	0	0	0	0	0	12	0	0	0	0	0	0	0	0	0	0	0
OTU_1176;size=36;	0	0	0	0	0	0	0	0	0	0	0	0	2	14	10	0	0	0	0	0	0	0	0	0	0	0	0	0	0	0	2	0	0	0	0	0	0	0	0	0	0	0	0	0	0	0	0	0	0
OTU_993;size=282;	0	0	0	0	0	0	0	0	0	0	0	0	51	23	14	0	0	0	0	0	0	0	0	0	0	0	0	0	0	0	0	0	0	0	0	0	0	0	0	0	0	0	0	0	0	0	0	0	0
OTU_285;size=745;	0	0	0	0	0	0	0	0	0	0	0	0	5	24	1	0	0	0	2	0	21	0	1	4	0	6	0	0	0	0	2	4	3	0	0	0	39	50	0	0	0	0	19	19	2	0	1	2	0
OTU_657;size=281;	0	0	0	0	0	0	0	0	0	0	0	0	18	15	5	0	0	0	0	0	0	0	0	0	0	0	0	0	0	0	0	0	0	0	0	0	0	0	0	0	0	0	0	0	0	0	0	0	0
OTU_1369;size=60;	0	0	0	0	0	0	0	0	0	0	0	0	8	19	8	2	13	15	0	1	0	0	0	0	0	0	0	0	0	0	1	0	0	0	0	0	0	0	0	50	10	16	0	0	0	0	0	1	5
OTU_4934;size=2;	0	0	0	0	0	0	0	0	0	0	0	0	4	0	0	0	0	0	0	0	0	0	0	0	0	0	0	0	0	0	0	0	0	0	0	0	1	0	0	0	0	0	0	0	0	0	0	0	0
OTU_3740;size=6;	0	0	0	0	0	0	0	0	0	0	0	0	12	4	0	0	0	0	0	0	0	0	0	0	0	0	0	0	0	0	0	0	2	0	0	0	0	11	0	0	0	0	0	0	0	0	0	0	0
OTU_131;size=3207;	0	0	0	0	0	0	0	0	0	0	0	0	6	8	1	44	22	41	5	4	0	0	0	8	0	8	2	0	0	0	17	13	11	15	2	54	7	58	16	70	110	65	207	139	45	0	0	0	33
OTU_1779;size=5;	0	0	0	0	0	0	0	0	0	0	0	0	5	2	2	0	0	0	0	0	0	0	0	0	0	0	0	0	0	0	0	0	0	0	0	0	0	0	0	0	0	0	0	0	0	0	0	0	0
OTU_1797;size=9;	0	0	0	0	0	0	0	0	0	0	0	0	1	0	0	0	0	0	0	0	0	1	1	0	0	0	0	0	0	0	0	0	0	0	0	0	0	1	0	0	0	0	0	0	0	0	0	0	0
OTU_1687;size=5;	0	0	0	0	0	0	0	0	0	0	0	0	3	2	0	0	0	0	0	0	0	0	0	0	0	0	0	0	0	0	0	0	0	0	0	0	3	2	0	0	0	0	0	0	0	0	0	0	0
OTU_938;size=122;	0	0	0	0	0	0	0	0	0	0	0	0	9	22	15	0	0	0	0	0	90	15	16	0	0	0	0	0	0	0	0	0	0	0	0	0	1	3	0	0	0	0	0	0	0	2	3	4	0
OTU_2822;size=2;	0	0	0	0	0	0	0	0	0	0	0	0	1	1	1	0	0	0	0	0	0	0	0	0	0	0	0	0	0	0	0	0	0	0	0	0	0	0	0	0	0	0	0	0	0	0	0	0	0
OTU_5384;size=6;	0	0	0	0	0	0	0	0	0	0	0	0	7	0	0	0	0	0	0	0	0	0	0	0	0	0	0	0	0	0	0	0	0	0	0	0	0	0	0	0	0	0	0	0	0	0	0	0	0
OTU_1306;size=4616;	0	0	0	0	0	0	0	0	0	0	0	0	2	1	1	0	0	0	13	0	0	0	0	47	0	21	0	0	0	0	0	1	0	0	0	0	0	0	0	0	0	0	3	1	0	0	0	0	0
OTU_3916;size=4;	0	0	0	0	0	0	0	0	0	0	0	0	13	6	3	0	0	0	0	0	0	0	0	0	0	0	0	0	0	0	0	0	0	0	0	0	0	0	0	0	0	0	0	0	0	0	0	0	0
OTU_565;size=624;	0	0	0	0	0	0	0	0	0	0	0	0	27	7	6	0	0	0	0	0	0	0	0	0	0	0	0	0	0	0	0	0	0	0	0	0	0	0	0	0	0	0	0	0	0	0	0	0	0
OTU_1656;size=24;	0	0	0	0	0	0	0	0	0	0	0	0	3	26	4	0	0	0	0	1	2	1	0	0	0	0	1	1	0	0	0	0	0	0	0	0	1	0	2	0	0	0	0	0	0	0	0	0	8
OTU_2832;size=2;	0	0	0	0	0	0	0	0	0	0	0	0	4	2	0	0	0	0	0	0	0	0	0	0	0	0	0	0	0	0	0	0	0	0	0	0	0	1	0	0	0	0	0	0	0	0	0	0	0
OTU_1215;size=23;	0	0	0	0	0	0	0	0	0	0	0	0	1	1	0	0	0	0	0	0	0	0	0	0	0	0	0	0	0	0	0	6	2	0	0	0	0	0	0	0	0	0	0	0	0	0	0	0	0
OTU_3910;size=6;	0	0	0	0	0	0	0	0	0	0	0	0	2	2	1	7	9	6	0	0	0	0	0	0	0	0	0	0	1	1	0	0	0	0	0	0	0	0	0	3	0	4	0	0	0	0	0	0	0
OTU_4510;size=8;	0	0	0	0	0	0	0	0	0	0	0	0	1	4	0	0	0	0	0	0	65	34	17	0	0	0	0	0	0	0	1	0	1	0	0	0	0	0	0	0	0	0	0	0	0	4	3	1	1
OTU_3464;size=2;	0	0	0	0	0	0	0	0	0	0	0	0	2	0	0	0	0	0	0	0	0	0	0	0	0	0	0	0	0	0	0	0	0	0	0	0	0	0	0	0	0	0	0	0	0	0	0	0	0
OTU_309;size=1477;	0	0	0	0	0	0	0	0	0	0	0	0	14	24	4	0	0	0	0	0	63	12	28	0	0	0	0	0	0	0	5	12	10	0	0	0	35	80	0	0	0	0	0	0	0	21	7	13	0
OTU_154;size=2793;	0	0	0	0	0	0	0	0	0	0	0	0	1	0	0	0	0	0	0	0	0	0	1	0	0	0	0	0	0	0	413	645	278	0	0	0	0	0	0	0	0	0	0	0	0	1	0	0	0
OTU_354;size=1541;	0	0	0	0	0	0	0	0	0	0	0	0	3	6	2	0	0	0	0	0	0	0	0	1	0	0	0	0	0	0	29	45	15	0	0	0	98	436	0	0	0	0	0	0	0	0	0	0	0
OTU_2141;size=68;	0	0	0	0	0	0	0	0	0	0	0	0	1	0	0	0	0	0	0	19	2	0	1	0	0	0	10	0	0	0	0	0	0	0	0	0	0	0	25	0	0	0	0	0	0	0	0	0	95
OTU_393;size=235;	0	0	0	0	0	0	0	0	0	0	0	0	4	5	0	0	0	0	0	0	0	0	0	0	0	0	0	0	0	0	0	0	0	10	9	36	0	9	0	0	0	0	0	0	0	0	0	0	0
OTU_3248;size=4;	0	0	0	0	0	0	0	0	0	0	0	0	1	4	2	0	0	0	0	1	0	0	0	0	0	0	0	0	0	0	0	0	0	0	0	1	0	0	1	0	0	0	0	0	0	0	0	0	1
OTU_1462;size=26;	0	0	0	0	0	0	0	0	0	0	0	0	4	1	1	0	0	0	0	0	0	0	0	0	0	0	0	0	0	0	0	0	0	0	0	0	0	0	0	0	0	0	0	0	0	0	0	0	0
OTU_662;size=37;	0	0	0	0	0	0	0	0	0	0	0	0	1	3	0	0	0	0	0	0	0	0	0	0	0	0	0	0	0	0	0	0	0	0	0	0	0	34	0	0	0	0	0	0	0	0	0	0	0
OTU_4125;size=2;	0	0	0	0	0	0	0	0	0	0	0	0	4	0	1	0	0	0	0	0	0	0	0	0	0	0	0	0	0	0	0	0	0	0	0	0	0	0	0	0	0	0	0	0	0	0	0	0	0
OTU_523;size=189;	0	0	0	0	0	0	0	0	0	0	0	0	2	1	1	0	0	0	0	0	0	0	0	0	0	0	0	0	0	0	0	1	0	0	0	0	46	10	0	0	0	0	0	0	0	0	0	0	0
OTU_590;size=1438;	0	0	0	0	0	0	0	0	0	0	0	0	1	0	0	0	0	0	0	0	0	0	0	0	0	0	0	0	0	0	383	608	253	1	1	0	0	0	0	0	0	0	0	0	0	0	0	0	0
OTU_1560;size=5;	0	0	0	0	0	0	0	0	0	0	0	0	1	0	0	0	0	0	0	0	0	0	0	0	0	0	0	0	0	0	0	0	0	0	0	0	0	13	0	0	0	0	0	0	0	0	0	0	0
OTU_1690;size=20;	0	0	0	0	0	0	0	0	0	0	0	0	1	13	1	0	0	0	0	0	0	0	0	0	0	0	0	0	0	0	1	4	1	0	0	0	0	12	0	0	0	0	0	0	0	0	0	0	0
OTU_116;size=5866;	0	0	0	0	0	0	0	0	0	0	0	0	1	0	0	0	1	0	0	0	1	0	0	0	1554	1	0	0	0	1	0	0	0	0	0	0	0	0	0	2	0	0	0	2	0	0	0	0	0
OTU_2532;size=2;	0	0	0	0	0	0	0	0	0	0	0	0	1	0	0	0	0	0	0	0	0	0	0	0	0	0	0	0	0	0	0	0	0	0	0	0	0	0	0	0	0	0	0	0	0	0	0	0	0
OTU_2807;size=2;	0	0	0	0	0	0	0	0	0	0	0	0	2	0	0	0	0	0	0	0	3	0	2	0	0	0	1	0	0	0	0	0	0	0	0	0	0	3	0	0	0	0	2	2	2	0	0	0	0
OTU_1448;size=13;	0	0	0	0	0	0	0	0	0	0	0	0	1	0	0	0	0	0	0	0	0	0	0	0	0	0	0	0	0	0	0	0	0	0	0	0	0	0	0	0	0	0	0	0	0	0	0	0	0
OTU_4109;size=12;	0	0	0	0	0	0	0	0	0	0	0	0	2	7	1	0	0	0	1	0	1	0	0	0	0	1	0	0	0	0	0	0	0	0	0	0	0	0	0	0	0	0	0	0	2	0	0	0	0
OTU_1509;size=3;	0	0	0	0	0	0	0	0	0	0	0	0	2	1	2	0	0	0	0	0	0	0	0	0	0	0	0	0	0	0	0	0	0	0	0	0	0	2	0	0	0	0	0	0	0	0	0	0	0
OTU_3761;size=2;	0	0	0	0	0	0	0	0	0	0	0	0	2	0	0	0	0	0	0	0	0	0	0	0	0	0	0	0	0	0	0	0	0	0	0	0	0	0	0	0	0	0	0	0	0	0	0	0	0
OTU_4508;size=2;	0	0	0	0	0	0	0	0	0	0	0	0	1	1	0	0	0	0	0	0	0	0	0	0	0	0	0	0	0	0	0	0	0	0	0	0	0	0	0	0	0	0	0	0	0	0	0	0	0
OTU_3336;size=10;	0	0	0	0	0	0	0	0	0	0	0	0	2	2	0	0	0	0	0	0	0	0	0	0	0	0	0	0	0	0	3	5	2	1	0	0	0	14	0	0	0	0	0	0	0	0	0	0	0
OTU_5383;size=2;	0	0	0	0	0	0	0	0	0	0	0	0	2	0	0	0	0	0	0	0	0	0	0	0	0	0	0	0	0	0	0	0	0	0	0	0	0	0	0	0	0	0	0	0	0	0	0	0	0
OTU_2508;size=6;	0	0	0	0	0	0	0	0	0	0	0	0	1	0	0	0	0	0	0	0	1	0	0	0	0	0	0	0	0	0	0	0	0	0	0	0	0	0	1	0	0	0	0	0	0	0	1	0	0
OTU_4027;size=2;	0	0	0	0	0	0	0	0	0	0	0	0	1	0	0	0	0	0	0	0	0	0	0	0	0	0	0	0	0	0	0	0	0	0	0	0	0	0	0	0	0	0	0	0	0	0	0	0	0
OTU_721;size=107;	0	0	0	0	0	0	0	0	0	0	0	0	1	1	0	0	0	0	0	0	0	0	0	0	0	0	0	0	0	0	0	0	0	0	0	0	0	0	0	0	0	0	0	0	0	0	0	0	0
OTU_879;size=29;	0	0	0	0	0	0	0	0	0	0	0	0	1	0	0	0	0	0	0	0	0	0	0	0	0	0	0	0	0	0	0	0	0	0	0	0	0	0	0	0	0	0	0	0	0	0	0	0	0
OTU_4886;size=6;	0	0	0	0	0	0	0	0	0	0	0	0	1	5	0	0	0	0	0	3	0	0	0	0	0	0	2	1	0	0	0	0	0	0	0	0	0	0	0	0	0	0	0	0	0	0	0	0	4
OTU_4652;size=2;	0	0	0	0	0	0	0	0	0	0	0	0	2	0	0	0	0	0	0	0	0	0	0	0	0	0	0	0	0	0	0	0	0	0	0	0	0	0	0	0	0	0	0	0	0	0	0	0	0
OTU_2906;size=4;	0	0	0	0	0	0	0	0	0	0	0	0	1	3	0	0	0	0	0	0	0	0	0	0	0	0	0	0	0	0	0	0	0	0	0	0	3	3	0	0	0	0	0	0	0	0	0	0	0
OTU_4772;size=2;	0	0	0	0	0	0	0	0	0	0	0	0	0	1	0	0	0	0	0	0	0	0	0	0	0	0	0	0	0	0	0	0	0	0	0	0	0	0	0	0	0	0	0	0	0	0	0	0	0
OTU_4115;size=8;	0	0	0	0	0	0	0	0	0	0	0	0	0	2	0	0	0	0	0	1	2	2	4	0	0	0	0	0	0	0	1	4	3	0	0	0	1	1	0	0	0	0	0	0	0	2	1	1	1
OTU_3830;size=2;	0	0	0	0	0	0	0	0	0	0	0	0	0	3	0	0	0	0	0	0	0	0	0	0	0	0	0	0	0	0	0	0	0	0	0	0	0	1	0	0	0	0	0	0	0	0	0	0	0
OTU_2519;size=10;	0	0	0	0	0	0	0	0	0	0	0	0	0	1	0	0	0	0	0	0	0	0	0	0	0	0	0	0	0	0	0	0	0	0	0	0	0	3	0	0	0	0	0	0	0	0	0	0	0
OTU_2615;size=2;	0	0	0	0	0	0	0	0	0	0	0	0	0	2	2	0	0	0	0	0	0	0	0	0	0	0	0	0	0	0	0	0	0	0	0	0	0	0	0	0	0	0	0	0	0	0	0	0	0
OTU_4137;size=2;	0	0	0	0	0	0	0	0	0	0	0	0	0	2	0	0	0	0	0	0	0	0	0	0	0	0	0	0	0	0	0	0	0	0	0	0	0	0	0	0	0	0	0	0	0	0	0	0	0
OTU_408;size=1337;	0	0	0	0	0	0	0	0	0	0	0	0	0	2	0	0	0	0	0	0	0	0	0	0	0	0	0	0	0	0	0	0	0	0	0	0	0	0	0	0	0	0	0	0	0	0	0	0	0
OTU_3365;size=2;	0	0	0	0	0	0	0	0	0	0	0	0	0	2	1	0	0	0	0	0	0	0	0	0	0	0	0	0	0	0	0	0	0	0	0	0	0	0	0	0	0	1	0	0	0	0	0	0	0
OTU_5276;size=2;	0	0	0	0	0	0	0	0	0	0	0	0	0	2	0	0	0	0	0	0	0	0	0	0	0	0	0	0	0	0	0	0	0	0	0	0	0	0	0	0	0	0	0	0	0	0	0	0	0
OTU_4606;size=2;	0	0	0	0	0	0	0	0	0	0	0	0	0	1	0	0	0	0	0	0	0	0	0	0	0	0	0	0	0	0	0	0	0	0	0	0	0	0	0	0	0	0	0	0	0	0	0	0	0
OTU_5442;size=2;	0	0	0	0	0	0	0	0	0	0	0	0	0	2	0	0	0	0	0	0	0	0	0	0	0	0	0	0	0	0	0	0	0	0	0	0	0	0	0	0	0	0	0	0	0	0	0	0	0
OTU_5439;size=2;	0	0	0	0	0	0	0	0	0	0	0	0	0	2	0	0	0	0	0	0	0	0	0	0	0	0	0	0	0	0	0	0	0	0	0	0	0	0	0	0	0	0	0	0	0	0	0	0	0
OTU_4452;size=2;	0	0	0	0	0	0	0	0	0	0	0	0	0	4	0	0	0	0	0	0	8	6	4	0	0	0	0	0	0	0	0	0	0	0	0	0	0	0	0	0	0	0	0	0	0	1	0	0	0
OTU_3775;size=2;	0	0	0	0	0	0	0	0	0	0	0	0	0	2	0	0	0	0	0	0	0	0	0	0	0	0	0	0	0	0	0	0	0	0	0	0	0	0	0	0	0	0	0	0	0	0	0	0	0
OTU_5012;size=2;	0	0	0	0	0	0	0	0	0	0	0	0	0	1	0	0	0	0	0	0	0	0	0	0	0	0	0	0	0	0	0	1	0	0	0	0	0	5	0	0	0	0	0	0	0	0	0	0	0
OTU_2052;size=2;	0	0	0	0	0	0	0	0	0	0	0	0	0	1	0	0	0	0	0	0	3	2	5	0	0	0	0	0	0	0	0	0	0	0	0	0	0	0	0	0	0	0	0	0	0	1	0	0	0
OTU_4617;size=2;	0	0	0	0	0	0	0	0	0	0	0	0	0	1	0	0	0	0	0	0	0	0	0	0	0	0	0	0	0	0	0	0	0	0	0	0	0	0	0	0	1	3	0	0	0	0	0	0	0
OTU_1269;size=563;	0	0	0	0	0	0	0	0	0	0	0	0	0	1	0	0	1	0	21	103	13	8	6	42	0	369	78	16	28	27	0	1	0	0	0	0	0	0	132	0	0	0	92	16	6	5	6	2	345
OTU_3453;size=12;	0	0	0	0	0	0	0	0	0	0	0	0	0	1	0	0	0	0	0	0	0	0	0	0	0	0	0	0	0	0	0	1	0	0	0	0	0	8	0	0	0	0	0	0	0	0	0	0	0
OTU_3050;size=6;	0	0	0	0	0	0	0	0	0	0	0	0	0	1	0	0	0	0	0	0	0	0	0	0	0	0	0	0	0	0	0	0	0	0	0	0	0	0	0	0	0	0	0	0	0	0	0	0	0
OTU_3967;size=2;	0	0	0	0	0	0	0	0	0	0	0	0	0	2	0	0	0	0	0	0	0	0	0	0	0	0	0	0	0	0	0	0	0	0	0	0	0	0	0	0	0	0	0	0	0	0	0	0	0
OTU_4852;size=2;	0	0	0	0	0	0	0	0	0	0	0	0	0	2	1	0	0	0	0	1	0	0	0	0	0	0	2	0	0	0	0	0	0	0	0	0	0	0	1	0	0	0	0	0	0	0	0	0	8
OTU_1162;size=8;	0	0	0	0	0	0	0	0	0	0	0	0	0	1	0	0	0	0	0	0	0	0	0	0	0	0	0	0	0	0	0	0	0	0	0	0	0	0	0	0	0	0	0	0	0	0	0	0	0
OTU_1430;size=15;	0	0	0	0	0	0	0	0	0	0	0	0	0	1	0	0	0	0	0	0	0	0	0	0	0	0	0	0	0	0	0	0	0	0	0	0	0	15	0	0	0	0	0	0	0	0	0	0	0
OTU_4421;size=12;	0	0	0	0	0	0	0	0	0	0	0	0	0	1	0	0	0	0	0	0	0	0	0	0	0	0	0	0	0	0	1	0	0	0	0	0	0	0	0	0	0	0	0	0	0	0	0	0	0
OTU_1268;size=5;	0	0	0	0	0	0	0	0	0	0	0	0	0	1	0	0	0	0	0	0	0	0	0	0	0	0	0	0	0	0	0	0	0	0	0	0	0	0	0	0	0	0	0	0	0	0	0	0	0
OTU_422;size=1041;	0	0	0	0	0	0	0	0	0	0	0	0	0	1	0	0	0	0	0	0	0	0	0	0	0	0	0	0	0	0	1	3	2	1	0	0	539	12	0	0	0	0	0	0	0	0	0	0	0
OTU_4829;size=2;	0	0	0	0	0	0	0	0	0	0	0	0	0	1	0	0	0	0	0	0	0	0	0	0	0	0	0	0	0	0	0	0	0	0	0	0	0	0	0	0	0	0	0	0	0	0	0	0	0
OTU_1926;size=14;	0	0	0	0	0	0	0	0	0	0	0	0	0	2	0	0	2	3	0	0	0	1	0	0	0	1	0	0	0	0	0	0	0	0	2	1	0	0	1	6	0	4	0	0	7	0	0	0	5
OTU_1075;size=22;	0	0	0	0	0	0	0	0	0	0	0	0	0	1	0	0	0	0	0	1	0	1	0	0	0	0	1	0	0	0	0	0	0	2	1	0	0	0	0	1	0	0	0	0	0	1	0	1	1
OTU_1272;size=26;	0	0	0	0	0	0	0	0	0	0	0	0	0	1	0	0	0	0	0	0	0	0	0	0	0	0	0	0	0	0	1	0	0	0	0	0	1	6	0	0	0	0	0	0	0	0	0	0	0
OTU_2871;size=4;	0	0	0	0	0	0	0	0	0	0	0	0	0	1	0	0	0	0	0	0	0	0	0	0	0	0	0	0	0	0	0	0	0	0	0	0	0	19	0	0	0	0	0	0	0	0	0	0	0
OTU_5511;size=2;	0	0	0	0	0	0	0	0	0	0	0	0	0	1	0	0	0	0	10	0	0	0	0	3	0	5	0	0	0	0	0	0	0	0	0	0	0	0	0	0	0	0	18	14	10	0	0	0	2
OTU_1208;size=40;	0	0	0	0	0	0	0	0	0	0	0	0	0	2	0	0	0	0	0	0	0	0	0	0	0	0	0	0	0	0	0	0	0	0	0	0	0	10	0	0	0	0	0	0	0	0	0	0	0
OTU_2491;size=2;	0	0	0	0	0	0	0	0	0	0	0	0	0	1	0	0	0	0	0	0	0	0	0	0	0	0	0	0	0	0	0	0	0	0	0	0	0	0	0	0	0	0	0	0	0	0	0	0	0
OTU_1108;size=22;	0	0	0	0	0	0	0	0	0	0	0	0	0	1	0	0	0	0	0	0	0	0	0	0	0	0	0	0	0	0	0	0	0	0	0	0	0	0	0	1	0	0	0	0	0	0	0	0	0
OTU_4608;size=2;	0	0	0	0	0	0	0	0	0	0	0	0	0	1	0	0	0	0	0	0	0	0	0	0	0	0	0	0	0	0	0	0	0	0	0	0	0	0	0	0	0	0	0	0	0	0	0	0	0
OTU_2705;size=2;	0	0	0	0	0	0	0	0	0	0	0	0	0	1	0	0	0	0	0	0	0	0	0	0	0	0	0	0	0	0	0	0	0	0	0	0	1	0	0	0	0	0	0	0	0	0	0	0	0
OTU_2683;size=4;	0	0	0	0	0	0	0	0	0	0	0	0	0	1	0	0	0	0	0	0	1	0	0	0	0	0	0	0	0	0	0	0	0	0	0	0	1	10	0	0	0	0	0	0	0	3	0	1	0
OTU_1492;size=3;	0	0	0	0	0	0	0	0	0	0	0	0	0	1	0	0	0	0	0	0	1	0	0	0	0	0	0	0	0	0	0	0	0	0	0	1	0	0	0	0	0	0	0	0	0	0	0	0	0
OTU_3639;size=10;	0	0	0	0	0	0	0	0	0	0	0	0	0	1	0	0	1	0	0	0	1	0	0	0	0	0	0	0	2	0	0	0	0	1	3	0	0	0	0	0	0	0	0	0	0	0	0	0	0
OTU_4548;size=2;	0	0	0	0	0	0	0	0	0	0	0	0	0	1	0	0	0	0	0	0	0	0	0	0	0	0	0	0	0	0	0	0	0	0	0	0	2	0	0	0	0	0	0	0	0	0	0	0	0
OTU_4778;size=2;	0	0	0	0	0	0	0	0	0	0	0	0	0	0	2	0	0	0	0	0	0	0	0	0	0	0	0	0	0	0	0	0	0	0	0	0	0	0	0	0	0	0	0	0	0	0	0	0	0
OTU_4163;size=4;	0	0	0	0	0	0	0	0	0	0	0	0	0	0	1	0	0	0	0	0	0	0	0	0	0	0	0	0	0	0	0	1	0	0	1	0	0	0	0	0	0	0	0	0	0	0	0	0	0
OTU_4476;size=2;	0	0	0	0	0	0	0	0	0	0	0	0	0	0	2	0	0	0	0	0	0	0	0	0	0	0	0	0	0	0	0	0	0	0	0	0	0	0	0	0	0	0	0	0	0	0	0	0	0
OTU_960;size=119;	0	0	0	0	0	0	0	0	0	0	0	0	0	0	2	0	0	0	0	1	4	0	0	0	0	0	0	0	0	1	0	0	0	0	0	0	0	0	0	0	0	0	0	0	0	2	1	0	4
OTU_2775;size=10;	0	0	0	0	0	0	0	0	0	0	0	0	0	0	1	0	0	0	0	0	0	0	0	0	0	0	0	0	0	0	0	0	1	0	0	0	0	0	0	0	0	0	0	0	0	0	0	0	0
OTU_1732;size=57;	0	0	0	0	0	0	0	0	0	0	0	0	0	0	1	2	2	2	2	0	1	0	1	1	0	4	0	0	0	0	0	0	0	0	1	0	0	0	5	4	1	1	6	4	2	0	1	0	10
OTU_3715;size=8;	0	0	0	0	0	0	0	0	0	0	0	0	0	0	1	0	0	0	1	0	1	0	0	0	0	0	0	0	0	2	0	0	0	0	0	0	0	0	1	0	0	0	0	0	0	0	0	0	0
OTU_3560;size=6;	0	0	0	0	0	0	0	0	0	0	0	0	0	0	1	0	0	0	0	0	0	0	0	0	0	0	0	0	0	0	0	1	0	0	0	0	0	3	0	0	0	0	0	0	0	0	0	0	0
OTU_4933;size=4;	0	0	0	0	0	0	0	0	0	0	0	0	0	0	1	0	0	0	0	0	0	0	0	0	0	0	0	0	0	0	0	0	0	0	0	0	0	0	0	0	0	0	0	0	0	0	0	0	0
OTU_829;size=75;	0	0	0	0	0	0	0	0	0	0	0	0	0	0	2	0	0	0	0	0	0	0	0	0	0	0	0	0	0	0	1	2	0	0	0	0	0	1	1	0	0	0	0	0	0	0	0	0	0
OTU_1607;size=24;	0	0	0	0	0	0	0	0	0	0	0	0	0	0	1	1	0	2	1	2	6	1	0	0	0	0	1	3	0	2	0	0	1	0	0	0	0	0	0	0	0	0	0	0	0	0	0	0	2
OTU_3636;size=2;	0	0	0	0	0	0	0	0	0	0	0	0	0	0	1	0	0	0	0	0	0	0	0	0	0	0	0	0	0	0	0	0	0	0	0	0	0	0	0	0	0	0	0	0	0	0	0	0	0
OTU_1119;size=87;	0	0	0	0	0	0	0	0	0	0	0	0	0	0	1	0	0	0	0	0	0	0	1	0	0	0	0	0	0	0	0	0	0	0	0	0	0	9	0	0	0	0	0	0	0	1	1	1	0
OTU_47;size=36478;	0	0	0	0	0	0	0	0	0	0	0	0	0	0	0	453	1121	628	0	0	54	132	184	0	0	0	0	0	0	0	2	0	0	0	0	0	0	1	0	2545	1311	599	0	0	0	281	42	109	0
OTU_37;size=22976;	0	0	0	0	0	0	0	0	0	0	0	0	0	0	0	302	653	710	0	0	0	0	0	0	0	0	0	0	0	0	1	0	1	0	0	0	0	0	0	470	658	483	0	0	0	0	0	0	0
OTU_139;size=3011;	0	0	0	0	0	0	0	0	0	0	0	0	0	0	0	12	24	16	0	3	0	0	0	0	0	0	2	0	0	0	0	0	0	0	0	0	0	0	3	74	33	75	0	0	0	0	0	0	3
OTU_1758;size=3;	0	0	0	0	0	0	0	0	0	0	0	0	0	0	0	1	0	1	0	0	0	0	0	0	0	0	0	0	0	0	0	0	0	0	0	0	0	0	0	0	0	0	0	0	0	0	0	0	0
OTU_48;size=15697;	0	0	0	0	0	0	0	0	0	0	0	0	0	0	0	4	8	4	0	0	1116	378	464	0	0	0	0	36	38	36	0	0	0	0	0	0	1	0	0	8	1	10	0	0	0	2603	722	2065	0
OTU_4742;size=26;	0	0	0	0	0	0	0	0	0	0	0	0	0	0	0	7	41	27	0	0	0	3	3	0	0	0	0	0	0	0	0	0	0	0	0	0	0	0	0	95	47	19	0	0	0	5	4	7	0
OTU_312;size=378;	0	0	0	0	0	0	0	0	0	0	0	0	0	0	0	7	18	21	0	0	0	0	0	0	0	0	0	0	0	0	0	0	0	0	0	0	0	0	0	27	53	74	0	1	0	0	0	0	0
OTU_768;size=26;	0	0	0	0	0	0	0	0	0	0	0	0	0	0	0	3	6	3	0	0	0	0	0	0	0	0	0	0	0	0	0	0	0	0	0	0	0	1	0	2	3	0	0	0	0	0	0	0	0
OTU_1016;size=13;	0	0	0	0	0	0	0	0	0	0	0	0	0	0	0	2	4	0	0	0	0	0	0	0	0	0	0	0	0	0	0	0	0	0	0	0	0	0	0	1	4	0	0	0	0	0	0	0	0
OTU_3868;size=14;	0	0	0	0	0	0	0	0	0	0	0	0	0	0	0	1	2	0	0	0	1	5	3	0	0	0	0	1	1	0	0	0	0	0	0	0	0	0	0	0	0	0	0	0	0	7	7	4	0
OTU_2889;size=16;	0	0	0	0	0	0	0	0	0	0	0	0	0	0	0	2	10	3	0	0	2	2	0	0	0	0	1	0	0	0	0	0	0	0	0	0	0	0	0	5	4	3	0	0	0	0	0	0	2
OTU_19;size=70786;	0	0	0	0	0	0	0	0	0	0	0	0	0	0	0	1	0	0	1	7510	0	0	0	0	0	3	3236	0	0	0	0	0	0	0	0	0	0	0	108	0	0	0	0	0	0	0	0	0	441
OTU_5073;size=10;	0	0	0	0	0	0	0	0	0	0	0	0	0	0	0	1	0	0	0	0	34	20	8	0	0	0	0	3	0	2	0	0	0	0	0	0	0	0	2	0	0	0	0	0	0	0	1	2	10
OTU_727;size=40;	0	0	0	0	0	0	0	0	0	0	0	0	0	0	0	1	1	1	0	0	0	0	0	0	0	0	0	1	1	2	0	0	0	0	0	0	0	0	0	0	2	0	0	0	0	0	0	0	0
OTU_2972;size=4;	0	0	0	0	0	0	0	0	0	0	0	0	0	0	0	3	0	0	0	0	0	0	0	0	0	0	0	0	0	0	0	0	0	0	0	0	0	0	0	0	0	0	0	0	0	0	0	0	0
OTU_5141;size=2;	0	0	0	0	0	0	0	0	0	0	0	0	0	0	0	3	4	3	0	0	0	0	0	0	0	0	0	0	0	0	0	0	0	0	0	0	0	0	0	0	5	0	0	0	0	0	0	0	0
OTU_1468;size=92;	0	0	0	0	0	0	0	0	0	0	0	0	0	0	0	3	7	7	1	1	16	8	1	0	0	0	3	0	0	3	0	0	0	0	0	0	0	0	6	0	0	0	4	0	2	4	3	2	67
OTU_3179;size=42;	0	0	0	0	0	0	0	0	0	0	0	0	0	0	0	1	2	2	0	1	1	1	1	1	0	2	1	5	4	2	0	0	0	0	0	0	0	0	0	0	0	1	1	0	0	0	0	1	1
OTU_1043;size=16;	0	0	0	0	0	0	0	0	0	0	0	0	0	0	0	2	1	0	0	0	0	0	1	1	0	1	0	0	0	0	0	0	0	1	0	0	0	0	2	0	2	0	0	1	1	0	0	0	0
OTU_4166;size=2;	0	0	0	0	0	0	0	0	0	0	0	0	0	0	0	2	0	0	0	0	0	0	0	0	0	0	0	0	0	0	0	0	0	0	0	0	0	0	0	0	0	0	0	0	0	0	0	0	0
OTU_1299;size=153;	0	0	0	0	0	0	0	0	0	0	0	0	0	0	0	3	18	16	0	0	0	0	0	0	0	0	0	0	0	0	0	0	0	4	15	0	0	0	0	7	2	1	0	0	0	2	0	0	0
OTU_1160;size=8;	0	0	0	0	0	0	0	0	0	0	0	0	0	0	0	1	1	2	0	0	0	0	0	0	0	0	0	0	0	0	0	0	0	0	0	0	0	0	0	0	0	0	0	0	0	0	0	0	0
OTU_143;size=2979;	0	0	0	0	0	0	0	0	0	0	0	0	0	0	0	3	15	13	0	1	83	172	174	0	0	0	0	9	7	7	0	0	0	0	0	0	0	0	3	0	0	2	0	0	0	312	77	128	2
OTU_703;size=29;	0	0	0	0	0	0	0	0	0	0	0	0	0	0	0	2	5	1	0	0	0	0	0	0	0	0	0	0	0	0	0	0	0	0	0	0	0	0	0	0	0	0	0	0	0	0	0	0	0
OTU_68;size=28821;	0	0	0	0	0	0	0	0	0	0	0	0	0	0	0	1	0	0	0	0	135	89	118	0	0	0	0	0	5	0	409	764	369	0	0	0	0	0	0	0	0	0	0	0	0	467	111	360	1
OTU_305;size=482;	0	0	0	0	0	0	0	0	0	0	0	0	0	0	0	1	9	2	0	0	1	6	7	0	0	0	0	0	0	0	1	0	0	0	0	0	0	0	0	5	2	1	0	0	0	11	1	4	0
OTU_1630;size=5;	0	0	0	0	0	0	0	0	0	0	0	0	0	0	0	1	2	2	0	0	0	0	0	0	0	0	0	0	0	0	0	0	0	0	0	0	0	0	0	1	2	1	0	0	0	0	0	0	0
OTU_2481;size=14;	0	0	0	0	0	0	0	0	0	0	0	0	0	0	0	1	4	2	0	0	0	0	2	0	0	0	0	0	0	0	0	0	0	2	0	0	0	0	0	6	0	1	0	0	0	0	0	0	0
OTU_2300;size=12;	0	0	0	0	0	0	0	0	0	0	0	0	0	0	0	1	0	1	0	0	0	0	0	0	0	0	0	1	0	0	0	0	0	0	1	0	0	0	0	0	0	0	0	0	0	0	0	0	0
OTU_1880;size=15;	0	0	0	0	0	0	0	0	0	0	0	0	0	0	0	1	2	0	1	0	0	0	0	1	0	6	0	2	3	2	1	1	0	2	3	3	0	0	0	0	0	0	2	0	0	0	0	0	0
OTU_2180;size=4;	0	0	0	0	0	0	0	0	0	0	0	0	0	0	0	0	3	4	0	1	0	0	0	0	0	0	0	0	0	0	0	0	0	0	0	0	0	0	0	0	1	0	0	0	0	0	0	0	0
OTU_1107;size=30;	0	0	0	0	0	0	0	0	0	0	0	0	0	0	0	0	1	0	0	0	0	0	0	0	0	0	0	0	0	0	0	0	0	0	0	0	0	0	0	0	0	0	0	0	0	2	0	0	0
OTU_3269;size=6;	0	0	0	0	0	0	0	0	0	0	0	0	0	0	0	0	3	0	0	0	0	0	0	0	0	0	0	0	0	0	0	0	0	0	1	0	0	0	0	2	0	0	0	0	0	1	0	0	0
OTU_4429;size=6;	0	0	0	0	0	0	0	0	0	0	0	0	0	0	0	0	1	0	0	1	0	0	0	0	0	0	1	0	0	0	0	0	0	1	1	1	0	0	0	0	0	0	0	0	0	0	0	0	1
OTU_5272;size=2;	0	0	0	0	0	0	0	0	0	0	0	0	0	0	0	0	4	1	0	0	1	1	0	0	0	0	0	0	0	0	0	0	0	0	0	0	0	0	1	3	2	4	0	0	0	0	0	0	4
OTU_2431;size=12;	0	0	0	0	0	0	0	0	0	0	0	0	0	0	0	0	1	0	0	0	0	1	0	0	0	0	0	0	0	0	0	1	0	0	0	0	0	0	0	1	0	1	0	0	0	0	1	2	1
OTU_1521;size=3;	0	0	0	0	0	0	0	0	0	0	0	0	0	0	0	0	2	1	0	0	0	0	0	0	0	0	0	0	0	0	0	0	0	0	0	0	0	0	0	0	0	2	0	0	0	0	0	0	0
OTU_4725;size=2;	0	0	0	0	0	0	0	0	0	0	0	0	0	0	0	0	2	0	0	0	0	0	0	0	0	0	0	0	0	0	0	0	0	0	0	0	0	0	0	0	0	0	0	0	0	0	0	0	0
OTU_3705;size=10;	0	0	0	0	0	0	0	0	0	0	0	0	0	0	0	0	4	1	0	0	0	0	0	0	0	0	0	0	0	0	0	0	0	0	0	0	0	0	0	0	0	0	0	0	0	1	0	1	0
OTU_1326;size=39;	0	0	0	0	0	0	0	0	0	0	0	0	0	0	0	0	1	0	0	0	0	0	0	0	0	0	0	0	0	0	0	0	0	1	2	4	0	0	0	1	0	0	0	0	0	0	0	0	3
OTU_3334;size=2;	0	0	0	0	0	0	0	0	0	0	0	0	0	0	0	0	2	0	0	0	0	0	0	0	0	0	0	0	0	0	0	0	0	0	0	0	0	0	0	0	2	0	0	0	0	0	0	0	0
OTU_5491;size=2;	0	0	0	0	0	0	0	0	0	0	0	0	0	0	0	0	1	0	0	0	0	0	0	0	0	0	0	0	0	0	0	0	0	0	0	0	0	0	0	0	1	0	0	0	0	0	0	0	0
OTU_5282;size=2;	0	0	0	0	0	0	0	0	0	0	0	0	0	0	0	0	5	2	0	0	0	0	0	0	0	0	0	0	1	0	0	0	0	0	0	0	0	0	0	0	3	1	0	0	0	0	0	0	0
OTU_3113;size=10;	0	0	0	0	0	0	0	0	0	0	0	0	0	0	0	0	2	1	0	0	0	0	0	0	0	0	0	0	0	0	0	0	0	0	0	0	0	0	0	3	0	3	0	0	0	0	0	0	0
OTU_1274;size=13;	0	0	0	0	0	0	0	0	0	0	0	0	0	0	0	0	1	1	0	0	0	0	0	0	0	0	0	0	0	0	0	0	0	0	0	0	0	0	0	3	0	0	0	0	0	0	0	0	0
OTU_1229;size=339;	0	0	0	0	0	0	0	0	0	0	0	0	0	0	0	0	10	9	0	3	0	0	0	0	0	0	1	0	1	0	0	0	0	13	47	2	0	0	0	29	22	22	0	0	0	0	1	0	0
OTU_1138;size=16;	0	0	0	0	0	0	0	0	0	0	0	0	0	0	0	0	3	0	0	0	0	0	0	2	0	0	0	0	0	1	0	0	0	0	2	0	0	1	0	0	0	0	0	1	0	0	0	0	1
OTU_1408;size=23;	0	0	0	0	0	0	0	0	0	0	0	0	0	0	0	0	3	3	0	0	0	0	0	0	0	0	0	0	0	0	0	0	0	0	0	0	0	0	0	3	3	8	0	0	0	0	0	0	0
OTU_4845;size=2;	0	0	0	0	0	0	0	0	0	0	0	0	0	0	0	0	1	0	0	0	0	0	0	0	0	0	0	0	0	0	0	0	0	0	0	0	0	0	0	0	0	0	0	0	0	0	0	0	0
OTU_404;size=164;	0	0	0	0	0	0	0	0	0	0	0	0	0	0	0	0	1	2	0	0	0	0	0	0	0	0	0	0	0	0	0	0	0	0	0	0	0	0	0	2	4	1	0	0	0	0	1	0	0
OTU_1846;size=5;	0	0	0	0	0	0	0	0	0	0	0	0	0	0	0	0	1	0	0	0	0	0	0	0	0	0	0	0	0	0	0	0	0	0	0	0	0	0	0	0	0	3	0	0	0	0	0	0	0
OTU_4675;size=4;	0	0	0	0	0	0	0	0	0	0	0	0	0	0	0	0	1	0	0	0	2	2	3	0	0	0	0	0	0	1	0	0	0	0	0	0	0	0	0	0	0	0	0	0	0	1	0	2	1
OTU_4928;size=2;	0	0	0	0	0	0	0	0	0	0	0	0	0	0	0	0	1	0	1	2	0	0	1	2	0	1	2	0	1	3	0	0	0	0	0	0	0	0	6	0	0	1	7	5	8	0	0	0	29
OTU_1409;size=4;	0	0	0	0	0	0	0	0	0	0	0	0	0	0	0	0	1	0	0	0	0	0	0	0	0	0	0	0	0	0	0	0	0	0	0	0	0	0	0	0	0	0	0	0	0	0	0	0	0
OTU_2800;size=14;	0	0	0	0	0	0	0	0	0	0	0	0	0	0	0	0	1	0	0	0	0	0	0	0	0	0	0	0	0	0	0	0	0	0	0	0	1	0	0	0	0	1	0	0	0	0	0	1	0
OTU_1090;size=13;	0	0	0	0	0	0	0	0	0	0	0	0	0	0	0	0	1	0	0	0	1	0	0	0	0	0	0	0	0	0	0	0	0	0	0	0	0	0	0	0	0	1	0	0	1	0	0	0	0
OTU_2954;size=8;	0	0	0	0	0	0	0	0	0	0	0	0	0	0	0	0	1	0	0	0	5	9	12	0	0	0	1	0	0	3	0	0	0	0	0	0	0	0	0	1	0	1	0	0	0	1	0	0	7
OTU_5336;size=6;	0	0	0	0	0	0	0	0	0	0	0	0	0	0	0	0	1	1	0	3	0	0	0	0	0	0	0	0	0	0	0	0	0	0	0	0	0	0	1	2	0	0	0	0	0	0	0	0	4
OTU_2259;size=2;	0	0	0	0	0	0	0	0	0	0	0	0	0	0	0	0	1	0	0	0	0	0	1	0	0	0	0	0	0	0	0	0	0	0	0	0	0	0	0	0	0	0	0	0	0	0	0	0	0
OTU_2154;size=2;	0	0	0	0	0	0	0	0	0	0	0	0	0	0	0	0	1	0	0	0	0	2	1	0	0	0	0	0	0	0	0	0	0	0	0	0	0	0	0	0	0	0	0	0	0	0	0	0	0
OTU_1637;size=3;	0	0	0	0	0	0	0	0	0	0	0	0	0	0	0	0	1	0	0	0	0	0	0	0	0	0	0	0	0	0	0	0	0	0	0	0	0	0	0	1	1	0	0	0	0	0	0	0	0
OTU_1852;size=25;	0	0	0	0	0	0	0	0	0	0	0	0	0	0	0	0	1	1	0	0	0	0	0	0	0	0	0	0	0	0	0	0	0	3	6	0	0	0	0	2	0	0	0	0	0	0	0	0	1
OTU_225;size=1198;	0	0	0	0	0	0	0	0	0	0	0	0	0	0	0	0	1	0	0	1	1	2	4	0	101	0	0	4	4	8	0	3	0	0	0	0	0	0	2	0	0	2	0	0	0	0	1	2	3
OTU_4877;size=2;	0	0	0	0	0	0	0	0	0	0	0	0	0	0	0	0	2	0	0	0	0	0	0	0	0	0	0	0	0	0	0	0	0	0	0	0	0	0	0	0	0	0	0	0	0	0	0	0	0
OTU_1688;size=3;	0	0	0	0	0	0	0	0	0	0	0	0	0	0	0	0	1	0	0	0	0	0	0	0	0	0	0	0	0	0	0	0	0	0	1	0	0	0	0	0	0	0	0	0	0	0	0	0	0
OTU_769;size=136;	0	0	0	0	0	0	0	0	0	0	0	0	0	0	0	0	1	0	0	0	0	0	0	0	0	0	0	1	0	0	0	0	0	1	1	0	0	0	0	1	0	0	0	0	0	0	0	0	0
OTU_4957;size=4;	0	0	0	0	0	0	0	0	0	0	0	0	0	0	0	0	1	2	0	0	0	0	0	0	0	0	1	0	0	0	0	0	0	0	0	0	0	0	0	2	1	1	0	0	0	0	0	0	0
OTU_1123;size=150;	0	0	0	0	0	0	0	0	0	0	0	0	0	0	0	0	1	2	0	13	0	0	0	0	0	0	3	0	0	0	0	1	0	1	0	0	0	7	3	2	0	2	0	0	0	0	0	0	3
OTU_978;size=40;	0	0	0	0	0	0	0	0	0	0	0	0	0	0	0	0	1	0	0	0	0	0	0	0	0	0	0	1	0	0	0	0	0	0	0	0	0	0	0	9	1	3	0	0	0	0	0	0	0
OTU_5227;size=6;	0	0	0	0	0	0	0	0	0	0	0	0	0	0	0	0	1	1	0	0	26	5	5	0	0	0	0	2	1	0	0	0	0	0	0	0	0	0	0	0	0	0	0	0	0	0	0	0	0
OTU_1112;size=11;	0	0	0	0	0	0	0	0	0	0	0	0	0	0	0	0	1	1	0	0	0	0	0	0	0	0	0	0	0	0	0	0	0	0	0	0	0	0	0	1	3	0	0	0	0	0	0	0	0
OTU_1242;size=16;	0	0	0	0	0	0	0	0	0	0	0	0	0	0	0	0	1	0	0	0	0	0	0	0	0	0	0	0	0	1	0	0	0	0	1	1	0	0	0	0	1	1	0	0	0	0	0	0	0
OTU_1137;size=141;	0	0	0	0	0	0	0	0	0	0	0	0	0	0	0	0	0	2	0	4	1	0	1	0	0	0	0	1	3	0	0	1	0	10	3	8	0	0	22	1	1	0	0	0	0	1	0	0	79
OTU_91;size=15506;	0	0	0	0	0	0	0	0	0	0	0	0	0	0	0	0	0	2	0	413	0	0	1	0	0	0	233	0	1	0	264	633	237	0	0	0	0	1	396	0	0	0	1	0	0	0	0	0	798
OTU_909;size=87;	0	0	0	0	0	0	0	0	0	0	0	0	0	0	0	0	0	1	0	0	0	0	0	0	0	0	0	0	0	0	0	0	0	0	1	0	0	0	0	0	1	0	0	0	0	0	0	0	0
OTU_1536;size=17;	0	0	0	0	0	0	0	0	0	0	0	0	0	0	0	0	0	1	0	4	0	0	0	0	0	0	4	0	0	0	0	0	0	0	0	0	0	0	3	0	0	0	0	0	0	0	0	0	14
OTU_4775;size=4;	0	0	0	0	0	0	0	0	0	0	0	0	0	0	0	0	0	1	0	0	1	0	0	0	0	0	0	0	0	0	0	0	0	0	0	0	0	0	1	0	0	0	0	0	0	0	0	0	1
OTU_5292;size=2;	0	0	0	0	0	0	0	0	0	0	0	0	0	0	0	0	0	1	0	0	0	0	0	0	0	0	0	0	0	0	0	0	0	0	0	0	0	0	0	0	0	0	0	0	0	0	0	0	0
OTU_1032;size=55;	0	0	0	0	0	0	0	0	0	0	0	0	0	0	0	0	0	1	0	0	0	0	0	0	0	0	0	0	0	0	0	0	0	0	0	0	0	0	0	0	0	0	0	0	0	0	0	0	0
OTU_3843;size=4;	0	0	0	0	0	0	0	0	0	0	0	0	0	0	0	0	0	1	0	0	2	1	0	0	0	0	0	0	0	0	1	0	0	0	0	0	0	0	0	0	0	0	0	0	0	0	1	0	0
OTU_1383;size=38;	0	0	0	0	0	0	0	0	0	0	0	0	0	0	0	0	0	1	0	0	0	0	0	0	0	0	0	0	0	0	0	0	0	0	0	0	0	0	0	0	0	1	0	0	0	0	0	0	0
OTU_32;size=37226;	0	0	0	0	0	0	0	0	0	0	0	0	0	0	0	0	0	1	0	622	0	0	0	0	0	1	361	0	0	0	0	0	0	0	0	0	0	0	1819	0	0	0	1	0	0	0	0	0	5204
OTU_1313;size=6;	0	0	0	0	0	0	0	0	0	0	0	0	0	0	0	0	0	1	0	0	0	0	0	0	0	0	0	0	0	0	0	0	0	0	0	0	0	0	0	0	1	0	0	0	0	0	0	0	0
OTU_1853;size=3;	0	0	0	0	0	0	0	0	0	0	0	0	0	0	0	0	0	1	0	0	0	0	0	0	0	0	0	0	0	0	0	0	0	0	0	0	0	0	0	0	0	0	0	0	0	0	0	0	0
OTU_863;size=3519;	0	0	0	0	0	0	0	0	0	0	0	0	0	0	0	0	0	0	1	802	0	0	2	0	1574	0	292	1166	1367	1895	9	24	6	0	0	0	0	0	0	0	0	0	0	0	0	0	1	3	51
OTU_2183;size=2;	0	0	0	0	0	0	0	0	0	0	0	0	0	0	0	0	0	0	5	0	0	0	0	3	0	1	0	0	0	0	0	0	0	0	0	0	1	0	0	0	0	0	14	6	0	0	0	0	0
OTU_1340;size=4;	0	0	0	0	0	0	0	0	0	0	0	0	0	0	0	0	0	0	1	0	0	0	0	0	0	0	0	0	0	0	0	0	0	0	0	0	0	0	0	0	0	0	0	0	0	0	0	0	0
OTU_1845;size=43;	0	0	0	0	0	0	0	0	0	0	0	0	0	0	0	0	0	0	1	2	2	8	7	2	0	1	0	0	0	0	0	0	0	0	0	0	0	0	0	0	0	0	3	5	0	1	0	2	1
OTU_3679;size=4;	0	0	0	0	0	0	0	0	0	0	0	0	0	0	0	0	0	0	1	0	0	0	0	0	0	1	0	0	0	0	0	0	0	0	0	0	0	0	0	0	0	0	0	0	0	0	0	0	0
OTU_3431;size=6;	0	0	0	0	0	0	0	0	0	0	0	0	0	0	0	0	0	0	1	0	1	0	0	4	0	3	0	0	0	0	0	0	0	0	0	0	0	0	1	0	0	0	3	7	4	0	0	0	4
OTU_1192;size=6;	0	0	0	0	0	0	0	0	0	0	0	0	0	0	0	0	0	0	1	0	0	0	0	0	0	0	0	0	0	0	0	0	1	0	0	0	0	0	0	0	0	0	0	0	0	0	0	0	0
OTU_1025;size=59;	0	0	0	0	0	0	0	0	0	0	0	0	0	0	0	0	0	0	2	0	0	0	0	22	0	6	0	0	0	0	0	0	0	0	0	0	0	0	0	0	0	0	1	3	0	0	0	0	0
OTU_50;size=19329;	0	0	0	0	0	0	0	0	0	0	0	0	0	0	0	0	0	0	0	1463	0	0	0	0	1231	1	773	831	476	529	0	0	0	1	0	0	0	0	119	0	0	0	0	0	0	0	0	0	292
OTU_685;size=220;	0	0	0	0	0	0	0	0	0	0	0	0	0	0	0	0	0	0	0	21	0	0	0	0	0	0	9	0	0	0	0	0	0	0	0	0	0	0	0	0	0	0	0	0	0	0	0	0	8
OTU_1644;size=105;	0	0	0	0	0	0	0	0	0	0	0	0	0	0	0	0	0	0	0	196	0	0	0	0	0	0	113	0	0	0	0	0	0	0	0	0	0	0	1	0	0	0	0	0	0	0	0	0	21
OTU_381;size=465;	0	0	0	0	0	0	0	0	0	0	0	0	0	0	0	0	0	0	0	46	0	0	0	0	0	0	25	0	0	0	0	0	0	0	0	0	0	0	2	0	0	0	0	0	0	0	0	0	0
OTU_1641;size=35;	0	0	0	0	0	0	0	0	0	0	0	0	0	0	0	0	0	0	0	9	0	0	0	0	0	0	0	0	0	0	0	0	0	0	0	0	0	0	12	0	0	0	0	0	0	0	0	0	11
OTU_1467;size=52;	0	0	0	0	0	0	0	0	0	0	0	0	0	0	0	0	0	0	0	53	0	0	0	0	0	0	29	0	0	1	0	0	0	0	0	0	0	0	4	0	0	0	0	0	0	0	0	0	3
OTU_238;size=1179;	0	0	0	0	0	0	0	0	0	0	0	0	0	0	0	0	0	0	0	20	370	99	103	0	0	0	5	0	0	0	0	0	0	0	0	0	0	0	0	0	0	0	0	0	0	102	44	39	2
OTU_638;size=76;	0	0	0	0	0	0	0	0	0	0	0	0	0	0	0	0	0	0	0	10	0	0	0	0	0	0	1	0	0	0	0	0	0	0	0	0	0	0	0	0	0	0	0	0	0	0	0	0	0
OTU_1337;size=31;	0	0	0	0	0	0	0	0	0	0	0	0	0	0	0	0	0	0	0	7	0	0	0	0	0	0	2	0	0	0	0	0	0	0	0	0	0	0	0	0	0	0	0	0	0	0	0	0	0
OTU_484;size=109;	0	0	0	0	0	0	0	0	0	0	0	0	0	0	0	0	0	0	0	3	0	0	0	0	0	0	1	0	0	0	0	0	0	0	0	0	0	0	3	0	0	0	0	0	0	0	0	0	3
OTU_1083;size=13;	0	0	0	0	0	0	0	0	0	0	0	0	0	0	0	0	0	0	0	2	1	0	0	0	0	0	0	0	0	0	1	0	0	0	0	0	0	0	0	0	0	0	0	0	0	0	0	1	2
OTU_5098;size=8;	0	0	0	0	0	0	0	0	0	0	0	0	0	0	0	0	0	0	0	2	0	0	0	0	0	0	2	0	0	0	0	0	0	0	0	0	0	0	11	0	0	0	0	0	0	0	0	0	23
OTU_1154;size=182;	0	0	0	0	0	0	0	0	0	0	0	0	0	0	0	0	0	0	0	12	0	0	0	0	0	0	15	0	0	0	0	0	0	0	0	0	0	0	77	0	0	0	0	0	0	0	0	0	276
OTU_802;size=29;	0	0	0	0	0	0	0	0	0	0	0	0	0	0	0	0	0	0	0	2	0	0	0	0	0	0	1	0	0	0	0	0	0	0	0	0	0	0	1	0	0	0	0	0	0	0	0	0	1
OTU_1861;size=13;	0	0	0	0	0	0	0	0	0	0	0	0	0	0	0	0	0	0	0	3	2	0	2	0	0	0	3	0	0	0	0	0	0	0	0	0	0	0	2	0	0	0	0	0	0	0	0	0	15
OTU_300;size=913;	0	0	0	0	0	0	0	0	0	0	0	0	0	0	0	0	0	0	0	1	23	54	42	0	0	0	0	0	0	0	29	41	25	0	0	0	0	0	1	0	0	0	0	0	0	50	15	23	0
OTU_2475;size=40;	0	0	0	0	0	0	0	0	0	0	0	0	0	0	0	0	0	0	0	4	0	0	0	0	0	0	2	0	0	0	0	0	0	0	0	0	0	0	1	0	0	0	0	0	0	1	0	0	7
OTU_199;size=1899;	0	0	0	0	0	0	0	0	0	0	0	0	0	0	0	0	0	0	0	40	0	0	0	0	0	0	10	4	3	0	0	0	0	58	174	38	0	0	0	0	0	0	0	0	0	0	0	0	2
OTU_405;size=253;	0	0	0	0	0	0	0	0	0	0	0	0	0	0	0	0	0	0	0	14	0	0	0	0	0	0	13	0	0	0	0	0	0	0	0	0	0	0	3	0	0	0	0	0	0	0	0	0	2
OTU_666;size=53;	0	0	0	0	0	0	0	0	0	0	0	0	0	0	0	0	0	0	0	4	0	0	0	0	0	0	3	4	2	1	3	5	0	0	0	0	0	0	2	0	0	0	0	0	0	0	0	0	3
OTU_2533;size=4;	0	0	0	0	0	0	0	0	0	0	0	0	0	0	0	0	0	0	0	3	0	0	0	0	0	0	0	0	0	0	0	0	0	0	0	0	0	0	1	0	0	0	0	0	0	0	0	0	10
OTU_83;size=10163;	0	0	0	0	0	0	0	0	0	0	0	0	0	0	0	0	0	0	0	14	1299	1463	1588	0	0	0	2	0	0	0	60	90	46	0	0	0	0	0	0	0	0	0	0	0	0	119	91	80	7
OTU_2826;size=6;	0	0	0	0	0	0	0	0	0	0	0	0	0	0	0	0	0	0	0	2	3	0	0	0	0	0	0	0	0	0	0	0	0	0	0	0	0	0	1	0	0	0	0	0	0	0	1	0	1
OTU_1076;size=63;	0	0	0	0	0	0	0	0	0	0	0	0	0	0	0	0	0	0	0	1	0	0	0	0	0	0	0	0	0	0	0	0	0	0	2	0	0	0	0	0	0	0	0	0	0	0	0	0	8
OTU_573;size=121;	0	0	0	0	0	0	0	0	0	0	0	0	0	0	0	0	0	0	0	12	0	0	0	0	0	0	9	0	0	0	0	0	0	0	0	0	0	0	0	0	0	0	0	0	0	0	0	0	1
OTU_226;size=1130;	0	0	0	0	0	0	0	0	0	0	0	0	0	0	0	0	0	0	0	56	4	4	2	0	0	0	28	0	0	0	1	1	0	0	0	0	0	0	75	0	0	0	1	0	0	2	2	8	113
OTU_550;size=262;	0	0	0	0	0	0	0	0	0	0	0	0	0	0	0	0	0	0	0	22	0	0	0	0	0	0	13	0	0	0	0	0	0	0	0	0	0	0	0	0	0	0	0	0	0	0	0	0	1
OTU_1538;size=42;	0	0	0	0	0	0	0	0	0	0	0	0	0	0	0	0	0	0	0	5	0	0	0	0	0	0	1	0	0	0	0	0	0	0	0	0	0	0	19	0	0	0	0	0	0	0	0	0	44
OTU_3011;size=20;	0	0	0	0	0	0	0	0	0	0	0	0	0	0	0	0	0	0	0	8	0	0	0	0	0	0	2	0	0	0	0	0	0	0	0	0	0	0	5	0	0	0	0	0	0	0	0	0	12
OTU_1054;size=403;	0	0	0	0	0	0	0	0	0	0	0	0	0	0	0	0	0	0	0	23	0	0	0	0	0	0	14	0	0	0	0	0	0	0	0	0	0	0	115	0	0	0	0	0	0	0	0	0	402
OTU_5077;size=6;	0	0	0	0	0	0	0	0	0	0	0	0	0	0	0	0	0	0	0	17	0	0	0	0	0	0	5	0	0	1	0	0	0	0	0	0	0	0	4	0	0	0	0	0	0	0	0	0	16
OTU_4202;size=4;	0	0	0	0	0	0	0	0	0	0	0	0	0	0	0	0	0	0	0	2	0	0	0	0	0	0	2	0	0	0	0	0	0	0	0	0	0	0	2	0	0	0	0	0	0	0	0	0	2
OTU_1151;size=53;	0	0	0	0	0	0	0	0	0	0	0	0	0	0	0	0	0	0	0	14	1	2	2	0	0	0	11	0	0	0	0	0	0	0	0	0	0	0	5	0	0	0	0	0	0	0	0	0	34
OTU_1537;size=44;	0	0	0	0	0	0	0	0	0	0	0	0	0	0	0	0	0	0	0	3	0	0	0	0	0	0	4	0	0	0	0	0	0	0	0	0	0	0	9	0	0	0	0	0	0	0	0	0	37
OTU_4529;size=8;	0	0	0	0	0	0	0	0	0	0	0	0	0	0	0	0	0	0	0	10	0	0	0	0	0	0	5	0	0	0	0	0	0	0	0	0	0	0	0	0	0	0	0	0	0	0	0	0	5
OTU_5311;size=2;	0	0	0	0	0	0	0	0	0	0	0	0	0	0	0	0	0	0	0	2	0	0	0	0	0	0	0	0	0	0	0	0	0	0	0	0	0	0	0	0	0	0	0	0	0	0	0	0	0
OTU_891;size=112;	0	0	0	0	0	0	0	0	0	0	0	0	0	0	0	0	0	0	0	12	0	0	0	0	0	0	13	0	0	0	0	0	0	0	0	0	0	0	0	0	0	0	0	0	0	0	0	0	1
OTU_1205;size=18;	0	0	0	0	0	0	0	0	0	0	0	0	0	0	0	0	0	0	0	4	0	0	0	0	0	0	0	0	0	0	0	0	0	0	0	0	0	0	1	0	0	0	0	0	0	0	0	0	6
OTU_811;size=45;	0	0	0	0	0	0	0	0	0	0	0	0	0	0	0	0	0	0	0	8	0	0	0	0	0	0	2	0	0	0	0	0	0	0	0	0	0	0	0	0	0	0	0	0	0	0	0	0	0
OTU_166;size=2791;	0	0	0	0	0	0	0	0	0	0	0	0	0	0	0	0	0	0	0	4	0	0	0	0	0	0	0	0	0	0	79	117	53	0	0	0	0	0	2	0	0	0	0	0	0	0	0	0	2
OTU_3907;size=4;	0	0	0	0	0	0	0	0	0	0	0	0	0	0	0	0	0	0	0	5	0	0	0	0	0	0	0	0	0	0	0	0	0	0	0	0	0	0	0	0	0	0	0	0	0	0	0	0	1
OTU_2089;size=14;	0	0	0	0	0	0	0	0	0	0	0	0	0	0	0	0	0	0	0	10	0	0	0	0	0	0	2	0	0	0	0	0	0	0	0	0	0	0	0	0	0	0	0	0	0	0	0	0	0
OTU_540;size=170;	0	0	0	0	0	0	0	0	0	0	0	0	0	0	0	0	0	0	0	6	0	0	0	0	0	0	2	0	0	0	0	0	0	0	0	0	0	0	1	0	0	0	0	0	0	0	0	0	2
OTU_4072;size=30;	0	0	0	0	0	0	0	0	0	0	0	0	0	0	0	0	0	0	0	2	0	1	1	0	0	0	0	0	0	0	0	0	0	0	0	0	0	0	0	0	0	0	0	0	0	1	0	1	0
OTU_1685;size=11;	0	0	0	0	0	0	0	0	0	0	0	0	0	0	0	0	0	0	0	4	0	0	0	0	0	0	5	0	0	0	0	0	0	0	0	0	0	0	1	0	0	0	0	0	0	0	0	0	10
OTU_1502;size=5;	0	0	0	0	0	0	0	0	0	0	0	0	0	0	0	0	0	0	0	1	0	0	0	0	0	0	0	0	0	0	0	0	0	0	0	0	0	0	0	0	0	0	0	0	0	0	0	0	0
OTU_2484;size=44;	0	0	0	0	0	0	0	0	0	0	0	0	0	0	0	0	0	0	0	6	5	2	1	0	0	0	4	6	1	0	2	11	1	0	0	0	0	0	4	0	0	0	0	0	0	4	0	3	4
OTU_2744;size=40;	0	0	0	0	0	0	0	0	0	0	0	0	0	0	0	0	0	0	0	3	11	2	2	0	0	0	1	0	0	0	1	4	1	0	0	0	0	0	2	0	0	0	0	1	0	7	2	10	15
OTU_4594;size=2;	0	0	0	0	0	0	0	0	0	0	0	0	0	0	0	0	0	0	0	1	0	0	0	0	0	0	0	0	0	0	0	0	0	0	0	0	0	0	0	0	0	0	0	0	0	0	0	0	0
OTU_4589;size=12;	0	0	0	0	0	0	0	0	0	0	0	0	0	0	0	0	0	0	0	4	0	0	0	0	0	0	0	0	0	0	0	0	0	0	0	0	0	0	5	0	0	0	0	0	0	0	0	0	17
OTU_1396;size=59;	0	0	0	0	0	0	0	0	0	0	0	0	0	0	0	0	0	0	0	3	0	0	0	0	0	0	2	0	0	2	0	0	0	0	0	0	0	0	0	0	0	0	0	0	0	1	0	0	0
OTU_3530;size=20;	0	0	0	0	0	0	0	0	0	0	0	0	0	0	0	0	0	0	0	7	0	0	0	0	0	0	2	0	0	0	0	0	0	0	0	0	0	0	19	0	0	0	0	0	0	0	0	0	35
OTU_2245;size=22;	0	0	0	0	0	0	0	0	0	0	0	0	0	0	0	0	0	0	0	2	10	7	2	0	0	0	0	0	0	0	0	0	0	0	0	0	0	0	3	0	0	0	0	0	0	3	5	2	13
OTU_2791;size=8;	0	0	0	0	0	0	0	0	0	0	0	0	0	0	0	0	0	0	0	2	1	0	1	0	0	0	0	0	0	0	2	1	0	0	0	0	0	0	0	0	0	0	0	0	0	2	0	0	1
OTU_4966;size=2;	0	0	0	0	0	0	0	0	0	0	0	0	0	0	0	0	0	0	0	2	0	1	0	0	0	0	2	0	0	1	0	0	0	0	5	2	0	0	0	0	0	0	0	0	0	0	0	1	2
OTU_2516;size=14;	0	0	0	0	0	0	0	0	0	0	0	0	0	0	0	0	0	0	0	1	21	4	3	0	0	0	1	0	0	0	4	12	5	0	0	0	0	0	0	0	0	0	0	0	0	0	2	2	1
OTU_3561;size=14;	0	0	0	0	0	0	0	0	0	0	0	0	0	0	0	0	0	0	0	5	0	0	0	0	0	0	2	0	0	0	0	0	0	0	0	0	0	0	10	0	0	0	0	0	0	0	0	0	26
OTU_4780;size=2;	0	0	0	0	0	0	0	0	0	0	0	0	0	0	0	0	0	0	0	1	0	0	0	0	0	0	0	0	0	0	0	0	0	0	0	0	0	0	1	0	0	0	0	0	0	0	0	0	4
OTU_2439;size=2;	0	0	0	0	0	0	0	0	0	0	0	0	0	0	0	0	0	0	0	4	0	0	0	0	0	0	0	0	0	0	0	0	0	0	0	0	0	0	0	0	0	0	0	0	0	0	0	0	0
OTU_758;size=26;	0	0	0	0	0	0	0	0	0	0	0	0	0	0	0	0	0	0	0	1	0	0	1	0	0	0	0	0	0	1	1	2	0	0	0	0	0	0	0	0	0	0	0	0	0	1	0	1	0
OTU_4503;size=8;	0	0	0	0	0	0	0	0	0	0	0	0	0	0	0	0	0	0	0	2	9	8	3	0	0	0	3	0	0	0	1	0	6	0	0	0	0	0	2	0	0	0	0	0	0	1	2	0	12
OTU_1478;size=4;	0	0	0	0	0	0	0	0	0	0	0	0	0	0	0	0	0	0	0	1	0	0	0	0	0	0	2	0	0	0	0	0	0	0	0	0	0	0	1	0	0	0	0	0	0	0	0	0	4
OTU_3402;size=6;	0	0	0	0	0	0	0	0	0	0	0	0	0	0	0	0	0	0	0	2	0	0	0	0	0	0	1	0	1	1	0	0	0	0	0	0	0	0	0	0	0	0	0	0	0	0	0	0	1
OTU_893;size=47;	0	0	0	0	0	0	0	0	0	0	0	0	0	0	0	0	0	0	0	1	0	0	0	0	0	0	2	0	0	0	0	0	0	0	0	0	0	0	0	0	0	0	0	0	0	0	0	0	0
OTU_1180;size=38;	0	0	0	0	0	0	0	0	0	0	0	0	0	0	0	0	0	0	0	3	0	0	0	0	0	0	3	0	0	0	0	0	0	0	0	0	0	0	9	0	0	0	0	0	0	0	0	0	30
OTU_1407;size=10;	0	0	0	0	0	0	0	0	0	0	0	0	0	0	0	0	0	0	0	1	0	0	0	0	0	0	0	0	0	0	0	0	0	0	0	0	0	0	0	0	0	0	0	0	0	0	0	0	2
OTU_1598;size=3;	0	0	0	0	0	0	0	0	0	0	0	0	0	0	0	0	0	0	0	1	0	0	0	0	0	0	0	0	0	0	0	0	0	0	0	0	0	0	0	0	0	0	0	0	0	0	0	0	0
OTU_1730;size=9;	0	0	0	0	0	0	0	0	0	0	0	0	0	0	0	0	0	0	0	2	0	0	0	0	0	0	0	0	0	0	0	0	0	0	0	0	0	0	0	0	0	0	0	0	0	0	0	0	0
OTU_4988;size=4;	0	0	0	0	0	0	0	0	0	0	0	0	0	0	0	0	0	0	0	2	0	0	0	0	0	0	2	0	0	0	0	0	0	0	0	0	0	0	2	0	0	0	0	0	0	0	0	0	4
OTU_1890;size=31;	0	0	0	0	0	0	0	0	0	0	0	0	0	0	0	0	0	0	0	2	0	0	0	0	0	0	3	0	1	0	0	0	0	0	0	0	0	0	26	0	0	0	0	0	0	0	0	0	92
OTU_466;size=126;	0	0	0	0	0	0	0	0	0	0	0	0	0	0	0	0	0	0	0	2	0	0	0	0	0	0	0	3	2	6	0	0	0	0	0	0	0	0	0	0	0	0	0	0	0	0	0	0	0
OTU_1754;size=132;	0	0	0	0	0	0	0	0	0	0	0	0	0	0	0	0	0	0	0	3	61	18	25	0	0	0	3	0	0	0	4	1	3	0	0	0	0	0	17	0	0	0	0	0	0	23	19	22	30
OTU_4985;size=2;	0	0	0	0	0	0	0	0	0	0	0	0	0	0	0	0	0	0	0	1	0	0	0	0	0	0	0	0	0	0	0	0	0	0	0	0	0	0	0	0	0	0	0	0	0	0	0	0	1
OTU_3687;size=4;	0	0	0	0	0	0	0	0	0	0	0	0	0	0	0	0	0	0	0	1	0	0	0	0	0	0	0	0	0	0	0	0	0	0	0	1	0	0	0	0	0	0	0	0	0	0	0	0	0
OTU_255;size=836;	0	0	0	0	0	0	0	0	0	0	0	0	0	0	0	0	0	0	0	2	1	3	2	0	0	0	2	0	0	0	12	13	9	0	0	0	0	0	1	0	0	0	0	0	0	8	3	0	4
OTU_2518;size=16;	0	0	0	0	0	0	0	0	0	0	0	0	0	0	0	0	0	0	0	1	1	1	2	0	0	0	0	0	0	0	0	1	0	0	0	0	0	0	0	0	0	0	0	0	0	5	5	5	0
OTU_1286;size=59;	0	0	0	0	0	0	0	0	0	0	0	0	0	0	0	0	0	0	0	3	0	0	0	0	0	0	1	0	0	0	0	0	0	0	0	0	0	0	21	0	0	0	0	0	0	0	0	0	24
OTU_243;size=841;	0	0	0	0	0	0	0	0	0	0	0	0	0	0	0	0	0	0	0	1	2	0	1	0	0	0	0	0	0	0	46	63	28	0	0	0	0	0	2	0	0	0	0	0	0	1	3	0	4
OTU_1283;size=8;	0	0	0	0	0	0	0	0	0	0	0	0	0	0	0	0	0	0	0	1	0	0	0	0	0	0	0	0	0	0	0	3	0	0	0	0	0	0	0	0	0	0	0	0	0	0	0	0	1
OTU_1156;size=20;	0	0	0	0	0	0	0	0	0	0	0	0	0	0	0	0	0	0	0	1	0	0	1	0	0	0	0	0	0	0	1	5	6	0	0	0	0	0	3	0	0	0	0	0	0	1	0	0	4
OTU_561;size=69;	0	0	0	0	0	0	0	0	0	0	0	0	0	0	0	0	0	0	0	3	0	0	0	0	0	0	0	0	1	1	0	0	0	0	0	0	0	0	1	0	0	0	0	0	0	0	0	0	1
OTU_5169;size=2;	0	0	0	0	0	0	0	0	0	0	0	0	0	0	0	0	0	0	0	1	0	0	0	0	0	0	0	0	0	0	0	0	0	0	0	0	0	0	0	0	0	0	0	0	0	0	0	0	0
OTU_4746;size=2;	0	0	0	0	0	0	0	0	0	0	0	0	0	0	0	0	0	0	0	1	0	0	0	0	0	0	0	0	0	0	1	0	0	0	0	0	0	0	0	0	0	0	0	0	0	0	0	0	0
OTU_626;size=66;	0	0	0	0	0	0	0	0	0	0	0	0	0	0	0	0	0	0	0	1	9	0	1	0	0	0	0	0	0	0	3	2	2	0	0	0	0	0	3	0	0	0	0	0	0	2	3	0	0
OTU_2809;size=4;	0	0	0	0	0	0	0	0	0	0	0	0	0	0	0	0	0	0	0	2	0	0	0	0	0	0	0	0	0	0	0	0	0	0	0	0	0	0	0	0	0	0	0	0	0	0	0	0	0
OTU_2150;size=6;	0	0	0	0	0	0	0	0	0	0	0	0	0	0	0	0	0	0	0	1	1	2	0	0	0	0	0	0	0	0	0	0	0	0	0	0	0	0	0	0	0	0	0	0	0	0	0	0	0
OTU_2062;size=4;	0	0	0	0	0	0	0	0	0	0	0	0	0	0	0	0	0	0	0	1	0	0	0	0	0	0	0	1	1	1	0	0	0	0	0	0	0	0	0	0	0	0	0	0	0	0	0	0	0
OTU_5187;size=2;	0	0	0	0	0	0	0	0	0	0	0	0	0	0	0	0	0	0	0	1	0	0	0	0	0	0	1	0	0	0	0	0	0	0	0	0	0	0	0	0	0	0	0	0	0	0	0	0	0
OTU_1445;size=8;	0	0	0	0	0	0	0	0	0	0	0	0	0	0	0	0	0	0	0	1	0	0	0	0	0	0	1	0	0	0	0	0	0	0	0	0	0	0	0	0	0	0	0	0	0	0	0	0	0
OTU_4415;size=4;	0	0	0	0	0	0	0	0	0	0	0	0	0	0	0	0	0	0	0	1	0	0	0	0	0	0	0	0	0	0	0	0	0	0	0	0	0	0	0	0	0	0	0	0	0	0	0	0	0
OTU_5402;size=2;	0	0	0	0	0	0	0	0	0	0	0	0	0	0	0	0	0	0	0	1	0	0	0	0	0	0	0	0	0	0	0	0	0	0	0	0	0	0	0	0	0	0	0	0	0	0	0	0	0
OTU_2079;size=8;	0	0	0	0	0	0	0	0	0	0	0	0	0	0	0	0	0	0	0	1	7	4	1	0	0	0	0	0	0	0	0	1	0	0	0	0	0	0	0	0	0	0	0	0	0	0	0	0	0
OTU_4392;size=2;	0	0	0	0	0	0	0	0	0	0	0	0	0	0	0	0	0	0	0	1	0	0	0	0	0	0	0	0	1	0	0	0	0	0	0	0	0	0	0	0	0	0	1	0	0	0	0	0	0
OTU_2268;size=10;	0	0	0	0	0	0	0	0	0	0	0	0	0	0	0	0	0	0	0	1	0	0	2	0	0	0	0	0	0	0	1	4	2	0	0	0	0	0	0	0	0	0	0	0	0	0	0	0	1
OTU_1143;size=36;	0	0	0	0	0	0	0	0	0	0	0	0	0	0	0	0	0	0	0	1	2	1	0	0	0	0	0	5	2	5	0	1	1	0	0	0	0	0	0	0	0	0	0	0	0	0	2	0	0
OTU_2131;size=8;	0	0	0	0	0	0	0	0	0	0	0	0	0	0	0	0	0	0	0	1	0	0	0	0	0	0	0	0	0	0	0	1	0	0	0	0	0	0	0	0	0	0	0	0	0	0	0	0	0
OTU_4396;size=2;	0	0	0	0	0	0	0	0	0	0	0	0	0	0	0	0	0	0	0	1	0	0	0	0	0	0	0	0	0	0	0	0	0	0	0	0	0	0	0	0	0	0	0	0	0	0	0	0	0
OTU_711;size=61;	0	0	0	0	0	0	0	0	0	0	0	0	0	0	0	0	0	0	0	1	0	0	2	0	0	0	0	0	0	0	1	1	0	0	0	0	0	0	2	0	0	0	0	0	0	1	3	1	1
OTU_4389;size=2;	0	0	0	0	0	0	0	0	0	0	0	0	0	0	0	0	0	0	0	2	0	0	0	0	0	0	0	0	0	0	0	0	0	0	0	0	0	0	0	0	0	0	0	0	0	0	0	0	0
OTU_333;size=626;	0	0	0	0	0	0	0	0	0	0	0	0	0	0	0	0	0	0	0	1	41	11	13	0	0	0	0	1	0	1	9	13	7	0	0	0	0	0	0	0	0	0	0	0	0	37	12	10	2
OTU_447;size=131;	0	0	0	0	0	0	0	0	0	0	0	0	0	0	0	0	0	0	0	1	17	15	14	0	0	0	0	0	0	0	0	0	0	0	0	0	0	0	2	0	0	0	0	0	0	23	0	3	2
OTU_2257;size=4;	0	0	0	0	0	0	0	0	0	0	0	0	0	0	0	0	0	0	0	2	0	0	0	0	0	0	0	0	0	0	0	0	0	0	0	0	0	0	0	0	0	0	0	0	0	0	0	0	0
OTU_1065;size=132;	0	0	0	0	0	0	0	0	0	0	0	0	0	0	0	0	0	0	0	1	12	12	9	0	0	0	0	0	0	0	0	0	0	0	0	0	0	0	4	0	0	0	0	0	0	14	13	9	12
OTU_1703;size=13;	0	0	0	0	0	0	0	0	0	0	0	0	0	0	0	0	0	0	0	1	0	0	0	0	0	0	0	0	0	0	0	0	0	0	0	0	0	0	2	0	0	0	0	0	0	0	0	0	6
OTU_4622;size=12;	0	0	0	0	0	0	0	0	0	0	0	0	0	0	0	0	0	0	0	2	6	1	2	0	0	1	0	0	0	0	0	0	0	3	4	0	0	0	2	0	0	0	3	0	0	0	1	0	5
OTU_287;size=457;	0	0	0	0	0	0	0	0	0	0	0	0	0	0	0	0	0	0	0	1	1	0	0	0	0	0	0	0	0	0	2	4	1	0	0	0	0	0	2	0	0	0	0	0	0	1	0	0	1
OTU_1380;size=4;	0	0	0	0	0	0	0	0	0	0	0	0	0	0	0	0	0	0	0	1	0	0	0	0	0	0	0	0	0	0	0	0	0	0	0	0	0	0	0	0	0	0	0	0	0	3	0	2	0
OTU_2903;size=14;	0	0	0	0	0	0	0	0	0	0	0	0	0	0	0	0	0	0	0	1	0	0	0	0	0	0	0	0	0	0	0	0	0	0	0	0	0	0	4	0	0	0	0	0	0	0	0	0	20
OTU_1579;size=7;	0	0	0	0	0	0	0	0	0	0	0	0	0	0	0	0	0	0	0	1	0	1	1	0	0	0	0	0	0	0	0	0	0	0	0	0	0	0	0	0	0	0	0	0	0	0	0	0	0
OTU_5176;size=2;	0	0	0	0	0	0	0	0	0	0	0	0	0	0	0	0	0	0	0	1	0	0	0	0	0	0	0	0	0	0	0	0	0	0	0	0	0	0	3	0	0	0	0	0	0	0	0	0	2
OTU_4394;size=2;	0	0	0	0	0	0	0	0	0	0	0	0	0	0	0	0	0	0	0	2	0	0	0	0	0	0	0	0	0	0	0	0	0	0	0	0	0	0	0	0	0	0	0	0	0	0	0	0	1
OTU_3141;size=10;	0	0	0	0	0	0	0	0	0	0	0	0	0	0	0	0	0	0	0	1	1	1	0	0	0	0	0	0	0	0	0	1	0	0	0	0	0	0	0	0	0	0	0	0	0	5	0	6	0
OTU_4057;size=26;	0	0	0	0	0	0	0	0	0	0	0	0	0	0	0	0	0	0	0	1	53	20	26	0	0	0	1	0	0	0	1	0	2	0	0	0	0	1	2	0	0	0	0	0	0	9	9	2	15
OTU_3544;size=2;	0	0	0	0	0	0	0	0	0	0	0	0	0	0	0	0	0	0	0	2	0	0	0	0	0	0	0	0	0	0	0	0	0	0	0	0	0	0	0	0	0	0	0	0	0	0	0	0	0
OTU_1633;size=75;	0	0	0	0	0	0	0	0	0	0	0	0	0	0	0	0	0	0	0	1	0	0	0	0	0	0	0	0	0	0	2	0	0	0	0	0	0	0	0	0	0	0	0	0	0	0	0	0	1
OTU_572;size=862;	0	0	0	0	0	0	0	0	0	0	0	0	0	0	0	0	0	0	0	0	315	167	181	0	0	0	0	0	0	0	3	13	2	0	0	0	0	0	0	0	0	0	0	0	0	497	114	239	0
OTU_129;size=3722;	0	0	0	0	0	0	0	0	0	0	0	0	0	0	0	0	0	0	0	0	164	456	364	0	0	0	0	1	3	4	0	0	0	0	0	0	0	0	0	0	0	0	0	0	0	473	65	173	0
OTU_78;size=9427;	0	0	0	0	0	0	0	0	0	0	0	0	0	0	0	0	0	0	0	0	604	1237	1105	0	0	0	0	0	0	0	0	0	0	0	0	0	0	0	0	0	0	0	0	0	0	715	340	342	0
OTU_98;size=6412;	0	0	0	0	0	0	0	0	0	0	0	0	0	0	0	0	0	0	0	0	175	426	297	0	0	0	0	0	0	0	0	0	0	0	0	0	0	0	0	0	0	0	0	0	0	1370	194	473	0
OTU_413;size=213;	0	0	0	0	0	0	0	0	0	0	0	0	0	0	0	0	0	0	0	0	53	45	29	0	0	0	0	0	0	0	0	0	0	0	0	0	0	0	0	0	0	0	0	0	0	63	26	40	0
OTU_271;size=747;	0	0	0	0	0	0	0	0	0	0	0	0	0	0	0	0	0	0	0	0	42	92	84	0	0	0	1	0	0	0	2	13	4	0	0	0	0	0	0	0	0	0	0	0	0	30	5	22	0
OTU_307;size=368;	0	0	0	0	0	0	0	0	0	0	0	0	0	0	0	0	0	0	0	0	32	21	22	0	0	0	0	0	0	0	9	20	7	0	0	0	0	0	0	0	0	0	0	0	0	55	0	26	0
OTU_152;size=4184;	0	0	0	0	0	0	0	0	0	0	0	0	0	0	0	0	0	0	0	0	135	276	279	0	0	0	0	0	0	0	0	0	0	0	0	0	0	0	0	0	0	0	0	0	0	757	135	373	0
OTU_1982;size=6;	0	0	0	0	0	0	0	0	0	0	0	0	0	0	0	0	0	0	0	0	23	3	4	0	0	0	0	0	0	0	1	1	3	0	0	0	0	0	0	0	0	0	0	0	0	21	5	10	0
OTU_489;size=3109;	0	0	0	0	0	0	0	0	0	0	0	0	0	0	0	0	0	0	0	0	117	51	56	0	47	0	0	68	61	47	0	0	0	0	0	0	0	0	0	0	0	0	0	0	0	192	19	69	0
OTU_875;size=216;	0	0	0	0	0	0	0	0	0	0	0	0	0	0	0	0	0	0	0	0	120	351	300	0	0	0	0	0	0	0	0	0	0	0	0	0	0	0	0	0	0	0	0	0	0	66	6	26	0
OTU_517;size=96;	0	0	0	0	0	0	0	0	0	0	0	0	0	0	0	0	0	0	0	0	24	24	10	0	0	0	0	0	0	0	2	1	0	0	0	0	0	0	0	0	0	0	0	0	0	1	0	0	0
OTU_615;size=51;	0	0	0	0	0	0	0	0	0	0	0	0	0	0	0	0	0	0	0	0	22	4	8	0	0	0	0	0	0	0	0	0	0	0	0	0	0	0	0	0	0	0	0	0	0	0	0	0	0
OTU_207;size=2039;	0	0	0	0	0	0	0	0	0	0	0	0	0	0	0	0	0	0	0	0	375	69	62	0	0	0	0	0	0	0	33	103	48	0	0	0	0	0	0	0	0	0	0	0	0	82	36	48	0
OTU_127;size=4581;	0	0	0	0	0	0	0	0	0	0	0	0	0	0	0	0	0	0	0	0	165	135	140	0	0	0	0	0	0	0	247	296	143	0	0	1	0	0	0	0	0	0	0	0	0	108	56	46	0
OTU_2167;size=10;	0	0	0	0	0	0	0	0	0	0	0	0	0	0	0	0	0	0	0	0	11	0	1	0	0	0	0	0	0	0	2	6	2	0	0	0	0	0	0	0	0	0	0	0	0	0	2	0	0
OTU_665;size=62;	0	0	0	0	0	0	0	0	0	0	0	0	0	0	0	0	0	0	0	0	3	4	8	0	0	0	0	0	0	0	2	6	2	0	0	0	0	0	0	0	0	0	0	0	0	1	0	0	0
OTU_3157;size=16;	0	0	0	0	0	0	0	0	0	0	0	0	0	0	0	0	0	0	0	0	12	4	3	0	0	0	0	1	8	3	0	0	0	0	0	0	0	0	0	0	0	0	0	0	0	2	2	3	2
OTU_2155;size=8;	0	0	0	0	0	0	0	0	0	0	0	0	0	0	0	0	0	0	0	0	17	1	5	0	0	0	0	0	0	0	0	0	0	0	0	0	0	0	0	0	0	0	0	0	0	6	3	8	0
OTU_1333;size=56;	0	0	0	0	0	0	0	0	0	0	0	0	0	0	0	0	0	0	0	0	8	11	5	0	0	0	0	0	0	0	0	0	0	0	0	0	0	0	1	0	0	0	0	0	0	17	23	9	0
OTU_249;size=881;	0	0	0	0	0	0	0	0	0	0	0	0	0	0	0	0	0	0	0	0	51	32	28	0	2	0	0	5	5	4	14	41	22	0	0	0	0	0	0	0	0	0	0	0	0	32	15	12	0
OTU_421;size=243;	0	0	0	0	0	0	0	0	0	0	0	0	0	0	0	0	0	0	0	0	40	17	19	0	0	0	0	0	0	0	0	0	0	0	0	0	0	0	0	0	0	0	0	0	0	21	7	13	0
OTU_137;size=4216;	0	0	0	0	0	0	0	0	0	0	0	0	0	0	0	0	0	0	0	0	16	54	48	0	0	0	0	0	1	0	10	12	11	0	0	0	0	0	0	0	0	0	0	0	0	30	22	26	0
OTU_60;size=14754;	0	0	0	0	0	0	0	0	0	0	0	0	0	0	0	0	0	0	0	0	78	159	146	0	0	0	0	0	0	0	0	0	0	0	0	0	0	0	0	0	0	0	0	0	0	170	84	84	0
OTU_141;size=3403;	0	0	0	0	0	0	0	0	0	0	0	0	0	0	0	0	0	0	0	0	141	108	116	0	49	0	0	0	0	0	731	948	421	0	0	0	0	0	0	0	0	0	0	0	0	6	5	13	0
OTU_519;size=180;	0	0	0	0	0	0	0	0	0	0	0	0	0	0	0	0	0	0	0	0	11	6	3	0	0	0	0	0	0	0	0	0	0	0	0	0	0	0	0	0	0	0	0	0	0	8	2	4	0
OTU_277;size=580;	0	0	0	0	0	0	0	0	0	0	0	0	0	0	0	0	0	0	0	0	87	55	87	0	0	0	0	0	0	0	0	0	0	0	0	0	0	0	0	0	0	0	0	0	0	82	44	51	0
OTU_369;size=239;	0	0	0	0	0	0	0	0	0	0	0	0	0	0	0	0	0	0	0	0	26	39	28	0	0	0	0	0	0	0	0	0	0	0	0	0	0	0	0	0	0	0	0	0	0	42	9	11	0
OTU_1070;size=150;	0	0	0	0	0	0	0	0	0	0	0	0	0	0	0	0	0	0	0	0	28	4	13	0	0	0	0	0	0	0	4	2	0	0	0	0	0	0	0	0	0	0	0	0	0	11	8	8	0
OTU_175;size=3009;	0	0	0	0	0	0	0	0	0	0	0	0	0	0	0	0	0	0	0	0	89	226	168	0	0	0	0	0	0	0	25	35	21	0	0	0	0	0	0	0	0	0	0	0	0	362	115	175	1
OTU_5507;size=2;	0	0	0	0	0	0	0	0	0	0	0	0	0	0	0	0	0	0	0	0	16	1	10	0	0	0	0	0	0	0	0	0	0	0	0	0	0	0	0	0	0	0	0	0	0	2	2	1	0
OTU_4065;size=4;	0	0	0	0	0	0	0	0	0	0	0	0	0	0	0	0	0	0	0	0	3	1	0	0	0	0	0	0	0	0	0	1	0	0	0	0	0	0	0	0	0	0	0	0	0	0	0	1	0
OTU_113;size=6839;	0	0	0	0	0	0	0	0	0	0	0	0	0	0	0	0	0	0	0	0	68	41	44	0	0	0	0	0	8	0	238	468	249	0	0	0	0	0	4	0	0	0	0	0	0	29	10	14	12
OTU_2227;size=20;	0	0	0	0	0	0	0	0	0	0	0	0	0	0	0	0	0	0	0	0	12	9	5	0	0	0	0	0	0	0	8	1	2	0	0	0	0	0	0	0	0	0	0	0	0	7	9	3	0
OTU_471;size=137;	0	0	0	0	0	0	0	0	0	0	0	0	0	0	0	0	0	0	0	0	21	7	7	0	0	0	0	0	0	0	0	0	0	0	0	0	0	0	0	0	0	0	0	0	0	28	8	18	0
OTU_600;size=480;	0	0	0	0	0	0	0	0	0	0	0	0	0	0	0	0	0	0	0	0	68	239	302	0	0	0	0	0	0	0	0	0	0	0	0	0	0	0	0	0	0	0	0	0	0	46	9	21	0
OTU_188;size=1681;	0	0	0	0	0	0	0	0	0	0	0	0	0	0	0	0	0	0	0	0	38	36	25	0	0	0	0	0	0	0	0	0	0	0	0	0	0	0	0	0	0	0	0	0	0	80	27	53	0
OTU_2397;size=24;	0	0	0	0	0	0	0	0	0	0	0	0	0	0	0	0	0	0	0	0	4	0	0	0	0	0	0	0	0	0	5	16	4	0	0	0	0	0	0	0	0	0	0	0	0	0	0	0	0
OTU_1277;size=5;	0	0	0	0	0	0	0	0	0	0	0	0	0	0	0	0	0	0	0	0	4	1	0	0	0	0	0	0	0	0	0	0	0	0	0	0	0	0	0	0	0	0	0	0	0	1	0	0	0
OTU_424;size=144;	0	0	0	0	0	0	0	0	0	0	0	0	0	0	0	0	0	0	0	0	3	1	3	0	0	0	0	3	0	1	0	0	0	0	0	0	0	0	0	0	0	0	0	0	0	6	0	4	0
OTU_485;size=191;	0	0	0	0	0	0	0	0	0	0	0	0	0	0	0	0	0	0	0	0	8	6	3	0	0	0	0	0	0	0	12	10	9	0	0	0	0	0	0	0	0	0	0	0	0	3	0	3	0
OTU_294;size=628;	0	0	0	0	0	0	0	0	0	0	0	0	0	0	0	0	0	0	0	0	32	71	52	0	0	0	0	1	2	0	0	0	0	0	0	0	0	0	0	0	0	0	0	0	0	94	8	32	0
OTU_353;size=262;	0	0	0	0	0	0	0	0	0	0	0	0	0	0	0	0	0	0	0	0	11	15	15	0	0	0	0	0	0	0	0	0	0	0	0	0	0	0	0	0	0	0	0	0	0	11	6	8	0
OTU_125;size=5970;	0	0	0	0	0	0	0	0	0	0	0	0	0	0	0	0	0	0	0	0	71	167	115	0	0	0	0	0	0	0	49	98	53	0	0	0	0	0	0	0	0	0	0	0	0	492	59	210	4
OTU_3315;size=50;	0	0	0	0	0	0	0	0	0	0	0	0	0	0	0	0	0	0	0	0	28	5	7	0	0	0	0	0	0	1	0	0	0	0	0	0	0	0	0	0	0	0	0	0	0	3	1	3	0
OTU_468;size=131;	0	0	0	0	0	0	0	0	0	0	0	0	0	0	0	0	0	0	0	0	28	6	9	0	0	0	0	0	0	0	0	0	0	0	0	0	0	0	0	0	0	0	0	0	0	24	4	12	0
OTU_392;size=358;	0	0	0	0	0	0	0	0	0	0	0	0	0	0	0	0	0	0	0	0	34	20	11	0	0	0	0	0	0	0	21	32	16	0	0	0	0	0	0	0	0	0	0	0	0	5	4	7	0
OTU_614;size=58;	0	0	0	0	0	0	0	0	0	0	0	0	0	0	0	0	0	0	0	0	10	2	1	0	0	0	0	0	0	0	0	0	0	0	0	0	0	0	0	0	0	0	0	0	0	13	10	6	0
OTU_542;size=79;	0	0	0	0	0	0	0	0	0	0	0	0	0	0	0	0	0	0	0	0	2	0	0	0	0	0	0	0	0	0	0	1	0	0	0	0	0	0	0	0	0	0	0	0	0	0	0	0	0
OTU_872;size=464;	0	0	0	0	0	0	0	0	0	0	0	0	0	0	0	0	0	0	0	0	26	19	14	0	0	0	0	0	0	0	1	2	0	0	0	0	0	0	0	0	0	0	0	0	0	32	15	16	0
OTU_388;size=228;	0	0	0	0	0	0	0	0	0	0	0	0	0	0	0	0	0	0	0	0	8	5	11	0	0	0	1	1	4	0	5	3	1	0	0	0	0	0	0	0	0	0	0	0	0	8	5	5	0
OTU_1764;size=15;	0	0	0	0	0	0	0	0	0	0	0	0	0	0	0	0	0	0	0	0	1	0	0	0	0	0	0	0	0	0	0	0	0	0	0	0	0	0	0	0	0	0	0	0	0	1	2	1	0
OTU_242;size=1163;	0	0	0	0	0	0	0	0	0	0	0	0	0	0	0	0	0	0	0	0	48	101	85	0	0	0	0	0	0	0	0	0	0	0	0	0	0	0	0	0	0	0	0	0	0	129	55	79	0
OTU_2075;size=4;	0	0	0	0	0	0	0	0	0	0	0	0	0	0	0	0	0	0	0	0	6	1	0	0	0	0	0	0	0	0	0	2	0	0	0	0	0	0	0	0	0	0	0	0	0	4	1	1	0
OTU_4866;size=4;	0	0	0	0	0	0	0	0	0	0	0	0	0	0	0	0	0	0	0	0	25	6	8	1	0	0	0	0	0	0	0	6	2	0	0	0	0	0	0	0	0	0	0	0	0	7	4	0	0
OTU_601;size=50;	0	0	0	0	0	0	0	0	0	0	0	0	0	0	0	0	0	0	0	0	13	7	9	0	0	0	0	0	0	0	0	0	0	0	0	0	0	0	0	0	0	0	0	0	0	14	2	2	0
OTU_1195;size=69;	0	0	0	0	0	0	0	0	0	0	0	0	0	0	0	0	0	0	0	0	7	1	3	0	0	0	0	0	0	0	0	0	0	0	0	0	0	0	0	0	0	0	0	0	0	4	2	3	0
OTU_1654;size=14;	0	0	0	0	0	0	0	0	0	0	0	0	0	0	0	0	0	0	0	0	4	11	16	0	0	0	0	0	0	0	0	0	0	0	0	0	0	0	0	0	0	0	0	0	0	12	0	3	0
OTU_2044;size=22;	0	0	0	0	0	0	0	0	0	0	0	0	0	0	0	0	0	0	0	0	8	5	0	0	0	0	0	1	1	0	0	1	0	0	0	0	0	0	1	0	0	0	0	0	0	0	2	1	0
OTU_563;size=84;	0	0	0	0	0	0	0	0	0	0	0	0	0	0	0	0	0	0	0	0	10	7	6	0	0	0	0	0	0	0	3	1	1	0	0	0	0	0	0	0	0	0	0	0	0	3	1	1	0
OTU_1320;size=65;	0	0	0	0	0	0	0	0	0	0	0	0	0	0	0	0	0	0	0	0	28	15	5	0	0	0	0	0	0	0	0	1	0	0	0	0	0	0	3	0	0	0	0	0	0	25	14	12	0
OTU_3915;size=2;	0	0	0	0	0	0	0	0	0	0	0	0	0	0	0	0	0	0	0	0	1	0	0	0	0	0	0	0	0	0	0	0	0	0	0	0	0	0	0	0	0	0	0	0	0	0	0	0	0
OTU_656;size=34;	0	0	0	0	0	0	0	0	0	0	0	0	0	0	0	0	0	0	0	0	11	2	3	0	0	0	0	0	0	0	0	0	0	0	0	0	0	0	0	0	0	0	0	0	0	0	0	0	0
OTU_2432;size=2;	0	0	0	0	0	0	0	0	0	0	0	0	0	0	0	0	0	0	0	0	3	0	0	0	0	0	0	0	0	0	0	0	0	0	0	0	0	0	0	0	0	0	0	0	0	1	0	0	0
OTU_1714;size=80;	0	0	0	0	0	0	0	0	0	0	0	0	0	0	0	0	0	0	0	0	6	5	0	0	0	0	0	0	0	0	1	0	0	0	0	0	0	0	0	0	0	0	0	0	0	10	5	2	0
OTU_946;size=79;	0	0	0	0	0	0	0	0	0	0	0	0	0	0	0	0	0	0	0	0	4	32	23	0	0	0	0	0	0	0	0	0	0	0	0	0	0	0	0	0	0	0	0	0	0	4	2	1	0
OTU_210;size=1189;	0	0	0	0	0	0	0	0	0	0	0	0	0	0	0	0	0	0	0	0	67	169	143	0	0	0	0	0	0	0	0	0	0	0	0	0	0	0	0	0	0	0	0	0	0	52	4	30	0
OTU_858;size=17;	0	0	0	0	0	0	0	0	0	0	0	0	0	0	0	0	0	0	0	0	1	0	1	0	0	0	0	0	0	0	0	0	0	0	0	0	0	0	0	0	0	0	0	0	0	3	2	0	2
OTU_1599;size=3;	0	0	0	0	0	0	0	0	0	0	0	0	0	0	0	0	0	0	0	0	1	1	0	0	0	0	0	0	0	0	0	0	0	0	0	0	0	0	0	0	0	0	0	0	0	1	0	0	0
OTU_4774;size=6;	0	0	0	0	0	0	0	0	0	0	0	0	0	0	0	0	0	0	0	0	2	1	2	0	0	0	0	0	0	0	1	1	0	0	1	1	0	0	0	0	0	0	0	0	0	0	0	2	1
OTU_1068;size=8;	0	0	0	0	0	0	0	0	0	0	0	0	0	0	0	0	0	0	0	0	1	0	0	0	0	0	0	0	0	0	0	0	0	0	1	0	0	0	0	0	0	0	0	0	0	0	0	0	0
OTU_3228;size=2;	0	0	0	0	0	0	0	0	0	0	0	0	0	0	0	0	0	0	0	0	1	0	0	0	0	0	0	0	0	0	0	1	0	0	0	0	0	0	0	0	0	0	0	0	0	0	0	0	0
OTU_555;size=79;	0	0	0	0	0	0	0	0	0	0	0	0	0	0	0	0	0	0	0	0	7	5	8	0	0	0	0	0	0	0	0	0	0	0	0	0	0	0	0	0	0	0	0	0	0	3	8	3	0
OTU_4090;size=6;	0	0	0	0	0	0	0	0	0	0	0	0	0	0	0	0	0	0	0	0	15	19	17	0	0	0	0	0	1	0	0	0	0	0	0	0	0	0	0	0	0	0	0	0	0	41	8	35	0
OTU_921;size=116;	0	0	0	0	0	0	0	0	0	0	0	0	0	0	0	0	0	0	0	0	4	5	0	0	0	0	0	0	0	0	0	0	0	0	0	0	0	0	3	0	0	0	0	0	0	1	1	2	3
OTU_575;size=59;	0	0	0	0	0	0	0	0	0	0	0	0	0	0	0	0	0	0	0	0	8	5	6	0	0	0	0	0	0	0	0	0	0	0	0	0	0	0	0	0	0	0	0	0	0	5	2	5	0
OTU_4197;size=8;	0	0	0	0	0	0	0	0	0	0	0	0	0	0	0	0	0	0	0	0	24	8	7	0	0	0	0	0	0	0	0	0	0	0	0	0	0	0	0	0	0	0	0	0	0	11	2	7	3
OTU_5414;size=4;	0	0	0	0	0	0	0	0	0	0	0	0	0	0	0	0	0	0	0	0	6	2	4	0	0	0	0	5	2	1	0	1	0	0	0	0	0	0	1	0	0	0	0	0	0	1	2	1	0
OTU_3854;size=10;	0	0	0	0	0	0	0	0	0	0	0	0	0	0	0	0	0	0	0	0	4	28	8	0	0	0	0	0	0	0	0	0	0	0	0	0	0	0	0	0	0	0	0	0	0	0	0	0	0
OTU_1511;size=18;	0	0	0	0	0	0	0	0	0	0	0	0	0	0	0	0	0	0	0	0	8	3	1	0	0	0	0	0	1	0	0	1	0	0	0	0	0	0	1	0	0	0	0	0	0	0	2	0	0
OTU_5324;size=2;	0	0	0	0	0	0	0	0	0	0	0	0	0	0	0	0	0	0	0	0	5	5	0	0	0	0	0	0	0	0	0	0	0	0	0	0	0	0	0	0	0	0	0	0	0	1	0	1	0
OTU_598;size=58;	0	0	0	0	0	0	0	0	0	0	0	0	0	0	0	0	0	0	0	0	7	1	3	0	0	0	0	0	0	0	0	3	1	0	0	0	0	0	1	0	0	0	0	0	0	2	1	6	1
OTU_647;size=37;	0	0	0	0	0	0	0	0	0	0	0	0	0	0	0	0	0	0	0	0	2	2	2	0	0	0	0	0	0	0	2	3	4	0	0	0	0	0	0	0	0	0	0	0	0	1	3	1	0
OTU_262;size=847;	0	0	0	0	0	0	0	0	0	0	0	0	0	0	0	0	0	0	0	0	10	8	14	0	0	0	0	0	0	0	58	54	50	0	0	0	0	0	0	0	0	0	0	0	0	19	2	5	0
OTU_3166;size=2;	0	0	0	0	0	0	0	0	0	0	0	0	0	0	0	0	0	0	0	0	3	0	0	0	0	0	0	1	0	0	0	0	0	0	0	0	0	0	0	0	0	0	0	0	0	0	0	0	1
OTU_476;size=108;	0	0	0	0	0	0	0	0	0	0	0	0	0	0	0	0	0	0	0	0	16	4	6	0	0	0	0	0	0	0	0	0	0	0	0	0	0	0	0	0	0	0	0	0	0	4	0	2	0
OTU_425;size=189;	0	0	0	0	0	0	0	0	0	0	0	0	0	0	0	0	0	0	0	0	11	2	3	0	0	0	0	0	0	0	0	0	0	0	0	0	0	0	0	0	0	0	0	0	0	2	2	1	0
OTU_603;size=87;	0	0	0	0	0	0	0	0	0	0	0	0	0	0	0	0	0	0	0	0	1	0	0	1	0	0	0	0	0	0	0	0	0	0	0	0	1	0	0	0	0	0	0	1	0	0	0	0	0
OTU_544;size=87;	0	0	0	0	0	0	0	0	0	0	0	0	0	0	0	0	0	0	0	0	19	2	1	0	0	0	0	0	0	0	0	0	0	0	0	0	0	0	0	0	0	0	0	0	0	14	2	2	0
OTU_845;size=17;	0	0	0	0	0	0	0	0	0	0	0	0	0	0	0	0	0	0	0	0	12	6	6	0	0	0	0	0	0	0	0	0	0	0	0	0	0	0	0	0	0	0	0	0	0	1	1	1	0
OTU_2636;size=4;	0	0	0	0	0	0	0	0	0	0	0	0	0	0	0	0	0	0	0	0	3	2	1	0	0	0	0	0	0	1	0	5	0	0	0	0	0	0	0	0	0	0	0	0	0	5	0	3	1
OTU_5163;size=8;	0	0	0	0	0	0	0	0	0	0	0	0	0	0	0	0	0	0	0	0	6	1	1	0	0	0	0	0	0	0	0	0	0	0	0	0	0	0	0	0	0	0	0	0	0	4	2	0	1
OTU_2212;size=8;	0	0	0	0	0	0	0	0	0	0	0	0	0	0	0	0	0	0	0	0	5	11	1	0	0	0	0	0	0	0	0	0	0	0	0	0	0	0	0	0	0	0	0	0	0	0	4	0	0
OTU_4914;size=2;	0	0	0	0	0	0	0	0	0	0	0	0	0	0	0	0	0	0	0	0	2	0	2	0	0	0	0	0	0	0	0	0	0	0	0	0	0	0	0	0	0	0	0	0	0	0	0	2	0
OTU_2357;size=16;	0	0	0	0	0	0	0	0	0	0	0	0	0	0	0	0	0	0	0	0	18	8	11	0	0	0	0	0	0	0	0	0	0	0	0	0	0	0	0	0	0	0	0	0	0	7	8	6	0
OTU_4447;size=4;	0	0	0	0	0	0	0	0	0	0	0	0	0	0	0	0	0	0	0	0	6	0	0	0	0	0	0	0	0	0	0	0	0	0	0	0	0	0	0	0	0	0	0	0	0	0	2	1	0
OTU_4282;size=2;	0	0	0	0	0	0	0	0	0	0	0	0	0	0	0	0	0	0	0	0	3	6	2	0	0	0	0	0	0	0	0	0	0	0	0	0	0	0	0	0	0	0	0	0	0	0	0	0	0
OTU_437;size=140;	0	0	0	0	0	0	0	0	0	0	0	0	0	0	0	0	0	0	0	0	15	11	10	0	0	0	0	0	0	1	0	0	0	0	0	1	0	0	0	0	0	0	0	0	0	14	5	15	1
OTU_1904;size=24;	0	0	0	0	0	0	0	0	0	0	0	0	0	0	0	0	0	0	0	0	3	2	3	0	0	0	0	0	0	0	2	0	0	0	0	0	0	0	0	0	0	0	0	0	0	0	0	0	0
OTU_5514;size=2;	0	0	0	0	0	0	0	0	0	0	0	0	0	0	0	0	0	0	0	0	4	1	0	0	0	0	0	0	0	0	0	0	0	0	0	0	0	0	0	0	0	0	0	0	0	5	2	1	0
OTU_2560;size=2;	0	0	0	0	0	0	0	0	0	0	0	0	0	0	0	0	0	0	0	0	4	2	3	0	0	0	0	0	0	0	1	0	0	0	0	0	0	0	0	0	0	0	0	0	0	1	0	0	0
OTU_3630;size=2;	0	0	0	0	0	0	0	0	0	0	0	0	0	0	0	0	0	0	0	0	2	1	0	0	0	0	0	0	0	0	0	0	0	0	0	0	0	0	0	0	0	0	0	0	0	0	0	0	0
OTU_562;size=128;	0	0	0	0	0	0	0	0	0	0	0	0	0	0	0	0	0	0	0	0	5	1	8	0	0	0	0	0	0	0	7	11	3	0	0	0	0	0	0	0	0	0	0	0	0	2	0	2	0
OTU_473;size=140;	0	0	0	0	0	0	0	0	0	0	0	0	0	0	0	0	0	0	0	0	12	10	10	0	0	0	0	0	0	0	0	0	0	0	0	0	0	0	0	0	0	0	0	0	0	22	7	6	0
OTU_3607;size=4;	0	0	0	0	0	0	0	0	0	0	0	0	0	0	0	0	0	0	0	0	2	2	4	0	0	0	0	0	0	0	0	0	0	0	0	0	0	0	0	0	0	0	0	0	0	2	0	0	0
OTU_4830;size=2;	0	0	0	0	0	0	0	0	0	0	0	0	0	0	0	0	0	0	0	0	2	0	0	0	0	0	0	0	0	0	0	0	0	0	0	0	0	0	0	0	0	0	0	0	0	0	0	0	0
OTU_699;size=267;	0	0	0	0	0	0	0	0	0	0	0	0	0	0	0	0	0	0	0	0	2	4	2	0	0	0	0	0	0	0	0	0	0	0	0	0	0	0	0	0	0	0	0	0	0	6	1	0	0
OTU_741;size=27;	0	0	0	0	0	0	0	0	0	0	0	0	0	0	0	0	0	0	0	0	2	4	3	0	0	0	0	0	0	0	0	0	0	0	0	0	0	0	0	0	0	0	0	0	0	5	0	1	0
OTU_654;size=47;	0	0	0	0	0	0	0	0	0	0	0	0	0	0	0	0	0	0	0	0	3	2	3	0	0	0	0	1	0	0	0	0	0	0	0	0	0	0	0	0	0	0	0	0	0	2	0	1	0
OTU_4242;size=8;	0	0	0	0	0	0	0	0	0	0	0	0	0	0	0	0	0	0	0	0	3	7	3	0	0	0	0	0	0	0	0	0	0	0	0	0	0	0	0	0	0	0	0	0	0	3	6	5	0
OTU_602;size=48;	0	0	0	0	0	0	0	0	0	0	0	0	0	0	0	0	0	0	0	0	4	3	8	0	0	0	0	0	0	0	0	0	0	0	0	0	0	0	0	0	0	0	0	0	0	5	0	8	0
OTU_2578;size=2;	0	0	0	0	0	0	0	0	0	0	0	0	0	0	0	0	0	0	0	0	1	0	0	0	0	0	0	0	0	0	0	0	0	0	0	0	0	0	0	0	0	0	0	0	0	0	0	0	0
OTU_1743;size=5;	0	0	0	0	0	0	0	0	0	0	0	0	0	0	0	0	0	0	0	0	2	0	1	0	0	0	0	0	0	0	0	0	0	0	0	0	0	0	0	0	0	0	0	0	0	0	0	2	0
OTU_4585;size=8;	0	0	0	0	0	0	0	0	0	0	0	0	0	0	0	0	0	0	0	0	2	3	4	0	0	0	0	0	0	0	0	0	0	0	0	0	0	0	0	0	0	0	0	0	0	0	0	0	0
OTU_2859;size=2;	0	0	0	0	0	0	0	0	0	0	0	0	0	0	0	0	0	0	0	0	3	3	3	0	0	0	0	0	0	0	0	0	0	0	0	0	0	0	0	0	0	0	0	0	0	0	0	0	0
OTU_764;size=23;	0	0	0	0	0	0	0	0	0	0	0	0	0	0	0	0	0	0	0	0	6	1	2	0	0	0	0	0	0	0	0	1	0	0	0	0	0	0	0	0	0	0	0	0	0	6	0	1	0
OTU_4542;size=6;	0	0	0	0	0	0	0	0	0	0	0	0	0	0	0	0	0	0	0	0	4	6	1	0	0	0	0	0	0	0	0	0	0	0	0	0	0	0	0	0	0	0	0	0	0	1	0	0	0
OTU_939;size=13;	0	0	0	0	0	0	0	0	0	0	0	0	0	0	0	0	0	0	0	0	2	0	2	0	0	0	0	0	0	0	0	0	0	0	0	0	0	0	0	0	0	0	0	0	0	0	0	0	0
OTU_2039;size=4;	0	0	0	0	0	0	0	0	0	0	0	0	0	0	0	0	0	0	0	0	2	1	0	0	0	0	0	0	0	0	0	0	0	0	0	0	0	0	0	0	0	0	0	0	0	0	0	0	0
OTU_3070;size=2;	0	0	0	0	0	0	0	0	0	0	0	0	0	0	0	0	0	0	0	0	1	0	0	0	0	0	0	0	0	0	0	0	1	0	0	0	0	0	0	0	0	0	0	0	0	0	0	0	0
OTU_4412;size=4;	0	0	0	0	0	0	0	0	0	0	0	0	0	0	0	0	0	0	0	0	3	2	2	0	0	0	0	0	0	0	0	0	0	0	0	0	0	0	0	0	0	0	0	0	0	1	1	0	0
OTU_1588;size=30;	0	0	0	0	0	0	0	0	0	0	0	0	0	0	0	0	0	0	0	0	7	8	3	0	0	0	0	0	0	0	0	0	1	0	0	0	0	0	0	0	0	0	0	0	0	9	18	10	0
OTU_5430;size=2;	0	0	0	0	0	0	0	0	0	0	0	0	0	0	0	0	0	0	0	0	3	2	1	0	0	0	0	0	0	0	0	0	0	0	0	0	0	0	0	0	0	0	0	0	0	0	0	0	0
OTU_4081;size=4;	0	0	0	0	0	0	0	0	0	0	0	0	0	0	0	0	0	0	0	0	2	2	1	0	0	0	0	0	0	0	0	0	1	0	0	0	0	0	0	0	0	0	0	0	0	0	0	0	0
OTU_4907;size=4;	0	0	0	0	0	0	0	0	0	0	0	0	0	0	0	0	0	0	0	0	9	25	19	0	0	0	0	0	0	0	0	0	0	0	0	0	0	0	0	0	0	0	0	0	0	0	2	1	0
OTU_4371;size=2;	0	0	0	0	0	0	0	0	0	0	0	0	0	0	0	0	0	0	0	0	9	0	0	0	0	0	0	0	0	0	1	0	1	0	0	0	0	0	0	0	0	0	0	0	0	0	0	2	0
OTU_3140;size=18;	0	0	0	0	0	0	0	0	0	0	0	0	0	0	0	0	0	0	0	0	1	2	0	0	0	0	0	0	0	0	2	2	0	0	0	0	0	0	0	0	0	0	0	0	0	0	1	0	0
OTU_720;size=61;	0	0	0	0	0	0	0	0	0	0	0	0	0	0	0	0	0	0	0	0	7	5	4	0	0	0	0	0	0	0	0	0	0	0	0	0	0	0	0	0	0	0	0	0	0	4	0	4	2
OTU_606;size=57;	0	0	0	0	0	0	0	0	0	0	0	0	0	0	0	0	0	0	0	0	2	8	9	0	0	0	0	0	0	0	0	0	0	0	0	0	0	0	0	0	0	0	0	0	0	9	0	3	0
OTU_640;size=72;	0	0	0	0	0	0	0	0	0	0	0	0	0	0	0	0	0	0	0	0	6	1	3	0	0	0	0	0	0	0	0	0	0	0	0	0	0	0	0	0	0	0	0	0	0	5	1	1	0
OTU_639;size=52;	0	0	0	0	0	0	0	0	0	0	0	0	0	0	0	0	0	0	0	0	3	5	5	0	0	0	0	0	0	0	2	3	0	0	0	0	0	0	0	0	0	0	0	0	0	1	0	5	0
OTU_3864;size=4;	0	0	0	0	0	0	0	0	0	0	0	0	0	0	0	0	0	0	0	0	1	0	0	0	0	0	0	0	0	0	0	0	0	0	0	0	0	0	0	0	0	0	0	0	0	0	0	0	0
OTU_274;size=536;	0	0	0	0	0	0	0	0	0	0	0	0	0	0	0	0	0	0	0	0	3	4	6	0	0	0	0	0	0	0	0	0	0	0	0	0	0	0	0	0	0	0	0	0	0	14	6	6	0
OTU_1616;size=19;	0	0	0	0	0	0	0	0	0	0	0	0	0	0	0	0	0	0	0	0	2	5	0	0	0	0	0	0	0	0	0	0	0	0	0	0	0	0	0	0	0	0	0	0	0	0	0	0	0
OTU_5334;size=2;	0	0	0	0	0	0	0	0	0	0	0	0	0	0	0	0	0	0	0	0	3	0	2	0	0	0	0	0	0	0	2	0	0	0	0	0	0	0	0	0	0	0	0	0	0	0	0	3	0
OTU_386;size=381;	0	0	0	0	0	0	0	0	0	0	0	0	0	0	0	0	0	0	0	0	20	14	23	0	0	0	0	0	0	0	3	4	7	0	0	0	0	0	2	0	0	0	0	0	0	13	8	10	1
OTU_5330;size=6;	0	0	0	0	0	0	0	0	0	0	0	0	0	0	0	0	0	0	0	0	15	4	9	0	0	0	0	0	0	0	0	1	1	0	0	0	0	0	0	0	0	0	0	0	0	1	0	1	0
OTU_502;size=143;	0	0	0	0	0	0	0	0	0	0	0	0	0	0	0	0	0	0	0	0	3	1	2	0	0	0	0	0	0	0	1	1	5	0	0	0	0	0	0	0	0	0	0	0	0	3	3	0	1
OTU_728;size=47;	0	0	0	0	0	0	0	0	0	0	0	0	0	0	0	0	0	0	0	0	5	6	5	0	0	0	0	0	0	0	0	0	0	0	0	0	0	0	0	0	0	0	0	0	0	2	1	6	0
OTU_2000;size=2;	0	0	0	0	0	0	0	0	0	0	0	0	0	0	0	0	0	0	0	0	4	1	1	0	0	0	0	0	0	0	0	0	0	0	0	0	0	0	0	0	0	0	0	0	0	2	0	2	0
OTU_313;size=456;	0	0	0	0	0	0	0	0	0	0	0	0	0	0	0	0	0	0	0	0	8	8	22	0	0	0	0	0	0	0	0	0	0	0	0	0	0	0	0	0	0	0	0	0	0	0	4	4	0
OTU_3032;size=2;	0	0	0	0	0	0	0	0	0	0	0	0	0	0	0	0	0	0	0	0	1	0	0	0	0	0	0	0	0	0	0	0	0	0	0	0	0	0	0	0	0	0	0	0	0	0	0	0	0
OTU_1603;size=5;	0	0	0	0	0	0	0	0	0	0	0	0	0	0	0	0	0	0	0	0	2	0	2	0	0	0	0	0	0	0	0	0	0	0	0	0	0	0	0	0	0	0	0	0	0	7	4	4	0
OTU_695;size=31;	0	0	0	0	0	0	0	0	0	0	0	0	0	0	0	0	0	0	0	0	4	3	3	0	0	0	0	0	0	0	0	0	0	0	0	0	0	0	0	0	0	0	0	0	0	6	0	6	0
OTU_2309;size=2;	0	0	0	0	0	0	0	0	0	0	0	0	0	0	0	0	0	0	0	0	1	1	0	0	0	0	0	0	0	0	0	0	0	0	0	0	0	0	0	0	0	0	0	0	0	0	0	0	0
OTU_1856;size=11;	0	0	0	0	0	0	0	0	0	0	0	0	0	0	0	0	0	0	0	0	6	3	0	0	0	0	0	0	0	0	0	0	0	0	0	0	0	0	0	0	0	0	0	0	0	2	0	1	0
OTU_329;size=467;	0	0	0	0	0	0	0	0	0	0	0	0	0	0	0	0	0	0	0	0	4	2	7	0	0	0	0	0	0	0	50	112	24	0	0	0	0	0	0	0	0	0	0	0	0	15	0	0	1
OTU_5509;size=2;	0	0	0	0	0	0	0	0	0	0	0	0	0	0	0	0	0	0	0	0	4	1	0	0	0	0	0	0	0	0	0	0	0	0	0	0	0	0	0	0	0	0	0	0	0	0	0	2	0
OTU_778;size=27;	0	0	0	0	0	0	0	0	0	0	0	0	0	0	0	0	0	0	0	0	2	2	0	0	0	0	0	0	0	0	0	0	0	0	0	0	0	0	0	0	0	0	0	0	0	1	1	1	0
OTU_2736;size=10;	0	0	0	0	0	0	0	0	0	0	0	0	0	0	0	0	0	0	0	0	12	18	9	0	0	0	0	0	0	0	0	0	0	0	0	0	0	0	0	0	0	0	0	0	0	0	0	0	0
OTU_1338;size=23;	0	0	0	0	0	0	0	0	0	0	0	0	0	0	0	0	0	0	0	0	5	22	11	0	0	0	0	0	0	0	0	0	0	0	0	0	0	0	0	0	0	0	0	0	0	8	6	2	0
OTU_1189;size=92;	0	0	0	0	0	0	0	0	0	0	0	0	0	0	0	0	0	0	0	0	5	5	5	0	0	0	0	0	0	0	24	50	17	0	0	0	0	1	0	0	0	0	0	0	0	11	1	6	0
OTU_974;size=10;	0	0	0	0	0	0	0	0	0	0	0	0	0	0	0	0	0	0	0	0	3	2	0	0	0	0	0	0	0	0	0	0	0	0	0	0	0	0	0	0	0	0	0	0	0	0	0	0	0
OTU_4071;size=2;	0	0	0	0	0	0	0	0	0	0	0	0	0	0	0	0	0	0	0	0	1	3	0	0	0	0	0	0	0	0	0	0	0	0	0	0	0	0	0	0	0	0	0	0	0	1	0	0	0
OTU_3505;size=8;	0	0	0	0	0	0	0	0	0	0	0	0	0	0	0	0	0	0	0	0	3	14	4	0	0	0	0	0	0	0	0	0	0	0	0	0	0	0	0	0	0	0	0	0	0	5	2	1	0
OTU_3688;size=4;	0	0	0	0	0	0	0	0	0	0	0	0	0	0	0	0	0	0	0	0	1	0	0	0	0	0	0	0	0	0	0	0	0	0	0	0	0	0	0	0	0	0	0	0	0	1	0	0	0
OTU_2367;size=4;	0	0	0	0	0	0	0	0	0	0	0	0	0	0	0	0	0	0	0	0	3	2	0	0	0	0	0	1	1	0	0	0	0	0	0	0	0	0	1	0	0	0	0	0	4	0	0	0	1
OTU_1344;size=18;	0	0	0	0	0	0	0	0	0	0	0	0	0	0	0	0	0	0	0	0	5	6	5	0	0	0	0	0	0	0	0	3	1	0	0	0	0	0	0	0	0	0	0	0	0	2	0	1	0
OTU_992;size=29;	0	0	0	0	0	0	0	0	0	0	0	0	0	0	0	0	0	0	0	0	6	10	4	0	0	0	0	0	0	0	0	0	0	0	0	0	0	0	0	0	0	0	0	0	0	0	0	0	0
OTU_1832;size=31;	0	0	0	0	0	0	0	0	0	0	0	0	0	0	0	0	0	0	0	0	1	0	0	0	0	0	0	0	0	0	0	0	0	0	0	0	0	0	0	0	0	0	0	0	0	2	1	0	0
OTU_4105;size=6;	0	0	0	0	0	0	0	0	0	0	0	0	0	0	0	0	0	0	0	0	2	0	0	0	0	0	0	0	0	1	0	0	0	0	0	0	0	0	0	0	0	0	0	0	0	0	0	0	0
OTU_1394;size=46;	0	0	0	0	0	0	0	0	0	0	0	0	0	0	0	0	0	0	0	0	2	4	6	3	0	0	1	0	0	0	0	0	0	0	0	0	0	0	1	0	0	0	1	2	0	0	0	0	0
OTU_2162;size=6;	0	0	0	0	0	0	0	0	0	0	0	0	0	0	0	0	0	0	0	0	3	2	1	0	0	0	0	0	1	0	0	2	0	0	0	0	0	0	0	0	0	0	0	0	0	0	0	1	0
OTU_1945;size=2;	0	0	0	0	0	0	0	0	0	0	0	0	0	0	0	0	0	0	0	0	2	0	0	0	0	0	0	0	0	0	0	0	0	0	0	0	0	0	0	0	0	0	0	0	0	0	0	0	0
OTU_1004;size=34;	0	0	0	0	0	0	0	0	0	0	0	0	0	0	0	0	0	0	0	0	1	13	8	0	0	0	0	0	0	0	0	0	0	0	0	0	0	0	0	0	0	0	0	0	0	1	0	1	0
OTU_1546;size=15;	0	0	0	0	0	0	0	0	0	0	0	0	0	0	0	0	0	0	0	0	2	4	2	0	0	0	0	0	0	0	0	2	0	0	0	0	0	0	0	0	0	0	0	0	0	14	7	3	0
OTU_1447;size=4;	0	0	0	0	0	0	0	0	0	0	0	0	0	0	0	0	0	0	0	0	2	1	0	0	0	0	0	0	0	0	0	0	0	0	0	0	0	0	0	0	0	0	0	0	0	0	0	0	0
OTU_610;size=52;	0	0	0	0	0	0	0	0	0	0	0	0	0	0	0	0	0	0	0	0	8	8	5	0	0	0	0	0	0	0	0	0	0	0	0	0	0	0	0	0	0	0	0	0	0	11	2	6	0
OTU_5236;size=2;	0	0	0	0	0	0	0	0	0	0	0	0	0	0	0	0	0	0	0	0	4	0	1	0	0	0	0	0	0	0	0	0	0	0	0	0	0	0	0	0	0	0	0	0	0	1	0	1	0
OTU_5429;size=2;	0	0	0	0	0	0	0	0	0	0	0	0	0	0	0	0	0	0	0	0	2	1	1	0	0	0	0	0	0	0	0	0	0	0	0	0	0	0	0	0	0	0	0	0	0	0	0	2	0
OTU_813;size=23;	0	0	0	0	0	0	0	0	0	0	0	0	0	0	0	0	0	0	0	0	3	4	1	0	0	0	0	0	0	0	0	0	0	0	0	0	0	0	0	0	0	0	0	0	0	1	1	2	0
OTU_2080;size=2;	0	0	0	0	0	0	0	0	0	0	0	0	0	0	0	0	0	0	0	0	2	0	0	0	0	0	0	0	0	0	0	0	0	0	0	0	0	0	0	0	0	0	0	0	0	0	0	0	0
OTU_4064;size=2;	0	0	0	0	0	0	0	0	0	0	0	0	0	0	0	0	0	0	0	0	2	3	6	0	0	0	0	0	0	0	0	0	0	0	0	0	0	0	0	0	0	0	0	0	0	0	1	1	1
OTU_4711;size=2;	0	0	0	0	0	0	0	0	0	0	0	0	0	0	0	0	0	0	0	0	3	4	5	0	0	0	0	0	0	0	0	0	0	0	0	0	0	0	0	0	0	0	0	0	0	2	0	0	0
OTU_4900;size=2;	0	0	0	0	0	0	0	0	0	0	0	0	0	0	0	0	0	0	0	0	3	0	4	0	0	0	0	0	0	0	0	0	0	0	0	0	0	0	0	0	0	0	0	0	0	0	0	0	0
OTU_949;size=18;	0	0	0	0	0	0	0	0	0	0	0	0	0	0	0	0	0	0	0	0	1	0	0	0	0	1	0	0	0	0	0	0	0	0	0	0	0	0	0	0	0	0	0	0	0	0	0	0	0
OTU_3573;size=4;	0	0	0	0	0	0	0	0	0	0	0	0	0	0	0	0	0	0	0	0	1	0	0	0	0	0	0	0	0	0	0	0	0	0	0	0	0	0	0	0	0	0	0	0	0	0	0	0	0
OTU_5431;size=2;	0	0	0	0	0	0	0	0	0	0	0	0	0	0	0	0	0	0	0	0	2	2	0	0	0	0	0	0	0	0	0	0	0	0	0	0	0	0	0	0	0	0	0	0	0	0	0	0	0
OTU_1057;size=23;	0	0	0	0	0	0	0	0	0	0	0	0	0	0	0	0	0	0	0	0	1	0	0	0	0	0	0	0	0	0	2	0	0	0	0	0	0	0	0	0	0	0	0	0	0	3	0	0	0
OTU_4123;size=4;	0	0	0	0	0	0	0	0	0	0	0	0	0	0	0	0	0	0	0	0	5	2	2	0	0	0	0	0	0	0	0	0	0	0	0	0	0	0	0	0	0	0	0	0	0	2	1	1	0
OTU_2777;size=6;	0	0	0	0	0	0	0	0	0	0	0	0	0	0	0	0	0	0	0	0	4	2	0	0	0	0	0	0	0	0	0	0	0	0	0	0	0	0	0	0	0	0	0	0	0	3	1	1	0
OTU_622;size=41;	0	0	0	0	0	0	0	0	0	0	0	0	0	0	0	0	0	0	0	0	2	1	4	0	0	0	0	0	0	0	0	0	0	0	0	0	0	0	0	0	0	0	0	0	0	1	0	1	0
OTU_4498;size=2;	0	0	0	0	0	0	0	0	0	0	0	0	0	0	0	0	0	0	0	0	5	5	3	0	0	0	0	0	0	0	0	0	0	0	0	0	0	0	0	0	0	0	0	0	0	0	3	0	0
OTU_3033;size=6;	0	0	0	0	0	0	0	0	0	0	0	0	0	0	0	0	0	0	0	0	4	0	0	0	0	0	0	0	0	0	0	0	1	0	0	0	0	0	0	0	0	0	0	0	0	0	0	0	0
OTU_5066;size=2;	0	0	0	0	0	0	0	0	0	0	0	0	0	0	0	0	0	0	0	0	1	3	1	0	0	0	0	0	0	0	0	0	0	0	0	0	0	0	0	0	0	0	0	0	0	0	0	0	0
OTU_1707;size=11;	0	0	0	0	0	0	0	0	0	0	0	0	0	0	0	0	0	0	0	0	1	1	1	0	0	0	0	0	0	0	0	0	0	0	0	0	0	0	0	0	0	0	0	0	0	0	1	0	0
OTU_232;size=882;	0	0	0	0	0	0	0	0	0	0	0	0	0	0	0	0	0	0	0	0	7	12	9	0	0	0	0	0	0	0	11	25	17	0	0	0	0	0	0	0	0	0	0	0	0	13	0	5	1
OTU_2359;size=4;	0	0	0	0	0	0	0	0	0	0	0	0	0	0	0	0	0	0	0	0	1	0	1	0	0	0	0	0	0	0	0	0	0	0	0	0	0	0	0	0	0	0	0	0	0	1	0	0	0
OTU_5136;size=2;	0	0	0	0	0	0	0	0	0	0	0	0	0	0	0	0	0	0	0	0	1	3	1	0	0	0	0	0	0	0	0	0	0	0	0	0	0	0	0	0	0	0	0	0	0	1	1	0	0
OTU_917;size=14;	0	0	0	0	0	0	0	0	0	0	0	0	0	0	0	0	0	0	0	0	1	2	7	0	0	0	0	0	0	0	0	0	0	0	0	0	0	0	0	0	0	0	0	0	0	0	0	0	0
OTU_1631;size=3;	0	0	0	0	0	0	0	0	0	0	0	0	0	0	0	0	0	0	0	0	1	0	0	0	0	0	1	0	0	0	0	0	0	0	0	0	0	0	1	0	0	0	0	0	0	0	0	0	0
OTU_4641;size=6;	0	0	0	0	0	0	0	0	0	0	0	0	0	0	0	0	0	0	0	0	3	0	2	0	0	0	0	0	0	0	0	0	0	0	0	0	0	0	2	0	0	0	0	0	0	1	0	0	1
OTU_3042;size=2;	0	0	0	0	0	0	0	0	0	0	0	0	0	0	0	0	0	0	0	0	1	0	0	0	0	0	0	0	0	0	0	0	0	0	0	0	0	0	0	0	0	0	0	0	0	0	0	0	0
OTU_525;size=113;	0	0	0	0	0	0	0	0	0	0	0	0	0	0	0	0	0	0	0	0	2	0	0	0	0	0	0	0	0	0	9	12	7	0	0	0	0	0	0	0	0	0	0	0	0	0	0	0	0
OTU_110;size=5820;	0	0	0	0	0	0	0	0	0	0	0	0	0	0	0	0	0	0	0	0	2	1	1	0	0	0	0	0	0	0	217	205	168	0	0	0	0	0	1	0	0	0	2	0	0	4	3	1	0
OTU_3321;size=26;	0	0	0	0	0	0	0	0	0	0	0	0	0	0	0	0	0	0	0	0	3	2	1	0	0	0	0	0	0	0	1	0	1	0	0	0	0	0	1	0	0	0	0	0	0	6	8	3	0
OTU_2374;size=2;	0	0	0	0	0	0	0	0	0	0	0	0	0	0	0	0	0	0	0	0	1	0	0	0	0	0	0	0	0	0	0	0	0	0	0	0	0	0	0	0	0	0	0	0	0	0	0	0	0
OTU_582;size=63;	0	0	0	0	0	0	0	0	0	0	0	0	0	0	0	0	0	0	0	0	7	3	3	0	0	0	0	0	0	0	0	0	0	0	0	0	0	0	0	0	0	0	0	0	0	14	7	7	0
OTU_4719;size=2;	0	0	0	0	0	0	0	0	0	0	0	0	0	0	0	0	0	0	0	0	1	0	0	0	0	0	0	0	0	0	0	0	0	0	0	0	0	0	0	0	0	0	0	0	0	1	1	0	0
OTU_2018;size=6;	0	0	0	0	0	0	0	0	0	0	0	0	0	0	0	0	0	0	0	0	1	0	0	0	0	0	0	0	0	0	0	1	0	0	0	0	0	0	0	0	0	0	0	0	0	0	0	0	1
OTU_866;size=16;	0	0	0	0	0	0	0	0	0	0	0	0	0	0	0	0	0	0	0	0	1	0	0	0	0	0	0	0	0	0	0	0	0	0	0	0	0	0	0	0	0	0	0	0	0	5	0	1	0
OTU_4533;size=2;	0	0	0	0	0	0	0	0	0	0	0	0	0	0	0	0	0	0	0	0	1	0	0	0	0	0	0	0	0	0	0	0	0	0	0	0	0	0	0	0	0	0	0	0	0	0	0	0	0
OTU_1897;size=5;	0	0	0	0	0	0	0	0	0	0	0	0	0	0	0	0	0	0	0	0	1	0	0	0	0	0	0	0	0	0	0	0	0	0	0	0	0	0	0	0	0	0	0	0	0	0	0	0	0
OTU_3010;size=2;	0	0	0	0	0	0	0	0	0	0	0	0	0	0	0	0	0	0	0	0	2	1	0	0	0	0	0	0	0	0	0	0	0	0	0	0	0	0	0	0	0	0	0	0	0	0	0	0	0
OTU_837;size=16;	0	0	0	0	0	0	0	0	0	0	0	0	0	0	0	0	0	0	0	0	4	4	3	0	0	0	0	0	0	0	0	0	0	0	0	0	0	0	0	0	0	0	0	0	0	0	0	0	0
OTU_2979;size=8;	0	0	0	0	0	0	0	0	0	0	0	0	0	0	0	0	0	0	0	0	2	2	2	0	0	0	0	0	0	0	0	0	0	0	0	0	0	0	3	0	0	0	0	0	0	0	0	0	3
OTU_5131;size=2;	0	0	0	0	0	0	0	0	0	0	0	0	0	0	0	0	0	0	0	0	2	0	0	0	0	0	0	0	0	0	0	0	0	0	0	0	0	0	0	0	0	0	0	0	0	0	0	0	0
OTU_2108;size=8;	0	0	0	0	0	0	0	0	0	0	0	0	0	0	0	0	0	0	0	0	5	10	2	0	0	0	0	0	0	0	0	0	0	0	0	0	0	0	0	0	0	0	0	0	0	0	0	0	0
OTU_426;size=220;	0	0	0	0	0	0	0	0	0	0	0	0	0	0	0	0	0	0	0	0	2	4	3	0	0	0	0	0	0	0	0	0	0	0	0	0	0	0	0	0	0	0	0	0	0	8	0	1	0
OTU_5505;size=2;	0	0	0	0	0	0	0	0	0	0	0	0	0	0	0	0	0	0	0	0	2	0	0	0	0	0	0	0	0	0	0	0	0	0	0	0	0	0	0	0	0	0	0	0	0	0	0	0	0
OTU_1648;size=3;	0	0	0	0	0	0	0	0	0	0	0	0	0	0	0	0	0	0	0	0	1	0	0	0	0	0	0	0	0	0	0	0	0	0	0	0	0	0	0	0	0	0	0	0	0	0	0	0	0
OTU_2990;size=4;	0	0	0	0	0	0	0	0	0	0	0	0	0	0	0	0	0	0	0	0	3	0	1	0	0	0	0	0	0	0	0	0	0	0	0	0	0	0	0	0	0	0	0	0	0	1	2	1	0
OTU_919;size=12;	0	0	0	0	0	0	0	0	0	0	0	0	0	0	0	0	0	0	0	0	3	2	0	0	0	0	0	0	0	0	0	0	0	0	0	0	0	0	0	0	0	0	0	0	0	0	0	1	0
OTU_789;size=730;	0	0	0	0	0	0	0	0	0	0	0	0	0	0	0	0	0	0	0	0	2	0	2	0	0	0	0	0	0	0	0	0	0	0	0	0	0	0	0	0	0	0	0	0	0	4	6	3	2
OTU_71;size=10463;	0	0	0	0	0	0	0	0	0	0	0	0	0	0	0	0	0	0	0	0	1	0	0	0	2926	0	0	0	0	0	0	0	0	0	0	0	1	0	1	1	0	1	0	2	0	2	0	0	1
OTU_4923;size=2;	0	0	0	0	0	0	0	0	0	0	0	0	0	0	0	0	0	0	0	0	1	3	0	0	0	0	0	0	0	0	0	0	0	0	0	0	0	0	0	0	0	0	0	0	0	0	0	0	0
OTU_3132;size=6;	0	0	0	0	0	0	0	0	0	0	0	0	0	0	0	0	0	0	0	0	2	0	0	0	0	0	0	0	0	0	0	0	0	0	0	0	0	0	0	0	0	0	0	0	0	1	0	0	0
OTU_2182;size=2;	0	0	0	0	0	0	0	0	0	0	0	0	0	0	0	0	0	0	0	0	1	1	0	0	0	0	0	0	0	0	0	0	0	0	0	0	0	0	0	0	0	0	0	0	0	0	0	0	0
OTU_3083;size=6;	0	0	0	0	0	0	0	0	0	0	0	0	0	0	0	0	0	0	0	0	2	0	3	0	0	0	0	2	0	2	0	0	0	0	0	0	0	0	0	0	0	0	0	0	0	0	0	0	0
OTU_821;size=159;	0	0	0	0	0	0	0	0	0	0	0	0	0	0	0	0	0	0	0	0	1	0	0	0	0	0	0	0	0	0	0	0	0	27	45	6	0	0	0	1	1	1	0	0	0	1	1	0	0
OTU_963;size=10;	0	0	0	0	0	0	0	0	0	0	0	0	0	0	0	0	0	0	0	0	2	0	2	0	0	0	0	0	0	0	1	0	0	0	0	0	0	0	0	0	0	0	0	0	0	0	0	0	0
OTU_3309;size=16;	0	0	0	0	0	0	0	0	0	0	0	0	0	0	0	0	0	0	0	0	1	0	0	0	0	0	0	4	1	6	0	0	0	0	0	0	0	0	0	0	0	0	0	0	0	0	0	0	0
OTU_3504;size=6;	0	0	0	0	0	0	0	0	0	0	0	0	0	0	0	0	0	0	0	0	1	2	0	0	0	0	0	0	0	0	0	0	0	0	0	0	0	0	0	0	0	0	0	0	0	2	1	1	0
OTU_202;size=1184;	0	0	0	0	0	0	0	0	0	0	0	0	0	0	0	0	0	0	0	0	1	5	4	0	0	0	0	0	0	0	61	84	57	0	0	0	0	0	0	0	0	0	0	0	0	1	1	3	0
OTU_2467;size=8;	0	0	0	0	0	0	0	0	0	0	0	0	0	0	0	0	0	0	0	0	3	0	2	0	0	0	0	0	0	0	0	0	0	0	0	0	0	0	0	0	0	0	0	0	0	7	0	1	0
OTU_5101;size=4;	0	0	0	0	0	0	0	0	0	0	0	0	0	0	0	0	0	0	0	0	1	3	1	0	0	0	0	0	0	0	0	0	0	0	0	0	0	0	0	0	0	0	0	0	0	4	0	0	0
OTU_1954;size=4;	0	0	0	0	0	0	0	0	0	0	0	0	0	0	0	0	0	0	0	0	1	1	1	0	0	0	0	0	0	0	0	0	0	0	0	0	0	0	0	0	0	0	0	0	0	0	1	0	0
OTU_959;size=11;	0	0	0	0	0	0	0	0	0	0	0	0	0	0	0	0	0	0	0	0	2	1	1	0	0	0	0	0	0	0	0	0	0	0	0	0	0	0	0	0	0	0	0	0	0	2	3	0	0
OTU_504;size=107;	0	0	0	0	0	0	0	0	0	0	0	0	0	0	0	0	0	0	0	0	2	1	1	0	0	0	0	1	0	0	0	0	0	0	0	0	0	0	0	0	0	0	0	0	0	0	0	0	0
OTU_4544;size=2;	0	0	0	0	0	0	0	0	0	0	0	0	0	0	0	0	0	0	0	0	1	4	1	0	0	0	0	0	0	0	0	0	0	0	0	0	0	0	0	0	0	0	0	0	0	5	0	2	0
OTU_1056;size=58;	0	0	0	0	0	0	0	0	0	0	0	0	0	0	0	0	0	0	0	0	2	1	0	0	0	0	0	0	0	0	3	3	3	0	0	0	0	0	0	0	0	0	0	0	0	8	4	1	0
OTU_5424;size=2;	0	0	0	0	0	0	0	0	0	0	0	0	0	0	0	0	0	0	0	0	2	0	1	0	0	0	0	0	0	0	0	0	0	0	0	0	0	0	0	0	0	0	0	0	0	0	0	0	0
OTU_1457;size=24;	0	0	0	0	0	0	0	0	0	0	0	0	0	0	0	0	0	0	0	0	1	3	0	0	0	0	0	0	0	0	0	0	0	0	0	0	0	0	0	0	0	0	0	0	0	1	1	0	0
OTU_1179;size=18;	0	0	0	0	0	0	0	0	0	0	0	0	0	0	0	0	0	0	0	0	1	3	2	0	0	0	0	0	0	0	0	0	0	0	0	0	0	0	0	0	0	0	0	0	0	1	1	6	0
OTU_5433;size=2;	0	0	0	0	0	0	0	0	0	0	0	0	0	0	0	0	0	0	0	0	2	0	0	0	0	0	0	0	0	0	0	0	0	0	0	0	0	0	0	0	0	0	0	0	0	0	0	0	0
OTU_1699;size=5;	0	0	0	0	0	0	0	0	0	0	0	0	0	0	0	0	0	0	0	0	1	1	2	0	0	0	0	0	0	0	0	0	0	0	0	0	0	0	0	0	0	0	0	0	0	0	0	0	0
OTU_3024;size=6;	0	0	0	0	0	0	0	0	0	0	0	0	0	0	0	0	0	0	0	0	5	2	1	0	0	0	0	0	0	0	0	2	0	0	0	0	0	0	0	0	0	0	0	0	0	0	0	0	0
OTU_499;size=93;	0	0	0	0	0	0	0	0	0	0	0	0	0	0	0	0	0	0	0	0	2	2	1	0	0	0	0	0	2	0	0	0	0	0	0	0	0	0	1	0	0	0	0	0	0	3	0	0	0
OTU_170;size=2070;	0	0	0	0	0	0	0	0	0	0	0	0	0	0	0	0	0	0	0	0	1	0	0	0	0	0	0	0	0	0	116	184	88	0	0	0	0	0	0	0	0	0	0	0	0	0	0	0	0
OTU_2311;size=2;	0	0	0	0	0	0	0	0	0	0	0	0	0	0	0	0	0	0	0	0	1	3	0	0	0	0	0	0	0	0	0	0	0	0	0	0	0	0	0	0	0	0	0	0	0	2	3	0	0
OTU_650;size=48;	0	0	0	0	0	0	0	0	0	0	0	0	0	0	0	0	0	0	0	0	1	0	0	0	0	0	0	0	0	1	0	1	1	0	0	0	0	0	0	0	0	0	0	0	0	0	0	0	0
OTU_3054;size=4;	0	0	0	0	0	0	0	0	0	0	0	0	0	0	0	0	0	0	0	0	1	2	3	0	0	0	0	0	0	0	0	0	0	0	0	0	0	0	0	0	0	0	0	0	0	1	0	0	0
OTU_1548;size=5;	0	0	0	0	0	0	0	0	0	0	0	0	0	0	0	0	0	0	0	0	1	0	0	0	0	0	0	0	0	0	0	0	0	0	0	0	0	0	0	0	0	0	0	0	0	0	0	0	0
OTU_2631;size=8;	0	0	0	0	0	0	0	0	0	0	0	0	0	0	0	0	0	0	0	0	2	0	0	0	0	0	0	0	0	0	0	1	0	0	0	0	0	0	0	0	0	0	0	0	0	0	0	1	0
OTU_3491;size=4;	0	0	0	0	0	0	0	0	0	0	0	0	0	0	0	0	0	0	0	0	1	0	0	0	0	0	0	0	0	0	0	0	0	0	0	0	0	0	0	0	0	0	0	0	0	0	2	1	0
OTU_884;size=19;	0	0	0	0	0	0	0	0	0	0	0	0	0	0	0	0	0	0	0	0	1	0	0	0	0	0	0	0	0	0	0	0	0	0	0	0	1	1	0	0	0	0	0	0	0	0	0	0	0
OTU_1186;size=27;	0	0	0	0	0	0	0	0	0	0	0	0	0	0	0	0	0	0	0	0	1	9	8	0	0	0	0	0	0	0	0	0	0	0	0	0	0	0	0	0	0	0	0	0	0	0	0	0	0
OTU_2587;size=4;	0	0	0	0	0	0	0	0	0	0	0	0	0	0	0	0	0	0	0	0	1	0	0	0	0	0	0	0	0	0	0	0	0	0	0	0	0	0	0	0	0	0	0	0	0	0	0	0	0
OTU_5232;size=2;	0	0	0	0	0	0	0	0	0	0	0	0	0	0	0	0	0	0	0	0	2	0	0	0	0	0	0	0	0	0	0	0	0	0	0	0	0	0	0	0	0	0	0	0	0	0	0	0	0
OTU_1081;size=12;	0	0	0	0	0	0	0	0	0	0	0	0	0	0	0	0	0	0	0	0	1	0	2	0	0	0	0	0	0	0	0	0	0	0	0	0	0	0	0	0	0	0	0	0	0	0	0	0	0
OTU_648;size=515;	0	0	0	0	0	0	0	0	0	0	0	0	0	0	0	0	0	0	0	0	1	2	0	0	0	0	0	0	0	0	0	0	0	0	0	0	0	0	0	0	0	0	0	0	0	2	10	1	0
OTU_4284;size=2;	0	0	0	0	0	0	0	0	0	0	0	0	0	0	0	0	0	0	0	0	1	2	1	0	0	0	0	0	0	0	0	0	0	0	0	0	0	0	0	0	0	0	0	0	0	0	0	0	0
OTU_1084;size=7;	0	0	0	0	0	0	0	0	0	0	0	0	0	0	0	0	0	0	0	0	1	2	0	0	0	0	0	0	0	0	0	2	0	0	0	0	0	0	0	0	0	0	0	0	0	0	0	1	0
OTU_1209;size=33;	0	0	0	0	0	0	0	0	0	0	0	0	0	0	0	0	0	0	0	0	1	0	0	0	0	0	0	0	0	0	21	33	14	0	0	0	0	0	0	0	0	0	0	0	0	0	0	0	0
OTU_4741;size=2;	0	0	0	0	0	0	0	0	0	0	0	0	0	0	0	0	0	0	0	0	1	0	0	0	0	0	0	0	0	0	0	0	0	0	0	0	0	0	0	0	0	0	0	0	0	0	0	0	3
OTU_1280;size=7;	0	0	0	0	0	0	0	0	0	0	0	0	0	0	0	0	0	0	0	0	1	2	2	0	0	0	0	1	0	0	0	1	0	0	0	0	0	0	0	0	0	0	0	0	0	0	1	0	0
OTU_5212;size=2;	0	0	0	0	0	0	0	0	0	0	0	0	0	0	0	0	0	0	0	0	2	0	0	0	0	0	0	0	0	0	0	1	0	0	0	0	0	0	0	0	0	0	0	0	0	0	0	0	0
OTU_4240;size=2;	0	0	0	0	0	0	0	0	0	0	0	0	0	0	0	0	0	0	0	0	1	3	4	0	0	0	0	0	0	0	0	0	0	0	0	0	0	0	0	0	0	0	0	0	0	3	1	2	0
OTU_1047;size=8;	0	0	0	0	0	0	0	0	0	0	0	0	0	0	0	0	0	0	0	0	1	0	0	0	0	0	0	0	0	0	0	0	0	0	0	0	0	0	0	0	0	0	0	0	0	4	0	2	0
OTU_1436;size=65;	0	0	0	0	0	0	0	0	0	0	0	0	0	0	0	0	0	0	0	0	1	7	1	0	0	0	1	22	12	15	0	0	0	0	0	0	0	0	0	1	1	0	0	0	0	0	0	0	0
OTU_5369;size=2;	0	0	0	0	0	0	0	0	0	0	0	0	0	0	0	0	0	0	0	0	2	0	0	0	0	0	0	0	0	0	0	0	0	0	0	0	0	0	0	0	0	0	0	0	0	0	0	1	0
OTU_5036;size=2;	0	0	0	0	0	0	0	0	0	0	0	0	0	0	0	0	0	0	0	0	1	1	2	0	0	0	0	0	0	0	0	0	0	0	0	0	0	0	0	0	0	0	0	0	0	0	2	0	0
OTU_4512;size=2;	0	0	0	0	0	0	0	0	0	0	0	0	0	0	0	0	0	0	0	0	1	0	1	0	0	0	0	0	0	0	0	0	0	0	0	0	0	0	0	0	0	0	0	0	0	0	0	0	0
OTU_5304;size=2;	0	0	0	0	0	0	0	0	0	0	0	0	0	0	0	0	0	0	0	0	2	0	0	0	0	0	0	0	0	0	0	0	0	0	0	0	0	0	0	0	0	0	0	0	0	0	0	0	0
OTU_1002;size=29;	0	0	0	0	0	0	0	0	0	0	0	0	0	0	0	0	0	0	0	0	1	11	6	0	0	0	0	0	0	0	0	0	0	0	0	0	0	0	0	0	0	0	0	0	0	1	0	0	0
OTU_3458;size=4;	0	0	0	0	0	0	0	0	0	0	0	0	0	0	0	0	0	0	0	0	1	0	0	0	0	1	0	0	0	0	0	0	1	0	0	0	0	0	0	0	0	0	1	0	0	1	0	0	0
OTU_830;size=16;	0	0	0	0	0	0	0	0	0	0	0	0	0	0	0	0	0	0	0	0	2	2	1	0	0	0	0	0	0	0	0	0	0	0	0	0	0	0	0	0	0	0	0	0	0	1	1	0	0
OTU_981;size=14;	0	0	0	0	0	0	0	0	0	0	0	0	0	0	0	0	0	0	0	0	1	0	0	0	0	0	0	0	0	0	0	0	0	0	0	0	0	0	0	0	0	0	0	0	0	0	0	0	0
OTU_5105;size=2;	0	0	0	0	0	0	0	0	0	0	0	0	0	0	0	0	0	0	0	0	2	0	0	0	0	0	0	0	0	0	0	0	0	0	0	0	0	0	0	0	0	0	0	0	0	1	0	1	0
OTU_1221;size=7;	0	0	0	0	0	0	0	0	0	0	0	0	0	0	0	0	0	0	0	0	1	0	0	0	0	0	0	0	0	0	0	0	0	0	0	0	0	0	0	0	0	0	0	0	0	1	0	1	0
OTU_4360;size=4;	0	0	0	0	0	0	0	0	0	0	0	0	0	0	0	0	0	0	0	0	1	0	0	0	0	0	0	0	0	0	0	0	0	0	0	0	0	0	0	0	0	0	0	0	0	2	2	1	0
OTU_2751;size=10;	0	0	0	0	0	0	0	0	0	0	0	0	0	0	0	0	0	0	0	0	1	0	0	0	0	0	0	0	0	0	1	0	0	0	0	0	0	0	0	0	0	0	0	0	0	0	2	0	0
OTU_2322;size=8;	0	0	0	0	0	0	0	0	0	0	0	0	0	0	0	0	0	0	0	0	1	0	0	0	0	0	0	0	0	0	0	0	0	0	0	0	0	0	0	0	0	0	0	0	0	0	2	1	0
OTU_5452;size=2;	0	0	0	0	0	0	0	0	0	0	0	0	0	0	0	0	0	0	0	0	2	0	0	0	0	0	0	0	0	0	0	0	0	0	0	0	0	0	0	0	0	0	0	0	0	0	0	0	0
OTU_2419;size=6;	0	0	0	0	0	0	0	0	0	0	0	0	0	0	0	0	0	0	0	0	1	0	2	0	0	0	0	0	0	0	0	0	0	0	0	0	0	0	0	0	0	0	0	0	0	0	1	0	0
OTU_795;size=19;	0	0	0	0	0	0	0	0	0	0	0	0	0	0	0	0	0	0	0	0	1	0	0	0	0	0	0	0	0	0	0	0	0	0	0	0	0	0	0	0	0	0	0	0	0	0	2	2	0
OTU_620;size=42;	0	0	0	0	0	0	0	0	0	0	0	0	0	0	0	0	0	0	0	0	2	3	3	0	0	0	0	0	0	0	0	0	0	0	0	0	0	0	0	0	0	0	0	0	0	5	1	8	0
OTU_1807;size=3;	0	0	0	0	0	0	0	0	0	0	0	0	0	0	0	0	0	0	0	0	1	0	0	0	0	0	0	0	0	0	0	0	0	0	0	0	0	0	0	0	0	0	0	0	0	0	0	0	0
OTU_186;size=5466;	0	0	0	0	0	0	0	0	0	0	0	0	0	0	0	0	0	0	0	0	1	0	0	0	1763	0	0	0	0	0	0	0	0	0	0	0	0	0	0	0	0	0	0	0	0	1	0	0	0
OTU_472;size=308;	0	0	0	0	0	0	0	0	0	0	0	0	0	0	0	0	0	0	0	0	1	3	5	0	0	0	0	0	0	0	4	4	1	0	0	0	0	0	3	0	0	0	0	0	0	3	4	5	6
OTU_1341;size=6;	0	0	0	0	0	0	0	0	0	0	0	0	0	0	0	0	0	0	0	0	0	1	1	0	0	0	0	0	0	0	0	0	0	0	0	0	0	0	0	0	0	0	0	0	0	0	0	0	0
OTU_496;size=106;	0	0	0	0	0	0	0	0	0	0	0	0	0	0	0	0	0	0	0	0	0	5	1	0	0	0	0	0	0	0	0	5	2	0	0	0	0	0	0	0	0	0	0	0	0	1	0	0	0
OTU_444;size=149;	0	0	0	0	0	0	0	0	0	0	0	0	0	0	0	0	0	0	0	0	0	1	1	0	0	0	0	0	0	0	0	0	0	0	0	0	0	0	0	0	0	0	0	0	0	0	0	0	0
OTU_2650;size=20;	0	0	0	0	0	0	0	0	0	0	0	0	0	0	0	0	0	0	0	0	0	10	11	0	0	0	0	0	0	0	0	0	0	0	0	0	0	0	0	0	0	0	0	0	0	28	4	9	0
OTU_3256;size=2;	0	0	0	0	0	0	0	0	0	0	0	0	0	0	0	0	0	0	0	0	0	2	0	0	0	0	0	0	0	0	0	0	0	0	0	0	0	0	0	0	0	0	0	0	0	0	0	0	0
OTU_5026;size=2;	0	0	0	0	0	0	0	0	0	0	0	0	0	0	0	0	0	0	0	0	0	2	0	0	0	0	0	0	0	0	0	0	0	0	0	0	0	0	0	0	0	0	0	0	0	0	0	0	0
OTU_1190;size=20;	0	0	0	0	0	0	0	0	0	0	0	0	0	0	0	0	0	0	0	0	0	2	0	0	0	0	0	0	0	0	0	0	0	0	0	0	0	0	0	0	0	0	0	0	0	10	4	5	0
OTU_2825;size=8;	0	0	0	0	0	0	0	0	0	0	0	0	0	0	0	0	0	0	0	0	0	8	5	0	0	0	0	0	0	0	0	0	0	0	0	0	0	0	0	0	0	0	0	0	0	2	0	0	0
OTU_1591;size=7;	0	0	0	0	0	0	0	0	0	0	0	0	0	0	0	0	0	0	0	0	0	3	1	0	0	0	0	0	0	0	0	0	0	0	0	0	0	0	0	0	0	0	0	0	0	2	0	0	0
OTU_2495;size=2;	0	0	0	0	0	0	0	0	0	0	0	0	0	0	0	0	0	0	0	0	0	2	0	0	0	0	0	0	0	0	0	0	0	0	0	0	0	0	0	0	0	0	0	0	0	0	0	0	0
OTU_5051;size=2;	0	0	0	0	0	0	0	0	0	0	0	0	0	0	0	0	0	0	0	0	0	2	0	0	0	0	0	0	0	0	0	0	0	0	0	0	0	0	0	0	0	0	0	0	0	0	0	0	0
OTU_5171;size=2;	0	0	0	0	0	0	0	0	0	0	0	0	0	0	0	0	0	0	0	0	0	4	0	0	0	0	0	0	0	0	0	0	0	0	0	0	0	0	0	0	0	0	0	0	0	2	1	0	0
OTU_1133;size=9;	0	0	0	0	0	0	0	0	0	0	0	0	0	0	0	0	0	0	0	0	0	1	0	0	0	0	0	0	0	0	0	0	0	0	0	0	0	0	0	0	0	0	0	0	0	2	0	1	0
OTU_3129;size=2;	0	0	0	0	0	0	0	0	0	0	0	0	0	0	0	0	0	0	0	0	0	1	0	0	0	0	0	0	0	0	0	0	0	0	0	0	0	0	0	0	0	0	0	0	0	0	0	0	0
OTU_944;size=16;	0	0	0	0	0	0	0	0	0	0	0	0	0	0	0	0	0	0	0	0	0	2	3	0	0	0	0	0	0	0	0	0	0	0	0	0	0	0	0	0	0	0	0	0	0	3	0	4	0
OTU_4562;size=6;	0	0	0	0	0	0	0	0	0	0	0	0	0	0	0	0	0	0	0	0	0	2	0	0	0	0	0	0	0	0	0	0	0	0	0	0	0	0	0	0	0	0	0	0	0	2	0	0	0
OTU_4009;size=4;	0	0	0	0	0	0	0	0	0	0	0	0	0	0	0	0	0	0	0	0	0	4	3	0	0	0	0	0	0	0	0	0	0	0	0	0	0	0	0	0	0	0	0	0	0	3	0	0	0
OTU_1206;size=7;	0	0	0	0	0	0	0	0	0	0	0	0	0	0	0	0	0	0	0	0	0	3	0	0	0	0	0	0	0	0	0	0	0	0	0	0	0	0	0	0	0	0	0	0	0	0	0	0	0
OTU_2787;size=8;	0	0	0	0	0	0	0	0	0	0	0	0	0	0	0	0	0	0	0	0	0	1	0	0	0	0	0	0	0	0	0	0	0	0	0	0	0	0	0	0	0	0	0	0	0	3	0	1	0
OTU_896;size=13;	0	0	0	0	0	0	0	0	0	0	0	0	0	0	0	0	0	0	0	0	0	1	0	0	0	0	0	0	0	0	0	0	1	0	0	0	1	0	0	0	0	0	0	0	0	2	0	0	1
OTU_2224;size=6;	0	0	0	0	0	0	0	0	0	0	0	0	0	0	0	0	0	0	0	0	0	1	0	0	0	0	0	0	0	0	0	0	0	0	1	1	0	0	0	1	4	1	0	0	0	0	0	0	1
OTU_3655;size=2;	0	0	0	0	0	0	0	0	0	0	0	0	0	0	0	0	0	0	0	0	0	2	0	0	0	0	0	0	0	0	0	0	0	0	0	0	0	0	0	0	0	0	0	0	0	0	0	0	0
OTU_4233;size=2;	0	0	0	0	0	0	0	0	0	0	0	0	0	0	0	0	0	0	0	0	0	2	0	0	0	0	0	0	0	0	0	0	0	0	0	0	0	0	0	0	0	0	0	0	0	0	0	0	0
OTU_4881;size=2;	0	0	0	0	0	0	0	0	0	0	0	0	0	0	0	0	0	0	0	0	0	2	2	0	0	0	0	0	0	0	0	0	0	0	0	0	0	0	0	0	0	0	0	0	0	0	0	0	0
OTU_1785;size=3;	0	0	0	0	0	0	0	0	0	0	0	0	0	0	0	0	0	0	0	0	0	3	0	0	0	0	0	0	0	0	0	0	0	0	0	0	0	0	0	0	0	0	0	0	0	0	0	0	0
OTU_1336;size=4;	0	0	0	0	0	0	0	0	0	0	0	0	0	0	0	0	0	0	0	0	0	2	0	0	0	0	0	0	0	0	0	0	0	0	0	0	0	0	0	0	0	0	0	0	0	2	1	0	0
OTU_5487;size=2;	0	0	0	0	0	0	0	0	0	0	0	0	0	0	0	0	0	0	0	0	0	4	2	0	0	0	0	0	0	0	0	0	0	0	0	0	0	0	0	0	0	0	0	0	0	2	1	1	0
OTU_1869;size=15;	0	0	0	0	0	0	0	0	0	0	0	0	0	0	0	0	0	0	0	0	0	1	0	0	0	0	0	0	0	0	0	0	0	0	0	0	0	0	0	0	0	0	0	0	0	0	1	1	0
OTU_5166;size=2;	0	0	0	0	0	0	0	0	0	0	0	0	0	0	0	0	0	0	0	0	0	1	1	0	0	0	0	0	0	0	0	0	0	0	0	0	0	0	3	0	0	0	0	0	0	0	0	0	4
OTU_2984;size=2;	0	0	0	0	0	0	0	0	0	0	0	0	0	0	0	0	0	0	0	0	0	1	0	0	0	0	0	0	0	0	0	0	0	0	0	0	0	0	0	0	0	0	0	0	0	0	0	0	0
OTU_5161;size=2;	0	0	0	0	0	0	0	0	0	0	0	0	0	0	0	0	0	0	0	0	0	2	0	0	0	0	0	0	0	0	0	0	0	0	0	0	0	0	0	0	0	0	0	0	0	0	0	0	0
OTU_5358;size=2;	0	0	0	0	0	0	0	0	0	0	0	0	0	0	0	0	0	0	0	0	0	1	2	0	0	0	0	0	0	0	0	0	0	0	0	0	0	0	0	0	0	0	0	0	0	1	0	0	0
OTU_2017;size=4;	0	0	0	0	0	0	0	0	0	0	0	0	0	0	0	0	0	0	0	0	0	2	0	0	0	0	0	0	0	0	0	0	0	0	0	0	0	0	0	0	0	0	0	0	0	0	0	0	0
OTU_3025;size=4;	0	0	0	0	0	0	0	0	0	0	0	0	0	0	0	0	0	0	0	0	0	1	0	0	0	0	0	0	0	0	0	0	0	0	0	0	0	0	0	0	0	0	0	0	0	0	0	1	0
OTU_4634;size=2;	0	0	0	0	0	0	0	0	0	0	0	0	0	0	0	0	0	0	0	0	0	1	0	0	0	0	0	0	0	0	0	0	0	0	0	0	0	0	0	0	0	0	0	0	0	1	0	0	0
OTU_2529;size=4;	0	0	0	0	0	0	0	0	0	0	0	0	0	0	0	0	0	0	0	0	0	1	1	0	0	0	0	0	0	0	0	0	0	0	0	0	0	0	0	0	0	0	0	0	0	1	2	0	0
OTU_2812;size=6;	0	0	0	0	0	0	0	0	0	0	0	0	0	0	0	0	0	0	0	0	0	1	1	0	0	0	0	0	0	0	0	0	0	0	0	0	0	0	0	0	0	0	0	0	0	2	0	0	0
OTU_3616;size=2;	0	0	0	0	0	0	0	0	0	0	0	0	0	0	0	0	0	0	0	0	0	3	1	0	0	0	0	0	0	0	0	0	0	0	0	0	0	0	0	0	0	0	0	0	0	0	0	1	0
OTU_5205;size=2;	0	0	0	0	0	0	0	0	0	0	0	0	0	0	0	0	0	0	0	0	0	1	1	0	0	0	0	0	0	0	0	0	0	0	0	0	0	0	0	0	0	0	0	0	0	1	0	0	0
OTU_857;size=26;	0	0	0	0	0	0	0	0	0	0	0	0	0	0	0	0	0	0	0	0	0	2	1	0	0	0	0	0	0	0	1	1	1	0	0	0	0	0	0	0	0	0	0	0	0	7	0	1	0
OTU_3335;size=2;	0	0	0	0	0	0	0	0	0	0	0	0	0	0	0	0	0	0	0	0	0	1	0	0	0	0	0	0	0	0	0	0	0	0	0	0	0	0	0	0	0	0	0	0	0	0	0	0	0
OTU_4997;size=2;	0	0	0	0	0	0	0	0	0	0	0	0	0	0	0	0	0	0	0	0	0	1	0	0	0	0	0	0	0	0	0	0	0	0	0	0	0	0	0	0	0	0	0	0	0	0	0	0	0
OTU_881;size=31;	0	0	0	0	0	0	0	0	0	0	0	0	0	0	0	0	0	0	0	0	0	1	0	0	0	0	0	0	1	0	1	1	0	0	0	0	0	0	0	0	0	0	0	0	0	0	0	1	4
OTU_4494;size=2;	0	0	0	0	0	0	0	0	0	0	0	0	0	0	0	0	0	0	0	0	0	2	1	0	0	0	0	0	0	0	0	0	0	0	0	0	0	0	0	0	0	0	0	0	0	0	0	0	0
OTU_4235;size=2;	0	0	0	0	0	0	0	0	0	0	0	0	0	0	0	0	0	0	0	0	0	2	0	0	0	0	0	0	0	0	0	0	0	0	0	0	0	0	0	0	0	0	0	0	0	0	0	0	0
OTU_3821;size=2;	0	0	0	0	0	0	0	0	0	0	0	0	0	0	0	0	0	0	0	0	0	2	0	0	0	0	0	0	0	0	0	0	0	0	0	0	0	0	0	0	0	0	0	0	0	0	3	0	0
OTU_3258;size=6;	0	0	0	0	0	0	0	0	0	0	0	0	0	0	0	0	0	0	0	0	0	1	0	0	0	0	0	0	0	0	0	0	0	0	0	0	0	0	0	0	0	0	0	0	0	1	0	2	0
OTU_2134;size=2;	0	0	0	0	0	0	0	0	0	0	0	0	0	0	0	0	0	0	0	0	0	2	0	0	0	0	0	0	0	0	0	0	0	0	0	0	0	0	0	0	0	0	0	0	0	1	0	0	0
OTU_3076;size=4;	0	0	0	0	0	0	0	0	0	0	0	0	0	0	0	0	0	0	0	0	0	3	1	0	0	0	0	0	0	0	0	0	0	0	0	0	0	0	0	0	0	0	0	0	0	0	0	0	0
OTU_4527;size=2;	0	0	0	0	0	0	0	0	0	0	0	0	0	0	0	0	0	0	0	0	0	2	0	0	0	0	0	0	0	0	0	0	0	0	0	0	0	0	0	0	0	0	0	0	0	0	0	0	0
OTU_4260;size=2;	0	0	0	0	0	0	0	0	0	0	0	0	0	0	0	0	0	0	0	0	0	2	0	0	0	0	0	0	0	0	0	0	0	0	0	0	0	0	0	0	0	0	0	0	0	0	0	0	0
OTU_841;size=20;	0	0	0	0	0	0	0	0	0	0	0	0	0	0	0	0	0	0	0	0	0	1	0	0	0	0	1	0	0	0	0	1	1	0	0	0	0	0	0	0	0	0	0	0	0	3	1	1	0
OTU_2104;size=2;	0	0	0	0	0	0	0	0	0	0	0	0	0	0	0	0	0	0	0	0	0	1	2	0	0	0	0	0	0	0	0	0	0	0	0	0	0	0	0	0	0	0	0	0	0	0	0	0	0
OTU_1199;size=44;	0	0	0	0	0	0	0	0	0	0	0	0	0	0	0	0	0	0	0	0	0	4	0	0	0	0	0	0	0	0	1	0	1	0	0	0	0	0	0	0	0	0	0	0	0	1	0	1	0
OTU_5139;size=2;	0	0	0	0	0	0	0	0	0	0	0	0	0	0	0	0	0	0	0	0	0	2	0	0	0	0	0	0	0	0	0	0	0	0	0	0	0	0	0	0	0	0	0	0	0	0	0	0	0
OTU_2260;size=2;	0	0	0	0	0	0	0	0	0	0	0	0	0	0	0	0	0	0	0	0	0	2	0	0	0	0	0	0	0	0	0	0	0	0	0	0	0	0	0	0	0	0	0	0	0	0	0	0	0
OTU_3461;size=2;	0	0	0	0	0	0	0	0	0	0	0	0	0	0	0	0	0	0	0	0	0	1	0	0	0	0	0	0	0	0	0	0	0	0	0	0	0	0	0	0	0	0	0	0	0	0	0	0	0
OTU_5379;size=2;	0	0	0	0	0	0	0	0	0	0	0	0	0	0	0	0	0	0	0	0	0	2	0	0	0	0	0	0	0	0	0	0	0	0	0	0	0	0	0	0	0	0	0	0	0	0	0	0	0
OTU_3134;size=2;	0	0	0	0	0	0	0	0	0	0	0	0	0	0	0	0	0	0	0	0	0	1	0	0	0	0	0	0	0	0	0	0	0	0	0	0	0	0	0	0	0	0	0	0	0	0	2	0	0
OTU_3640;size=2;	0	0	0	0	0	0	0	0	0	0	0	0	0	0	0	0	0	0	0	0	0	1	0	0	0	0	0	0	0	0	0	0	0	0	0	0	0	0	0	0	0	0	0	0	0	0	0	0	0
OTU_2185;size=2;	0	0	0	0	0	0	0	0	0	0	0	0	0	0	0	0	0	0	0	0	0	2	0	0	0	0	0	0	0	0	0	0	0	0	0	0	0	0	0	0	0	0	0	0	0	0	0	0	0
OTU_4386;size=4;	0	0	0	0	0	0	0	0	0	0	0	0	0	0	0	0	0	0	0	0	0	1	0	0	0	0	0	0	0	0	0	0	0	0	0	0	0	0	0	0	0	0	0	0	0	0	0	0	0
OTU_2116;size=2;	0	0	0	0	0	0	0	0	0	0	0	0	0	0	0	0	0	0	0	0	0	1	2	0	0	0	0	0	0	0	0	0	0	0	0	0	0	0	0	0	0	0	0	0	0	0	0	0	0
OTU_5135;size=2;	0	0	0	0	0	0	0	0	0	0	0	0	0	0	0	0	0	0	0	0	0	1	0	0	0	0	0	0	0	0	0	0	0	0	0	0	0	0	0	3	4	1	0	0	0	0	0	0	0
OTU_1727;size=3;	0	0	0	0	0	0	0	0	0	0	0	0	0	0	0	0	0	0	0	0	0	1	2	0	0	0	0	0	0	0	0	0	0	0	0	0	0	0	0	0	0	0	0	0	0	0	0	0	0
OTU_4882;size=2;	0	0	0	0	0	0	0	0	0	0	0	0	0	0	0	0	0	0	0	0	0	2	0	0	0	0	0	0	0	0	0	0	0	0	0	0	0	0	0	0	0	0	0	0	0	0	0	0	0
OTU_5392;size=2;	0	0	0	0	0	0	0	0	0	0	0	0	0	0	0	0	0	0	0	0	0	2	0	0	0	0	0	0	0	0	0	0	0	0	0	0	0	0	0	0	0	0	0	0	0	0	0	0	0
OTU_3631;size=8;	0	0	0	0	0	0	0	0	0	0	0	0	0	0	0	0	0	0	0	0	0	1	3	0	0	0	0	0	0	0	10	16	10	0	0	0	0	0	0	0	0	0	0	0	0	1	5	2	0
OTU_2142;size=2;	0	0	0	0	0	0	0	0	0	0	0	0	0	0	0	0	0	0	0	0	0	2	0	0	0	0	0	0	0	0	0	0	0	0	0	0	0	0	0	0	0	0	0	0	0	0	0	0	0
OTU_222;size=952;	0	0	0	0	0	0	0	0	0	0	0	0	0	0	0	0	0	0	0	0	0	1	2	0	16	0	0	2	3	0	10	27	4	0	0	0	0	0	0	0	0	0	0	0	0	1	0	0	0
OTU_5110;size=2;	0	0	0	0	0	0	0	0	0	0	0	0	0	0	0	0	0	0	0	0	0	2	1	0	0	0	0	0	0	0	0	0	0	0	0	0	0	0	0	0	0	0	0	0	0	0	2	1	0
OTU_2547;size=2;	0	0	0	0	0	0	0	0	0	0	0	0	0	0	0	0	0	0	0	0	0	1	1	0	0	0	0	0	0	0	0	0	0	0	0	0	0	0	0	0	0	0	0	0	0	0	0	0	0
OTU_3716;size=2;	0	0	0	0	0	0	0	0	0	0	0	0	0	0	0	0	0	0	0	0	0	2	0	0	0	0	0	0	0	0	0	0	0	0	0	0	0	0	0	0	0	0	0	0	0	0	0	0	0
OTU_5438;size=2;	0	0	0	0	0	0	0	0	0	0	0	0	0	0	0	0	0	0	0	0	0	2	0	0	0	0	0	0	0	0	0	0	0	0	0	0	0	0	0	0	0	0	0	0	0	0	0	0	0
OTU_1514;size=3;	0	0	0	0	0	0	0	0	0	0	0	0	0	0	0	0	0	0	0	0	0	2	3	0	0	0	0	0	0	0	0	0	0	0	0	0	0	0	0	0	0	0	0	0	0	0	0	0	0
OTU_4567;size=10;	0	0	0	0	0	0	0	0	0	0	0	0	0	0	0	0	0	0	0	0	0	1	0	0	0	0	0	0	0	0	1	0	1	0	0	0	0	0	0	0	2	1	0	0	0	0	0	0	2
OTU_4079;size=2;	0	0	0	0	0	0	0	0	0	0	0	0	0	0	0	0	0	0	0	0	0	1	0	0	0	0	0	0	0	0	0	0	0	0	0	0	0	0	0	0	0	0	0	0	0	3	0	0	0
OTU_1733;size=3;	0	0	0	0	0	0	0	0	0	0	0	0	0	0	0	0	0	0	0	0	0	3	0	0	0	0	0	0	0	0	0	0	0	0	0	0	0	0	0	0	0	0	0	0	0	0	0	0	0
OTU_5111;size=2;	0	0	0	0	0	0	0	0	0	0	0	0	0	0	0	0	0	0	0	0	0	2	1	0	0	0	0	0	0	0	0	0	0	0	0	0	0	0	0	0	0	0	0	0	0	0	0	0	0
OTU_5391;size=2;	0	0	0	0	0	0	0	0	0	0	0	0	0	0	0	0	0	0	0	0	0	2	0	0	0	0	0	0	0	0	0	0	0	0	0	0	0	0	0	0	0	0	0	0	0	0	0	0	0
OTU_1929;size=2;	0	0	0	0	0	0	0	0	0	0	0	0	0	0	0	0	0	0	0	0	0	1	0	0	0	0	0	0	0	0	0	0	0	0	0	0	0	0	0	0	0	0	0	0	0	2	0	0	0
OTU_1806;size=3;	0	0	0	0	0	0	0	0	0	0	0	0	0	0	0	0	0	0	0	0	0	2	1	0	0	0	0	1	1	0	0	0	0	0	0	0	0	0	0	0	0	0	0	0	0	0	0	0	0
OTU_5152;size=2;	0	0	0	0	0	0	0	0	0	0	0	0	0	0	0	0	0	0	0	0	0	1	0	0	0	0	0	0	0	0	0	0	0	0	0	0	0	0	0	0	0	0	0	0	0	0	2	1	0
OTU_3301;size=2;	0	0	0	0	0	0	0	0	0	0	0	0	0	0	0	0	0	0	0	0	0	2	0	0	0	0	0	0	0	0	0	0	0	0	0	0	0	0	0	0	0	0	0	0	0	0	0	0	0
OTU_1720;size=9;	0	0	0	0	0	0	0	0	0	0	0	0	0	0	0	0	0	0	0	0	0	0	2	0	0	0	0	0	0	0	0	0	0	0	0	0	0	0	0	0	0	0	0	0	0	1	0	1	0
OTU_5385;size=2;	0	0	0	0	0	0	0	0	0	0	0	0	0	0	0	0	0	0	0	0	0	0	2	0	0	0	0	0	0	0	0	0	0	0	0	0	0	0	0	0	0	0	0	0	0	0	0	0	0
OTU_1437;size=6;	0	0	0	0	0	0	0	0	0	0	0	0	0	0	0	0	0	0	0	0	0	0	1	0	0	0	0	0	0	0	0	0	0	0	0	0	0	0	0	0	0	0	0	0	0	0	0	0	0
OTU_4367;size=2;	0	0	0	0	0	0	0	0	0	0	0	0	0	0	0	0	0	0	0	0	0	0	2	0	0	0	0	0	0	0	0	0	0	0	0	0	0	0	0	0	0	0	0	0	0	0	0	0	0
OTU_3007;size=2;	0	0	0	0	0	0	0	0	0	0	0	0	0	0	0	0	0	0	0	0	0	0	2	0	0	0	0	0	0	0	0	0	0	0	0	0	0	0	0	0	0	0	0	0	0	0	0	0	0
OTU_1335;size=6;	0	0	0	0	0	0	0	0	0	0	0	0	0	0	0	0	0	0	0	0	0	0	1	0	0	0	0	0	0	0	0	0	0	0	0	0	0	0	0	0	0	0	0	0	0	0	0	0	0
OTU_4169;size=2;	0	0	0	0	0	0	0	0	0	0	0	0	0	0	0	0	0	0	0	0	0	0	1	0	0	0	0	0	0	0	0	0	0	0	0	0	0	0	0	0	0	0	0	0	0	3	0	0	1
OTU_822;size=35;	0	0	0	0	0	0	0	0	0	0	0	0	0	0	0	0	0	0	0	0	0	0	1	0	0	0	0	0	0	0	0	7	0	0	0	0	0	0	0	0	0	0	0	0	0	0	0	0	0
OTU_2566;size=2;	0	0	0	0	0	0	0	0	0	0	0	0	0	0	0	0	0	0	0	0	0	0	1	0	0	0	0	0	0	0	0	0	0	0	0	0	0	0	0	0	0	0	0	0	0	0	0	0	0
OTU_1275;size=5;	0	0	0	0	0	0	0	0	0	0	0	0	0	0	0	0	0	0	0	0	0	0	1	0	0	0	0	0	0	0	0	0	0	0	0	0	0	0	0	0	0	0	0	0	0	4	0	0	0
OTU_4987;size=2;	0	0	0	0	0	0	0	0	0	0	0	0	0	0	0	0	0	0	0	0	0	0	4	0	0	0	0	0	0	0	0	0	0	0	0	0	0	0	0	0	0	0	0	0	0	0	0	0	0
OTU_4349;size=2;	0	0	0	0	0	0	0	0	0	0	0	0	0	0	0	0	0	0	0	0	0	0	2	0	0	0	0	0	0	0	0	0	0	0	0	0	0	0	0	0	0	0	0	0	0	0	0	0	0
OTU_2217;size=2;	0	0	0	0	0	0	0	0	0	0	0	0	0	0	0	0	0	0	0	0	0	0	2	0	0	0	0	0	0	0	0	0	0	0	0	0	0	0	0	0	0	0	0	0	0	0	0	0	0
OTU_2015;size=2;	0	0	0	0	0	0	0	0	0	0	0	0	0	0	0	0	0	0	0	0	0	0	2	0	0	0	0	0	0	0	0	0	0	0	0	0	0	0	0	0	0	0	0	0	0	2	0	0	0
OTU_5461;size=2;	0	0	0	0	0	0	0	0	0	0	0	0	0	0	0	0	0	0	0	0	0	0	3	0	0	0	0	0	0	0	0	0	0	0	0	0	0	0	0	0	0	0	0	0	0	0	0	0	0
OTU_2215;size=2;	0	0	0	0	0	0	0	0	0	0	0	0	0	0	0	0	0	0	0	0	0	0	2	0	0	0	0	0	0	0	0	0	0	0	0	0	0	0	0	0	0	0	0	0	0	0	0	0	0
OTU_1612;size=3;	0	0	0	0	0	0	0	0	0	0	0	0	0	0	0	0	0	0	0	0	0	0	3	0	0	0	0	0	0	0	0	0	0	0	0	0	0	0	0	0	0	0	0	0	0	0	0	0	0
OTU_4152;size=2;	0	0	0	0	0	0	0	0	0	0	0	0	0	0	0	0	0	0	0	0	0	0	2	0	0	0	0	0	0	0	0	0	0	0	0	0	0	0	0	0	0	0	0	0	0	0	0	0	0
OTU_2978;size=2;	0	0	0	0	0	0	0	0	0	0	0	0	0	0	0	0	0	0	0	0	0	0	2	0	0	0	0	0	0	0	0	0	0	0	0	0	0	0	0	0	0	0	0	0	0	0	0	0	0
OTU_5376;size=2;	0	0	0	0	0	0	0	0	0	0	0	0	0	0	0	0	0	0	0	0	0	0	2	0	0	0	0	0	0	0	0	0	0	0	0	0	0	0	0	0	0	0	0	0	0	0	0	0	0
OTU_5310;size=2;	0	0	0	0	0	0	0	0	0	0	0	0	0	0	0	0	0	0	0	0	0	0	1	0	0	0	0	0	0	0	0	0	0	0	0	0	0	0	0	0	0	0	0	0	0	0	0	0	1
OTU_4404;size=2;	0	0	0	0	0	0	0	0	0	0	0	0	0	0	0	0	0	0	0	0	0	0	1	0	0	0	0	0	0	0	0	0	0	0	0	0	0	0	0	0	0	0	0	0	0	0	0	0	0
OTU_4170;size=2;	0	0	0	0	0	0	0	0	0	0	0	0	0	0	0	0	0	0	0	0	0	0	1	0	0	0	0	0	0	0	0	0	0	0	0	0	0	0	1	0	0	0	0	0	0	2	0	0	0
OTU_2054;size=6;	0	0	0	0	0	0	0	0	0	0	0	0	0	0	0	0	0	0	0	0	0	0	1	0	0	0	0	0	0	0	0	0	0	0	0	0	0	0	0	0	0	0	0	0	0	0	0	0	0
OTU_4947;size=2;	0	0	0	0	0	0	0	0	0	0	0	0	0	0	0	0	0	0	0	0	0	0	1	0	0	0	1	0	0	0	0	0	0	0	0	0	0	0	0	0	0	0	0	0	0	0	0	0	1
OTU_1040;size=44;	0	0	0	0	0	0	0	0	0	0	0	0	0	0	0	0	0	0	0	0	0	0	1	0	0	0	0	1	5	2	13	15	8	0	0	0	0	0	0	0	0	0	0	0	0	0	0	0	0
OTU_5326;size=2;	0	0	0	0	0	0	0	0	0	0	0	0	0	0	0	0	0	0	0	0	0	0	2	0	0	0	0	0	0	0	0	0	0	0	0	0	0	0	0	0	0	0	0	0	0	0	1	0	0
OTU_2813;size=2;	0	0	0	0	0	0	0	0	0	0	0	0	0	0	0	0	0	0	0	0	0	0	1	0	0	0	0	0	0	0	0	0	0	0	0	0	0	0	0	0	0	0	0	0	0	0	0	0	0
OTU_4008;size=2;	0	0	0	0	0	0	0	0	0	0	0	0	0	0	0	0	0	0	0	0	0	0	2	0	0	0	0	0	0	0	0	0	0	0	0	0	0	0	0	0	0	0	0	0	0	0	0	0	0
OTU_5002;size=2;	0	0	0	0	0	0	0	0	0	0	0	0	0	0	0	0	0	0	0	0	0	0	2	0	0	0	0	0	0	0	0	0	0	0	0	0	0	0	0	0	0	0	0	0	0	0	0	0	0
OTU_2171;size=4;	0	0	0	0	0	0	0	0	0	0	0	0	0	0	0	0	0	0	0	0	0	0	2	0	0	0	0	0	0	0	0	0	0	0	0	0	0	0	0	0	0	0	0	0	0	0	0	0	0
OTU_3125;size=2;	0	0	0	0	0	0	0	0	0	0	0	0	0	0	0	0	0	0	0	0	0	0	1	0	0	0	0	0	0	0	0	0	0	0	0	0	0	0	0	0	0	0	0	0	0	0	0	0	0
OTU_4893;size=2;	0	0	0	0	0	0	0	0	0	0	0	0	0	0	0	0	0	0	0	0	0	0	1	0	0	0	0	0	0	0	0	0	0	0	0	0	0	0	0	0	0	0	0	0	0	0	0	2	0
OTU_5329;size=2;	0	0	0	0	0	0	0	0	0	0	0	0	0	0	0	0	0	0	0	0	0	0	1	0	0	0	0	0	0	0	0	0	0	0	0	0	0	0	0	0	0	0	0	0	0	0	0	0	0
OTU_4043;size=4;	0	0	0	0	0	0	0	0	0	0	0	0	0	0	0	0	0	0	0	0	0	0	1	0	0	0	0	0	0	0	0	0	0	0	0	0	0	0	0	0	0	0	0	0	0	0	0	0	0
OTU_5109;size=2;	0	0	0	0	0	0	0	0	0	0	0	0	0	0	0	0	0	0	0	0	0	0	1	0	0	0	0	0	0	0	0	0	0	0	0	0	0	0	0	0	0	0	0	0	0	2	1	0	0
OTU_2095;size=2;	0	0	0	0	0	0	0	0	0	0	0	0	0	0	0	0	0	0	0	0	0	0	2	0	0	0	0	0	0	0	0	0	0	0	0	0	0	0	0	0	0	0	0	0	0	0	0	0	0
OTU_2103;size=2;	0	0	0	0	0	0	0	0	0	0	0	0	0	0	0	0	0	0	0	0	0	0	2	0	0	0	0	0	0	0	0	0	0	0	0	0	0	0	0	0	0	0	0	0	0	0	0	0	0
OTU_2494;size=6;	0	0	0	0	0	0	0	0	0	0	0	0	0	0	0	0	0	0	0	0	0	0	0	4	0	0	0	0	0	0	0	0	0	0	0	0	0	0	0	0	0	0	0	0	0	0	0	0	0
OTU_1867;size=25;	0	0	0	0	0	0	0	0	0	0	0	0	0	0	0	0	0	0	0	0	0	0	0	6	0	2	0	0	0	0	0	0	0	0	0	0	0	0	0	0	0	0	1	1	0	0	0	0	0
OTU_4136;size=2;	0	0	0	0	0	0	0	0	0	0	0	0	0	0	0	0	0	0	0	0	0	0	0	2	0	0	0	0	0	0	0	0	0	0	0	0	0	0	0	0	0	0	0	0	0	0	0	0	0
OTU_1848;size=5;	0	0	0	0	0	0	0	0	0	0	0	0	0	0	0	0	0	0	0	0	0	0	0	9	0	2	0	0	0	0	0	0	0	0	0	0	0	0	0	0	0	0	0	0	0	0	0	0	0
OTU_828;size=20;	0	0	0	0	0	0	0	0	0	0	0	0	0	0	0	0	0	0	0	0	0	0	0	3	0	0	0	0	0	0	0	0	0	0	0	0	0	0	0	0	0	0	2	0	0	0	0	0	0
OTU_3204;size=4;	0	0	0	0	0	0	0	0	0	0	0	0	0	0	0	0	0	0	0	0	0	0	0	1	0	2	0	0	0	0	0	0	0	0	0	0	0	0	0	0	0	0	0	0	0	0	0	0	0
OTU_1236;size=9;	0	0	0	0	0	0	0	0	0	0	0	0	0	0	0	0	0	0	0	0	0	0	0	1	0	0	0	0	0	0	0	0	0	0	0	0	0	0	0	0	0	0	0	0	0	0	0	0	0
OTU_1414;size=4;	0	0	0	0	0	0	0	0	0	0	0	0	0	0	0	0	0	0	0	0	0	0	0	1	0	0	0	0	0	0	0	0	0	0	0	0	0	0	0	0	0	0	0	0	0	0	0	0	0
OTU_128;size=4151;	0	0	0	0	0	0	0	0	0	0	0	0	0	0	0	0	0	0	0	0	0	0	0	2	0	1	0	0	0	0	240	589	149	0	0	0	0	0	0	0	0	0	213	201	220	0	0	0	0
OTU_1533;size=21;	0	0	0	0	0	0	0	0	0	0	0	0	0	0	0	0	0	0	0	0	0	0	0	2	0	5	0	0	0	0	0	0	0	0	0	0	0	0	0	0	0	0	0	0	0	0	0	0	0
OTU_1164;size=11;	0	0	0	0	0	0	0	0	0	0	0	0	0	0	0	0	0	0	0	0	0	0	0	2	0	2	0	0	0	0	0	0	1	0	0	0	0	0	0	0	0	0	1	0	0	0	0	0	0
OTU_4279;size=4;	0	0	0	0	0	0	0	0	0	0	0	0	0	0	0	0	0	0	0	0	0	0	0	3	0	0	0	0	0	0	0	0	0	0	0	0	0	0	0	0	0	0	0	0	0	0	0	0	0
OTU_1404;size=26;	0	0	0	0	0	0	0	0	0	0	0	0	0	0	0	0	0	0	0	0	0	0	0	3	0	0	0	0	0	0	0	0	0	0	0	0	0	0	0	0	0	0	0	0	0	0	0	0	0
OTU_670;size=51;	0	0	0	0	0	0	0	0	0	0	0	0	0	0	0	0	0	0	0	0	0	0	0	1	0	0	0	0	0	0	0	0	0	0	0	0	0	0	0	0	0	0	0	0	0	0	0	0	0
OTU_932;size=13;	0	0	0	0	0	0	0	0	0	0	0	0	0	0	0	0	0	0	0	0	0	0	0	1	0	0	0	0	0	0	0	0	0	0	0	0	0	0	1	0	0	0	0	0	0	0	0	0	0
OTU_5396;size=2;	0	0	0	0	0	0	0	0	0	0	0	0	0	0	0	0	0	0	0	0	0	0	0	1	0	2	0	0	0	0	0	0	0	0	0	0	0	0	0	0	0	0	0	1	0	0	0	0	0
OTU_630;size=40;	0	0	0	0	0	0	0	0	0	0	0	0	0	0	0	0	0	0	0	0	0	0	0	0	49	0	0	0	0	0	0	0	0	0	0	0	0	0	0	0	0	0	0	0	0	0	0	0	0
OTU_619;size=43;	0	0	0	0	0	0	0	0	0	0	0	0	0	0	0	0	0	0	0	0	0	0	0	0	53	0	0	0	0	0	0	0	0	0	0	0	0	0	0	0	0	0	0	0	0	0	0	0	0
OTU_716;size=26;	0	0	0	0	0	0	0	0	0	0	0	0	0	0	0	0	0	0	0	0	0	0	0	0	29	0	0	0	0	0	0	0	0	0	0	0	0	0	0	0	0	0	0	0	0	0	0	0	0
OTU_771;size=23;	0	0	0	0	0	0	0	0	0	0	0	0	0	0	0	0	0	0	0	0	0	0	0	0	27	0	0	0	0	0	0	0	0	0	0	0	0	0	0	0	0	0	0	0	0	0	0	0	0
OTU_766;size=21;	0	0	0	0	0	0	0	0	0	0	0	0	0	0	0	0	0	0	0	0	0	0	0	0	26	0	0	0	0	0	0	0	0	0	0	0	0	0	0	0	0	0	0	0	0	0	0	0	0
OTU_1476;size=4;	0	0	0	0	0	0	0	0	0	0	0	0	0	0	0	0	0	0	0	0	0	0	0	0	6	0	0	0	0	0	0	0	0	0	0	0	0	0	0	0	0	0	0	0	0	0	0	0	0
OTU_457;size=113;	0	0	0	0	0	0	0	0	0	0	0	0	0	0	0	0	0	0	0	0	0	0	0	0	48	0	0	0	0	0	0	0	0	0	0	0	0	0	0	0	0	0	0	0	0	0	0	0	0
OTU_824;size=22;	0	0	0	0	0	0	0	0	0	0	0	0	0	0	0	0	0	0	0	0	0	0	0	0	24	0	0	0	0	0	0	0	0	0	0	0	0	0	0	0	0	0	0	0	0	0	0	0	0
OTU_389;size=302;	0	0	0	0	0	0	0	0	0	0	0	0	0	0	0	0	0	0	0	0	0	0	0	0	73	0	0	0	0	0	0	0	0	0	0	0	0	0	0	0	0	0	0	0	0	1	0	1	0
OTU_667;size=35;	0	0	0	0	0	0	0	0	0	0	0	0	0	0	0	0	0	0	0	0	0	0	0	0	40	0	0	0	0	0	0	0	0	0	0	0	0	0	0	0	0	0	0	0	0	0	0	0	0
OTU_736;size=26;	0	0	0	0	0	0	0	0	0	0	0	0	0	0	0	0	0	0	0	0	0	0	0	0	32	0	0	0	0	0	0	0	0	0	0	0	0	0	0	0	0	0	0	0	0	0	0	0	0
OTU_994;size=10;	0	0	0	0	0	0	0	0	0	0	0	0	0	0	0	0	0	0	0	0	0	0	0	0	13	0	0	0	0	0	0	0	0	0	0	0	0	0	0	0	0	0	0	0	0	0	0	0	0
OTU_551;size=63;	0	0	0	0	0	0	0	0	0	0	0	0	0	0	0	0	0	0	0	0	0	0	0	0	51	0	0	0	0	0	0	0	0	0	0	0	0	0	0	0	0	0	0	0	0	0	0	0	0
OTU_556;size=79;	0	0	0	0	0	0	0	0	0	0	0	0	0	0	0	0	0	0	0	0	0	0	0	0	20	0	0	0	0	0	0	0	0	0	0	0	0	0	0	0	0	0	0	0	0	0	0	0	0
OTU_380;size=210;	0	0	0	0	0	0	0	0	0	0	0	0	0	0	0	0	0	0	0	0	0	0	0	0	35	0	0	0	0	0	0	0	0	0	0	0	0	0	0	0	0	0	0	0	0	0	0	0	0
OTU_643;size=42;	0	0	0	0	0	0	0	0	0	0	0	0	0	0	0	0	0	0	0	0	0	0	0	0	44	0	0	0	0	0	0	0	0	0	0	0	0	0	0	0	0	0	0	0	0	0	0	0	0
OTU_633;size=49;	0	0	0	0	0	0	0	0	0	0	0	0	0	0	0	0	0	0	0	0	0	0	0	0	41	0	0	0	0	0	0	0	0	0	0	0	0	0	0	0	0	0	0	0	0	0	0	0	0
OTU_1041;size=9;	0	0	0	0	0	0	0	0	0	0	0	0	0	0	0	0	0	0	0	0	0	0	0	0	14	0	0	0	0	0	0	0	0	0	0	0	0	0	0	0	0	0	0	0	0	0	0	0	0
OTU_1055;size=8;	0	0	0	0	0	0	0	0	0	0	0	0	0	0	0	0	0	0	0	0	0	0	0	0	16	0	0	0	0	0	0	0	0	0	0	0	0	0	0	0	0	0	0	0	0	0	0	0	0
OTU_754;size=22;	0	0	0	0	0	0	0	0	0	0	0	0	0	0	0	0	0	0	0	0	0	0	0	0	27	0	0	0	0	0	0	0	0	0	0	0	0	0	0	0	0	0	0	0	0	0	0	0	0
OTU_429;size=131;	0	0	0	0	0	0	0	0	0	0	0	0	0	0	0	0	0	0	0	0	0	0	0	0	53	0	0	6	11	11	0	0	0	0	0	0	0	0	0	0	0	0	0	0	0	0	0	0	0
OTU_700;size=28;	0	0	0	0	0	0	0	0	0	0	0	0	0	0	0	0	0	0	0	0	0	0	0	0	34	0	0	0	0	0	0	0	0	0	0	0	0	0	0	0	0	0	0	0	0	0	0	0	0
OTU_817;size=17;	0	0	0	0	0	0	0	0	0	0	0	0	0	0	0	0	0	0	0	0	0	0	0	0	22	0	0	0	0	0	0	0	0	0	0	0	0	0	0	0	0	0	0	0	0	0	0	0	0
OTU_524;size=75;	0	0	0	0	0	0	0	0	0	0	0	0	0	0	0	0	0	0	0	0	0	0	0	0	29	0	0	0	0	0	0	0	0	0	0	0	0	0	0	0	0	0	0	0	0	0	0	0	0
OTU_1008;size=9;	0	0	0	0	0	0	0	0	0	0	0	0	0	0	0	0	0	0	0	0	0	0	0	0	10	0	0	0	0	0	0	0	0	0	0	0	0	0	0	0	0	0	0	0	0	0	0	0	0
OTU_777;size=20;	0	0	0	0	0	0	0	0	0	0	0	0	0	0	0	0	0	0	0	0	0	0	0	0	24	0	0	0	0	0	0	0	0	0	0	0	0	0	0	0	0	0	0	0	0	0	0	0	0
OTU_315;size=382;	0	0	0	0	0	0	0	0	0	0	0	0	0	0	0	0	0	0	0	0	0	0	0	0	64	0	0	17	10	7	0	0	0	0	0	0	0	0	0	0	0	0	0	0	0	0	0	0	0
OTU_999;size=10;	0	0	0	0	0	0	0	0	0	0	0	0	0	0	0	0	0	0	0	0	0	0	0	0	11	0	0	0	0	0	0	0	0	0	0	0	0	0	0	0	0	0	0	0	0	0	0	0	0
OTU_1005;size=9;	0	0	0	0	0	0	0	0	0	0	0	0	0	0	0	0	0	0	0	0	0	0	0	0	2	0	0	0	0	0	0	0	0	0	0	1	0	0	0	0	0	0	0	0	0	0	0	0	0
OTU_5009;size=2;	0	0	0	0	0	0	0	0	0	0	0	0	0	0	0	0	0	0	0	0	0	0	0	0	3	0	0	0	0	0	0	0	0	0	0	0	0	0	0	0	0	0	0	0	0	0	0	0	0
OTU_2647;size=2;	0	0	0	0	0	0	0	0	0	0	0	0	0	0	0	0	0	0	0	0	0	0	0	0	3	0	0	0	0	0	0	0	0	0	0	0	0	0	0	0	0	0	0	0	0	0	0	0	0
OTU_88;size=8203;	0	0	0	0	0	0	0	0	0	0	0	0	0	0	0	0	0	0	0	0	0	0	0	0	1	0	0	0	0	0	446	758	243	0	0	0	0	0	0	0	0	0	0	0	0	0	0	0	0
OTU_1484;size=6;	0	0	0	0	0	0	0	0	0	0	0	0	0	0	0	0	0	0	0	0	0	0	0	0	0	1	0	0	0	0	0	0	0	0	0	0	0	0	0	1	1	0	0	0	0	0	0	0	0
OTU_1512;size=5;	0	0	0	0	0	0	0	0	0	0	0	0	0	0	0	0	0	0	0	0	0	0	0	0	0	1	0	0	0	1	0	0	0	0	0	0	0	0	0	0	0	0	0	0	0	0	0	0	0
OTU_2617;size=2;	0	0	0	0	0	0	0	0	0	0	0	0	0	0	0	0	0	0	0	0	0	0	0	0	0	1	0	0	0	0	0	0	0	0	0	0	0	0	0	0	0	0	0	0	0	0	0	0	0
OTU_663;size=35;	0	0	0	0	0	0	0	0	0	0	0	0	0	0	0	0	0	0	0	0	0	0	0	0	0	0	2	0	0	0	0	0	0	0	0	0	0	0	1	0	0	0	0	0	0	0	0	0	0
OTU_4243;size=2;	0	0	0	0	0	0	0	0	0	0	0	0	0	0	0	0	0	0	0	0	0	0	0	0	0	0	2	0	0	0	0	0	0	0	0	0	0	0	0	0	0	0	0	0	0	0	0	0	1
OTU_1951;size=2;	0	0	0	0	0	0	0	0	0	0	0	0	0	0	0	0	0	0	0	0	0	0	0	0	0	0	2	0	0	0	0	0	0	0	0	0	0	0	0	0	0	0	0	0	0	0	0	0	0
OTU_971;size=24;	0	0	0	0	0	0	0	0	0	0	0	0	0	0	0	0	0	0	0	0	0	0	0	0	0	0	1	1	1	1	0	0	0	0	0	0	0	0	0	0	0	0	0	0	0	0	0	0	0
OTU_2793;size=2;	0	0	0	0	0	0	0	0	0	0	0	0	0	0	0	0	0	0	0	0	0	0	0	0	0	0	1	0	0	0	0	0	0	0	0	0	0	0	0	0	0	0	0	0	0	0	0	0	0
OTU_914;size=14;	0	0	0	0	0	0	0	0	0	0	0	0	0	0	0	0	0	0	0	0	0	0	0	0	0	0	1	0	0	0	0	0	0	0	0	0	0	0	4	0	0	0	0	0	0	0	0	0	6
OTU_2999;size=4;	0	0	0	0	0	0	0	0	0	0	0	0	0	0	0	0	0	0	0	0	0	0	0	0	0	0	2	0	0	0	0	0	0	0	1	0	0	0	0	0	0	0	0	0	0	0	0	0	1
OTU_512;size=131;	0	0	0	0	0	0	0	0	0	0	0	0	0	0	0	0	0	0	0	0	0	0	0	0	0	0	1	0	0	0	3	5	1	0	0	0	0	0	0	0	0	0	0	0	0	0	0	0	2
OTU_4261;size=2;	0	0	0	0	0	0	0	0	0	0	0	0	0	0	0	0	0	0	0	0	0	0	0	0	0	0	1	0	0	0	0	0	0	0	0	0	0	0	0	0	0	0	0	0	0	0	0	0	0
OTU_1475;size=8;	0	0	0	0	0	0	0	0	0	0	0	0	0	0	0	0	0	0	0	0	0	0	0	0	0	0	1	0	0	0	0	0	0	0	0	0	0	0	0	0	0	0	0	0	0	0	0	0	1
OTU_5371;size=2;	0	0	0	0	0	0	0	0	0	0	0	0	0	0	0	0	0	0	0	0	0	0	0	0	0	0	1	0	0	0	0	0	0	0	0	0	0	0	0	0	0	0	0	0	0	0	0	0	0
OTU_4004;size=2;	0	0	0	0	0	0	0	0	0	0	0	0	0	0	0	0	0	0	0	0	0	0	0	0	0	0	1	0	0	0	0	0	0	0	0	0	0	0	0	0	0	0	0	0	0	0	0	0	0
OTU_2269;size=12;	0	0	0	0	0	0	0	0	0	0	0	0	0	0	0	0	0	0	0	0	0	0	0	0	0	0	1	0	0	0	0	0	0	0	0	0	0	0	6	0	0	0	0	0	0	0	0	0	7
OTU_2968;size=2;	0	0	0	0	0	0	0	0	0	0	0	0	0	0	0	0	0	0	0	0	0	0	0	0	0	0	1	0	0	0	0	0	0	0	0	0	0	0	0	0	0	0	0	0	0	0	0	0	0
OTU_2121;size=6;	0	0	0	0	0	0	0	0	0	0	0	0	0	0	0	0	0	0	0	0	0	0	0	0	0	0	1	0	0	0	0	0	0	0	2	0	0	0	0	3	0	2	0	0	0	0	0	0	1
OTU_427;size=159;	0	0	0	0	0	0	0	0	0	0	0	0	0	0	0	0	0	0	0	0	0	0	0	0	0	0	0	13	4	3	0	0	0	0	0	0	0	0	0	0	0	0	0	0	0	0	0	0	0
OTU_452;size=151;	0	0	0	0	0	0	0	0	0	0	0	0	0	0	0	0	0	0	0	0	0	0	0	0	0	0	0	38	19	34	0	0	0	0	0	0	0	0	0	0	0	0	0	0	0	0	0	0	0
OTU_767;size=66;	0	0	0	0	0	0	0	0	0	0	0	0	0	0	0	0	0	0	0	0	0	0	0	0	0	0	0	15	14	8	0	0	0	0	0	0	0	0	0	0	0	0	0	0	0	0	0	0	0
OTU_4153;size=6;	0	0	0	0	0	0	0	0	0	0	0	0	0	0	0	0	0	0	0	0	0	0	0	0	0	0	0	1	1	1	0	0	0	0	0	0	0	0	0	0	0	0	0	0	0	0	0	0	0
OTU_1672;size=11;	0	0	0	0	0	0	0	0	0	0	0	0	0	0	0	0	0	0	0	0	0	0	0	0	0	0	0	6	2	3	0	0	0	0	0	0	0	0	0	0	0	0	0	0	0	0	0	0	0
OTU_558;size=440;	0	0	0	0	0	0	0	0	0	0	0	0	0	0	0	0	0	0	0	0	0	0	0	0	0	0	0	2	0	1	0	0	0	0	0	0	0	0	1	0	0	0	0	0	0	0	0	0	0
OTU_479;size=117;	0	0	0	0	0	0	0	0	0	0	0	0	0	0	0	0	0	0	0	0	0	0	0	0	0	0	0	3	4	0	0	0	0	0	0	0	0	0	0	1	0	0	0	0	0	0	0	0	0
OTU_3953;size=4;	0	0	0	0	0	0	0	0	0	0	0	0	0	0	0	0	0	0	0	0	0	0	0	0	0	0	0	1	1	2	1	0	0	0	0	0	0	0	0	0	0	0	0	0	0	0	0	0	0
OTU_2874;size=8;	0	0	0	0	0	0	0	0	0	0	0	0	0	0	0	0	0	0	0	0	0	0	0	0	0	0	0	1	1	0	0	0	0	0	0	0	0	0	0	0	0	0	0	0	0	0	0	0	0
OTU_567;size=75;	0	0	0	0	0	0	0	0	0	0	0	0	0	0	0	0	0	0	0	0	0	0	0	0	0	0	0	2	3	2	0	0	0	0	0	0	2	0	0	0	1	0	0	0	0	0	0	0	0
OTU_1635;size=3;	0	0	0	0	0	0	0	0	0	0	0	0	0	0	0	0	0	0	0	0	0	0	0	0	0	0	0	1	1	1	0	0	0	0	0	0	0	0	0	0	0	0	0	0	0	0	0	0	0
OTU_1064;size=8;	0	0	0	0	0	0	0	0	0	0	0	0	0	0	0	0	0	0	0	0	0	0	0	0	0	0	0	1	0	0	0	0	0	0	0	0	0	0	0	0	0	0	0	0	0	0	0	0	0
OTU_1556;size=3;	0	0	0	0	0	0	0	0	0	0	0	0	0	0	0	0	0	0	0	0	0	0	0	0	0	0	0	1	0	0	0	0	0	0	0	0	0	0	0	0	0	0	0	0	0	0	0	0	0
OTU_3455;size=2;	0	0	0	0	0	0	0	0	0	0	0	0	0	0	0	0	0	0	0	0	0	0	0	0	0	0	0	1	0	0	0	1	0	0	0	0	0	0	0	0	0	0	0	0	0	0	0	0	0
OTU_892;size=13;	0	0	0	0	0	0	0	0	0	0	0	0	0	0	0	0	0	0	0	0	0	0	0	0	0	0	0	1	0	0	1	0	0	0	0	0	0	0	0	0	0	0	0	0	0	0	0	0	0
OTU_704;size=27;	0	0	0	0	0	0	0	0	0	0	0	0	0	0	0	0	0	0	0	0	0	0	0	0	0	0	0	1	1	0	0	0	0	0	0	0	0	0	0	0	0	0	0	0	0	0	0	0	0
OTU_1735;size=15;	0	0	0	0	0	0	0	0	0	0	0	0	0	0	0	0	0	0	0	0	0	0	0	0	0	0	0	1	1	2	0	0	0	0	0	0	0	0	0	0	0	0	0	0	0	0	0	0	0
OTU_5254;size=2;	0	0	0	0	0	0	0	0	0	0	0	0	0	0	0	0	0	0	0	0	0	0	0	0	0	0	0	1	0	0	0	0	0	0	1	0	0	0	0	0	0	0	0	0	0	0	0	0	0
OTU_2014;size=24;	0	0	0	0	0	0	0	0	0	0	0	0	0	0	0	0	0	0	0	0	0	0	0	0	0	0	0	2	2	0	0	1	0	0	0	0	0	0	0	0	0	0	0	0	0	0	0	0	0
OTU_4728;size=2;	0	0	0	0	0	0	0	0	0	0	0	0	0	0	0	0	0	0	0	0	0	0	0	0	0	0	0	1	0	0	0	0	0	0	0	0	0	0	0	0	0	0	0	0	0	0	0	0	0
OTU_877;size=13;	0	0	0	0	0	0	0	0	0	0	0	0	0	0	0	0	0	0	0	0	0	0	0	0	0	0	0	2	0	0	0	0	0	0	0	0	0	0	0	0	0	0	0	0	0	0	0	0	0
OTU_1074;size=12;	0	0	0	0	0	0	0	0	0	0	0	0	0	0	0	0	0	0	0	0	0	0	0	0	0	0	0	1	2	0	0	0	0	0	0	0	0	0	0	0	0	0	0	0	0	0	0	0	0
OTU_4834;size=2;	0	0	0	0	0	0	0	0	0	0	0	0	0	0	0	0	0	0	0	0	0	0	0	0	0	0	0	0	3	0	0	0	0	0	0	0	0	0	0	0	0	0	0	0	0	0	0	0	0
OTU_1115;size=10;	0	0	0	0	0	0	0	0	0	0	0	0	0	0	0	0	0	0	0	0	0	0	0	0	0	0	0	0	1	0	0	0	0	0	0	0	0	0	0	0	0	0	0	0	0	0	0	0	0
OTU_2119;size=16;	0	0	0	0	0	0	0	0	0	0	0	0	0	0	0	0	0	0	0	0	0	0	0	0	0	0	0	0	1	0	0	0	0	0	0	0	0	0	0	0	0	0	0	0	0	0	1	0	0
OTU_1303;size=4;	0	0	0	0	0	0	0	0	0	0	0	0	0	0	0	0	0	0	0	0	0	0	0	0	0	0	0	0	1	0	0	0	0	0	0	1	0	0	0	0	0	0	0	0	0	0	0	0	0
OTU_4022;size=2;	0	0	0	0	0	0	0	0	0	0	0	0	0	0	0	0	0	0	0	0	0	0	0	0	0	0	0	0	3	2	0	0	0	0	0	0	0	0	0	0	0	0	0	0	0	0	0	0	0
OTU_2290;size=6;	0	0	0	0	0	0	0	0	0	0	0	0	0	0	0	0	0	0	0	0	0	0	0	0	0	0	0	0	1	0	0	1	0	0	0	0	0	0	0	0	0	0	0	0	0	0	0	2	2
OTU_3490;size=4;	0	0	0	0	0	0	0	0	0	0	0	0	0	0	0	0	0	0	0	0	0	0	0	0	0	0	0	0	1	0	0	0	0	0	1	5	0	0	0	0	0	0	0	0	0	0	0	0	1
OTU_120;size=4893;	0	0	0	0	0	0	0	0	0	0	0	0	0	0	0	0	0	0	0	0	0	0	0	0	0	0	0	0	1	0	439	781	377	0	0	0	0	0	0	0	0	0	0	0	0	0	0	0	0
OTU_1624;size=19;	0	0	0	0	0	0	0	0	0	0	0	0	0	0	0	0	0	0	0	0	0	0	0	0	0	0	0	0	2	5	1	0	0	0	0	0	0	0	0	0	0	0	0	0	0	0	0	0	0
OTU_5231;size=2;	0	0	0	0	0	0	0	0	0	0	0	0	0	0	0	0	0	0	0	0	0	0	0	0	0	0	0	0	2	0	0	0	0	0	0	0	0	0	0	0	0	0	0	0	0	0	0	0	0
OTU_4623;size=14;	0	0	0	0	0	0	0	0	0	0	0	0	0	0	0	0	0	0	0	0	0	0	0	0	0	0	0	0	1	0	0	0	0	0	0	0	0	0	0	0	0	0	0	0	0	0	0	0	1
OTU_3989;size=2;	0	0	0	0	0	0	0	0	0	0	0	0	0	0	0	0	0	0	0	0	0	0	0	0	0	0	0	0	1	0	0	0	0	0	0	0	0	0	0	0	0	0	0	0	0	0	0	0	0
OTU_752;size=22;	0	0	0	0	0	0	0	0	0	0	0	0	0	0	0	0	0	0	0	0	0	0	0	0	0	0	0	0	1	0	0	0	0	0	0	0	0	0	0	0	0	0	0	0	0	0	0	0	0
OTU_916;size=12;	0	0	0	0	0	0	0	0	0	0	0	0	0	0	0	0	0	0	0	0	0	0	0	0	0	0	0	0	1	1	0	0	0	0	0	0	0	0	0	0	0	0	0	0	0	0	0	0	0
OTU_2377;size=2;	0	0	0	0	0	0	0	0	0	0	0	0	0	0	0	0	0	0	0	0	0	0	0	0	0	0	0	0	0	1	0	0	0	0	0	0	0	0	0	0	0	1	0	0	0	0	0	0	0
OTU_4793;size=2;	0	0	0	0	0	0	0	0	0	0	0	0	0	0	0	0	0	0	0	0	0	0	0	0	0	0	0	0	0	1	0	0	0	0	0	0	0	0	0	0	0	0	0	0	0	0	0	0	0
OTU_740;size=82;	0	0	0	0	0	0	0	0	0	0	0	0	0	0	0	0	0	0	0	0	0	0	0	0	0	0	0	0	0	1	1	2	1	0	0	0	0	0	0	0	0	0	0	0	0	0	0	0	0
OTU_3745;size=4;	0	0	0	0	0	0	0	0	0	0	0	0	0	0	0	0	0	0	0	0	0	0	0	0	0	0	0	0	0	1	0	0	0	0	0	0	0	0	0	0	0	0	0	0	0	0	0	0	0
OTU_2955;size=2;	0	0	0	0	0	0	0	0	0	0	0	0	0	0	0	0	0	0	0	0	0	0	0	0	0	0	0	0	0	1	0	0	0	0	0	0	0	0	0	0	0	0	0	0	0	0	0	0	0
OTU_3282;size=2;	0	0	0	0	0	0	0	0	0	0	0	0	0	0	0	0	0	0	0	0	0	0	0	0	0	0	0	0	0	1	0	0	0	0	0	0	0	0	0	0	0	0	0	0	0	0	0	0	0
OTU_4420;size=4;	0	0	0	0	0	0	0	0	0	0	0	0	0	0	0	0	0	0	0	0	0	0	0	0	0	0	0	0	0	1	0	0	0	0	0	0	0	0	0	0	0	0	0	0	0	0	0	0	0
OTU_5206;size=2;	0	0	0	0	0	0	0	0	0	0	0	0	0	0	0	0	0	0	0	0	0	0	0	0	0	0	0	0	0	1	0	0	0	0	0	0	0	0	0	0	1	0	0	0	0	0	0	0	0
OTU_1058;size=8;	0	0	0	0	0	0	0	0	0	0	0	0	0	0	0	0	0	0	0	0	0	0	0	0	0	0	0	0	0	1	0	0	0	0	0	0	0	0	0	0	0	0	0	0	0	0	0	0	0
OTU_144;size=2908;	0	0	0	0	0	0	0	0	0	0	0	0	0	0	0	0	0	0	0	0	0	0	0	0	0	0	0	0	0	0	126	223	109	0	0	0	0	0	0	0	0	0	0	0	0	0	0	0	0
OTU_1818;size=13;	0	0	0	0	0	0	0	0	0	0	0	0	0	0	0	0	0	0	0	0	0	0	0	0	0	0	0	0	0	0	9	19	6	0	0	0	0	0	0	0	0	0	0	0	0	0	0	0	0
OTU_490;size=194;	0	0	0	0	0	0	0	0	0	0	0	0	0	0	0	0	0	0	0	0	0	0	0	0	0	0	0	0	0	0	20	23	16	0	0	0	0	0	0	0	0	0	0	0	0	0	0	0	0
OTU_1805;size=45;	0	0	0	0	0	0	0	0	0	0	0	0	0	0	0	0	0	0	0	0	0	0	0	0	0	0	0	0	0	0	8	12	4	0	0	0	0	0	0	0	0	0	0	0	0	0	0	0	0
OTU_156;size=2521;	0	0	0	0	0	0	0	0	0	0	0	0	0	0	0	0	0	0	0	0	0	0	0	0	0	0	0	0	0	0	200	313	120	0	0	0	0	0	0	0	0	0	0	0	0	0	0	0	0
OTU_173;size=1873;	0	0	0	0	0	0	0	0	0	0	0	0	0	0	0	0	0	0	0	0	0	0	0	0	0	0	0	0	0	0	276	458	211	0	0	0	0	0	0	0	0	0	0	0	0	0	0	0	0
OTU_317;size=795;	0	0	0	0	0	0	0	0	0	0	0	0	0	0	0	0	0	0	0	0	0	0	0	0	0	0	0	0	0	0	36	95	25	0	0	0	0	0	0	0	0	0	0	0	0	0	0	0	0
OTU_604;size=47;	0	0	0	0	0	0	0	0	0	0	0	0	0	0	0	0	0	0	0	0	0	0	0	0	0	0	0	0	0	0	4	9	4	0	0	0	0	0	0	0	0	0	0	0	0	0	0	0	0
OTU_2655;size=8;	0	0	0	0	0	0	0	0	0	0	0	0	0	0	0	0	0	0	0	0	0	0	0	0	0	0	0	0	0	0	8	10	4	0	0	0	0	0	0	0	0	0	0	0	0	0	0	0	0
OTU_363;size=293;	0	0	0	0	0	0	0	0	0	0	0	0	0	0	0	0	0	0	0	0	0	0	0	0	0	0	0	0	0	0	23	69	20	0	0	0	0	0	0	0	0	0	0	0	0	0	0	0	0
OTU_151;size=2906;	0	0	0	0	0	0	0	0	0	0	0	0	0	0	0	0	0	0	0	0	0	0	0	0	0	0	0	0	0	0	130	264	138	0	1	0	0	0	0	0	0	0	0	0	0	0	0	0	0
OTU_529;size=86;	0	0	0	0	0	0	0	0	0	0	0	0	0	0	0	0	0	0	0	0	0	0	0	0	0	0	0	0	0	0	8	4	3	0	0	0	0	0	0	0	0	0	0	0	0	0	0	0	0
OTU_2880;size=4;	0	0	0	0	0	0	0	0	0	0	0	0	0	0	0	0	0	0	0	0	0	0	0	0	0	0	0	0	0	0	1	0	0	0	0	0	0	0	0	0	0	0	0	0	0	0	0	0	0
OTU_2858;size=10;	0	0	0	0	0	0	0	0	0	0	0	0	0	0	0	0	0	0	0	0	0	0	0	0	0	0	0	0	0	0	17	27	9	0	0	0	0	0	0	0	0	0	0	0	0	0	0	0	0
OTU_409;size=151;	0	0	0	0	0	0	0	0	0	0	0	0	0	0	0	0	0	0	0	0	0	0	0	0	0	0	0	0	0	0	10	20	6	0	0	0	0	0	0	0	0	0	0	0	0	0	0	0	0
OTU_3672;size=2;	0	0	0	0	0	0	0	0	0	0	0	0	0	0	0	0	0	0	0	0	0	0	0	0	0	0	0	0	0	0	4	5	0	0	0	0	0	0	0	0	0	0	0	0	0	0	0	0	0
OTU_234;size=1017;	0	0	0	0	0	0	0	0	0	0	0	0	0	0	0	0	0	0	0	0	0	0	0	0	0	0	0	0	0	0	122	119	62	0	0	0	0	0	0	0	0	0	0	0	0	0	0	0	1
OTU_2230;size=2;	0	0	0	0	0	0	0	0	0	0	0	0	0	0	0	0	0	0	0	0	0	0	0	0	0	0	0	0	0	0	2	1	1	0	0	0	0	0	0	0	0	0	0	0	0	0	0	0	0
OTU_4560;size=10;	0	0	0	0	0	0	0	0	0	0	0	0	0	0	0	0	0	0	0	0	0	0	0	0	0	0	0	0	0	0	2	2	0	0	0	0	0	23	0	0	0	0	0	0	0	0	0	0	0
OTU_306;size=375;	0	0	0	0	0	0	0	0	0	0	0	0	0	0	0	0	0	0	0	0	0	0	0	0	0	0	0	0	0	0	67	98	37	0	0	0	0	0	0	0	0	0	0	0	0	0	0	0	0
OTU_616;size=43;	0	0	0	0	0	0	0	0	0	0	0	0	0	0	0	0	0	0	0	0	0	0	0	0	0	0	0	0	0	0	5	6	3	0	0	0	0	0	0	0	0	0	0	0	0	0	0	0	0
OTU_4898;size=4;	0	0	0	0	0	0	0	0	0	0	0	0	0	0	0	0	0	0	0	0	0	0	0	0	0	0	0	0	0	0	2	2	1	0	0	0	0	0	0	0	0	0	0	0	0	0	0	0	0
OTU_772;size=20;	0	0	0	0	0	0	0	0	0	0	0	0	0	0	0	0	0	0	0	0	0	0	0	0	0	0	0	0	0	0	8	5	1	0	0	0	0	0	0	0	0	0	0	0	0	0	0	0	0
OTU_2649;size=8;	0	0	0	0	0	0	0	0	0	0	0	0	0	0	0	0	0	0	0	0	0	0	0	0	0	0	0	0	0	0	11	7	6	0	0	0	0	0	0	0	0	0	0	0	0	0	0	0	0
OTU_1879;size=67;	0	0	0	0	0	0	0	0	0	0	0	0	0	0	0	0	0	0	0	0	0	0	0	0	0	0	0	0	0	0	27	38	20	0	0	0	0	0	1	0	0	0	0	0	0	1	0	0	1
OTU_4312;size=8;	0	0	0	0	0	0	0	0	0	0	0	0	0	0	0	0	0	0	0	0	0	0	0	0	0	0	0	0	0	0	12	18	10	0	0	0	0	0	0	0	0	0	0	0	0	0	0	0	0
OTU_761;size=37;	0	0	0	0	0	0	0	0	0	0	0	0	0	0	0	0	0	0	0	0	0	0	0	0	0	0	0	0	0	0	9	12	4	0	0	0	0	0	0	0	0	0	0	0	0	0	0	0	0
OTU_1033;size=15;	0	0	0	0	0	0	0	0	0	0	0	0	0	0	0	0	0	0	0	0	0	0	0	0	0	0	0	0	0	0	3	1	0	0	0	0	0	0	0	0	0	0	0	0	0	0	0	0	0
OTU_1178;size=10;	0	0	0	0	0	0	0	0	0	0	0	0	0	0	0	0	0	0	0	0	0	0	0	0	0	0	0	0	0	0	3	2	2	0	0	0	0	0	0	0	0	0	0	0	0	0	0	0	0
OTU_1364;size=47;	0	0	0	0	0	0	0	0	0	0	0	0	0	0	0	0	0	0	0	0	0	0	0	0	0	0	0	0	0	0	8	6	2	0	0	0	0	0	0	0	0	0	0	0	0	0	0	0	0
OTU_2938;size=8;	0	0	0	0	0	0	0	0	0	0	0	0	0	0	0	0	0	0	0	0	0	0	0	0	0	0	0	0	0	0	14	38	11	0	0	0	0	0	0	0	0	0	0	0	0	0	0	0	0
OTU_642;size=154;	0	0	0	0	0	0	0	0	0	0	0	0	0	0	0	0	0	0	0	0	0	0	0	0	0	0	0	0	0	0	25	33	18	0	0	0	0	0	0	0	0	0	0	0	0	0	0	0	0
OTU_5523;size=2;	0	0	0	0	0	0	0	0	0	0	0	0	0	0	0	0	0	0	0	0	0	0	0	0	0	0	0	0	0	0	1	0	0	0	0	0	0	0	0	0	0	0	0	0	0	0	0	0	0
OTU_3549;size=6;	0	0	0	0	0	0	0	0	0	0	0	0	0	0	0	0	0	0	0	0	0	0	0	0	0	0	0	0	0	0	2	1	1	0	0	0	0	0	0	0	0	0	0	0	0	0	0	0	0
OTU_2487;size=2;	0	0	0	0	0	0	0	0	0	0	0	0	0	0	0	0	0	0	0	0	0	0	0	0	0	0	0	0	0	0	1	2	0	0	0	0	0	0	0	0	0	0	0	0	0	0	0	0	0
OTU_3333;size=2;	0	0	0	0	0	0	0	0	0	0	0	0	0	0	0	0	0	0	0	0	0	0	0	0	0	0	0	0	0	0	2	0	0	0	0	0	0	0	0	0	0	0	0	0	0	0	0	0	0
OTU_1999;size=6;	0	0	0	0	0	0	0	0	0	0	0	0	0	0	0	0	0	0	0	0	0	0	0	0	0	0	0	0	0	0	1	0	0	0	0	0	0	0	0	0	0	0	0	0	0	0	0	0	0
OTU_2834;size=12;	0	0	0	0	0	0	0	0	0	0	0	0	0	0	0	0	0	0	0	0	0	0	0	0	0	0	0	0	0	0	7	14	4	0	0	0	0	0	0	0	0	0	0	0	0	0	0	0	0
OTU_4679;size=2;	0	0	0	0	0	0	0	0	0	0	0	0	0	0	0	0	0	0	0	0	0	0	0	0	0	0	0	0	0	0	1	2	0	0	0	0	0	0	0	0	0	0	0	0	0	0	0	0	0
OTU_1577;size=12;	0	0	0	0	0	0	0	0	0	0	0	0	0	0	0	0	0	0	0	0	0	0	0	0	0	0	0	0	0	0	3	4	4	0	0	0	0	0	0	0	0	0	0	0	0	0	0	0	0
OTU_3320;size=6;	0	0	0	0	0	0	0	0	0	0	0	0	0	0	0	0	0	0	0	0	0	0	0	0	0	0	0	0	0	0	2	4	1	0	0	0	0	0	0	0	0	0	0	0	0	0	0	0	0
OTU_1350;size=13;	0	0	0	0	0	0	0	0	0	0	0	0	0	0	0	0	0	0	0	0	0	0	0	0	0	0	0	0	0	0	2	17	3	0	0	0	0	0	0	0	0	0	0	0	0	0	0	0	0
OTU_372;size=206;	0	0	0	0	0	0	0	0	0	0	0	0	0	0	0	0	0	0	0	0	0	0	0	0	0	0	0	0	0	0	29	53	18	0	0	0	0	0	0	0	0	0	0	0	0	0	0	0	0
OTU_2666;size=2;	0	0	0	0	0	0	0	0	0	0	0	0	0	0	0	0	0	0	0	0	0	0	0	0	0	0	0	0	0	0	2	3	1	0	0	0	0	0	0	0	0	0	0	0	0	0	0	0	0
OTU_5145;size=2;	0	0	0	0	0	0	0	0	0	0	0	0	0	0	0	0	0	0	0	0	0	0	0	0	0	0	0	0	0	0	5	6	6	0	0	0	0	0	0	0	0	0	0	0	0	0	0	0	0
OTU_1528;size=3;	0	0	0	0	0	0	0	0	0	0	0	0	0	0	0	0	0	0	0	0	0	0	0	0	0	0	0	0	0	0	1	0	0	0	0	0	0	0	0	0	0	0	0	0	0	0	0	0	0
OTU_750;size=174;	0	0	0	0	0	0	0	0	0	0	0	0	0	0	0	0	0	0	0	0	0	0	0	0	0	0	0	0	0	0	1	6	1	0	0	0	0	26	0	0	0	0	0	0	0	0	0	0	0
OTU_637;size=39;	0	0	0	0	0	0	0	0	0	0	0	0	0	0	0	0	0	0	0	0	0	0	0	0	0	0	0	0	0	0	1	7	1	0	0	0	0	0	0	0	0	0	0	0	0	0	0	0	0
OTU_1188;size=30;	0	0	0	0	0	0	0	0	0	0	0	0	0	0	0	0	0	0	0	0	0	0	0	0	0	0	0	0	0	0	2	0	0	0	0	0	0	0	0	0	0	0	0	0	0	0	0	0	0
OTU_448;size=132;	0	0	0	0	0	0	0	0	0	0	0	0	0	0	0	0	0	0	0	0	0	0	0	0	0	0	0	0	0	0	2	2	1	0	0	0	0	0	0	0	0	0	0	0	0	0	0	0	0
OTU_5456;size=4;	0	0	0	0	0	0	0	0	0	0	0	0	0	0	0	0	0	0	0	0	0	0	0	0	0	0	0	0	0	0	7	8	2	0	0	0	0	0	0	0	0	0	0	0	0	0	0	0	0
OTU_340;size=368;	0	0	0	0	0	0	0	0	0	0	0	0	0	0	0	0	0	0	0	0	0	0	0	0	0	0	0	0	0	0	11	20	14	0	0	0	0	0	0	0	0	0	0	0	0	0	0	0	0
OTU_432;size=145;	0	0	0	0	0	0	0	0	0	0	0	0	0	0	0	0	0	0	0	0	0	0	0	0	0	0	0	0	0	0	10	13	11	0	0	0	0	0	0	0	0	0	0	0	0	0	0	0	0
OTU_4964;size=2;	0	0	0	0	0	0	0	0	0	0	0	0	0	0	0	0	0	0	0	0	0	0	0	0	0	0	0	0	0	0	2	0	0	0	0	0	0	0	0	0	0	0	0	0	0	0	0	0	0
OTU_4310;size=8;	0	0	0	0	0	0	0	0	0	0	0	0	0	0	0	0	0	0	0	0	0	0	0	0	0	0	0	0	0	0	16	32	10	0	0	0	0	0	0	0	0	0	0	0	0	0	1	0	0
OTU_3600;size=4;	0	0	0	0	0	0	0	0	0	0	0	0	0	0	0	0	0	0	0	0	0	0	0	0	0	0	0	0	0	0	2	1	0	0	0	0	0	0	1	0	0	0	0	0	0	0	0	0	0
OTU_5081;size=6;	0	0	0	0	0	0	0	0	0	0	0	0	0	0	0	0	0	0	0	0	0	0	0	0	0	0	0	0	0	0	2	2	0	0	0	0	0	0	0	0	0	0	0	0	0	0	0	0	0
OTU_456;size=139;	0	0	0	0	0	0	0	0	0	0	0	0	0	0	0	0	0	0	0	0	0	0	0	0	0	0	0	0	0	0	10	38	9	0	0	0	0	0	0	0	0	0	0	0	0	0	0	0	0
OTU_351;size=275;	0	0	0	0	0	0	0	0	0	0	0	0	0	0	0	0	0	0	0	0	0	0	0	0	0	0	0	0	0	0	8	26	5	0	0	0	0	0	0	0	0	0	0	0	0	0	0	0	0
OTU_1862;size=22;	0	0	0	0	0	0	0	0	0	0	0	0	0	0	0	0	0	0	0	0	0	0	0	0	0	0	0	0	0	0	1	0	0	0	0	0	0	8	0	0	0	0	0	0	0	0	0	0	0
OTU_5083;size=4;	0	0	0	0	0	0	0	0	0	0	0	0	0	0	0	0	0	0	0	0	0	0	0	0	0	0	0	0	0	0	12	15	2	0	0	0	0	0	0	0	0	1	0	0	0	0	0	0	0
OTU_2113;size=2;	0	0	0	0	0	0	0	0	0	0	0	0	0	0	0	0	0	0	0	0	0	0	0	0	0	0	0	0	0	0	2	0	0	0	0	0	0	0	0	0	0	0	0	0	0	0	0	0	0
OTU_5209;size=2;	0	0	0	0	0	0	0	0	0	0	0	0	0	0	0	0	0	0	0	0	0	0	0	0	0	0	0	0	0	0	1	2	3	0	0	0	0	0	0	0	0	0	0	0	0	0	0	0	0
OTU_692;size=37;	0	0	0	0	0	0	0	0	0	0	0	0	0	0	0	0	0	0	0	0	0	0	0	0	0	0	0	0	0	0	4	17	4	0	0	0	0	0	0	0	0	0	0	0	0	0	0	0	0
OTU_2512;size=4;	0	0	0	0	0	0	0	0	0	0	0	0	0	0	0	0	0	0	0	0	0	0	0	0	0	0	0	0	0	0	2	5	0	0	0	0	0	0	0	0	0	0	0	0	0	0	0	0	0
OTU_3240;size=10;	0	0	0	0	0	0	0	0	0	0	0	0	0	0	0	0	0	0	0	0	0	0	0	0	0	0	0	0	0	0	3	11	2	0	0	0	0	0	0	0	0	0	0	0	0	0	0	0	0
OTU_1737;size=5;	0	0	0	0	0	0	0	0	0	0	0	0	0	0	0	0	0	0	0	0	0	0	0	0	0	0	0	0	0	0	2	3	0	0	0	0	0	0	0	0	0	0	0	0	0	0	0	0	0
OTU_702;size=35;	0	0	0	0	0	0	0	0	0	0	0	0	0	0	0	0	0	0	0	0	0	0	0	0	0	0	0	0	0	0	2	6	3	0	0	0	0	0	0	0	0	0	0	0	0	0	0	0	0
OTU_2961;size=2;	0	0	0	0	0	0	0	0	0	0	0	0	0	0	0	0	0	0	0	0	0	0	0	0	0	0	0	0	0	0	2	0	0	0	0	0	0	0	0	0	0	0	0	0	0	0	0	0	0
OTU_3921;size=2;	0	0	0	0	0	0	0	0	0	0	0	0	0	0	0	0	0	0	0	0	0	0	0	0	0	0	0	0	0	0	1	0	0	0	0	0	0	0	0	0	0	0	0	0	0	0	0	0	0
OTU_3693;size=2;	0	0	0	0	0	0	0	0	0	0	0	0	0	0	0	0	0	0	0	0	0	0	0	0	0	0	0	0	0	0	1	0	0	0	0	0	0	0	0	0	0	0	0	0	0	0	0	0	0
OTU_3153;size=2;	0	0	0	0	0	0	0	0	0	0	0	0	0	0	0	0	0	0	0	0	0	0	0	0	0	0	0	0	0	0	2	1	0	0	0	0	0	0	0	0	0	0	0	0	0	0	0	0	0
OTU_3752;size=6;	0	0	0	0	0	0	0	0	0	0	0	0	0	0	0	0	0	0	0	0	0	0	0	0	0	0	0	0	0	0	1	2	0	0	0	0	0	0	0	0	0	0	0	0	0	0	0	0	0
OTU_2795;size=4;	0	0	0	0	0	0	0	0	0	0	0	0	0	0	0	0	0	0	0	0	0	0	0	0	0	0	0	0	0	0	1	0	0	0	0	0	0	3	0	0	0	0	0	0	0	0	0	0	0
OTU_2393;size=26;	0	0	0	0	0	0	0	0	0	0	0	0	0	0	0	0	0	0	0	0	0	0	0	0	0	0	0	0	0	0	2	0	0	0	0	0	0	0	0	0	0	0	0	0	0	0	0	1	0
OTU_588;size=55;	0	0	0	0	0	0	0	0	0	0	0	0	0	0	0	0	0	0	0	0	0	0	0	0	0	0	0	0	0	0	6	6	3	0	0	0	0	0	0	0	0	0	0	0	0	0	0	0	0
OTU_842;size=38;	0	0	0	0	0	0	0	0	0	0	0	0	0	0	0	0	0	0	0	0	0	0	0	0	0	0	0	0	0	0	1	1	0	0	0	0	0	4	0	0	0	0	0	0	0	0	0	0	0
OTU_4375;size=2;	0	0	0	0	0	0	0	0	0	0	0	0	0	0	0	0	0	0	0	0	0	0	0	0	0	0	0	0	0	0	2	1	1	0	0	0	0	0	0	0	0	0	0	0	0	0	0	0	0
OTU_3933;size=2;	0	0	0	0	0	0	0	0	0	0	0	0	0	0	0	0	0	0	0	0	0	0	0	0	0	0	0	0	0	0	2	0	2	0	0	0	0	0	0	0	0	0	0	0	0	0	0	0	0
OTU_2627;size=2;	0	0	0	0	0	0	0	0	0	0	0	0	0	0	0	0	0	0	0	0	0	0	0	0	0	0	0	0	0	0	2	1	0	0	0	0	0	0	0	0	0	0	0	0	0	0	0	0	0
OTU_1576;size=3;	0	0	0	0	0	0	0	0	0	0	0	0	0	0	0	0	0	0	0	0	0	0	0	0	0	0	0	0	0	0	1	0	0	0	0	0	0	0	0	0	0	0	0	0	0	0	0	0	0
OTU_3368;size=10;	0	0	0	0	0	0	0	0	0	0	0	0	0	0	0	0	0	0	0	0	0	0	0	0	0	0	0	0	0	0	2	0	1	0	0	0	0	0	0	0	0	0	0	0	0	0	0	0	0
OTU_3171;size=6;	0	0	0	0	0	0	0	0	0	0	0	0	0	0	0	0	0	0	0	0	0	0	0	0	0	0	0	0	0	0	3	6	1	0	0	0	0	0	0	0	0	0	0	0	0	0	0	0	0
OTU_3661;size=4;	0	0	0	0	0	0	0	0	0	0	0	0	0	0	0	0	0	0	0	0	0	0	0	0	0	0	0	0	0	0	5	6	0	0	0	0	0	0	0	0	0	0	0	0	0	0	0	0	0
OTU_887;size=16;	0	0	0	0	0	0	0	0	0	0	0	0	0	0	0	0	0	0	0	0	0	0	0	0	0	0	0	0	0	0	3	3	0	0	0	0	0	0	0	0	0	0	0	0	0	0	0	0	0
OTU_1697;size=7;	0	0	0	0	0	0	0	0	0	0	0	0	0	0	0	0	0	0	0	0	0	0	0	0	0	0	0	0	0	0	3	5	5	0	0	0	0	0	0	0	0	0	0	0	0	0	0	0	0
OTU_1581;size=12;	0	0	0	0	0	0	0	0	0	0	0	0	0	0	0	0	0	0	0	0	0	0	0	0	0	0	0	0	0	0	1	2	5	0	0	0	0	0	0	0	0	0	0	0	0	0	0	0	0
OTU_5093;size=2;	0	0	0	0	0	0	0	0	0	0	0	0	0	0	0	0	0	0	0	0	0	0	0	0	0	0	0	0	0	0	2	0	0	0	0	0	0	0	0	0	0	0	0	0	0	0	0	0	0
OTU_4066;size=2;	0	0	0	0	0	0	0	0	0	0	0	0	0	0	0	0	0	0	0	0	0	0	0	0	0	0	0	0	0	0	2	3	0	0	0	0	0	0	0	0	0	0	0	0	0	0	0	0	0
OTU_4061;size=2;	0	0	0	0	0	0	0	0	0	0	0	0	0	0	0	0	0	0	0	0	0	0	0	0	0	0	0	0	0	0	2	0	0	0	0	0	0	1	0	0	0	0	0	0	0	0	0	0	0
OTU_1061;size=12;	0	0	0	0	0	0	0	0	0	0	0	0	0	0	0	0	0	0	0	0	0	0	0	0	0	0	0	0	0	0	1	1	2	0	0	0	0	0	0	0	0	0	0	0	0	0	0	0	0
OTU_2946;size=2;	0	0	0	0	0	0	0	0	0	0	0	0	0	0	0	0	0	0	0	0	0	0	0	0	0	0	0	0	0	0	1	1	1	0	0	0	0	0	0	0	0	0	0	0	0	0	0	1	0
OTU_3373;size=4;	0	0	0	0	0	0	0	0	0	0	0	0	0	0	0	0	0	0	0	0	0	0	0	0	0	0	0	0	0	0	1	0	0	0	0	0	0	0	0	0	0	0	0	0	0	0	0	0	0
OTU_681;size=35;	0	0	0	0	0	0	0	0	0	0	0	0	0	0	0	0	0	0	0	0	0	0	0	0	0	0	0	0	0	0	1	2	0	0	0	0	0	0	0	0	0	0	0	0	0	0	0	0	0
OTU_1738;size=11;	0	0	0	0	0	0	0	0	0	0	0	0	0	0	0	0	0	0	0	0	0	0	0	0	0	0	0	0	0	0	1	1	0	0	0	0	0	0	0	0	0	0	0	0	0	0	0	0	0
OTU_3351;size=2;	0	0	0	0	0	0	0	0	0	0	0	0	0	0	0	0	0	0	0	0	0	0	0	0	0	0	0	0	0	0	1	1	1	0	0	0	0	0	0	0	0	0	0	0	0	0	0	0	0
OTU_5138;size=4;	0	0	0	0	0	0	0	0	0	0	0	0	0	0	0	0	0	0	0	0	0	0	0	0	0	0	0	0	0	0	1	1	0	0	0	0	0	0	0	0	0	0	0	0	0	0	0	0	0
OTU_1301;size=39;	0	0	0	0	0	0	0	0	0	0	0	0	0	0	0	0	0	0	0	0	0	0	0	0	0	0	0	0	0	0	1	2	2	0	0	0	0	0	0	0	0	0	0	0	0	0	0	0	0
OTU_3495;size=8;	0	0	0	0	0	0	0	0	0	0	0	0	0	0	0	0	0	0	0	0	0	0	0	0	0	0	0	0	0	0	1	2	1	0	0	0	0	0	0	0	0	0	0	0	0	0	0	0	0
OTU_3068;size=6;	0	0	0	0	0	0	0	0	0	0	0	0	0	0	0	0	0	0	0	0	0	0	0	0	0	0	0	0	0	0	2	5	1	0	0	0	0	0	0	0	0	0	0	0	0	0	0	0	0
OTU_4332;size=4;	0	0	0	0	0	0	0	0	0	0	0	0	0	0	0	0	0	0	0	0	0	0	0	0	0	0	0	0	0	0	1	4	1	0	0	0	0	0	0	0	0	0	0	0	0	0	0	0	0
OTU_1290;size=12;	0	0	0	0	0	0	0	0	0	0	0	0	0	0	0	0	0	0	0	0	0	0	0	0	0	0	0	0	0	0	1	1	0	0	0	0	0	0	0	0	0	0	0	0	0	0	0	0	1
OTU_1791;size=3;	0	0	0	0	0	0	0	0	0	0	0	0	0	0	0	0	0	0	0	0	0	0	0	0	0	0	0	0	0	0	1	0	1	0	0	0	0	0	0	0	0	0	0	0	0	0	0	0	0
OTU_3370;size=2;	0	0	0	0	0	0	0	0	0	0	0	0	0	0	0	0	0	0	0	0	0	0	0	0	0	0	0	0	0	0	2	0	0	0	0	0	0	0	0	0	0	0	0	0	0	0	0	0	0
OTU_2981;size=4;	0	0	0	0	0	0	0	0	0	0	0	0	0	0	0	0	0	0	0	0	0	0	0	0	0	0	0	0	0	0	2	6	4	0	0	0	0	0	0	0	0	0	0	0	0	0	0	0	0
OTU_707;size=57;	0	0	0	0	0	0	0	0	0	0	0	0	0	0	0	0	0	0	0	0	0	0	0	0	0	0	0	0	0	0	1	0	0	0	0	0	0	0	0	0	0	0	0	0	0	0	0	0	1
OTU_4410;size=2;	0	0	0	0	0	0	0	0	0	0	0	0	0	0	0	0	0	0	0	0	0	0	0	0	0	0	0	0	0	0	2	0	0	0	0	0	0	0	0	0	0	0	0	0	0	0	0	0	0
OTU_3727;size=2;	0	0	0	0	0	0	0	0	0	0	0	0	0	0	0	0	0	0	0	0	0	0	0	0	0	0	0	0	0	0	1	1	0	0	0	0	0	0	0	0	0	0	0	0	0	0	0	0	0
OTU_3144;size=2;	0	0	0	0	0	0	0	0	0	0	0	0	0	0	0	0	0	0	0	0	0	0	0	0	0	0	0	0	0	0	2	0	0	0	0	0	0	0	0	0	0	0	0	0	0	0	0	0	0
OTU_1089;size=7;	0	0	0	0	0	0	0	0	0	0	0	0	0	0	0	0	0	0	0	0	0	0	0	0	0	0	0	0	0	0	1	1	2	0	0	0	0	0	0	0	0	0	0	0	0	0	0	0	0
OTU_4702;size=4;	0	0	0	0	0	0	0	0	0	0	0	0	0	0	0	0	0	0	0	0	0	0	0	0	0	0	0	0	0	0	1	1	0	0	0	0	0	0	0	0	0	0	0	0	0	0	0	0	0
OTU_2931;size=4;	0	0	0	0	0	0	0	0	0	0	0	0	0	0	0	0	0	0	0	0	0	0	0	0	0	0	0	0	0	0	1	4	3	0	0	0	0	0	0	0	0	0	0	0	0	0	0	0	0
OTU_5364;size=2;	0	0	0	0	0	0	0	0	0	0	0	0	0	0	0	0	0	0	0	0	0	0	0	0	0	0	0	0	0	0	1	1	0	0	0	0	0	0	0	0	0	0	0	0	0	0	0	0	0
OTU_3645;size=14;	0	0	0	0	0	0	0	0	0	0	0	0	0	0	0	0	0	0	0	0	0	0	0	0	0	0	0	0	0	0	0	11	3	0	0	0	0	0	0	0	0	0	0	0	0	0	0	0	0
OTU_4436;size=2;	0	0	0	0	0	0	0	0	0	0	0	0	0	0	0	0	0	0	0	0	0	0	0	0	0	0	0	0	0	0	0	2	0	0	0	0	0	0	0	0	0	0	0	0	0	0	0	0	0
OTU_1876;size=3;	0	0	0	0	0	0	0	0	0	0	0	0	0	0	0	0	0	0	0	0	0	0	0	0	0	0	0	0	0	0	0	2	0	0	0	0	0	0	0	0	0	0	0	0	0	0	0	0	0
OTU_5223;size=2;	0	0	0	0	0	0	0	0	0	0	0	0	0	0	0	0	0	0	0	0	0	0	0	0	0	0	0	0	0	0	0	1	0	0	0	0	0	0	0	0	0	0	1	0	0	1	0	0	0
OTU_3199;size=2;	0	0	0	0	0	0	0	0	0	0	0	0	0	0	0	0	0	0	0	0	0	0	0	0	0	0	0	0	0	0	0	2	1	0	0	0	0	0	0	0	0	0	0	0	0	0	0	0	0
OTU_1810;size=3;	0	0	0	0	0	0	0	0	0	0	0	0	0	0	0	0	0	0	0	0	0	0	0	0	0	0	0	0	0	0	0	1	0	0	0	0	0	0	0	0	0	0	0	0	0	0	0	0	0
OTU_3978;size=4;	0	0	0	0	0	0	0	0	0	0	0	0	0	0	0	0	0	0	0	0	0	0	0	0	0	0	0	0	0	0	0	2	0	0	0	0	0	0	0	0	0	0	0	0	0	0	0	0	0
OTU_3747;size=2;	0	0	0	0	0	0	0	0	0	0	0	0	0	0	0	0	0	0	0	0	0	0	0	0	0	0	0	0	0	0	0	3	0	0	0	0	0	0	0	0	0	0	0	0	0	0	0	0	0
OTU_782;size=70;	0	0	0	0	0	0	0	0	0	0	0	0	0	0	0	0	0	0	0	0	0	0	0	0	0	0	0	0	0	0	0	1	0	0	0	0	0	4	0	0	0	0	0	0	0	0	0	0	0
OTU_5142;size=2;	0	0	0	0	0	0	0	0	0	0	0	0	0	0	0	0	0	0	0	0	0	0	0	0	0	0	0	0	0	0	0	2	0	0	0	0	0	0	0	0	0	0	0	0	0	0	0	0	0
OTU_5040;size=2;	0	0	0	0	0	0	0	0	0	0	0	0	0	0	0	0	0	0	0	0	0	0	0	0	0	0	0	0	0	0	0	2	0	0	0	0	0	0	0	0	0	0	0	0	0	0	0	0	0
OTU_2576;size=4;	0	0	0	0	0	0	0	0	0	0	0	0	0	0	0	0	0	0	0	0	0	0	0	0	0	0	0	0	0	0	0	3	0	0	0	0	0	0	0	0	0	0	0	0	0	0	0	0	0
OTU_997;size=10;	0	0	0	0	0	0	0	0	0	0	0	0	0	0	0	0	0	0	0	0	0	0	0	0	0	0	0	0	0	0	0	1	0	0	0	0	0	0	0	0	0	0	0	0	0	0	0	0	0
OTU_4182;size=2;	0	0	0	0	0	0	0	0	0	0	0	0	0	0	0	0	0	0	0	0	0	0	0	0	0	0	0	0	0	0	0	2	1	0	0	0	0	0	0	0	0	0	0	0	0	0	1	0	0
OTU_2404;size=2;	0	0	0	0	0	0	0	0	0	0	0	0	0	0	0	0	0	0	0	0	0	0	0	0	0	0	0	0	0	0	0	2	0	0	0	0	0	0	0	0	0	0	0	0	0	0	0	1	0
OTU_2679;size=2;	0	0	0	0	0	0	0	0	0	0	0	0	0	0	0	0	0	0	0	0	0	0	0	0	0	0	0	0	0	0	0	1	0	0	0	0	0	0	0	0	0	0	0	0	0	0	0	0	0
OTU_2540;size=2;	0	0	0	0	0	0	0	0	0	0	0	0	0	0	0	0	0	0	0	0	0	0	0	0	0	0	0	0	0	0	0	2	0	0	0	0	0	0	0	0	0	0	0	0	0	0	0	0	0
OTU_3262;size=2;	0	0	0	0	0	0	0	0	0	0	0	0	0	0	0	0	0	0	0	0	0	0	0	0	0	0	0	0	0	0	0	2	0	0	0	0	0	0	0	0	0	0	0	0	0	0	0	0	0
OTU_4965;size=2;	0	0	0	0	0	0	0	0	0	0	0	0	0	0	0	0	0	0	0	0	0	0	0	0	0	0	0	0	0	0	0	2	0	0	0	0	0	0	0	0	0	0	0	0	0	0	0	0	0
OTU_3330;size=2;	0	0	0	0	0	0	0	0	0	0	0	0	0	0	0	0	0	0	0	0	0	0	0	0	0	0	0	0	0	0	0	1	0	0	0	0	0	0	0	0	0	0	0	0	0	0	0	0	0
OTU_4405;size=2;	0	0	0	0	0	0	0	0	0	0	0	0	0	0	0	0	0	0	0	0	0	0	0	0	0	0	0	0	0	0	0	2	0	0	0	0	0	0	0	0	0	0	0	0	0	0	0	0	0
OTU_929;size=18;	0	0	0	0	0	0	0	0	0	0	0	0	0	0	0	0	0	0	0	0	0	0	0	0	0	0	0	0	0	0	0	1	0	0	0	0	0	6	0	0	0	0	0	0	0	0	0	0	0
OTU_441;size=132;	0	0	0	0	0	0	0	0	0	0	0	0	0	0	0	0	0	0	0	0	0	0	0	0	0	0	0	0	0	0	0	2	0	0	0	0	0	0	0	0	0	0	0	0	0	0	0	0	0
OTU_1650;size=3;	0	0	0	0	0	0	0	0	0	0	0	0	0	0	0	0	0	0	0	0	0	0	0	0	0	0	0	0	0	0	0	1	0	0	0	0	0	0	0	0	0	0	0	0	0	0	0	0	0
OTU_3580;size=2;	0	0	0	0	0	0	0	0	0	0	0	0	0	0	0	0	0	0	0	0	0	0	0	0	0	0	0	0	0	0	0	1	0	0	0	0	0	0	0	0	0	0	0	0	0	0	0	0	0
OTU_5245;size=2;	0	0	0	0	0	0	0	0	0	0	0	0	0	0	0	0	0	0	0	0	0	0	0	0	0	0	0	0	0	0	0	1	0	0	0	0	0	0	0	0	0	0	0	0	0	0	0	0	0
OTU_3043;size=2;	0	0	0	0	0	0	0	0	0	0	0	0	0	0	0	0	0	0	0	0	0	0	0	0	0	0	0	0	0	0	0	1	1	0	0	0	0	0	0	0	0	0	0	0	0	0	0	0	0
OTU_2333;size=4;	0	0	0	0	0	0	0	0	0	0	0	0	0	0	0	0	0	0	0	0	0	0	0	0	0	0	0	0	0	0	0	2	3	0	0	0	0	0	0	0	0	0	0	0	0	0	0	0	0
OTU_5085;size=2;	0	0	0	0	0	0	0	0	0	0	0	0	0	0	0	0	0	0	0	0	0	0	0	0	0	0	0	0	0	0	0	2	0	0	0	0	0	0	0	0	0	0	0	0	0	0	0	0	0
OTU_3470;size=4;	0	0	0	0	0	0	0	0	0	0	0	0	0	0	0	0	0	0	0	0	0	0	0	0	0	0	0	0	0	0	0	1	0	0	0	0	0	0	0	0	0	0	0	0	0	0	0	0	0
OTU_838;size=18;	0	0	0	0	0	0	0	0	0	0	0	0	0	0	0	0	0	0	0	0	0	0	0	0	0	0	0	0	0	0	0	3	1	0	0	0	0	0	0	0	0	0	0	0	0	0	0	0	1
OTU_4426;size=2;	0	0	0	0	0	0	0	0	0	0	0	0	0	0	0	0	0	0	0	0	0	0	0	0	0	0	0	0	0	0	0	1	0	0	0	0	0	0	0	0	0	0	0	0	0	0	0	0	0
OTU_3877;size=4;	0	0	0	0	0	0	0	0	0	0	0	0	0	0	0	0	0	0	0	0	0	0	0	0	0	0	0	0	0	0	0	2	1	0	0	0	0	0	0	0	0	0	0	0	0	0	0	0	0
OTU_1726;size=3;	0	0	0	0	0	0	0	0	0	0	0	0	0	0	0	0	0	0	0	0	0	0	0	0	0	0	0	0	0	0	0	1	0	0	0	0	0	0	0	0	0	0	0	0	0	0	0	0	0
OTU_4383;size=2;	0	0	0	0	0	0	0	0	0	0	0	0	0	0	0	0	0	0	0	0	0	0	0	0	0	0	0	0	0	0	0	5	0	0	0	0	0	0	0	0	0	0	0	0	0	0	0	0	0
OTU_1562;size=22;	0	0	0	0	0	0	0	0	0	0	0	0	0	0	0	0	0	0	0	0	0	0	0	0	0	0	0	0	0	0	0	1	0	0	0	0	0	9	0	0	0	0	0	0	0	0	0	0	0
OTU_5427;size=2;	0	0	0	0	0	0	0	0	0	0	0	0	0	0	0	0	0	0	0	0	0	0	0	0	0	0	0	0	0	0	0	1	0	0	0	0	0	0	0	0	0	0	0	0	0	0	0	0	0
OTU_1666;size=9;	0	0	0	0	0	0	0	0	0	0	0	0	0	0	0	0	0	0	0	0	0	0	0	0	0	0	0	0	0	0	0	1	0	0	0	0	0	9	0	0	0	0	0	0	0	0	0	0	0
OTU_4428;size=2;	0	0	0	0	0	0	0	0	0	0	0	0	0	0	0	0	0	0	0	0	0	0	0	0	0	0	0	0	0	0	0	2	0	0	0	0	0	0	0	0	0	0	0	0	0	0	0	0	0
OTU_625;size=56;	0	0	0	0	0	0	0	0	0	0	0	0	0	0	0	0	0	0	0	0	0	0	0	0	0	0	0	0	0	0	0	5	2	0	0	0	0	0	0	0	0	0	0	0	0	0	0	0	0
OTU_4676;size=2;	0	0	0	0	0	0	0	0	0	0	0	0	0	0	0	0	0	0	0	0	0	0	0	0	0	0	0	0	0	0	0	3	1	0	0	0	0	0	0	0	0	0	0	0	0	0	0	0	0
OTU_4867;size=2;	0	0	0	0	0	0	0	0	0	0	0	0	0	0	0	0	0	0	0	0	0	0	0	0	0	0	0	0	0	0	0	1	0	0	0	0	0	0	0	0	0	0	0	0	0	0	0	0	0
OTU_1834;size=3;	0	0	0	0	0	0	0	0	0	0	0	0	0	0	0	0	0	0	0	0	0	0	0	0	0	0	0	0	0	0	0	1	0	0	0	0	0	0	0	0	0	0	0	0	0	0	0	0	0
OTU_1352;size=4;	0	0	0	0	0	0	0	0	0	0	0	0	0	0	0	0	0	0	0	0	0	0	0	0	0	0	0	0	0	0	0	1	0	0	0	0	0	0	0	0	0	0	0	0	0	0	0	0	0
OTU_1417;size=10;	0	0	0	0	0	0	0	0	0	0	0	0	0	0	0	0	0	0	0	0	0	0	0	0	0	0	0	0	0	0	0	3	0	0	0	0	0	0	0	0	0	0	0	0	0	0	0	0	0
OTU_1200;size=5;	0	0	0	0	0	0	0	0	0	0	0	0	0	0	0	0	0	0	0	0	0	0	0	0	0	0	0	0	0	0	0	1	0	0	0	0	0	0	0	0	0	0	0	0	0	0	0	0	0
OTU_1786;size=5;	0	0	0	0	0	0	0	0	0	0	0	0	0	0	0	0	0	0	0	0	0	0	0	0	0	0	0	0	0	0	0	1	0	0	0	0	0	6	0	0	0	0	0	0	0	0	0	0	0
OTU_2713;size=2;	0	0	0	0	0	0	0	0	0	0	0	0	0	0	0	0	0	0	0	0	0	0	0	0	0	0	0	0	0	0	0	2	0	0	0	0	0	0	0	0	0	0	0	0	0	0	0	0	0
OTU_930;size=19;	0	0	0	0	0	0	0	0	0	0	0	0	0	0	0	0	0	0	0	0	0	0	0	0	0	0	0	0	0	0	0	1	2	0	0	0	0	1	0	0	0	0	0	0	0	0	0	0	0
OTU_3446;size=2;	0	0	0	0	0	0	0	0	0	0	0	0	0	0	0	0	0	0	0	0	0	0	0	0	0	0	0	0	0	0	0	1	0	0	0	0	0	0	0	0	0	0	0	0	0	0	0	0	0
OTU_5072;size=2;	0	0	0	0	0	0	0	0	0	0	0	0	0	0	0	0	0	0	0	0	0	0	0	0	0	0	0	0	0	0	0	2	0	0	0	0	0	0	0	0	0	0	0	0	0	0	0	0	0
OTU_3519;size=6;	0	0	0	0	0	0	0	0	0	0	0	0	0	0	0	0	0	0	0	0	0	0	0	0	0	0	0	0	0	0	0	1	0	0	0	0	0	0	1	0	0	0	0	0	0	0	0	0	0
OTU_5035;size=2;	0	0	0	0	0	0	0	0	0	0	0	0	0	0	0	0	0	0	0	0	0	0	0	0	0	0	0	0	0	0	0	1	1	0	0	0	0	0	0	0	0	0	0	0	0	0	0	0	0
OTU_4930;size=2;	0	0	0	0	0	0	0	0	0	0	0	0	0	0	0	0	0	0	0	0	0	0	0	0	0	0	0	0	0	0	0	1	0	0	0	0	0	0	0	0	0	0	0	0	0	0	0	0	0
OTU_5080;size=2;	0	0	0	0	0	0	0	0	0	0	0	0	0	0	0	0	0	0	0	0	0	0	0	0	0	0	0	0	0	0	0	2	0	0	0	0	0	0	0	0	0	0	0	0	0	0	0	0	0
OTU_2808;size=2;	0	0	0	0	0	0	0	0	0	0	0	0	0	0	0	0	0	0	0	0	0	0	0	0	0	0	0	0	0	0	0	2	0	0	0	0	0	0	0	0	0	0	0	0	0	0	0	0	0
OTU_3425;size=2;	0	0	0	0	0	0	0	0	0	0	0	0	0	0	0	0	0	0	0	0	0	0	0	0	0	0	0	0	0	0	0	2	0	0	0	0	0	0	0	0	0	0	0	0	0	0	0	0	0
OTU_1291;size=8;	0	0	0	0	0	0	0	0	0	0	0	0	0	0	0	0	0	0	0	0	0	0	0	0	0	0	0	0	0	0	0	3	0	0	0	0	0	0	0	0	0	0	0	0	0	0	0	0	0
OTU_1440;size=12;	0	0	0	0	0	0	0	0	0	0	0	0	0	0	0	0	0	0	0	0	0	0	0	0	0	0	0	0	0	0	0	1	1	0	0	0	0	0	0	1	0	0	0	0	0	0	0	0	0
OTU_3533;size=2;	0	0	0	0	0	0	0	0	0	0	0	0	0	0	0	0	0	0	0	0	0	0	0	0	0	0	0	0	0	0	0	2	0	0	0	0	0	0	0	0	0	0	0	0	0	0	0	0	0
OTU_1669;size=5;	0	0	0	0	0	0	0	0	0	0	0	0	0	0	0	0	0	0	0	0	0	0	0	0	0	0	0	0	0	0	0	1	0	0	0	0	0	0	0	0	0	0	0	0	0	0	0	0	2
OTU_1256;size=10;	0	0	0	0	0	0	0	0	0	0	0	0	0	0	0	0	0	0	0	0	0	0	0	0	0	0	0	0	0	0	0	1	0	0	0	0	0	0	0	0	0	0	0	0	0	0	0	0	0
OTU_5003;size=4;	0	0	0	0	0	0	0	0	0	0	0	0	0	0	0	0	0	0	0	0	0	0	0	0	0	0	0	0	0	0	0	1	0	0	0	0	0	0	0	0	0	0	0	0	0	0	0	0	0
OTU_1141;size=6;	0	0	0	0	0	0	0	0	0	0	0	0	0	0	0	0	0	0	0	0	0	0	0	0	0	0	0	0	0	0	0	1	0	0	0	0	0	0	0	0	0	0	0	0	0	0	0	0	0
OTU_2445;size=2;	0	0	0	0	0	0	0	0	0	0	0	0	0	0	0	0	0	0	0	0	0	0	0	0	0	0	0	0	0	0	0	1	0	0	0	0	0	0	0	0	0	0	0	0	0	0	0	0	0
OTU_2390;size=2;	0	0	0	0	0	0	0	0	0	0	0	0	0	0	0	0	0	0	0	0	0	0	0	0	0	0	0	0	0	0	0	1	1	0	0	0	0	0	0	0	0	0	0	0	0	0	0	0	0
OTU_1760;size=5;	0	0	0	0	0	0	0	0	0	0	0	0	0	0	0	0	0	0	0	0	0	0	0	0	0	0	0	0	0	0	0	1	0	0	0	0	0	0	0	0	0	0	0	0	0	0	0	0	0
OTU_2654;size=2;	0	0	0	0	0	0	0	0	0	0	0	0	0	0	0	0	0	0	0	0	0	0	0	0	0	0	0	0	0	0	0	2	0	0	0	0	0	0	0	0	0	0	0	0	0	0	0	0	0
OTU_5095;size=2;	0	0	0	0	0	0	0	0	0	0	0	0	0	0	0	0	0	0	0	0	0	0	0	0	0	0	0	0	0	0	0	2	0	0	0	0	0	0	0	0	0	0	0	0	0	0	0	0	0
OTU_2725;size=2;	0	0	0	0	0	0	0	0	0	0	0	0	0	0	0	0	0	0	0	0	0	0	0	0	0	0	0	0	0	0	0	1	0	0	0	0	0	0	0	0	0	0	0	0	0	0	0	0	0
OTU_995;size=12;	0	0	0	0	0	0	0	0	0	0	0	0	0	0	0	0	0	0	0	0	0	0	0	0	0	0	0	0	0	0	0	0	1	0	0	0	0	0	0	0	0	0	0	0	0	0	0	0	0
OTU_4992;size=2;	0	0	0	0	0	0	0	0	0	0	0	0	0	0	0	0	0	0	0	0	0	0	0	0	0	0	0	0	0	0	0	0	1	0	0	0	0	0	0	0	0	0	0	0	0	0	0	0	0
OTU_1460;size=4;	0	0	0	0	0	0	0	0	0	0	0	0	0	0	0	0	0	0	0	0	0	0	0	0	0	0	0	0	0	0	0	0	1	0	0	0	0	0	0	0	0	0	0	0	0	0	0	0	0
OTU_4223;size=8;	0	0	0	0	0	0	0	0	0	0	0	0	0	0	0	0	0	0	0	0	0	0	0	0	0	0	0	0	0	0	0	0	1	0	0	0	0	0	0	0	0	0	0	0	0	0	0	0	0
OTU_3726;size=4;	0	0	0	0	0	0	0	0	0	0	0	0	0	0	0	0	0	0	0	0	0	0	0	0	0	0	0	0	0	0	0	0	1	0	0	0	0	0	0	0	0	0	0	0	0	0	0	0	0
OTU_697;size=29;	0	0	0	0	0	0	0	0	0	0	0	0	0	0	0	0	0	0	0	0	0	0	0	0	0	0	0	0	0	0	0	0	1	0	0	0	0	0	0	0	0	0	0	0	0	0	0	0	0
OTU_4570;size=2;	0	0	0	0	0	0	0	0	0	0	0	0	0	0	0	0	0	0	0	0	0	0	0	0	0	0	0	0	0	0	0	0	2	0	0	0	0	0	0	0	0	0	0	0	0	0	0	0	0
OTU_4248;size=8;	0	0	0	0	0	0	0	0	0	0	0	0	0	0	0	0	0	0	0	0	0	0	0	0	0	0	0	0	0	0	0	0	1	0	0	0	0	0	0	0	0	0	0	0	0	0	0	0	0
OTU_2266;size=2;	0	0	0	0	0	0	0	0	0	0	0	0	0	0	0	0	0	0	0	0	0	0	0	0	0	0	0	0	0	0	0	0	1	0	0	0	0	0	0	0	0	0	0	0	0	0	0	0	0
OTU_5534;size=2;	0	0	0	0	0	0	0	0	0	0	0	0	0	0	0	0	0	0	0	0	0	0	0	0	0	0	0	0	0	0	0	0	2	0	0	0	0	0	0	0	0	0	0	0	0	0	0	0	0
OTU_4438;size=2;	0	0	0	0	0	0	0	0	0	0	0	0	0	0	0	0	0	0	0	0	0	0	0	0	0	0	0	0	0	0	0	0	1	0	0	0	0	0	0	0	0	0	0	0	0	0	0	0	0
OTU_2452;size=2;	0	0	0	0	0	0	0	0	0	0	0	0	0	0	0	0	0	0	0	0	0	0	0	0	0	0	0	0	0	0	0	0	2	0	0	0	0	0	0	0	0	0	0	0	0	0	0	0	0
OTU_1374;size=7;	0	0	0	0	0	0	0	0	0	0	0	0	0	0	0	0	0	0	0	0	0	0	0	0	0	0	0	0	0	0	0	0	1	0	0	0	0	0	0	0	0	0	0	0	0	0	0	0	0
OTU_2035;size=10;	0	0	0	0	0	0	0	0	0	0	0	0	0	0	0	0	0	0	0	0	0	0	0	0	0	0	0	0	0	0	0	0	1	0	0	0	1	25	0	0	0	0	0	0	0	0	0	0	0
OTU_1563;size=8;	0	0	0	0	0	0	0	0	0	0	0	0	0	0	0	0	0	0	0	0	0	0	0	0	0	0	0	0	0	0	0	0	1	0	0	0	0	0	0	0	0	0	0	0	0	0	0	0	0
OTU_5348;size=2;	0	0	0	0	0	0	0	0	0	0	0	0	0	0	0	0	0	0	0	0	0	0	0	0	0	0	0	0	0	0	0	0	1	0	0	0	0	0	0	0	0	0	0	0	0	0	0	0	0
OTU_895;size=15;	0	0	0	0	0	0	0	0	0	0	0	0	0	0	0	0	0	0	0	0	0	0	0	0	0	0	0	0	0	0	0	0	0	2	7	4	0	0	0	0	0	0	0	0	0	0	0	0	0
OTU_1564;size=11;	0	0	0	0	0	0	0	0	0	0	0	0	0	0	0	0	0	0	0	0	0	0	0	0	0	0	0	0	0	0	0	0	0	2	0	0	0	0	0	0	0	0	0	0	0	0	0	0	0
OTU_4413;size=4;	0	0	0	0	0	0	0	0	0	0	0	0	0	0	0	0	0	0	0	0	0	0	0	0	0	0	0	0	0	0	0	0	0	1	0	0	0	0	0	0	0	1	0	0	0	0	0	0	0
OTU_1691;size=3;	0	0	0	0	0	0	0	0	0	0	0	0	0	0	0	0	0	0	0	0	0	0	0	0	0	0	0	0	0	0	0	0	0	2	0	0	0	0	0	0	0	0	0	0	0	0	0	0	0
OTU_988;size=15;	0	0	0	0	0	0	0	0	0	0	0	0	0	0	0	0	0	0	0	0	0	0	0	0	0	0	0	0	0	0	0	0	0	1	3	0	0	0	0	0	0	0	0	0	0	0	0	0	0
OTU_4883;size=2;	0	0	0	0	0	0	0	0	0	0	0	0	0	0	0	0	0	0	0	0	0	0	0	0	0	0	0	0	0	0	0	0	0	0	1	0	0	0	0	2	0	1	0	0	0	0	0	0	0
OTU_996;size=59;	0	0	0	0	0	0	0	0	0	0	0	0	0	0	0	0	0	0	0	0	0	0	0	0	0	0	0	0	0	0	0	0	0	0	2	0	0	0	0	0	0	0	0	0	0	0	0	0	0
OTU_1709;size=26;	0	0	0	0	0	0	0	0	0	0	0	0	0	0	0	0	0	0	0	0	0	0	0	0	0	0	0	0	0	0	0	0	0	0	1	0	0	0	0	3	1	2	0	0	0	0	0	0	0
OTU_834;size=127;	0	0	0	0	0	0	0	0	0	0	0	0	0	0	0	0	0	0	0	0	0	0	0	0	0	0	0	0	0	0	0	0	0	0	0	0	2	8	0	0	0	0	0	0	0	0	0	0	0
OTU_1223;size=5;	0	0	0	0	0	0	0	0	0	0	0	0	0	0	0	0	0	0	0	0	0	0	0	0	0	0	0	0	0	0	0	0	0	0	0	0	11	0	0	0	0	0	0	0	0	0	0	0	0
OTU_217;size=2176;	0	0	0	0	0	0	0	0	0	0	0	0	0	0	0	0	0	0	0	0	0	0	0	0	0	0	0	0	0	0	0	0	0	0	0	0	8	38	0	0	0	0	0	0	0	0	0	0	0
OTU_1217;size=10;	0	0	0	0	0	0	0	0	0	0	0	0	0	0	0	0	0	0	0	0	0	0	0	0	0	0	0	0	0	0	0	0	0	0	0	0	5	0	0	0	0	0	0	0	0	0	0	0	0
OTU_1240;size=7;	0	0	0	0	0	0	0	0	0	0	0	0	0	0	0	0	0	0	0	0	0	0	0	0	0	0	0	0	0	0	0	0	0	0	0	0	4	0	0	0	0	0	0	0	0	0	0	0	0
OTU_1778;size=3;	0	0	0	0	0	0	0	0	0	0	0	0	0	0	0	0	0	0	0	0	0	0	0	0	0	0	0	0	0	0	0	0	0	0	0	0	3	0	0	0	0	0	0	0	0	0	0	0	0
OTU_2308;size=2;	0	0	0	0	0	0	0	0	0	0	0	0	0	0	0	0	0	0	0	0	0	0	0	0	0	0	0	0	0	0	0	0	0	0	0	0	2	0	0	0	0	0	0	0	0	0	0	0	0
OTU_3016;size=4;	0	0	0	0	0	0	0	0	0	0	0	0	0	0	0	0	0	0	0	0	0	0	0	0	0	0	0	0	0	0	0	0	0	0	0	0	1	0	0	0	0	0	0	0	0	0	0	0	0
OTU_2782;size=2;	0	0	0	0	0	0	0	0	0	0	0	0	0	0	0	0	0	0	0	0	0	0	0	0	0	0	0	0	0	0	0	0	0	0	0	0	2	0	0	0	0	0	0	0	0	0	0	0	0
OTU_1680;size=5;	0	0	0	0	0	0	0	0	0	0	0	0	0	0	0	0	0	0	0	0	0	0	0	0	0	0	0	0	0	0	0	0	0	0	0	0	2	0	0	0	0	0	0	0	0	0	0	0	0
OTU_1173;size=43;	0	0	0	0	0	0	0	0	0	0	0	0	0	0	0	0	0	0	0	0	0	0	0	0	0	0	0	0	0	0	0	0	0	0	0	0	1	3	0	0	0	0	0	0	0	0	0	0	0
OTU_1655;size=5;	0	0	0	0	0	0	0	0	0	0	0	0	0	0	0	0	0	0	0	0	0	0	0	0	0	0	0	0	0	0	0	0	0	0	0	0	7	0	0	0	0	0	0	0	0	0	0	0	0
OTU_1373;size=4;	0	0	0	0	0	0	0	0	0	0	0	0	0	0	0	0	0	0	0	0	0	0	0	0	0	0	0	0	0	0	0	0	0	0	0	0	3	0	0	0	0	0	0	0	0	0	0	0	0
OTU_4014;size=2;	0	0	0	0	0	0	0	0	0	0	0	0	0	0	0	0	0	0	0	0	0	0	0	0	0	0	0	0	0	0	0	0	0	0	0	0	2	1	0	0	0	0	0	0	0	0	0	0	0
OTU_1647;size=34;	0	0	0	0	0	0	0	0	0	0	0	0	0	0	0	0	0	0	0	0	0	0	0	0	0	0	0	0	0	0	0	0	0	0	0	0	2	29	0	0	0	0	0	0	0	0	0	0	0
OTU_1893;size=3;	0	0	0	0	0	0	0	0	0	0	0	0	0	0	0	0	0	0	0	0	0	0	0	0	0	0	0	0	0	0	0	0	0	0	0	0	2	0	0	0	0	0	0	0	0	0	0	0	0
OTU_5010;size=2;	0	0	0	0	0	0	0	0	0	0	0	0	0	0	0	0	0	0	0	0	0	0	0	0	0	0	0	0	0	0	0	0	0	0	0	0	2	0	0	0	0	0	0	0	0	0	0	0	0
OTU_2361;size=4;	0	0	0	0	0	0	0	0	0	0	0	0	0	0	0	0	0	0	0	0	0	0	0	0	0	0	0	0	0	0	0	0	0	0	0	0	1	0	0	0	2	0	0	0	0	0	0	0	0
OTU_3422;size=4;	0	0	0	0	0	0	0	0	0	0	0	0	0	0	0	0	0	0	0	0	0	0	0	0	0	0	0	0	0	0	0	0	0	0	0	0	4	0	0	0	0	0	0	0	0	0	0	0	0
OTU_1593;size=3;	0	0	0	0	0	0	0	0	0	0	0	0	0	0	0	0	0	0	0	0	0	0	0	0	0	0	0	0	0	0	0	0	0	0	0	0	1	1	0	0	0	0	0	0	0	0	0	0	0
OTU_1149;size=32;	0	0	0	0	0	0	0	0	0	0	0	0	0	0	0	0	0	0	0	0	0	0	0	0	0	0	0	0	0	0	0	0	0	0	0	0	0	9	0	0	0	0	0	0	0	0	0	0	0
OTU_2846;size=4;	0	0	0	0	0	0	0	0	0	0	0	0	0	0	0	0	0	0	0	0	0	0	0	0	0	0	0	0	0	0	0	0	0	0	0	0	0	7	0	0	0	0	0	0	0	0	0	0	0
OTU_2380;size=6;	0	0	0	0	0	0	0	0	0	0	0	0	0	0	0	0	0	0	0	0	0	0	0	0	0	0	0	0	0	0	0	0	0	0	0	0	0	2	0	0	0	0	0	0	0	0	0	0	0
OTU_2179;size=2;	0	0	0	0	0	0	0	0	0	0	0	0	0	0	0	0	0	0	0	0	0	0	0	0	0	0	0	0	0	0	0	0	0	0	0	0	0	2	0	0	0	0	0	0	0	0	0	0	0
OTU_651;size=135;	0	0	0	0	0	0	0	0	0	0	0	0	0	0	0	0	0	0	0	0	0	0	0	0	0	0	0	0	0	0	0	0	0	0	0	0	0	7	0	0	0	0	0	0	0	0	0	0	0
OTU_1813;size=13;	0	0	0	0	0	0	0	0	0	0	0	0	0	0	0	0	0	0	0	0	0	0	0	0	0	0	0	0	0	0	0	0	0	0	0	0	0	1	0	0	0	0	0	0	0	0	0	0	0
OTU_629;size=278;	0	0	0	0	0	0	0	0	0	0	0	0	0	0	0	0	0	0	0	0	0	0	0	0	0	0	0	0	0	0	0	0	0	0	0	0	0	5	0	0	0	0	0	0	0	0	0	0	0
OTU_1295;size=12;	0	0	0	0	0	0	0	0	0	0	0	0	0	0	0	0	0	0	0	0	0	0	0	0	0	0	0	0	0	0	0	0	0	0	0	0	0	1	0	0	0	0	0	0	0	0	0	0	0
OTU_2897;size=2;	0	0	0	0	0	0	0	0	0	0	0	0	0	0	0	0	0	0	0	0	0	0	0	0	0	0	0	0	0	0	0	0	0	0	0	0	0	2	0	0	0	0	0	0	0	0	0	0	0
OTU_3065;size=2;	0	0	0	0	0	0	0	0	0	0	0	0	0	0	0	0	0	0	0	0	0	0	0	0	0	0	0	0	0	0	0	0	0	0	0	0	0	14	0	0	0	0	0	0	0	0	0	0	0
OTU_1343;size=4;	0	0	0	0	0	0	0	0	0	0	0	0	0	0	0	0	0	0	0	0	0	0	0	0	0	0	0	0	0	0	0	0	0	0	0	0	0	5	0	0	0	0	0	0	0	0	0	0	0
OTU_4417;size=10;	0	0	0	0	0	0	0	0	0	0	0	0	0	0	0	0	0	0	0	0	0	0	0	0	0	0	0	0	0	0	0	0	0	0	0	0	0	1	0	0	0	0	0	0	0	0	0	0	0
OTU_4320;size=2;	0	0	0	0	0	0	0	0	0	0	0	0	0	0	0	0	0	0	0	0	0	0	0	0	0	0	0	0	0	0	0	0	0	0	0	0	0	1	0	0	0	0	0	0	0	0	0	0	0
OTU_1768;size=6;	0	0	0	0	0	0	0	0	0	0	0	0	0	0	0	0	0	0	0	0	0	0	0	0	0	0	0	0	0	0	0	0	0	0	0	0	0	4	0	0	0	0	0	0	0	0	0	0	0
OTU_2610;size=2;	0	0	0	0	0	0	0	0	0	0	0	0	0	0	0	0	0	0	0	0	0	0	0	0	0	0	0	0	0	0	0	0	0	0	0	0	0	3	0	0	0	0	0	0	0	0	0	0	0
OTU_2107;size=14;	0	0	0	0	0	0	0	0	0	0	0	0	0	0	0	0	0	0	0	0	0	0	0	0	0	0	0	0	0	0	0	0	0	0	0	0	0	2	0	0	0	0	0	0	0	0	0	0	0
OTU_1912;size=10;	0	0	0	0	0	0	0	0	0	0	0	0	0	0	0	0	0	0	0	0	0	0	0	0	0	0	0	0	0	0	0	0	0	0	0	0	0	2	0	0	0	0	0	0	0	0	0	0	0
OTU_3713;size=2;	0	0	0	0	0	0	0	0	0	0	0	0	0	0	0	0	0	0	0	0	0	0	0	0	0	0	0	0	0	0	0	0	0	0	0	0	0	2	0	0	0	0	0	0	0	0	0	0	0
OTU_1698;size=6;	0	0	0	0	0	0	0	0	0	0	0	0	0	0	0	0	0	0	0	0	0	0	0	0	0	0	0	0	0	0	0	0	0	0	0	0	0	6	0	0	0	0	0	0	0	0	0	0	0
OTU_2187;size=2;	0	0	0	0	0	0	0	0	0	0	0	0	0	0	0	0	0	0	0	0	0	0	0	0	0	0	0	0	0	0	0	0	0	0	0	0	0	1	0	0	0	0	0	0	0	0	0	0	0
OTU_1266;size=18;	0	0	0	0	0	0	0	0	0	0	0	0	0	0	0	0	0	0	0	0	0	0	0	0	0	0	0	0	0	0	0	0	0	0	0	0	0	2	0	0	0	0	0	0	0	0	0	0	0
OTU_1700;size=5;	0	0	0	0	0	0	0	0	0	0	0	0	0	0	0	0	0	0	0	0	0	0	0	0	0	0	0	0	0	0	0	0	0	0	0	0	0	4	0	1	0	0	0	0	0	0	0	0	0
OTU_3005;size=2;	0	0	0	0	0	0	0	0	0	0	0	0	0	0	0	0	0	0	0	0	0	0	0	0	0	0	0	0	0	0	0	0	0	0	0	0	0	1	0	0	0	0	0	0	0	0	0	0	0
OTU_1106;size=27;	0	0	0	0	0	0	0	0	0	0	0	0	0	0	0	0	0	0	0	0	0	0	0	0	0	0	0	0	0	0	0	0	0	0	0	0	0	1	0	0	0	0	0	0	0	0	0	0	0
OTU_1253;size=7;	0	0	0	0	0	0	0	0	0	0	0	0	0	0	0	0	0	0	0	0	0	0	0	0	0	0	0	0	0	0	0	0	0	0	0	0	0	3	0	0	0	0	0	0	0	0	0	0	0
OTU_2528;size=2;	0	0	0	0	0	0	0	0	0	0	0	0	0	0	0	0	0	0	0	0	0	0	0	0	0	0	0	0	0	0	0	0	0	0	0	0	0	2	0	0	0	0	0	0	0	0	0	0	0
OTU_2112;size=2;	0	0	0	0	0	0	0	0	0	0	0	0	0	0	0	0	0	0	0	0	0	0	0	0	0	0	0	0	0	0	0	0	0	0	0	0	0	1	0	0	0	0	0	0	0	0	0	0	0
OTU_4287;size=2;	0	0	0	0	0	0	0	0	0	0	0	0	0	0	0	0	0	0	0	0	0	0	0	0	0	0	0	0	0	0	0	0	0	0	0	0	0	1	0	0	0	0	0	0	0	0	0	0	0
OTU_3976;size=2;	0	0	0	0	0	0	0	0	0	0	0	0	0	0	0	0	0	0	0	0	0	0	0	0	0	0	0	0	0	0	0	0	0	0	0	0	0	1	0	0	0	0	0	0	0	0	0	0	0
OTU_3465;size=4;	0	0	0	0	0	0	0	0	0	0	0	0	0	0	0	0	0	0	0	0	0	0	0	0	0	0	0	0	0	0	0	0	0	0	0	0	0	2	0	0	0	0	0	0	0	0	0	0	0
OTU_3270;size=4;	0	0	0	0	0	0	0	0	0	0	0	0	0	0	0	0	0	0	0	0	0	0	0	0	0	0	0	0	0	0	0	0	0	0	0	0	0	1	0	0	0	0	0	0	0	0	0	0	0
OTU_4377;size=2;	0	0	0	0	0	0	0	0	0	0	0	0	0	0	0	0	0	0	0	0	0	0	0	0	0	0	0	0	0	0	0	0	0	0	0	0	0	1	0	0	0	0	0	0	0	0	0	0	0
OTU_759;size=22;	0	0	0	0	0	0	0	0	0	0	0	0	0	0	0	0	0	0	0	0	0	0	0	0	0	0	0	0	0	0	0	0	0	0	0	0	0	1	0	0	0	0	0	0	0	0	0	0	0
OTU_5016;size=2;	0	0	0	0	0	0	0	0	0	0	0	0	0	0	0	0	0	0	0	0	0	0	0	0	0	0	0	0	0	0	0	0	0	0	0	0	0	1	0	0	0	0	0	0	0	0	0	0	0
OTU_1399;size=6;	0	0	0	0	0	0	0	0	0	0	0	0	0	0	0	0	0	0	0	0	0	0	0	0	0	0	0	0	0	0	0	0	0	0	0	0	0	1	0	0	0	0	0	0	0	0	0	0	0
OTU_1519;size=3;	0	0	0	0	0	0	0	0	0	0	0	0	0	0	0	0	0	0	0	0	0	0	0	0	0	0	0	0	0	0	0	0	0	0	0	0	0	2	0	0	0	0	0	0	0	0	0	0	0
OTU_5195;size=2;	0	0	0	0	0	0	0	0	0	0	0	0	0	0	0	0	0	0	0	0	0	0	0	0	0	0	0	0	0	0	0	0	0	0	0	0	0	2	0	0	0	0	0	0	0	0	0	0	0
OTU_2591;size=2;	0	0	0	0	0	0	0	0	0	0	0	0	0	0	0	0	0	0	0	0	0	0	0	0	0	0	0	0	0	0	0	0	0	0	0	0	0	2	0	0	0	0	0	0	0	0	0	0	0
OTU_5004;size=2;	0	0	0	0	0	0	0	0	0	0	0	0	0	0	0	0	0	0	0	0	0	0	0	0	0	0	0	0	0	0	0	0	0	0	0	0	0	2	0	0	0	0	0	0	0	0	0	0	0
OTU_2124;size=4;	0	0	0	0	0	0	0	0	0	0	0	0	0	0	0	0	0	0	0	0	0	0	0	0	0	0	0	0	0	0	0	0	0	0	0	0	0	0	2	0	0	0	0	0	0	0	0	0	6
OTU_350;size=277;	0	0	0	0	0	0	0	0	0	0	0	0	0	0	0	0	0	0	0	0	0	0	0	0	0	0	0	0	0	0	0	0	0	0	0	0	0	0	21	0	0	0	0	0	0	0	0	0	37
OTU_2334;size=6;	0	0	0	0	0	0	0	0	0	0	0	0	0	0	0	0	0	0	0	0	0	0	0	0	0	0	0	0	0	0	0	0	0	0	0	0	0	0	2	0	0	0	0	0	0	0	0	0	1
OTU_3926;size=2;	0	0	0	0	0	0	0	0	0	0	0	0	0	0	0	0	0	0	0	0	0	0	0	0	0	0	0	0	0	0	0	0	0	0	0	0	0	0	1	0	0	0	0	0	0	0	0	0	0
OTU_3209;size=2;	0	0	0	0	0	0	0	0	0	0	0	0	0	0	0	0	0	0	0	0	0	0	0	0	0	0	0	0	0	0	0	0	0	0	0	0	0	0	3	0	0	0	0	0	0	0	0	0	3
OTU_3503;size=2;	0	0	0	0	0	0	0	0	0	0	0	0	0	0	0	0	0	0	0	0	0	0	0	0	0	0	0	0	0	0	0	0	0	0	0	0	0	0	2	0	0	0	0	0	0	0	0	0	6
OTU_3015;size=4;	0	0	0	0	0	0	0	0	0	0	0	0	0	0	0	0	0	0	0	0	0	0	0	0	0	0	0	0	0	0	0	0	0	0	0	0	0	0	1	0	0	0	0	0	0	0	0	0	5
OTU_2611;size=2;	0	0	0	0	0	0	0	0	0	0	0	0	0	0	0	0	0	0	0	0	0	0	0	0	0	0	0	0	0	0	0	0	0	0	0	0	0	0	3	0	0	0	0	0	0	0	0	0	1
OTU_2483;size=10;	0	0	0	0	0	0	0	0	0	0	0	0	0	0	0	0	0	0	0	0	0	0	0	0	0	0	0	0	0	0	0	0	0	0	0	0	0	0	4	0	0	0	0	0	0	0	0	0	2
OTU_3346;size=2;	0	0	0	0	0	0	0	0	0	0	0	0	0	0	0	0	0	0	0	0	0	0	0	0	0	0	0	0	0	0	0	0	0	0	0	0	0	0	2	0	0	0	0	0	0	0	0	0	11
OTU_4616;size=4;	0	0	0	0	0	0	0	0	0	0	0	0	0	0	0	0	0	0	0	0	0	0	0	0	0	0	0	0	0	0	0	0	0	0	0	0	0	0	2	0	0	0	0	0	0	0	1	0	4
OTU_4250;size=2;	0	0	0	0	0	0	0	0	0	0	0	0	0	0	0	0	0	0	0	0	0	0	0	0	0	0	0	0	0	0	0	0	0	0	0	0	0	0	4	0	0	0	0	0	0	0	0	0	13
OTU_2214;size=4;	0	0	0	0	0	0	0	0	0	0	0	0	0	0	0	0	0	0	0	0	0	0	0	0	0	0	0	0	0	0	0	0	0	0	0	0	0	0	1	0	0	0	0	0	0	0	0	0	0
OTU_1356;size=4;	0	0	0	0	0	0	0	0	0	0	0	0	0	0	0	0	0	0	0	0	0	0	0	0	0	0	0	0	0	0	0	0	0	0	0	0	0	0	1	0	0	0	0	0	0	0	0	0	0
OTU_3583;size=4;	0	0	0	0	0	0	0	0	0	0	0	0	0	0	0	0	0	0	0	0	0	0	0	0	0	0	0	0	0	0	0	0	0	0	0	0	0	0	1	0	0	0	0	0	0	0	0	0	0
OTU_4717;size=2;	0	0	0	0	0	0	0	0	0	0	0	0	0	0	0	0	0	0	0	0	0	0	0	0	0	0	0	0	0	0	0	0	0	0	0	0	0	0	1	0	0	0	0	0	0	0	0	0	0
OTU_3298;size=4;	0	0	0	0	0	0	0	0	0	0	0	0	0	0	0	0	0	0	0	0	0	0	0	0	0	0	0	0	0	0	0	0	0	0	0	0	0	0	1	0	0	0	0	0	0	0	0	0	1
OTU_5262;size=2;	0	0	0	0	0	0	0	0	0	0	0	0	0	0	0	0	0	0	0	0	0	0	0	0	0	0	0	0	0	0	0	0	0	0	0	0	0	0	2	0	0	0	0	0	0	0	0	0	0
OTU_1662;size=3;	0	0	0	0	0	0	0	0	0	0	0	0	0	0	0	0	0	0	0	0	0	0	0	0	0	0	0	0	0	0	0	0	0	0	0	0	0	0	0	1	1	1	0	0	0	0	0	0	0
OTU_4862;size=4;	0	0	0	0	0	0	0	0	0	0	0	0	0	0	0	0	0	0	0	0	0	0	0	0	0	0	0	0	0	0	0	0	0	0	0	0	0	0	0	2	0	0	0	0	0	0	0	0	0
OTU_3733;size=6;	0	0	0	0	0	0	0	0	0	0	0	0	0	0	0	0	0	0	0	0	0	0	0	0	0	0	0	0	0	0	0	0	0	0	0	0	0	0	0	1	0	0	0	0	0	0	0	0	0
OTU_467;size=112;	0	0	0	0	0	0	0	0	0	0	0	0	0	0	0	0	0	0	0	0	0	0	0	0	0	0	0	0	0	0	0	0	0	0	0	0	0	0	0	1	0	0	0	0	0	0	0	0	0
OTU_2385;size=2;	0	0	0	0	0	0	0	0	0	0	0	0	0	0	0	0	0	0	0	0	0	0	0	0	0	0	0	0	0	0	0	0	0	0	0	0	0	0	0	1	2	0	0	0	0	0	0	0	0
OTU_2970;size=2;	0	0	0	0	0	0	0	0	0	0	0	0	0	0	0	0	0	0	0	0	0	0	0	0	0	0	0	0	0	0	0	0	0	0	0	0	0	0	0	2	0	0	0	0	0	0	0	0	0
OTU_5133;size=2;	0	0	0	0	0	0	0	0	0	0	0	0	0	0	0	0	0	0	0	0	0	0	0	0	0	0	0	0	0	0	0	0	0	0	0	0	0	0	0	2	0	0	0	0	0	0	0	0	0
OTU_785;size=39;	0	0	0	0	0	0	0	0	0	0	0	0	0	0	0	0	0	0	0	0	0	0	0	0	0	0	0	0	0	0	0	0	0	0	0	0	0	0	0	0	1	0	0	0	0	0	0	0	0
OTU_3364;size=2;	0	0	0	0	0	0	0	0	0	0	0	0	0	0	0	0	0	0	0	0	0	0	0	0	0	0	0	0	0	0	0	0	0	0	0	0	0	0	0	0	2	0	0	0	0	0	0	0	0
OTU_3285;size=12;	0	0	0	0	0	0	0	0	0	0	0	0	0	0	0	0	0	0	0	0	0	0	0	0	0	0	0	0	0	0	0	0	0	0	0	0	0	0	0	0	1	0	0	0	0	0	1	0	0
OTU_613;size=91;	0	0	0	0	0	0	0	0	0	0	0	0	0	0	0	0	0	0	0	0	0	0	0	0	0	0	0	0	0	0	0	0	0	0	0	0	0	0	0	0	0	0	18	2	1	0	0	0	0
OTU_3780;size=2;	0	0	0	0	0	0	0	0	0	0	0	0	0	0	0	0	0	0	0	0	0	0	0	0	0	0	0	0	0	0	0	0	0	0	0	0	0	0	0	0	0	0	2	0	0	0	0	0	0
OTU_1226;size=9;	0	0	0	0	0	0	0	0	0	0	0	0	0	0	0	0	0	0	0	0	0	0	0	0	0	0	0	0	0	0	0	0	0	0	0	0	0	0	0	0	0	0	0	5	17	0	0	0	0
OTU_3890;size=2;	0	0	0	0	0	0	0	0	0	0	0	0	0	0	0	0	0	0	0	0	0	0	0	0	0	0	0	0	0	0	0	0	0	0	0	0	0	0	0	0	0	0	0	4	0	0	0	0	0
OTU_2685;size=2;	0	0	0	0	0	0	0	0	0	0	0	0	0	0	0	0	0	0	0	0	0	0	0	0	0	0	0	0	0	0	0	0	0	0	0	0	0	0	0	0	0	0	0	0	3	0	0	0	0
OTU_4918;size=2;	0	0	0	0	0	0	0	0	0	0	0	0	0	0	0	0	0	0	0	0	0	0	0	0	0	0	0	0	0	0	0	0	0	0	0	0	0	0	0	0	0	0	0	0	1	0	0	0	0
OTU_4754;size=2;	0	0	0	0	0	0	0	0	0	0	0	0	0	0	0	0	0	0	0	0	0	0	0	0	0	0	0	0	0	0	0	0	0	0	0	0	0	0	0	0	0	0	0	0	0	1	0	0	0
OTU_5531;size=2;	0	0	0	0	0	0	0	0	0	0	0	0	0	0	0	0	0	0	0	0	0	0	0	0	0	0	0	0	0	0	0	0	0	0	0	0	0	0	0	0	0	0	0	0	0	2	0	0	0
OTU_2569;size=4;	0	0	0	0	0	0	0	0	0	0	0	0	0	0	0	0	0	0	0	0	0	0	0	0	0	0	0	0	0	0	0	0	0	0	0	0	0	0	0	0	0	0	0	0	0	1	0	0	0
OTU_1766;size=10;	0	0	0	0	0	0	0	0	0	0	0	0	0	0	0	0	0	0	0	0	0	0	0	0	0	0	0	0	0	0	0	0	0	0	0	0	0	0	0	0	0	0	0	0	0	1	0	1	0
OTU_931;size=13;	0	0	0	0	0	0	0	0	0	0	0	0	0	0	0	0	0	0	0	0	0	0	0	0	0	0	0	0	0	0	0	0	0	0	0	0	0	0	0	0	0	0	0	0	0	3	2	1	0
OTU_5120;size=2;	0	0	0	0	0	0	0	0	0	0	0	0	0	0	0	0	0	0	0	0	0	0	0	0	0	0	0	0	0	0	0	0	0	0	0	0	0	0	0	0	0	0	0	0	0	1	0	0	0
OTU_4176;size=2;	0	0	0	0	0	0	0	0	0	0	0	0	0	0	0	0	0	0	0	0	0	0	0	0	0	0	0	0	0	0	0	0	0	0	0	0	0	0	0	0	0	0	0	0	0	2	0	0	0
OTU_4912;size=2;	0	0	0	0	0	0	0	0	0	0	0	0	0	0	0	0	0	0	0	0	0	0	0	0	0	0	0	0	0	0	0	0	0	0	0	0	0	0	0	0	0	0	0	0	0	1	0	0	0
OTU_1960;size=2;	0	0	0	0	0	0	0	0	0	0	0	0	0	0	0	0	0	0	0	0	0	0	0	0	0	0	0	0	0	0	0	0	0	0	0	0	0	0	0	0	0	0	0	0	0	2	0	0	0
OTU_1600;size=50;	0	0	0	0	0	0	0	0	0	0	0	0	0	0	0	0	0	0	0	0	0	0	0	0	0	0	0	0	0	0	0	0	0	0	0	0	0	0	0	0	0	0	0	0	0	1	0	0	0
OTU_3074;size=4;	0	0	0	0	0	0	0	0	0	0	0	0	0	0	0	0	0	0	0	0	0	0	0	0	0	0	0	0	0	0	0	0	0	0	0	0	0	0	0	0	0	0	0	0	0	2	0	0	0
OTU_1439;size=4;	0	0	0	0	0	0	0	0	0	0	0	0	0	0	0	0	0	0	0	0	0	0	0	0	0	0	0	0	0	0	0	0	0	0	0	0	0	0	0	0	0	0	0	0	0	1	0	0	0
OTU_3202;size=2;	0	0	0	0	0	0	0	0	0	0	0	0	0	0	0	0	0	0	0	0	0	0	0	0	0	0	0	0	0	0	0	0	0	0	0	0	0	0	0	0	0	0	0	0	0	1	0	0	0
OTU_4366;size=2;	0	0	0	0	0	0	0	0	0	0	0	0	0	0	0	0	0	0	0	0	0	0	0	0	0	0	0	0	0	0	0	0	0	0	0	0	0	0	0	0	0	0	0	0	0	2	0	0	0
OTU_1415;size=11;	0	0	0	0	0	0	0	0	0	0	0	0	0	0	0	0	0	0	0	0	0	0	0	0	0	0	0	0	0	0	0	0	0	0	0	0	0	0	0	0	0	0	0	0	0	1	0	0	0
OTU_2406;size=2;	0	0	0	0	0	0	0	0	0	0	0	0	0	0	0	0	0	0	0	0	0	0	0	0	0	0	0	0	0	0	0	0	0	0	0	0	0	0	0	0	0	0	0	0	0	2	0	0	0
OTU_1104;size=11;	0	0	0	0	0	0	0	0	0	0	0	0	0	0	0	0	0	0	0	0	0	0	0	0	0	0	0	0	0	0	0	0	0	0	0	0	0	0	0	0	0	0	0	0	0	1	0	0	0
OTU_4070;size=2;	0	0	0	0	0	0	0	0	0	0	0	0	0	0	0	0	0	0	0	0	0	0	0	0	0	0	0	0	0	0	0	0	0	0	0	0	0	0	0	0	0	0	0	0	0	2	0	0	0
OTU_2047;size=2;	0	0	0	0	0	0	0	0	0	0	0	0	0	0	0	0	0	0	0	0	0	0	0	0	0	0	0	0	0	0	0	0	0	0	0	0	0	0	0	0	0	0	0	0	0	1	0	0	0
OTU_2289;size=2;	0	0	0	0	0	0	0	0	0	0	0	0	0	0	0	0	0	0	0	0	0	0	0	0	0	0	0	0	0	0	0	0	0	0	0	0	0	0	0	0	0	0	0	0	0	2	0	0	0
OTU_2106;size=2;	0	0	0	0	0	0	0	0	0	0	0	0	0	0	0	0	0	0	0	0	0	0	0	0	0	0	0	0	0	0	0	0	0	0	0	0	0	0	0	0	0	0	0	0	0	2	0	0	0
OTU_922;size=17;	0	0	0	0	0	0	0	0	0	0	0	0	0	0	0	0	0	0	0	0	0	0	0	0	0	0	0	0	0	0	0	0	0	0	0	0	0	0	0	0	0	0	0	0	0	0	1	0	0
OTU_3022;size=2;	0	0	0	0	0	0	0	0	0	0	0	0	0	0	0	0	0	0	0	0	0	0	0	0	0	0	0	0	0	0	0	0	0	0	0	0	0	0	0	0	0	0	0	0	0	0	1	0	0
OTU_1431;size=4;	0	0	0	0	0	0	0	0	0	0	0	0	0	0	0	0	0	0	0	0	0	0	0	0	0	0	0	0	0	0	0	0	0	0	0	0	0	0	0	0	0	0	0	0	0	0	1	0	0
OTU_3472;size=2;	0	0	0	0	0	0	0	0	0	0	0	0	0	0	0	0	0	0	0	0	0	0	0	0	0	0	0	0	0	0	0	0	0	0	0	0	0	0	0	0	0	0	0	0	0	0	2	0	0
OTU_1653;size=9;	0	0	0	0	0	0	0	0	0	0	0	0	0	0	0	0	0	0	0	0	0	0	0	0	0	0	0	0	0	0	0	0	0	0	0	0	0	0	0	0	0	0	0	0	0	0	2	1	0
OTU_4299;size=2;	0	0	0	0	0	0	0	0	0	0	0	0	0	0	0	0	0	0	0	0	0	0	0	0	0	0	0	0	0	0	0	0	0	0	0	0	0	0	0	0	0	0	0	0	0	0	1	0	0
OTU_326;size=364;	0	0	0	0	0	0	0	0	0	0	0	0	0	0	0	0	0	0	0	0	0	0	0	0	0	0	0	0	0	0	0	0	0	0	0	0	0	0	0	0	0	0	0	0	0	0	1	1	0
OTU_844;size=215;	0	0	0	0	0	0	0	0	0	0	0	0	0	0	0	0	0	0	0	0	0	0	0	0	0	0	0	0	0	0	0	0	0	0	0	0	0	0	0	0	0	0	0	0	0	0	1	0	0
OTU_1609;size=3;	0	0	0	0	0	0	0	0	0	0	0	0	0	0	0	0	0	0	0	0	0	0	0	0	0	0	0	0	0	0	0	0	0	0	0	0	0	0	0	0	0	0	0	0	0	0	1	1	0
OTU_3884;size=2;	0	0	0	0	0	0	0	0	0	0	0	0	0	0	0	0	0	0	0	0	0	0	0	0	0	0	0	0	0	0	0	0	0	0	0	0	0	0	0	0	0	0	0	0	0	0	1	0	0
OTU_4213;size=4;	0	0	0	0	0	0	0	0	0	0	0	0	0	0	0	0	0	0	0	0	0	0	0	0	0	0	0	0	0	0	0	0	0	0	0	0	0	0	0	0	0	0	0	0	0	0	1	0	1
OTU_3817;size=2;	0	0	0	0	0	0	0	0	0	0	0	0	0	0	0	0	0	0	0	0	0	0	0	0	0	0	0	0	0	0	0	0	0	0	0	0	0	0	0	0	0	0	0	0	0	0	2	0	0
OTU_2218;size=2;	0	0	0	0	0	0	0	0	0	0	0	0	0	0	0	0	0	0	0	0	0	0	0	0	0	0	0	0	0	0	0	0	0	0	0	0	0	0	0	0	0	0	0	0	0	0	2	1	0
OTU_2727;size=2;	0	0	0	0	0	0	0	0	0	0	0	0	0	0	0	0	0	0	0	0	0	0	0	0	0	0	0	0	0	0	0	0	0	0	0	0	0	0	0	0	0	0	0	0	0	0	2	0	0
OTU_5341;size=2;	0	0	0	0	0	0	0	0	0	0	0	0	0	0	0	0	0	0	0	0	0	0	0	0	0	0	0	0	0	0	0	0	0	0	0	0	0	0	0	0	0	0	0	0	0	0	1	0	0
OTU_1969;size=10;	0	0	0	0	0	0	0	0	0	0	0	0	0	0	0	0	0	0	0	0	0	0	0	0	0	0	0	0	0	0	0	0	0	0	0	0	0	0	0	0	0	0	0	0	0	0	1	0	1
OTU_1694;size=3;	0	0	0	0	0	0	0	0	0	0	0	0	0	0	0	0	0	0	0	0	0	0	0	0	0	0	0	0	0	0	0	0	0	0	0	0	0	0	0	0	0	0	0	0	0	0	0	3	0
OTU_1085;size=11;	0	0	0	0	0	0	0	0	0	0	0	0	0	0	0	0	0	0	0	0	0	0	0	0	0	0	0	0	0	0	0	0	0	0	0	0	0	0	0	0	0	0	0	0	0	0	0	1	0
OTU_2873;size=2;	0	0	0	0	0	0	0	0	0	0	0	0	0	0	0	0	0	0	0	0	0	0	0	0	0	0	0	0	0	0	0	0	0	0	0	0	0	0	0	0	0	0	0	0	0	0	0	1	0
OTU_4794;size=2;	0	0	0	0	0	0	0	0	0	0	0	0	0	0	0	0	0	0	0	0	0	0	0	0	0	0	0	0	0	0	0	0	0	0	0	0	0	0	0	0	0	0	0	0	0	0	0	2	0
OTU_4919;size=2;	0	0	0	0	0	0	0	0	0	0	0	0	0	0	0	0	0	0	0	0	0	0	0	0	0	0	0	0	0	0	0	0	0	0	0	0	0	0	0	0	0	0	0	0	0	0	0	2	0
OTU_4044;size=2;	0	0	0	0	0	0	0	0	0	0	0	0	0	0	0	0	0	0	0	0	0	0	0	0	0	0	0	0	0	0	0	0	0	0	0	0	0	0	0	0	0	0	0	0	0	0	0	2	0
OTU_3029;size=14;	0	0	0	0	0	0	0	0	0	0	0	0	0	0	0	0	0	0	0	0	0	0	0	0	0	0	0	0	0	0	0	0	0	0	0	0	0	0	0	0	0	0	0	0	0	0	0	1	0
OTU_2522;size=2;	0	0	0	0	0	0	0	0	0	0	0	0	0	0	0	0	0	0	0	0	0	0	0	0	0	0	0	0	0	0	0	0	0	0	0	0	0	0	0	0	0	0	0	0	0	0	0	1	0
OTU_1875;size=3;	0	0	0	0	0	0	0	0	0	0	0	0	0	0	0	0	0	0	0	0	0	0	0	0	0	0	0	0	0	0	0	0	0	0	0	0	0	0	0	0	0	0	0	0	0	0	0	1	0
OTU_5208;size=2;	0	0	0	0	0	0	0	0	0	0	0	0	0	0	0	0	0	0	0	0	0	0	0	0	0	0	0	0	0	0	0	0	0	0	0	0	0	0	0	0	0	0	0	0	0	0	0	1	0
OTU_2781;size=2;	0	0	0	0	0	0	0	0	0	0	0	0	0	0	0	0	0	0	0	0	0	0	0	0	0	0	0	0	0	0	0	0	0	0	0	0	0	0	0	0	0	0	0	0	0	0	0	2	0
OTU_4895;size=2;	0	0	0	0	0	0	0	0	0	0	0	0	0	0	0	0	0	0	0	0	0	0	0	0	0	0	0	0	0	0	0	0	0	0	0	0	0	0	0	0	0	0	0	0	0	0	0	2	0
OTU_4277;size=2;	0	0	0	0	0	0	0	0	0	0	0	0	0	0	0	0	0	0	0	0	0	0	0	0	0	0	0	0	0	0	0	0	0	0	0	0	0	0	0	0	0	0	0	0	0	0	0	2	0
OTU_4516;size=2;	0	0	0	0	0	0	0	0	0	0	0	0	0	0	0	0	0	0	0	0	0	0	0	0	0	0	0	0	0	0	0	0	0	0	0	0	0	0	0	0	0	0	0	0	0	0	0	1	0
OTU_4697;size=2;	0	0	0	0	0	0	0	0	0	0	0	0	0	0	0	0	0	0	0	0	0	0	0	0	0	0	0	0	0	0	0	0	0	0	0	0	0	0	0	0	0	0	0	0	0	0	0	1	0
OTU_2430;size=2;	0	0	0	0	0	0	0	0	0	0	0	0	0	0	0	0	0	0	0	0	0	0	0	0	0	0	0	0	0	0	0	0	0	0	0	0	0	0	0	0	0	0	0	0	0	0	0	1	0
OTU_5181;size=2;	0	0	0	0	0	0	0	0	0	0	0	0	0	0	0	0	0	0	0	0	0	0	0	0	0	0	0	0	0	0	0	0	0	0	0	0	0	0	0	0	0	0	0	0	0	0	0	1	0
OTU_3824;size=2;	0	0	0	0	0	0	0	0	0	0	0	0	0	0	0	0	0	0	0	0	0	0	0	0	0	0	0	0	0	0	0	0	0	0	0	0	0	0	0	0	0	0	0	0	0	0	0	2	0
OTU_2284;size=2;	0	0	0	0	0	0	0	0	0	0	0	0	0	0	0	0	0	0	0	0	0	0	0	0	0	0	0	0	0	0	0	0	0	0	0	0	0	0	0	0	0	0	0	0	0	0	0	2	0
OTU_3254;size=2;	0	0	0	0	0	0	0	0	0	0	0	0	0	0	0	0	0	0	0	0	0	0	0	0	0	0	0	0	0	0	0	0	0	0	0	0	0	0	0	0	0	0	0	0	0	0	0	1	0
OTU_2293;size=2;	0	0	0	0	0	0	0	0	0	0	0	0	0	0	0	0	0	0	0	0	0	0	0	0	0	0	0	0	0	0	0	0	0	0	0	0	0	0	0	0	0	0	0	0	0	0	0	2	0
OTU_2786;size=2;	0	0	0	0	0	0	0	0	0	0	0	0	0	0	0	0	0	0	0	0	0	0	0	0	0	0	0	0	0	0	0	0	0	0	0	0	0	0	0	0	0	0	0	0	0	0	0	2	0
OTU_2228;size=2;	0	0	0	0	0	0	0	0	0	0	0	0	0	0	0	0	0	0	0	0	0	0	0	0	0	0	0	0	0	0	0	0	0	0	0	0	0	0	0	0	0	0	0	0	0	0	0	2	0
OTU_2562;size=2;	0	0	0	0	0	0	0	0	0	0	0	0	0	0	0	0	0	0	0	0	0	0	0	0	0	0	0	0	0	0	0	0	0	0	0	0	0	0	0	0	0	0	0	0	0	0	0	2	0
OTU_2444;size=22;	0	0	0	0	0	0	0	0	0	0	0	0	0	0	0	0	0	0	0	0	0	0	0	0	0	0	0	0	0	0	0	0	0	0	0	0	0	0	0	0	0	0	0	0	0	0	0	0	1
OTU_2480;size=2;	0	0	0	0	0	0	0	0	0	0	0	0	0	0	0	0	0	0	0	0	0	0	0	0	0	0	0	0	0	0	0	0	0	0	0	0	0	0	0	0	0	0	0	0	0	0	0	0	2
OTU_5132;size=2;	0	0	0	0	0	0	0	0	0	0	0	0	0	0	0	0	0	0	0	0	0	0	0	0	0	0	0	0	0	0	0	0	0	0	0	0	0	0	0	0	0	0	0	0	0	0	0	0	1
OTU_4174;size=2;	0	0	0	0	0	0	0	0	0	0	0	0	0	0	0	0	0	0	0	0	0	0	0	0	0	0	0	0	0	0	0	0	0	0	0	0	0	0	0	0	0	0	0	0	0	0	0	0	2
OTU_2011;size=2;	0	0	0	0	0	0	0	0	0	0	0	0	0	0	0	0	0	0	0	0	0	0	0	0	0	0	0	0	0	0	0	0	0	0	0	0	0	0	0	0	0	0	0	0	0	0	0	0	1
OTU_1026;size=9;	0	0	0	0	0	0	0	0	0	0	0	0	0	0	0	0	0	0	0	0	0	0	0	0	0	0	0	0	0	0	0	0	0	0	0	0	0	0	0	0	0	0	0	0	0	0	0	0	2
OTU_3721;size=2;	0	0	0	0	0	0	0	0	0	0	0	0	0	0	0	0	0	0	0	0	0	0	0	0	0	0	0	0	0	0	0	0	0	0	0	0	0	0	0	0	0	0	0	0	0	0	0	0	2
OTU_1094;size=7;	0	0	0	0	0	0	0	0	0	0	0	0	0	0	0	0	0	0	0	0	0	0	0	0	0	0	0	0	0	0	0	0	0	0	0	0	0	0	0	0	0	0	0	0	0	0	0	0	1
OTU_2544;size=4;	0	0	0	0	0	0	0	0	0	0	0	0	0	0	0	0	0	0	0	0	0	0	0	0	0	0	0	0	0	0	0	0	0	0	0	0	0	0	0	0	0	0	0	0	0	0	0	0	1
OTU_1235;size=5;	0	0	0	0	0	0	0	0	0	0	0	0	0	0	0	0	0	0	0	0	0	0	0	0	0	0	0	0	0	0	0	0	0	0	0	0	0	0	0	0	0	0	0	0	0	0	0	0	1
OTU_5244;size=2;	0	0	0	0	0	0	0	0	0	0	0	0	0	0	0	0	0	0	0	0	0	0	0	0	0	0	0	0	0	0	0	0	0	0	0	0	0	0	0	0	0	0	0	0	0	0	0	0	3
OTU_4871;size=2;	0	0	0	0	0	0	0	0	0	0	0	0	0	0	0	0	0	0	0	0	0	0	0	0	0	0	0	0	0	0	0	0	0	0	0	0	0	0	0	0	0	0	0	0	0	0	0	0	2
OTU_2829;size=2;	0	0	0	0	0	0	0	0	0	0	0	0	0	0	0	0	0	0	0	0	0	0	0	0	0	0	0	0	0	0	0	0	0	0	0	0	0	0	0	0	0	0	0	0	0	0	0	0	1
OTU_5317;size=2;	0	0	0	0	0	0	0	0	0	0	0	0	0	0	0	0	0	0	0	0	0	0	0	0	0	0	0	0	0	0	0	0	0	0	0	0	0	0	0	0	0	0	0	0	0	0	0	0	1
OTU_3150;size=4;	0	0	0	0	0	0	0	0	0	0	0	0	0	0	0	0	0	0	0	0	0	0	0	0	0	0	0	0	0	0	0	0	0	0	0	0	0	0	0	0	0	0	0	0	0	0	0	0	1
OTU_375;size=190;	0	0	0	0	0	0	0	0	0	0	0	0	0	0	0	0	0	0	0	0	0	0	0	0	0	0	0	0	0	0	0	0	0	0	0	0	0	0	0	0	0	0	0	0	0	0	0	0	0
OTU_318;size=321;	0	0	0	0	0	0	0	0	0	0	0	0	0	0	0	0	0	0	0	0	0	0	0	0	0	0	0	0	0	0	0	0	0	0	0	0	0	0	0	0	0	0	0	0	0	0	0	0	0
OTU_81;size=12490;	0	0	0	0	0	0	0	0	0	0	0	0	0	0	0	0	0	0	0	0	0	0	0	0	0	0	0	0	0	0	0	0	0	0	0	0	0	0	0	0	0	0	0	0	0	0	0	0	0
OTU_4825;size=2;	0	0	0	0	0	0	0	0	0	0	0	0	0	0	0	0	0	0	0	0	0	0	0	0	0	0	0	0	0	0	0	0	0	0	0	0	0	0	0	0	0	0	0	0	0	0	0	0	0
OTU_5350;size=2;	0	0	0	0	0	0	0	0	0	0	0	0	0	0	0	0	0	0	0	0	0	0	0	0	0	0	0	0	0	0	0	0	0	0	0	0	0	0	0	0	0	0	0	0	0	0	0	0	0
OTU_3059;size=2;	0	0	0	0	0	0	0	0	0	0	0	0	0	0	0	0	0	0	0	0	0	0	0	0	0	0	0	0	0	0	0	0	0	0	0	0	0	0	0	0	0	0	0	0	0	0	0	0	0
OTU_1120;size=11;	0	0	0	0	0	0	0	0	0	0	0	0	0	0	0	0	0	0	0	0	0	0	0	0	0	0	0	0	0	0	0	0	0	0	0	0	0	0	0	0	0	0	0	0	0	0	0	0	0
OTU_5062;size=4;	0	0	0	0	0	0	0	0	0	0	0	0	0	0	0	0	0	0	0	0	0	0	0	0	0	0	0	0	0	0	0	0	0	0	0	0	0	0	0	0	0	0	0	0	0	0	0	0	0
OTU_4080;size=2;	0	0	0	0	0	0	0	0	0	0	0	0	0	0	0	0	0	0	0	0	0	0	0	0	0	0	0	0	0	0	0	0	0	0	0	0	0	0	0	0	0	0	0	0	0	0	0	0	0
OTU_5114;size=2;	0	0	0	0	0	0	0	0	0	0	0	0	0	0	0	0	0	0	0	0	0	0	0	0	0	0	0	0	0	0	0	0	0	0	0	0	0	0	0	0	0	0	0	0	0	0	0	0	0
OTU_4502;size=2;	0	0	0	0	0	0	0	0	0	0	0	0	0	0	0	0	0	0	0	0	0	0	0	0	0	0	0	0	0	0	0	0	0	0	0	0	0	0	0	0	0	0	0	0	0	0	0	0	0
OTU_2604;size=2;	0	0	0	0	0	0	0	0	0	0	0	0	0	0	0	0	0	0	0	0	0	0	0	0	0	0	0	0	0	0	0	0	0	0	0	0	0	0	0	0	0	0	0	0	0	0	0	0	0
OTU_4596;size=2;	0	0	0	0	0	0	0	0	0	0	0	0	0	0	0	0	0	0	0	0	0	0	0	0	0	0	0	0	0	0	0	0	0	0	0	0	0	0	0	0	0	0	0	0	0	0	0	0	0
OTU_2774;size=2;	0	0	0	0	0	0	0	0	0	0	0	0	0	0	0	0	0	0	0	0	0	0	0	0	0	0	0	0	0	0	0	0	0	0	0	0	0	0	0	0	0	0	0	0	0	0	0	0	0
OTU_4131;size=2;	0	0	0	0	0	0	0	0	0	0	0	0	0	0	0	0	0	0	0	0	0	0	0	0	0	0	0	0	0	0	0	0	0	0	0	0	0	0	0	0	0	0	0	0	0	0	0	0	0
OTU_2297;size=2;	0	0	0	0	0	0	0	0	0	0	0	0	0	0	0	0	0	0	0	0	0	0	0	0	0	0	0	0	0	0	0	0	0	0	0	0	0	0	0	0	0	0	0	0	0	0	0	0	0
OTU_5318;size=2;	0	0	0	0	0	0	0	0	0	0	0	0	0	0	0	0	0	0	0	0	0	0	0	0	0	0	0	0	0	0	0	0	0	0	0	0	0	0	0	0	0	0	0	0	0	0	0	0	0
OTU_5148;size=2;	0	0	0	0	0	0	0	0	0	0	0	0	0	0	0	0	0	0	0	0	0	0	0	0	0	0	0	0	0	0	0	0	0	0	0	0	0	0	0	0	0	0	0	0	0	0	0	0	0
OTU_2299;size=2;	0	0	0	0	0	0	0	0	0	0	0	0	0	0	0	0	0	0	0	0	0	0	0	0	0	0	0	0	0	0	0	0	0	0	0	0	0	0	0	0	0	0	0	0	0	0	0	0	0
OTU_3997;size=2;	0	0	0	0	0	0	0	0	0	0	0	0	0	0	0	0	0	0	0	0	0	0	0	0	0	0	0	0	0	0	0	0	0	0	0	0	0	0	0	0	0	0	0	0	0	0	0	0	0
OTU_632;size=71;	0	0	0	0	0	0	0	0	0	0	0	0	0	0	0	0	0	0	0	0	0	0	0	0	0	0	0	0	0	0	0	0	0	0	0	0	0	0	0	0	0	0	0	0	0	0	0	0	0
OTU_4015;size=2;	0	0	0	0	0	0	0	0	0	0	0	0	0	0	0	0	0	0	0	0	0	0	0	0	0	0	0	0	0	0	0	0	0	0	0	0	0	0	0	0	0	0	0	0	0	0	0	0	0
OTU_1470;size=4;	0	0	0	0	0	0	0	0	0	0	0	0	0	0	0	0	0	0	0	0	0	0	0	0	0	0	0	0	0	0	0	0	0	0	0	0	0	0	0	0	0	0	0	0	0	0	0	0	0
OTU_3469;size=6;	0	0	0	0	0	0	0	0	0	0	0	0	0	0	0	0	0	0	0	0	0	0	0	0	0	0	0	0	0	0	0	0	0	0	0	0	0	0	0	0	0	0	0	0	0	0	0	0	0
OTU_2223;size=4;	0	0	0	0	0	0	0	0	0	0	0	0	0	0	0	0	0	0	0	0	0	0	0	0	0	0	0	0	0	0	0	0	0	0	0	0	0	0	0	0	0	0	0	0	0	0	0	0	0
OTU_3297;size=2;	0	0	0	0	0	0	0	0	0	0	0	0	0	0	0	0	0	0	0	0	0	0	0	0	0	0	0	0	0	0	0	0	0	0	0	0	0	0	0	0	0	0	0	0	0	0	0	0	0
OTU_763;size=27;	0	0	0	0	0	0	0	0	0	0	0	0	0	0	0	0	0	0	0	0	0	0	0	0	0	0	0	0	0	0	0	0	0	0	0	0	0	0	0	0	0	0	0	0	0	0	0	0	0
OTU_2975;size=2;	0	0	0	0	0	0	0	0	0	0	0	0	0	0	0	0	0	0	0	0	0	0	0	0	0	0	0	0	0	0	0	0	0	0	0	0	0	0	0	0	0	0	0	0	0	0	0	0	0
OTU_2093;size=2;	0	0	0	0	0	0	0	0	0	0	0	0	0	0	0	0	0	0	0	0	0	0	0	0	0	0	0	0	0	0	0	0	0	0	0	0	0	0	0	0	0	0	0	0	0	0	0	0	0
OTU_4463;size=2;	0	0	0	0	0	0	0	0	0	0	0	0	0	0	0	0	0	0	0	0	0	0	0	0	0	0	0	0	0	0	0	0	0	0	0	0	0	0	0	0	0	0	0	0	0	0	0	0	0
OTU_5140;size=2;	0	0	0	0	0	0	0	0	0	0	0	0	0	0	0	0	0	0	0	0	0	0	0	0	0	0	0	0	0	0	0	0	0	0	0	0	0	0	0	0	0	0	0	0	0	0	0	0	0
OTU_1781;size=3;	0	0	0	0	0	0	0	0	0	0	0	0	0	0	0	0	0	0	0	0	0	0	0	0	0	0	0	0	0	0	0	0	0	0	0	0	0	0	0	0	0	0	0	0	0	0	0	0	0
[truncated: 1,268 more rows]
[truncated: 117 more columns]
