# Supplementary material for: Dynamic nature of viral and bacterial communities in human faeces
Source: iScience. 2023 Dec 29;27(2):108778. doi: 10.1016/j.isci.2023.108778 (PMC10825054; doi:10.1016/j.isci.2023.108778)
Supplement: Dataset S1. Viral genomic contig sequences, viral contig read counts and coverage matrices, 16S OTU sequences, 16S OTU read count matrix, 16S OTU taxonomy table, related to Figures 1–4 [file mmc5.zip › rdp_212_assigned_taxonomy.txt]

	domain	phylum	class	order	family	genus
OTU_1;size=784785;	Bacteria	Proteobacteria	Gammaproteobacteria	Aeromonadales	Succinivibrionaceae	Succinivibrio
OTU_2;size=404981;	Bacteria	Actinobacteria	Actinobacteria	Bifidobacteriales	Bifidobacteriaceae	Bifidobacterium
OTU_3;size=1184610;	Bacteria	Firmicutes	Clostridia	Clostridiales	Ruminococcaceae	Faecalibacterium
OTU_4;size=770426;	Bacteria	Firmicutes	Clostridia	Clostridiales	Lachnospiraceae	Roseburia
OTU_5;size=454553;	Bacteria	Bacteroidetes	Bacteroidia	Bacteroidales	Bacteroidaceae	Bacteroides
OTU_6;size=456831;	Bacteria	Firmicutes	Clostridia	Clostridiales	Lachnospiraceae	Blautia
OTU_7;size=647364;	Bacteria	Bacteroidetes	Bacteroidia	Bacteroidales	Prevotellaceae	Prevotella
OTU_8;size=338664;	Bacteria	Firmicutes	Clostridia	Clostridiales	Lachnospiraceae	Blautia
OTU_9;size=143307;	Bacteria	Proteobacteria	Gammaproteobacteria	Enterobacteriales	Enterobacteriaceae	Escherichia/Shigella
OTU_10;size=130579;	Bacteria	Firmicutes	Clostridia	Clostridiales	Peptostreptococcaceae	Romboutsia
OTU_11;size=157268;	Bacteria	Firmicutes	Clostridia	Clostridiales	Ruminococcaceae	unclassified_Ruminococcaceae
OTU_12;size=166354;	Bacteria	Firmicutes	Clostridia	Clostridiales	Lachnospiraceae	Ruminococcus2
OTU_13;size=175460;	Bacteria	Bacteroidetes	Bacteroidia	Bacteroidales	Bacteroidaceae	Bacteroides
OTU_14;size=173002;	Bacteria	Firmicutes	unclassified_Firmicutes	unclassified_Firmicutes	unclassified_Firmicutes	unclassified_Firmicutes
OTU_15;size=276591;	Bacteria	Firmicutes	Clostridia	Clostridiales	Lachnospiraceae	Lachnospiracea_incertae_sedis
OTU_16;size=177693;	Bacteria	Firmicutes	Clostridia	Clostridiales	Lachnospiraceae	Fusicatenibacter
OTU_17;size=94422;	Bacteria	Bacteroidetes	Bacteroidia	Bacteroidales	Bacteroidaceae	Bacteroides
OTU_18;size=72359;	Bacteria	Bacteroidetes	Bacteroidia	Bacteroidales	Rikenellaceae	Alistipes
OTU_19;size=70786;	Bacteria	Bacteroidetes	Bacteroidia	Bacteroidales	Prevotellaceae	unclassified_"Prevotellaceae"
OTU_20;size=102078;	Bacteria	Firmicutes	Clostridia	Clostridiales	Lachnospiraceae	Dorea
OTU_21;size=127401;	Bacteria	Firmicutes	Clostridia	Clostridiales	Lachnospiraceae	Anaerostipes
OTU_22;size=71929;	Bacteria	Firmicutes	Clostridia	Clostridiales	Ruminococcaceae	unclassified_Ruminococcaceae
OTU_23;size=41459;	Bacteria	Actinobacteria	Actinobacteria	Coriobacteriales	Coriobacteriaceae	Collinsella
OTU_24;size=76388;	Bacteria	Bacteroidetes	unclassified_"Bacteroidetes"	unclassified_"Bacteroidetes"	unclassified_"Bacteroidetes"	unclassified_"Bacteroidetes"
OTU_25;size=43470;	Bacteria	Verrucomicrobia	Verrucomicrobiae	Verrucomicrobiales	Verrucomicrobiaceae	Akkermansia
OTU_26;size=55754;	Bacteria	Actinobacteria	Actinobacteria	Bifidobacteriales	Bifidobacteriaceae	Bifidobacterium
OTU_27;size=63671;	Bacteria	Firmicutes	Clostridia	Clostridiales	Clostridiaceae 1	Clostridium sensu stricto
OTU_28;size=57357;	Bacteria	Bacteroidetes	Bacteroidia	Bacteroidales	Prevotellaceae	Alloprevotella
OTU_29;size=65117;	Bacteria	Firmicutes	Clostridia	Clostridiales	Ruminococcaceae	Ruminococcus
OTU_30;size=148515;	Bacteria	Bacteroidetes	Bacteroidia	Bacteroidales	Bacteroidaceae	Bacteroides
OTU_31;size=41513;	Bacteria	Firmicutes	Erysipelotrichia	Erysipelotrichales	Erysipelotrichaceae	Holdemanella
OTU_32;size=37226;	Bacteria	Firmicutes	Clostridia	Clostridiales	Ruminococcaceae	Clostridium IV
OTU_33;size=44883;	Bacteria	Firmicutes	Clostridia	Clostridiales	Ruminococcaceae	Gemmiger
OTU_34;size=29673;	Bacteria	Firmicutes	Negativicutes	Selenomonadales	Veillonellaceae	Dialister
OTU_35;size=36064;	Bacteria	Firmicutes	Clostridia	Clostridiales	Ruminococcaceae	unclassified_Ruminococcaceae
OTU_36;size=42010;	Bacteria	Bacteroidetes	Bacteroidia	Bacteroidales	Rikenellaceae	Alistipes
OTU_37;size=22976;	Bacteria	Firmicutes	Negativicutes	Selenomonadales	Acidaminococcaceae	unclassified_Acidaminococcaceae
OTU_38;size=53976;	Bacteria	Bacteroidetes	Bacteroidia	Bacteroidales	Prevotellaceae	Prevotella
OTU_39;size=25565;	Bacteria	Firmicutes	Clostridia	Clostridiales	unclassified_Clostridiales	unclassified_Clostridiales
OTU_40;size=58303;	Bacteria	Firmicutes	Clostridia	Clostridiales	Lachnospiraceae	Lachnospiracea_incertae_sedis
OTU_41;size=28667;	Bacteria	Firmicutes	Negativicutes	Selenomonadales	Veillonellaceae	Megasphaera
OTU_42;size=24943;	Bacteria	Actinobacteria	Actinobacteria	Bifidobacteriales	Bifidobacteriaceae	Bifidobacterium
OTU_43;size=26786;	Bacteria	Firmicutes	Clostridia	Clostridiales	Ruminococcaceae	Clostridium IV
OTU_44;size=36060;	Bacteria	Bacteroidetes	Bacteroidia	Bacteroidales	Porphyromonadaceae	Barnesiella
OTU_45;size=33508;	Bacteria	Bacteroidetes	Bacteroidia	Bacteroidales	unclassified_"Bacteroidales"	unclassified_"Bacteroidales"
OTU_46;size=20429;	Bacteria	Proteobacteria	Deltaproteobacteria	Desulfovibrionales	Desulfovibrionaceae	Desulfovibrio
OTU_47;size=36478;	Bacteria	Bacteroidetes	Bacteroidia	Bacteroidales	Bacteroidaceae	Bacteroides
OTU_48;size=15697;	Bacteria	Firmicutes	Negativicutes	Selenomonadales	Acidaminococcaceae	Phascolarctobacterium
OTU_49;size=35102;	Bacteria	Firmicutes	Clostridia	Clostridiales	Lachnospiraceae	Lachnospiracea_incertae_sedis
OTU_50;size=19329;	Bacteria	Bacteroidetes	Bacteroidia	Bacteroidales	Bacteroidaceae	Bacteroides
OTU_51;size=14399;	Bacteria	Actinobacteria	Actinobacteria	Actinomycetales	Dermabacteraceae	Brachybacterium
OTU_52;size=32066;	Bacteria	Firmicutes	Clostridia	Clostridiales	Peptostreptococcaceae	unclassified_Peptostreptococcaceae
OTU_53;size=28944;	Bacteria	Firmicutes	Clostridia	Clostridiales	Lachnospiraceae	Coprococcus
OTU_54;size=14919;	Bacteria	Bacteroidetes	unclassified_"Bacteroidetes"	unclassified_"Bacteroidetes"	unclassified_"Bacteroidetes"	unclassified_"Bacteroidetes"
OTU_55;size=26271;	Bacteria	Firmicutes	Clostridia	Clostridiales	Ruminococcaceae	unclassified_Ruminococcaceae
OTU_56;size=32515;	Bacteria	Firmicutes	Negativicutes	Selenomonadales	Acidaminococcaceae	Phascolarctobacterium
OTU_57;size=20078;	Bacteria	Firmicutes	Erysipelotrichia	Erysipelotrichales	Erysipelotrichaceae	Clostridium XVIII
OTU_58;size=21983;	Bacteria	Firmicutes	Clostridia	Clostridiales	unclassified_Clostridiales	unclassified_Clostridiales
OTU_59;size=52030;	Bacteria	Firmicutes	Clostridia	Clostridiales	Lachnospiraceae	Roseburia
OTU_60;size=14754;	Bacteria	Firmicutes	Clostridia	Clostridiales	Ruminococcaceae	unclassified_Ruminococcaceae
OTU_61;size=19894;	Bacteria	Firmicutes	unclassified_Firmicutes	unclassified_Firmicutes	unclassified_Firmicutes	unclassified_Firmicutes
OTU_62;size=20741;	Bacteria	Firmicutes	Bacilli	Lactobacillales	Streptococcaceae	Streptococcus
OTU_63;size=25298;	Bacteria	Proteobacteria	Betaproteobacteria	Burkholderiales	Sutterellaceae	Sutterella
OTU_64;size=14711;	Bacteria	Firmicutes	Clostridia	Clostridiales	unclassified_Clostridiales	unclassified_Clostridiales
OTU_65;size=14111;	Bacteria	Firmicutes	Clostridia	Clostridiales	Ruminococcaceae	unclassified_Ruminococcaceae
OTU_66;size=11286;	Bacteria	Firmicutes	Negativicutes	Selenomonadales	Acidaminococcaceae	Acidaminococcus
OTU_67;size=15782;	Bacteria	Firmicutes	Negativicutes	Selenomonadales	Veillonellaceae	Mitsuokella
OTU_68;size=28821;	Bacteria	Firmicutes	Clostridia	Clostridiales	unclassified_Clostridiales	unclassified_Clostridiales
OTU_69;size=22158;	Bacteria	Firmicutes	Clostridia	Clostridiales	Ruminococcaceae	Butyricicoccus
OTU_70;size=49162;	Bacteria	Bacteroidetes	Bacteroidia	Bacteroidales	Bacteroidaceae	Bacteroides
OTU_71;size=10463;	Bacteria	Proteobacteria	Gammaproteobacteria	Alteromonadales	Shewanellaceae	Shewanella
OTU_72;size=11996;	Bacteria	Firmicutes	Clostridia	Clostridiales	Ruminococcaceae	Ruminococcus
OTU_73;size=12802;	Bacteria	Firmicutes	Clostridia	Clostridiales	Ruminococcaceae	unclassified_Ruminococcaceae
OTU_74;size=9443;	Bacteria	Firmicutes	Clostridia	Clostridiales	unclassified_Clostridiales	unclassified_Clostridiales
OTU_75;size=24417;	Bacteria	Firmicutes	Clostridia	Clostridiales	Lachnospiraceae	unclassified_Lachnospiraceae
OTU_76;size=17725;	Bacteria	Actinobacteria	Actinobacteria	Bifidobacteriales	Bifidobacteriaceae	Bifidobacterium
OTU_77;size=10017;	Bacteria	Bacteroidetes	Bacteroidia	Bacteroidales	Porphyromonadaceae	Parabacteroides
OTU_78;size=9427;	Bacteria	Firmicutes	Clostridia	Clostridiales	Ruminococcaceae	unclassified_Ruminococcaceae
OTU_79;size=24337;	Bacteria	Bacteroidetes	Bacteroidia	Bacteroidales	Prevotellaceae	Prevotella
OTU_80;size=15077;	Bacteria	Firmicutes	Bacilli	Lactobacillales	Enterococcaceae	Enterococcus
OTU_81;size=12490;	Bacteria	Firmicutes	Clostridia	Clostridiales	Lachnospiraceae	Butyrivibrio
OTU_82;size=17037;	Bacteria	Firmicutes	Clostridia	Clostridiales	unclassified_Clostridiales	unclassified_Clostridiales
OTU_83;size=10163;	Bacteria	Firmicutes	Clostridia	Clostridiales	Ruminococcaceae	Ruminococcus
OTU_84;size=15121;	Bacteria	Firmicutes	Clostridia	Clostridiales	Ruminococcaceae	Oscillibacter
OTU_85;size=14592;	Bacteria	Bacteroidetes	Bacteroidia	Bacteroidales	Bacteroidaceae	Bacteroides
OTU_86;size=20314;	Bacteria	Firmicutes	Erysipelotrichia	Erysipelotrichales	Erysipelotrichaceae	Catenibacterium
OTU_87;size=12591;	Bacteria	Firmicutes	Clostridia	Clostridiales	Lachnospiraceae	Coprococcus
OTU_88;size=8203;	Bacteria	Firmicutes	Clostridia	Clostridiales	Ruminococcaceae	unclassified_Ruminococcaceae
OTU_89;size=8419;	Bacteria	Firmicutes	Clostridia	Clostridiales	Ruminococcaceae	unclassified_Ruminococcaceae
OTU_90;size=19211;	Bacteria	Firmicutes	Clostridia	Clostridiales	Lachnospiraceae	Coprococcus
OTU_91;size=15506;	Bacteria	Firmicutes	Negativicutes	Selenomonadales	Veillonellaceae	Dialister
OTU_92;size=9127;	Bacteria	Firmicutes	Erysipelotrichia	Erysipelotrichales	Erysipelotrichaceae	Turicibacter
OTU_93;size=7040;	Bacteria	Proteobacteria	Deltaproteobacteria	Desulfovibrionales	Desulfovibrionaceae	Bilophila
OTU_94;size=23240;	Bacteria	Bacteroidetes	Bacteroidia	Bacteroidales	Porphyromonadaceae	Parabacteroides
OTU_95;size=8868;	Bacteria	Proteobacteria	Betaproteobacteria	Burkholderiales	Sutterellaceae	Parasutterella
OTU_96;size=20136;	Bacteria	Bacteroidetes	Bacteroidia	Bacteroidales	Rikenellaceae	Alistipes
OTU_97;size=9198;	Bacteria	Firmicutes	Clostridia	Clostridiales	Ruminococcaceae	unclassified_Ruminococcaceae
OTU_98;size=6412;	Bacteria	Proteobacteria	Alphaproteobacteria	unclassified_Alphaproteobacteria	unclassified_Alphaproteobacteria	unclassified_Alphaproteobacteria
OTU_99;size=5872;	Bacteria	Firmicutes	Clostridia	Clostridiales	Ruminococcaceae	unclassified_Ruminococcaceae
OTU_100;size=9508;	Bacteria	Proteobacteria	Gammaproteobacteria	Pseudomonadales	Pseudomonadaceae	Pseudomonas
OTU_101;size=10144;	Bacteria	Firmicutes	Clostridia	Clostridiales	unclassified_Clostridiales	unclassified_Clostridiales
OTU_102;size=6352;	Bacteria	Firmicutes	Clostridia	Clostridiales	Ruminococcaceae	Oscillibacter
OTU_103;size=7090;	Bacteria	Bacteroidetes	Bacteroidia	Bacteroidales	Prevotellaceae	Alloprevotella
OTU_104;size=6544;	Bacteria	Firmicutes	unclassified_Firmicutes	unclassified_Firmicutes	unclassified_Firmicutes	unclassified_Firmicutes
OTU_106;size=9791;	Bacteria	Bacteroidetes	unclassified_"Bacteroidetes"	unclassified_"Bacteroidetes"	unclassified_"Bacteroidetes"	unclassified_"Bacteroidetes"
OTU_107;size=5978;	Bacteria	Bacteroidetes	Bacteroidia	Bacteroidales	Rikenellaceae	Alistipes
OTU_108;size=24619;	Bacteria	Firmicutes	Clostridia	Clostridiales	Lachnospiraceae	unclassified_Lachnospiraceae
OTU_109;size=9905;	Bacteria	Proteobacteria	Gammaproteobacteria	Aeromonadales	Succinivibrionaceae	Succinivibrio
OTU_110;size=5820;	Bacteria	Firmicutes	Clostridia	Clostridiales	unclassified_Clostridiales	unclassified_Clostridiales
OTU_111;size=8702;	Bacteria	Proteobacteria	Betaproteobacteria	Burkholderiales	Sutterellaceae	Sutterella
OTU_112;size=4462;	Bacteria	Bacteroidetes	Bacteroidia	Bacteroidales	Rikenellaceae	unclassified_"Rikenellaceae"
OTU_113;size=6839;	Bacteria	Firmicutes	Clostridia	Clostridiales	unclassified_Clostridiales	unclassified_Clostridiales
OTU_114;size=6248;	Bacteria	Firmicutes	Clostridia	Clostridiales	Ruminococcaceae	unclassified_Ruminococcaceae
OTU_115;size=4765;	Bacteria	Firmicutes	Erysipelotrichia	Erysipelotrichales	Erysipelotrichaceae	unclassified_Erysipelotrichaceae
OTU_116;size=5866;	Bacteria	Proteobacteria	Gammaproteobacteria	Oceanospirillales	Halomonadaceae	Halomonas
OTU_117;size=13017;	Bacteria	Proteobacteria	Gammaproteobacteria	Pasteurellales	Pasteurellaceae	Haemophilus
OTU_118;size=5281;	Bacteria	Proteobacteria	unclassified_"Proteobacteria"	unclassified_"Proteobacteria"	unclassified_"Proteobacteria"	unclassified_"Proteobacteria"
OTU_119;size=10933;	Bacteria	Bacteroidetes	Bacteroidia	Bacteroidales	Prevotellaceae	unclassified_"Prevotellaceae"
OTU_120;size=4893;	Bacteria	Firmicutes	Clostridia	Clostridiales	Ruminococcaceae	unclassified_Ruminococcaceae
OTU_121;size=5018;	Bacteria	Firmicutes	Clostridia	Clostridiales	unclassified_Clostridiales	unclassified_Clostridiales
OTU_122;size=9176;	Bacteria	Bacteroidetes	Bacteroidia	Bacteroidales	Bacteroidaceae	Bacteroides
OTU_123;size=4191;	Bacteria	Bacteroidetes	Bacteroidia	Bacteroidales	Porphyromonadaceae	unclassified_"Porphyromonadaceae"
OTU_124;size=10234;	Bacteria	Firmicutes	Clostridia	Clostridiales	Lachnospiraceae	unclassified_Lachnospiraceae
OTU_125;size=5970;	Bacteria	Verrucomicrobia	Opitutae	Puniceicoccales	Puniceicoccaceae	unclassified_Puniceicoccaceae
OTU_126;size=3473;	Archaea	Euryarchaeota	Methanobacteria	Methanobacteriales	Methanobacteriaceae	Methanobrevibacter
OTU_127;size=4581;	Bacteria	unclassified_Bacteria	unclassified_Bacteria	unclassified_Bacteria	unclassified_Bacteria	unclassified_Bacteria
OTU_128;size=4151;	Bacteria	Proteobacteria	Deltaproteobacteria	Desulfovibrionales	Desulfovibrionaceae	unclassified_Desulfovibrionaceae
OTU_129;size=3722;	Bacteria	Proteobacteria	Alphaproteobacteria	Rhodospirillales	Rhodospirillaceae	unclassified_Rhodospirillaceae
OTU_130;size=9377;	Bacteria	Firmicutes	Clostridia	Clostridiales	unclassified_Clostridiales	unclassified_Clostridiales
OTU_131;size=3207;	Bacteria	Actinobacteria	Actinobacteria	Coriobacteriales	Coriobacteriaceae	Slackia
OTU_132;size=11305;	Bacteria	Firmicutes	Clostridia	Clostridiales	Lachnospiraceae	Lachnospiracea_incertae_sedis
OTU_133;size=3956;	Bacteria	Firmicutes	Clostridia	Clostridiales	Lachnospiraceae	Clostridium XlVb
OTU_134;size=12507;	Bacteria	Firmicutes	Clostridia	Clostridiales	Lachnospiraceae	unclassified_Lachnospiraceae
OTU_135;size=11603;	Bacteria	Firmicutes	Clostridia	Clostridiales	Ruminococcaceae	Ruminococcus
OTU_136;size=6781;	Bacteria	Firmicutes	Negativicutes	Selenomonadales	Veillonellaceae	Veillonella
OTU_137;size=4216;	Bacteria	Firmicutes	Clostridia	Clostridiales	unclassified_Clostridiales	unclassified_Clostridiales
OTU_138;size=4220;	Bacteria	Firmicutes	Clostridia	Clostridiales	Ruminococcaceae	Clostridium IV
OTU_139;size=3011;	Bacteria	Proteobacteria	Betaproteobacteria	Burkholderiales	unclassified_Burkholderiales	unclassified_Burkholderiales
OTU_140;size=4233;	Bacteria	Firmicutes	Clostridia	Clostridiales	Ruminococcaceae	unclassified_Ruminococcaceae
OTU_141;size=3403;	Bacteria	Firmicutes	Clostridia	Clostridiales	Ruminococcaceae	Ruminococcus
OTU_142;size=3514;	Bacteria	Firmicutes	Clostridia	Clostridiales	Ruminococcaceae	unclassified_Ruminococcaceae
OTU_143;size=2979;	Bacteria	Bacteroidetes	Bacteroidia	Bacteroidales	Porphyromonadaceae	unclassified_"Porphyromonadaceae"
OTU_144;size=2908;	Bacteria	Firmicutes	Clostridia	Clostridiales	unclassified_Clostridiales	unclassified_Clostridiales
OTU_145;size=4548;	Bacteria	Bacteroidetes	Bacteroidia	Bacteroidales	Porphyromonadaceae	Odoribacter
OTU_146;size=6627;	Bacteria	Bacteroidetes	Bacteroidia	Bacteroidales	Porphyromonadaceae	unclassified_"Porphyromonadaceae"
OTU_147;size=4200;	Bacteria	Firmicutes	Clostridia	Clostridiales	Ruminococcaceae	unclassified_Ruminococcaceae
OTU_148;size=7292;	Bacteria	Bacteroidetes	Bacteroidia	Bacteroidales	Prevotellaceae	Paraprevotella
OTU_149;size=4343;	Bacteria	Firmicutes	Clostridia	Clostridiales	Ruminococcaceae	unclassified_Ruminococcaceae
OTU_150;size=5047;	Bacteria	Firmicutes	Clostridia	Clostridiales	Ruminococcaceae	Flavonifractor
OTU_151;size=2906;	Bacteria	Verrucomicrobia	Opitutae	Puniceicoccales	Puniceicoccaceae	unclassified_Puniceicoccaceae
OTU_152;size=4184;	Bacteria	Bacteroidetes	Bacteroidia	Bacteroidales	Bacteroidaceae	Bacteroides
OTU_153;size=62922;	Bacteria	Firmicutes	Clostridia	Clostridiales	Lachnospiraceae	Blautia
OTU_154;size=2793;	Bacteria	Firmicutes	Clostridia	Clostridiales	Ruminococcaceae	Clostridium IV
OTU_155;size=3573;	Bacteria	Actinobacteria	Actinobacteria	Coriobacteriales	Coriobacteriaceae	unclassified_Coriobacteriaceae
OTU_156;size=2521;	Bacteria	unclassified_Bacteria	unclassified_Bacteria	unclassified_Bacteria	unclassified_Bacteria	unclassified_Bacteria
OTU_157;size=3079;	Bacteria	Firmicutes	Clostridia	Clostridiales	Ruminococcaceae	unclassified_Ruminococcaceae
OTU_158;size=4827;	Bacteria	Firmicutes	Clostridia	Clostridiales	Lachnospiraceae	unclassified_Lachnospiraceae
OTU_159;size=2876;	Bacteria	Firmicutes	Bacilli	Lactobacillales	Lactobacillaceae	Lactobacillus
OTU_160;size=4710;	Bacteria	Actinobacteria	Actinobacteria	Coriobacteriales	Coriobacteriaceae	Senegalimassilia
OTU_161;size=3526;	Bacteria	Firmicutes	Clostridia	Clostridiales	unclassified_Clostridiales	unclassified_Clostridiales
OTU_162;size=3258;	Bacteria	Firmicutes	Clostridia	Clostridiales	Ruminococcaceae	unclassified_Ruminococcaceae
OTU_163;size=8233;	Bacteria	Firmicutes	Clostridia	Clostridiales	Ruminococcaceae	Ruminococcus
OTU_164;size=2169;	Bacteria	Bacteroidetes	Bacteroidia	Bacteroidales	Rikenellaceae	Alistipes
OTU_165;size=2366;	Bacteria	Bacteroidetes	Bacteroidia	Bacteroidales	Rikenellaceae	Alistipes
OTU_166;size=2791;	Bacteria	Firmicutes	Clostridia	Clostridiales	unclassified_Clostridiales	unclassified_Clostridiales
OTU_167;size=2870;	Bacteria	Firmicutes	unclassified_Firmicutes	unclassified_Firmicutes	unclassified_Firmicutes	unclassified_Firmicutes
OTU_168;size=5691;	Bacteria	Firmicutes	Clostridia	Clostridiales	Lachnospiraceae	unclassified_Lachnospiraceae
OTU_169;size=13449;	Bacteria	Firmicutes	Clostridia	Clostridiales	Lachnospiraceae	unclassified_Lachnospiraceae
OTU_170;size=2070;	Bacteria	Firmicutes	Clostridia	Clostridiales	unclassified_Clostridiales	unclassified_Clostridiales
OTU_171;size=2476;	Bacteria	Firmicutes	Clostridia	Clostridiales	Peptococcaceae 1	Peptococcus
OTU_172;size=3985;	Bacteria	Bacteroidetes	Bacteroidia	Bacteroidales	Porphyromonadaceae	unclassified_"Porphyromonadaceae"
OTU_173;size=1873;	Bacteria	Elusimicrobia	Elusimicrobia	Elusimicrobiales	Elusimicrobiaceae	Elusimicrobium
OTU_174;size=1988;	Bacteria	Firmicutes	Clostridia	Clostridiales	Peptococcaceae 1	Peptococcus
OTU_175;size=3009;	Bacteria	Firmicutes	unclassified_Firmicutes	unclassified_Firmicutes	unclassified_Firmicutes	unclassified_Firmicutes
OTU_176;size=1885;	Bacteria	Bacteroidetes	Bacteroidia	Bacteroidales	Rikenellaceae	Alistipes
OTU_177;size=2942;	Bacteria	Firmicutes	Erysipelotrichia	Erysipelotrichales	Erysipelotrichaceae	Erysipelotrichaceae_incertae_sedis
OTU_178;size=2054;	Bacteria	Bacteroidetes	Bacteroidia	Bacteroidales	Prevotellaceae	Prevotella
OTU_179;size=2294;	Bacteria	Firmicutes	Clostridia	Clostridiales	Ruminococcaceae	Clostridium IV
OTU_180;size=3278;	Bacteria	Firmicutes	Negativicutes	Selenomonadales	Veillonellaceae	Megasphaera
OTU_181;size=1973;	Bacteria	Firmicutes	Clostridia	Clostridiales	unclassified_Clostridiales	unclassified_Clostridiales
OTU_182;size=2235;	Bacteria	Proteobacteria	Betaproteobacteria	Burkholderiales	unclassified_Burkholderiales	unclassified_Burkholderiales
OTU_183;size=1415;	Bacteria	Bacteroidetes	Sphingobacteriia	Sphingobacteriales	Chitinophagaceae	Vibrionimonas
OTU_184;size=19515;	Bacteria	Firmicutes	Clostridia	Clostridiales	Lachnospiraceae	Dorea
OTU_185;size=1630;	Bacteria	Proteobacteria	Alphaproteobacteria	Rhizobiales	Bradyrhizobiaceae	unclassified_Bradyrhizobiaceae
OTU_186;size=5466;	Bacteria	Proteobacteria	Gammaproteobacteria	Oceanospirillales	Halomonadaceae	Halomonas
OTU_187;size=3203;	Bacteria	Bacteroidetes	Bacteroidia	Bacteroidales	Prevotellaceae	Prevotella
OTU_188;size=1681;	Bacteria	Firmicutes	Clostridia	Clostridiales	Ruminococcaceae	unclassified_Ruminococcaceae
OTU_189;size=1447;	Bacteria	Actinobacteria	Actinobacteria	Actinomycetales	Nocardiopsaceae	Nocardiopsis
OTU_190;size=1909;	Bacteria	Firmicutes	Clostridia	Clostridiales	Ruminococcaceae	unclassified_Ruminococcaceae
OTU_191;size=1511;	Bacteria	Actinobacteria	Actinobacteria	Coriobacteriales	Coriobacteriaceae	Olsenella
OTU_192;size=2881;	Bacteria	Firmicutes	Clostridia	Clostridiales	unclassified_Clostridiales	unclassified_Clostridiales
OTU_193;size=2593;	Bacteria	Firmicutes	Clostridia	Clostridiales	Ruminococcaceae	Oscillibacter
OTU_194;size=1583;	Bacteria	Firmicutes	Bacilli	Lactobacillales	Lactobacillaceae	Lactobacillus
OTU_195;size=4723;	Bacteria	Firmicutes	Clostridia	Clostridiales	Lachnospiraceae	Lachnospiracea_incertae_sedis
OTU_196;size=2993;	Bacteria	Bacteroidetes	Bacteroidia	Bacteroidales	Porphyromonadaceae	unclassified_"Porphyromonadaceae"
OTU_197;size=2634;	Bacteria	Bacteroidetes	Bacteroidia	Bacteroidales	Prevotellaceae	Prevotella
OTU_198;size=3488;	Bacteria	Actinobacteria	Actinobacteria	Coriobacteriales	Coriobacteriaceae	unclassified_Coriobacteriaceae
OTU_199;size=1899;	Bacteria	Proteobacteria	Alphaproteobacteria	Rhodospirillales	Rhodospirillaceae	unclassified_Rhodospirillaceae
OTU_200;size=1707;	Bacteria	Firmicutes	Clostridia	Clostridiales	unclassified_Clostridiales	unclassified_Clostridiales
OTU_201;size=1521;	Bacteria	Firmicutes	Clostridia	Clostridiales	unclassified_Clostridiales	unclassified_Clostridiales
OTU_202;size=1184;	Bacteria	unclassified_Bacteria	unclassified_Bacteria	unclassified_Bacteria	unclassified_Bacteria	unclassified_Bacteria
OTU_203;size=3534;	Bacteria	Firmicutes	Clostridia	Clostridiales	Lachnospiraceae	Oribacterium
OTU_204;size=1562;	Bacteria	Firmicutes	Bacilli	Bacillales	Staphylococcaceae	Staphylococcus
OTU_205;size=25999;	Bacteria	Bacteroidetes	Bacteroidia	Bacteroidales	Bacteroidaceae	Bacteroides
OTU_206;size=2989;	Bacteria	Firmicutes	Negativicutes	Selenomonadales	Veillonellaceae	Allisonella
OTU_207;size=2039;	Bacteria	Firmicutes	Clostridia	Clostridiales	unclassified_Clostridiales	unclassified_Clostridiales
OTU_208;size=13651;	Bacteria	Firmicutes	Clostridia	Clostridiales	unclassified_Clostridiales	unclassified_Clostridiales
OTU_209;size=62179;	Bacteria	Firmicutes	Clostridia	Clostridiales	Lachnospiraceae	Blautia
OTU_210;size=1189;	Bacteria	unclassified_Bacteria	unclassified_Bacteria	unclassified_Bacteria	unclassified_Bacteria	unclassified_Bacteria
OTU_211;size=1878;	Bacteria	Bacteroidetes	Bacteroidia	Bacteroidales	unclassified_"Bacteroidales"	unclassified_"Bacteroidales"
OTU_212;size=4100;	Bacteria	Firmicutes	Clostridia	Clostridiales	unclassified_Clostridiales	unclassified_Clostridiales
OTU_213;size=1319;	Bacteria	Firmicutes	Clostridia	Clostridiales	Lachnospiraceae	Howardella
OTU_214;size=1268;	Bacteria	Tenericutes	Mollicutes	Anaeroplasmatales	Anaeroplasmataceae	Asteroleplasma
OTU_215;size=1028;	Bacteria	Lentisphaerae	Lentisphaeria	Victivallales	Victivallaceae	Victivallis
OTU_216;size=2962;	Bacteria	unclassified_Bacteria	unclassified_Bacteria	unclassified_Bacteria	unclassified_Bacteria	unclassified_Bacteria
OTU_217;size=2176;	Bacteria	Lentisphaerae	Oligosphaeria	Oligosphaerales	Oligosphaeraceae	Oligosphaera
OTU_218;size=8116;	Bacteria	Firmicutes	Clostridia	Clostridiales	Lachnospiraceae	unclassified_Lachnospiraceae
OTU_219;size=1305;	Bacteria	unclassified_Bacteria	unclassified_Bacteria	unclassified_Bacteria	unclassified_Bacteria	unclassified_Bacteria
OTU_220;size=1266;	Bacteria	Actinobacteria	Actinobacteria	Coriobacteriales	Coriobacteriaceae	Olsenella
OTU_221;size=6533;	Bacteria	Firmicutes	Clostridia	Clostridiales	Lachnospiraceae	unclassified_Lachnospiraceae
OTU_222;size=952;	Bacteria	Bacteroidetes	unclassified_"Bacteroidetes"	unclassified_"Bacteroidetes"	unclassified_"Bacteroidetes"	unclassified_"Bacteroidetes"
OTU_223;size=1772;	Bacteria	Firmicutes	Clostridia	Clostridiales	unclassified_Clostridiales	unclassified_Clostridiales
OTU_224;size=1017;	Bacteria	Firmicutes	unclassified_Firmicutes	unclassified_Firmicutes	unclassified_Firmicutes	unclassified_Firmicutes
OTU_225;size=1198;	Bacteria	Firmicutes	Clostridia	Clostridiales	Ruminococcaceae	unclassified_Ruminococcaceae
OTU_226;size=1130;	Bacteria	Firmicutes	Clostridia	Clostridiales	Ruminococcaceae	Clostridium IV
OTU_227;size=2119;	Bacteria	Bacteroidetes	Bacteroidia	Bacteroidales	Bacteroidaceae	Bacteroides
OTU_228;size=1417;	Bacteria	Bacteroidetes	Bacteroidia	Bacteroidales	Porphyromonadaceae	unclassified_"Porphyromonadaceae"
OTU_229;size=1113;	Bacteria	Firmicutes	Clostridia	Clostridiales	unclassified_Clostridiales	unclassified_Clostridiales
OTU_230;size=932;	Bacteria	Firmicutes	Bacilli	Lactobacillales	Streptococcaceae	Lactococcus
OTU_231;size=1354;	Bacteria	Actinobacteria	Actinobacteria	Coriobacteriales	Coriobacteriaceae	unclassified_Coriobacteriaceae
OTU_232;size=882;	Bacteria	Lentisphaerae	Lentisphaeria	Victivallales	Victivallaceae	Victivallis
OTU_233;size=1734;	Bacteria	Firmicutes	Clostridia	Clostridiales	Ruminococcaceae	unclassified_Ruminococcaceae
OTU_234;size=1017;	Bacteria	Firmicutes	Clostridia	Clostridiales	unclassified_Clostridiales	unclassified_Clostridiales
OTU_235;size=981;	Bacteria	Firmicutes	Clostridia	Clostridiales	Ruminococcaceae	Oscillibacter
OTU_236;size=925;	Bacteria	Firmicutes	Clostridia	Clostridiales	unclassified_Clostridiales	unclassified_Clostridiales
OTU_237;size=4269;	Bacteria	Bacteroidetes	Bacteroidia	Bacteroidales	Prevotellaceae	Prevotella
OTU_238;size=1179;	Bacteria	Firmicutes	Clostridia	Clostridiales	Lachnospiraceae	Clostridium XlVb
OTU_239;size=1026;	Bacteria	Firmicutes	Clostridia	Clostridiales	Ruminococcaceae	Clostridium IV
OTU_240;size=932;	Bacteria	Firmicutes	Clostridia	Clostridiales	Ruminococcaceae	unclassified_Ruminococcaceae
OTU_241;size=1285;	Bacteria	Firmicutes	Erysipelotrichia	Erysipelotrichales	Erysipelotrichaceae	unclassified_Erysipelotrichaceae
OTU_242;size=1163;	Bacteria	Firmicutes	Clostridia	Clostridiales	unclassified_Clostridiales	unclassified_Clostridiales
OTU_243;size=841;	Bacteria	unclassified_Bacteria	unclassified_Bacteria	unclassified_Bacteria	unclassified_Bacteria	unclassified_Bacteria
OTU_244;size=1982;	Bacteria	Firmicutes	Clostridia	Clostridiales	Ruminococcaceae	unclassified_Ruminococcaceae
OTU_245;size=1802;	Bacteria	Firmicutes	Bacilli	Lactobacillales	Lactobacillaceae	Lactobacillus
OTU_246;size=1066;	Bacteria	Actinobacteria	Actinobacteria	Coriobacteriales	Coriobacteriaceae	Eggerthella
OTU_247;size=1000;	Bacteria	Bacteroidetes	Bacteroidia	Bacteroidales	Prevotellaceae	Prevotella
OTU_248;size=879;	Bacteria	Firmicutes	unclassified_Firmicutes	unclassified_Firmicutes	unclassified_Firmicutes	unclassified_Firmicutes
OTU_249;size=881;	Bacteria	Firmicutes	unclassified_Firmicutes	unclassified_Firmicutes	unclassified_Firmicutes	unclassified_Firmicutes
OTU_250;size=1727;	Bacteria	Firmicutes	Clostridia	Clostridiales	Lachnospiraceae	Clostridium XlVa
OTU_251;size=1115;	Bacteria	Firmicutes	unclassified_Firmicutes	unclassified_Firmicutes	unclassified_Firmicutes	unclassified_Firmicutes
OTU_252;size=2674;	Bacteria	Bacteroidetes	Bacteroidia	Bacteroidales	Porphyromonadaceae	unclassified_"Porphyromonadaceae"
OTU_253;size=1244;	Bacteria	Firmicutes	Clostridia	Clostridiales	Lachnospiraceae	unclassified_Lachnospiraceae
OTU_254;size=1508;	Bacteria	Firmicutes	Clostridia	Clostridiales	Ruminococcaceae	unclassified_Ruminococcaceae
OTU_255;size=836;	Bacteria	Firmicutes	Clostridia	Clostridiales	unclassified_Clostridiales	unclassified_Clostridiales
OTU_256;size=694;	Bacteria	Actinobacteria	Actinobacteria	Actinomycetales	Pseudonocardiaceae	Pseudonocardia
OTU_257;size=760;	Bacteria	Firmicutes	Clostridia	Clostridiales	unclassified_Clostridiales	unclassified_Clostridiales
OTU_258;size=1593;	Bacteria	Bacteroidetes	Bacteroidia	Bacteroidales	Porphyromonadaceae	Coprobacter
OTU_259;size=1795;	Bacteria	Firmicutes	Clostridia	Clostridiales	Ruminococcaceae	unclassified_Ruminococcaceae
OTU_260;size=895;	Bacteria	unclassified_Bacteria	unclassified_Bacteria	unclassified_Bacteria	unclassified_Bacteria	unclassified_Bacteria
OTU_261;size=2282;	Bacteria	Actinobacteria	Actinobacteria	Actinomycetales	Promicromonosporaceae	Isoptericola
OTU_262;size=847;	Bacteria	Firmicutes	Clostridia	Clostridiales	unclassified_Clostridiales	unclassified_Clostridiales
OTU_263;size=548;	Bacteria	Firmicutes	Clostridia	Clostridiales	Ruminococcaceae	unclassified_Ruminococcaceae
OTU_264;size=1657;	Bacteria	Bacteroidetes	Bacteroidia	Bacteroidales	Porphyromonadaceae	Butyricimonas
OTU_265;size=1391;	Bacteria	Firmicutes	Clostridia	Clostridiales	Lachnospiraceae	unclassified_Lachnospiraceae
OTU_266;size=953;	Bacteria	Bacteroidetes	Bacteroidia	Bacteroidales	Porphyromonadaceae	Parabacteroides
OTU_267;size=1132;	Bacteria	Firmicutes	unclassified_Firmicutes	unclassified_Firmicutes	unclassified_Firmicutes	unclassified_Firmicutes
OTU_268;size=1183;	Bacteria	Firmicutes	unclassified_Firmicutes	unclassified_Firmicutes	unclassified_Firmicutes	unclassified_Firmicutes
OTU_269;size=1183;	Bacteria	Firmicutes	Clostridia	Clostridiales	Ruminococcaceae	unclassified_Ruminococcaceae
OTU_270;size=494;	Bacteria	Actinobacteria	Actinobacteria	Actinomycetales	Propionibacteriaceae	Friedmanniella
OTU_271;size=747;	Bacteria	unclassified_Bacteria	unclassified_Bacteria	unclassified_Bacteria	unclassified_Bacteria	unclassified_Bacteria
OTU_272;size=2257;	Bacteria	Firmicutes	Bacilli	Lactobacillales	Streptococcaceae	Streptococcus
OTU_273;size=651;	Bacteria	Firmicutes	Clostridia	Clostridiales	Ruminococcaceae	unclassified_Ruminococcaceae
OTU_274;size=536;	Bacteria	Firmicutes	unclassified_Firmicutes	unclassified_Firmicutes	unclassified_Firmicutes	unclassified_Firmicutes
OTU_275;size=524;	Bacteria	Actinobacteria	Actinobacteria	Coriobacteriales	Coriobacteriaceae	unclassified_Coriobacteriaceae
OTU_277;size=580;	Bacteria	Firmicutes	unclassified_Firmicutes	unclassified_Firmicutes	unclassified_Firmicutes	unclassified_Firmicutes
OTU_278;size=1306;	Bacteria	Bacteroidetes	Bacteroidia	Bacteroidales	Porphyromonadaceae	Butyricimonas
OTU_279;size=1236;	Bacteria	Firmicutes	Clostridia	Clostridiales	unclassified_Clostridiales	unclassified_Clostridiales
OTU_280;size=1188;	Bacteria	Firmicutes	Clostridia	Clostridiales	Ruminococcaceae	unclassified_Ruminococcaceae
OTU_281;size=3384;	Bacteria	Bacteroidetes	Bacteroidia	Bacteroidales	Prevotellaceae	Prevotella
OTU_282;size=413;	Bacteria	Firmicutes	Clostridia	Clostridiales	Lachnospiraceae	Clostridium XlVa
OTU_283;size=498;	Bacteria	Firmicutes	Erysipelotrichia	Erysipelotrichales	Erysipelotrichaceae	unclassified_Erysipelotrichaceae
OTU_284;size=1241;	Bacteria	Firmicutes	Clostridia	Clostridiales	Ruminococcaceae	unclassified_Ruminococcaceae
OTU_285;size=745;	Bacteria	Actinobacteria	Actinobacteria	Coriobacteriales	Coriobacteriaceae	Collinsella
OTU_286;size=1211;	Bacteria	Bacteroidetes	Bacteroidia	Bacteroidales	Prevotellaceae	Prevotella
OTU_287;size=457;	Bacteria	Lentisphaerae	Lentisphaeria	Victivallales	Victivallaceae	Victivallis
OTU_288;size=636;	Bacteria	Firmicutes	Clostridia	Clostridiales	Ruminococcaceae	unclassified_Ruminococcaceae
OTU_289;size=824;	Bacteria	Firmicutes	Clostridia	Clostridiales	Ruminococcaceae	unclassified_Ruminococcaceae
OTU_290;size=443;	Bacteria	Bacteroidetes	Bacteroidia	Bacteroidales	Porphyromonadaceae	unclassified_"Porphyromonadaceae"
OTU_291;size=4862;	Bacteria	Bacteroidetes	Bacteroidia	Bacteroidales	Bacteroidaceae	Bacteroides
OTU_292;size=381;	Bacteria	Firmicutes	unclassified_Firmicutes	unclassified_Firmicutes	unclassified_Firmicutes	unclassified_Firmicutes
OTU_293;size=644;	Bacteria	Firmicutes	Clostridia	Clostridiales	Ruminococcaceae	Clostridium IV
OTU_294;size=628;	Bacteria	Proteobacteria	Alphaproteobacteria	Rhodospirillales	unclassified_Rhodospirillales	unclassified_Rhodospirillales
OTU_295;size=797;	Bacteria	Bacteroidetes	Bacteroidia	Bacteroidales	Bacteroidaceae	Bacteroides
OTU_296;size=499;	Bacteria	Firmicutes	Clostridia	Clostridiales	Ruminococcaceae	unclassified_Ruminococcaceae
OTU_297;size=601;	Bacteria	Firmicutes	Bacilli	Lactobacillales	Streptococcaceae	Streptococcus
OTU_298;size=633;	Bacteria	Firmicutes	Clostridia	Clostridiales	Lachnospiraceae	unclassified_Lachnospiraceae
OTU_299;size=536;	Bacteria	Firmicutes	unclassified_Firmicutes	unclassified_Firmicutes	unclassified_Firmicutes	unclassified_Firmicutes
OTU_300;size=913;	Bacteria	Firmicutes	Clostridia	Clostridiales	unclassified_Clostridiales	unclassified_Clostridiales
OTU_301;size=733;	Bacteria	Firmicutes	Clostridia	Clostridiales	Lachnospiraceae	Coprococcus
OTU_302;size=1251;	Bacteria	Firmicutes	Clostridia	Clostridiales	Ruminococcaceae	Intestinimonas
OTU_303;size=451;	Bacteria	Firmicutes	Clostridia	Clostridiales	unclassified_Clostridiales	unclassified_Clostridiales
OTU_304;size=385;	Bacteria	Firmicutes	unclassified_Firmicutes	unclassified_Firmicutes	unclassified_Firmicutes	unclassified_Firmicutes
OTU_305;size=482;	Bacteria	Bacteroidetes	Bacteroidia	Bacteroidales	Porphyromonadaceae	unclassified_"Porphyromonadaceae"
OTU_306;size=375;	Bacteria	Proteobacteria	Alphaproteobacteria	Rhodospirillales	Rhodospirillaceae	unclassified_Rhodospirillaceae
OTU_307;size=368;	Bacteria	unclassified_Bacteria	unclassified_Bacteria	unclassified_Bacteria	unclassified_Bacteria	unclassified_Bacteria
OTU_308;size=341;	Bacteria	Bacteroidetes	unclassified_"Bacteroidetes"	unclassified_"Bacteroidetes"	unclassified_"Bacteroidetes"	unclassified_"Bacteroidetes"
OTU_309;size=1477;	Bacteria	Actinobacteria	Actinobacteria	Coriobacteriales	Coriobacteriaceae	unclassified_Coriobacteriaceae
OTU_310;size=1354;	Bacteria	Bacteroidetes	Bacteroidia	Bacteroidales	Porphyromonadaceae	Butyricimonas
OTU_311;size=593;	Bacteria	Bacteroidetes	unclassified_"Bacteroidetes"	unclassified_"Bacteroidetes"	unclassified_"Bacteroidetes"	unclassified_"Bacteroidetes"
OTU_312;size=378;	Bacteria	Proteobacteria	Betaproteobacteria	Burkholderiales	unclassified_Burkholderiales	unclassified_Burkholderiales
OTU_313;size=456;	Bacteria	Firmicutes	Clostridia	Clostridiales	Ruminococcaceae	unclassified_Ruminococcaceae
OTU_314;size=569;	Bacteria	Firmicutes	Clostridia	Clostridiales	Ruminococcaceae	unclassified_Ruminococcaceae
OTU_315;size=382;	Bacteria	Firmicutes	Clostridia	Clostridiales	unclassified_Clostridiales	unclassified_Clostridiales
OTU_317;size=795;	Bacteria	Proteobacteria	Betaproteobacteria	Burkholderiales	unclassified_Burkholderiales	unclassified_Burkholderiales
OTU_318;size=321;	Bacteria	Bacteroidetes	Sphingobacteriia	Sphingobacteriales	Sphingobacteriaceae	Pedobacter
OTU_319;size=297;	Bacteria	Proteobacteria	Alphaproteobacteria	Rhizobiales	Methylobacteriaceae	Methylobacterium
OTU_320;size=682;	Bacteria	Firmicutes	Clostridia	Clostridiales	Clostridiaceae 1	Clostridium sensu stricto
OTU_321;size=873;	Bacteria	Actinobacteria	Actinobacteria	Coriobacteriales	Coriobacteriaceae	unclassified_Coriobacteriaceae
OTU_322;size=485;	Bacteria	Firmicutes	Clostridia	Clostridiales	Clostridiaceae 1	Clostridium sensu stricto
OTU_323;size=362;	Bacteria	Firmicutes	Clostridia	Clostridiales	Ruminococcaceae	unclassified_Ruminococcaceae
OTU_324;size=551;	Bacteria	Firmicutes	Erysipelotrichia	Erysipelotrichales	Erysipelotrichaceae	Holdemania
OTU_325;size=424;	Bacteria	Firmicutes	Clostridia	Clostridiales	Ruminococcaceae	unclassified_Ruminococcaceae
OTU_326;size=364;	Bacteria	Firmicutes	unclassified_Firmicutes	unclassified_Firmicutes	unclassified_Firmicutes	unclassified_Firmicutes
OTU_327;size=317;	Bacteria	Proteobacteria	Gammaproteobacteria	Enterobacteriales	Enterobacteriaceae	Yersinia
OTU_328;size=544;	Bacteria	Bacteroidetes	Bacteroidia	Bacteroidales	Prevotellaceae	unclassified_"Prevotellaceae"
OTU_329;size=467;	Bacteria	unclassified_Bacteria	unclassified_Bacteria	unclassified_Bacteria	unclassified_Bacteria	unclassified_Bacteria
OTU_330;size=1463;	Bacteria	Firmicutes	Clostridia	Clostridiales	Lachnospiraceae	Clostridium XlVa
OTU_331;size=401;	Bacteria	Firmicutes	Clostridia	Clostridiales	Ruminococcaceae	Clostridium IV
OTU_332;size=489;	Bacteria	Firmicutes	unclassified_Firmicutes	unclassified_Firmicutes	unclassified_Firmicutes	unclassified_Firmicutes
OTU_333;size=626;	Bacteria	Firmicutes	Clostridia	unclassified_Clostridia	unclassified_Clostridia	unclassified_Clostridia
OTU_334;size=321;	Bacteria	Proteobacteria	Deltaproteobacteria	Desulfovibrionales	unclassified_Desulfovibrionales	unclassified_Desulfovibrionales
OTU_335;size=327;	Bacteria	Firmicutes	Erysipelotrichia	Erysipelotrichales	Erysipelotrichaceae	unclassified_Erysipelotrichaceae
OTU_336;size=446;	Bacteria	Firmicutes	Clostridia	unclassified_Clostridia	unclassified_Clostridia	unclassified_Clostridia
OTU_337;size=270;	Bacteria	Firmicutes	unclassified_Firmicutes	unclassified_Firmicutes	unclassified_Firmicutes	unclassified_Firmicutes
OTU_338;size=441;	Bacteria	Firmicutes	Clostridia	Clostridiales	Lachnospiraceae	Clostridium XlVa
OTU_339;size=9188;	Bacteria	Firmicutes	Clostridia	Clostridiales	Lachnospiraceae	Lachnospiracea_incertae_sedis
OTU_340;size=368;	Bacteria	unclassified_Bacteria	unclassified_Bacteria	unclassified_Bacteria	unclassified_Bacteria	unclassified_Bacteria
OTU_341;size=443;	Bacteria	Firmicutes	Clostridia	Clostridiales	unclassified_Clostridiales	unclassified_Clostridiales
OTU_342;size=345;	Bacteria	unclassified_Bacteria	unclassified_Bacteria	unclassified_Bacteria	unclassified_Bacteria	unclassified_Bacteria
OTU_343;size=1239;	Bacteria	Firmicutes	Clostridia	Clostridiales	Lachnospiraceae	unclassified_Lachnospiraceae
OTU_344;size=239;	Bacteria	Firmicutes	Clostridia	Clostridiales	Ruminococcaceae	Clostridium IV
OTU_345;size=1008;	Bacteria	Firmicutes	unclassified_Firmicutes	unclassified_Firmicutes	unclassified_Firmicutes	unclassified_Firmicutes
OTU_346;size=268;	Bacteria	Firmicutes	Clostridia	Clostridiales	Ruminococcaceae	unclassified_Ruminococcaceae
OTU_347;size=439;	Bacteria	Firmicutes	Clostridia	Clostridiales	Lachnospiraceae	unclassified_Lachnospiraceae
OTU_348;size=243;	Bacteria	Proteobacteria	Deltaproteobacteria	Desulfovibrionales	Desulfovibrionaceae	Bilophila
OTU_349;size=260;	Bacteria	Firmicutes	Clostridia	Clostridiales	unclassified_Clostridiales	unclassified_Clostridiales
OTU_350;size=277;	Bacteria	Actinobacteria	Actinobacteria	Coriobacteriales	Coriobacteriaceae	unclassified_Coriobacteriaceae
OTU_351;size=275;	Bacteria	Bacteroidetes	Bacteroidia	Bacteroidales	Porphyromonadaceae	Parabacteroides
OTU_352;size=1114;	Bacteria	Firmicutes	Clostridia	Clostridiales	Lachnospiraceae	Clostridium XlVa
OTU_353;size=262;	Bacteria	Firmicutes	Clostridia	Clostridiales	unclassified_Clostridiales	unclassified_Clostridiales
OTU_354;size=1541;	Bacteria	Proteobacteria	Gammaproteobacteria	Aeromonadales	Succinivibrionaceae	Succinivibrio
OTU_355;size=207;	Bacteria	Actinobacteria	Actinobacteria	Acidimicrobiales	Iamiaceae	Aquihabitans
OTU_356;size=281;	Bacteria	Firmicutes	Clostridia	Clostridiales	Ruminococcaceae	unclassified_Ruminococcaceae
OTU_357;size=347;	Bacteria	Firmicutes	Clostridia	Clostridiales	Lachnospiraceae	Clostridium XlVb
OTU_359;size=239;	Bacteria	unclassified_Bacteria	unclassified_Bacteria	unclassified_Bacteria	unclassified_Bacteria	unclassified_Bacteria
OTU_360;size=225;	Bacteria	unclassified_Bacteria	unclassified_Bacteria	unclassified_Bacteria	unclassified_Bacteria	unclassified_Bacteria
OTU_361;size=287;	Bacteria	Firmicutes	Clostridia	Clostridiales	unclassified_Clostridiales	unclassified_Clostridiales
OTU_362;size=254;	Bacteria	unclassified_Bacteria	unclassified_Bacteria	unclassified_Bacteria	unclassified_Bacteria	unclassified_Bacteria
OTU_363;size=293;	Bacteria	Firmicutes	Negativicutes	Selenomonadales	Veillonellaceae	Mitsuokella
OTU_364;size=295;	Bacteria	Firmicutes	Clostridia	Clostridiales	Clostridiales_Incertae Sedis XIII	Mogibacterium
OTU_365;size=322;	Bacteria	Proteobacteria	Deltaproteobacteria	Desulfovibrionales	Desulfovibrionaceae	unclassified_Desulfovibrionaceae
OTU_366;size=194;	Bacteria	Actinobacteria	Actinobacteria	Actinomycetales	Brevibacteriaceae	Brevibacterium
OTU_367;size=201;	Bacteria	Bacteroidetes	Sphingobacteriia	Sphingobacteriales	Chitinophagaceae	Sediminibacterium
OTU_368;size=1105;	Bacteria	Bacteroidetes	Bacteroidia	Bacteroidales	Bacteroidaceae	Bacteroides
OTU_369;size=239;	Bacteria	Firmicutes	Clostridia	Clostridiales	Ruminococcaceae	unclassified_Ruminococcaceae
OTU_370;size=591;	Bacteria	Proteobacteria	Betaproteobacteria	Burkholderiales	Oxalobacteraceae	unclassified_Oxalobacteraceae
OTU_371;size=212;	Bacteria	Firmicutes	Clostridia	Clostridiales	unclassified_Clostridiales	unclassified_Clostridiales
OTU_372;size=206;	Bacteria	unclassified_Bacteria	unclassified_Bacteria	unclassified_Bacteria	unclassified_Bacteria	unclassified_Bacteria
OTU_373;size=235;	Bacteria	Firmicutes	Clostridia	Clostridiales	Clostridiaceae 1	Clostridium sensu stricto
OTU_374;size=183;	Bacteria	Firmicutes	Clostridia	Clostridiales	Clostridiaceae 1	unclassified_Clostridiaceae 1
OTU_375;size=190;	Bacteria	Firmicutes	Bacilli	Lactobacillales	Lactobacillaceae	Lactobacillus
OTU_376;size=207;	Bacteria	Firmicutes	unclassified_Firmicutes	unclassified_Firmicutes	unclassified_Firmicutes	unclassified_Firmicutes
OTU_377;size=327;	Bacteria	Firmicutes	Clostridia	Clostridiales	Ruminococcaceae	Clostridium IV
OTU_378;size=186;	Bacteria	Actinobacteria	Actinobacteria	Actinomycetales	Promicromonosporaceae	Isoptericola
OTU_379;size=657;	Bacteria	Firmicutes	Clostridia	Clostridiales	unclassified_Clostridiales	unclassified_Clostridiales
OTU_380;size=210;	Bacteria	Proteobacteria	Alphaproteobacteria	Rhodobacterales	Rhodobacteraceae	Paracoccus
OTU_381;size=465;	Bacteria	Bacteroidetes	Bacteroidia	Bacteroidales	Prevotellaceae	Alloprevotella
OTU_382;size=4928;	Bacteria	Bacteroidetes	Bacteroidia	Bacteroidales	Prevotellaceae	Prevotella
OTU_383;size=7274;	Bacteria	Bacteroidetes	Bacteroidia	Bacteroidales	Prevotellaceae	Prevotella
OTU_384;size=188;	Bacteria	Actinobacteria	Actinobacteria	Coriobacteriales	Coriobacteriaceae	unclassified_Coriobacteriaceae
OTU_385;size=203;	Bacteria	Actinobacteria	Actinobacteria	Coriobacteriales	Coriobacteriaceae	unclassified_Coriobacteriaceae
OTU_386;size=381;	Bacteria	Firmicutes	Clostridia	Clostridiales	unclassified_Clostridiales	unclassified_Clostridiales
OTU_388;size=228;	Bacteria	Firmicutes	Clostridia	Clostridiales	Ruminococcaceae	unclassified_Ruminococcaceae
OTU_389;size=302;	Bacteria	Firmicutes	Clostridia	Clostridiales	Clostridiales_Incertae Sedis XI	Anaerococcus
OTU_390;size=623;	Bacteria	Firmicutes	Clostridia	Clostridiales	Lachnospiraceae	unclassified_Lachnospiraceae
OTU_391;size=167;	Bacteria	Actinobacteria	Actinobacteria	Nitriliruptorales	Nitriliruptoraceae	Nitriliruptor
OTU_392;size=358;	Bacteria	Firmicutes	Clostridia	Clostridiales	unclassified_Clostridiales	unclassified_Clostridiales
OTU_393;size=235;	Bacteria	Firmicutes	Erysipelotrichia	Erysipelotrichales	Erysipelotrichaceae	Erysipelotrichaceae_incertae_sedis
OTU_394;size=285;	Bacteria	Firmicutes	Clostridia	Clostridiales	Lachnospiraceae	Clostridium XlVb
OTU_395;size=194;	Bacteria	Firmicutes	Clostridia	Clostridiales	unclassified_Clostridiales	unclassified_Clostridiales
OTU_396;size=1545;	Bacteria	Firmicutes	Clostridia	Clostridiales	Lachnospiraceae	unclassified_Lachnospiraceae
OTU_397;size=246;	Bacteria	Firmicutes	Clostridia	Clostridiales	unclassified_Clostridiales	unclassified_Clostridiales
OTU_398;size=201;	Bacteria	Firmicutes	Clostridia	Clostridiales	Ruminococcaceae	Anaerotruncus
OTU_399;size=295;	Bacteria	Bacteroidetes	Bacteroidia	Bacteroidales	Prevotellaceae	Prevotella
OTU_400;size=233;	Bacteria	Cyanobacteria/Chloroplast	Chloroplast	unclassified_Chloroplast	Chloroplast	Streptophyta
OTU_401;size=308;	Bacteria	Firmicutes	Clostridia	Clostridiales	unclassified_Clostridiales	unclassified_Clostridiales
OTU_402;size=199;	Bacteria	Firmicutes	Clostridia	Clostridiales	Ruminococcaceae	unclassified_Ruminococcaceae
OTU_403;size=1770;	Bacteria	Bacteroidetes	Bacteroidia	Bacteroidales	Prevotellaceae	unclassified_"Prevotellaceae"
OTU_404;size=164;	Bacteria	Firmicutes	Clostridia	Clostridiales	Clostridiales_Incertae Sedis XI	Anaerococcus
OTU_405;size=253;	Bacteria	Proteobacteria	Betaproteobacteria	Burkholderiales	Sutterellaceae	Parasutterella
OTU_406;size=193;	Bacteria	Firmicutes	Clostridia	Clostridiales	Ruminococcaceae	unclassified_Ruminococcaceae
OTU_407;size=349;	Bacteria	Bacteroidetes	Bacteroidia	Bacteroidales	Porphyromonadaceae	unclassified_"Porphyromonadaceae"
OTU_408;size=1337;	Bacteria	Bacteroidetes	Bacteroidia	Bacteroidales	Prevotellaceae	Prevotella
OTU_409;size=151;	Bacteria	Lentisphaerae	Lentisphaeria	Victivallales	Victivallaceae	Victivallis
OTU_410;size=291;	Bacteria	Firmicutes	Clostridia	Clostridiales	Ruminococcaceae	Clostridium IV
OTU_411;size=147;	Bacteria	Actinobacteria	Actinobacteria	Actinomycetales	Glycomycetaceae	unclassified_Glycomycetaceae
OTU_412;size=1816;	Bacteria	Firmicutes	Clostridia	Clostridiales	Lachnospiraceae	unclassified_Lachnospiraceae
OTU_413;size=213;	Bacteria	Firmicutes	Clostridia	Clostridiales	Ruminococcaceae	unclassified_Ruminococcaceae
OTU_414;size=139;	Bacteria	Actinobacteria	Actinobacteria	Actinomycetales	Glycomycetaceae	Stackebrandtia
OTU_415;size=335;	Bacteria	Firmicutes	Clostridia	Clostridiales	unclassified_Clostridiales	unclassified_Clostridiales
OTU_416;size=146;	Bacteria	Proteobacteria	Alphaproteobacteria	Rhizobiales	Rhizobiales_incertae_sedis	Phreatobacter
OTU_417;size=241;	Bacteria	Firmicutes	Clostridia	Clostridiales	Christensenellaceae	Christensenella
OTU_418;size=134;	Bacteria	Bacteroidetes	Bacteroidia	Bacteroidales	Porphyromonadaceae	Porphyromonas
OTU_419;size=202;	Bacteria	Firmicutes	Clostridia	Clostridiales	Ruminococcaceae	Butyricicoccus
OTU_420;size=142;	Bacteria	Firmicutes	Clostridia	Clostridiales	Ruminococcaceae	unclassified_Ruminococcaceae
OTU_421;size=243;	Bacteria	unclassified_Bacteria	unclassified_Bacteria	unclassified_Bacteria	unclassified_Bacteria	unclassified_Bacteria
OTU_422;size=1041;	Bacteria	Proteobacteria	Gammaproteobacteria	unclassified_Gammaproteobacteria	unclassified_Gammaproteobacteria	unclassified_Gammaproteobacteria
OTU_424;size=144;	Bacteria	Proteobacteria	Deltaproteobacteria	Desulfovibrionales	Desulfovibrionaceae	unclassified_Desulfovibrionaceae
OTU_425;size=189;	Bacteria	Firmicutes	Clostridia	Clostridiales	Clostridiaceae 1	Clostridium sensu stricto
OTU_426;size=220;	Bacteria	Firmicutes	Clostridia	Clostridiales	Ruminococcaceae	Clostridium IV
OTU_427;size=159;	Bacteria	Actinobacteria	Actinobacteria	Coriobacteriales	Coriobacteriaceae	unclassified_Coriobacteriaceae
OTU_428;size=127;	Bacteria	Actinobacteria	Actinobacteria	Actinomycetales	Streptomycetaceae	Streptomyces
OTU_429;size=131;	Bacteria	Bacteroidetes	Bacteroidia	Bacteroidales	Porphyromonadaceae	unclassified_"Porphyromonadaceae"
OTU_430;size=269;	Bacteria	unclassified_Bacteria	unclassified_Bacteria	unclassified_Bacteria	unclassified_Bacteria	unclassified_Bacteria
OTU_431;size=489;	Bacteria	Proteobacteria	Gammaproteobacteria	Enterobacteriales	Enterobacteriaceae	unclassified_Enterobacteriaceae
OTU_432;size=145;	Bacteria	Firmicutes	Clostridia	Clostridiales	Ruminococcaceae	unclassified_Ruminococcaceae
OTU_433;size=272;	Bacteria	Firmicutes	Clostridia	Clostridiales	unclassified_Clostridiales	unclassified_Clostridiales
OTU_434;size=4367;	Bacteria	Firmicutes	Clostridia	Clostridiales	Lachnospiraceae	unclassified_Lachnospiraceae
OTU_436;size=770;	Bacteria	Bacteroidetes	Bacteroidia	Bacteroidales	unclassified_"Bacteroidales"	unclassified_"Bacteroidales"
OTU_437;size=140;	Bacteria	Firmicutes	Clostridia	Clostridiales	unclassified_Clostridiales	unclassified_Clostridiales
OTU_439;size=123;	Bacteria	Actinobacteria	Actinobacteria	Actinomycetales	Corynebacteriaceae	Corynebacterium
OTU_440;size=123;	Bacteria	Actinobacteria	Actinobacteria	Actinomycetales	Nocardioidaceae	Nocardioides
OTU_441;size=132;	Bacteria	Bacteroidetes	Bacteroidia	Bacteroidales	Porphyromonadaceae	Butyricimonas
OTU_442;size=178;	Bacteria	Firmicutes	Clostridia	Clostridiales	Ruminococcaceae	unclassified_Ruminococcaceae
OTU_443;size=170;	Bacteria	Firmicutes	Clostridia	Clostridiales	Ruminococcaceae	Anaerotruncus
OTU_444;size=149;	Bacteria	Firmicutes	unclassified_Firmicutes	unclassified_Firmicutes	unclassified_Firmicutes	unclassified_Firmicutes
OTU_445;size=121;	Bacteria	Firmicutes	Clostridia	Clostridiales	unclassified_Clostridiales	unclassified_Clostridiales
OTU_446;size=1680;	Bacteria	Bacteroidetes	Bacteroidia	Bacteroidales	unclassified_"Bacteroidales"	unclassified_"Bacteroidales"
OTU_447;size=131;	Bacteria	Firmicutes	unclassified_Firmicutes	unclassified_Firmicutes	unclassified_Firmicutes	unclassified_Firmicutes
OTU_448;size=132;	Bacteria	unclassified_Bacteria	unclassified_Bacteria	unclassified_Bacteria	unclassified_Bacteria	unclassified_Bacteria
OTU_450;size=132;	Bacteria	Firmicutes	Clostridia	Clostridiales	Ruminococcaceae	unclassified_Ruminococcaceae
OTU_451;size=246;	Bacteria	Firmicutes	Clostridia	Clostridiales	Ruminococcaceae	Intestinimonas
OTU_452;size=151;	Bacteria	Firmicutes	Clostridia	Clostridiales	unclassified_Clostridiales	unclassified_Clostridiales
OTU_454;size=163;	Bacteria	Firmicutes	Erysipelotrichia	Erysipelotrichales	Erysipelotrichaceae	Clostridium XVIII
OTU_455;size=128;	Bacteria	Proteobacteria	Betaproteobacteria	Burkholderiales	unclassified_Burkholderiales	unclassified_Burkholderiales
OTU_456;size=139;	Archaea	Euryarchaeota	Methanobacteria	Methanobacteriales	Methanobacteriaceae	Methanosphaera
OTU_457;size=113;	Bacteria	Proteobacteria	Betaproteobacteria	Burkholderiales	Burkholderiaceae	Ralstonia
OTU_458;size=110;	Bacteria	unclassified_Bacteria	unclassified_Bacteria	unclassified_Bacteria	unclassified_Bacteria	unclassified_Bacteria
OTU_459;size=9510;	Bacteria	Bacteroidetes	Bacteroidia	Bacteroidales	Bacteroidaceae	Bacteroides
OTU_461;size=106;	Archaea	Euryarchaeota	Thermoplasmata	Methanomassiliicoccales	Methanomassiliicoccaceae	Methanomassiliicoccus
OTU_462;size=9094;	Bacteria	Firmicutes	Clostridia	Clostridiales	Lachnospiraceae	unclassified_Lachnospiraceae
OTU_463;size=105;	Bacteria	Cyanobacteria/Chloroplast	Chloroplast	unclassified_Chloroplast	Chloroplast	Chlorophyta
OTU_464;size=158;	Bacteria	Actinobacteria	Actinobacteria	Actinomycetales	Micrococcaceae	Rothia
OTU_465;size=294;	Bacteria	Firmicutes	Clostridia	Clostridiales	Ruminococcaceae	Clostridium IV
OTU_466;size=126;	Bacteria	Firmicutes	Clostridia	Clostridiales	unclassified_Clostridiales	unclassified_Clostridiales
OTU_467;size=112;	Bacteria	Firmicutes	Erysipelotrichia	Erysipelotrichales	Erysipelotrichaceae	Coprobacillus
OTU_468;size=131;	Bacteria	Firmicutes	Clostridia	Clostridiales	unclassified_Clostridiales	unclassified_Clostridiales
OTU_469;size=141;	Bacteria	Firmicutes	Clostridia	Clostridiales	Ruminococcaceae	Anaerofilum
OTU_471;size=137;	Bacteria	Firmicutes	Clostridia	Clostridiales	Ruminococcaceae	unclassified_Ruminococcaceae
OTU_472;size=308;	Bacteria	Firmicutes	Clostridia	Clostridiales	unclassified_Clostridiales	unclassified_Clostridiales
OTU_473;size=140;	Bacteria	Firmicutes	Clostridia	Clostridiales	unclassified_Clostridiales	unclassified_Clostridiales
OTU_475;size=2667;	Bacteria	Firmicutes	Clostridia	Clostridiales	Lachnospiraceae	unclassified_Lachnospiraceae
OTU_476;size=108;	Bacteria	Firmicutes	Clostridia	Clostridiales	unclassified_Clostridiales	unclassified_Clostridiales
OTU_477;size=159;	Bacteria	Firmicutes	Clostridia	Clostridiales	Ruminococcaceae	unclassified_Ruminococcaceae
OTU_478;size=98;	Bacteria	Firmicutes	Erysipelotrichia	Erysipelotrichales	Erysipelotrichaceae	Clostridium XVIII
OTU_479;size=117;	Bacteria	Firmicutes	unclassified_Firmicutes	unclassified_Firmicutes	unclassified_Firmicutes	unclassified_Firmicutes
OTU_480;size=146;	Bacteria	Firmicutes	Erysipelotrichia	Erysipelotrichales	Erysipelotrichaceae	Faecalicoccus
OTU_481;size=123;	Bacteria	unclassified_Bacteria	unclassified_Bacteria	unclassified_Bacteria	unclassified_Bacteria	unclassified_Bacteria
OTU_483;size=105;	Bacteria	Verrucomicrobia	Opitutae	unclassified_Opitutae	unclassified_Opitutae	unclassified_Opitutae
OTU_484;size=109;	Bacteria	Proteobacteria	Gammaproteobacteria	Aeromonadales	Succinivibrionaceae	Succinatimonas
OTU_485;size=191;	Bacteria	Firmicutes	Clostridia	Clostridiales	Ruminococcaceae	Clostridium IV
OTU_486;size=100;	Bacteria	Bacteroidetes	Bacteroidia	Bacteroidales	Porphyromonadaceae	unclassified_"Porphyromonadaceae"
OTU_487;size=161;	Bacteria	Firmicutes	Clostridia	Clostridiales	unclassified_Clostridiales	unclassified_Clostridiales
OTU_488;size=162;	Bacteria	Firmicutes	Clostridia	Clostridiales	Ruminococcaceae	unclassified_Ruminococcaceae
OTU_489;size=3109;	Bacteria	Firmicutes	Clostridia	Clostridiales	unclassified_Clostridiales	unclassified_Clostridiales
OTU_490;size=194;	Bacteria	Firmicutes	unclassified_Firmicutes	unclassified_Firmicutes	unclassified_Firmicutes	unclassified_Firmicutes
OTU_491;size=364;	Bacteria	Firmicutes	Clostridia	Clostridiales	Ruminococcaceae	Oscillibacter
OTU_492;size=337;	Bacteria	Proteobacteria	Deltaproteobacteria	Desulfovibrionales	Desulfovibrionaceae	unclassified_Desulfovibrionaceae
OTU_493;size=3867;	Bacteria	Firmicutes	Clostridia	Clostridiales	Lachnospiraceae	unclassified_Lachnospiraceae
OTU_495;size=125;	Bacteria	Firmicutes	Clostridia	Clostridiales	Ruminococcaceae	Clostridium IV
OTU_496;size=106;	Bacteria	unclassified_Bacteria	unclassified_Bacteria	unclassified_Bacteria	unclassified_Bacteria	unclassified_Bacteria
OTU_497;size=104;	Bacteria	Actinobacteria	Actinobacteria	Coriobacteriales	Coriobacteriaceae	Olsenella
OTU_498;size=290;	Bacteria	Firmicutes	Clostridia	Clostridiales	unclassified_Clostridiales	unclassified_Clostridiales
OTU_499;size=93;	Bacteria	Firmicutes	unclassified_Firmicutes	unclassified_Firmicutes	unclassified_Firmicutes	unclassified_Firmicutes
OTU_500;size=99;	Bacteria	Firmicutes	Clostridia	Clostridiales	Ruminococcaceae	unclassified_Ruminococcaceae
OTU_501;size=99;	Bacteria	Firmicutes	unclassified_Firmicutes	unclassified_Firmicutes	unclassified_Firmicutes	unclassified_Firmicutes
OTU_502;size=143;	Bacteria	Firmicutes	Clostridia	Clostridiales	Ruminococcaceae	unclassified_Ruminococcaceae
OTU_503;size=161;	Bacteria	Proteobacteria	Deltaproteobacteria	Desulfovibrionales	Desulfovibrionaceae	unclassified_Desulfovibrionaceae
OTU_504;size=107;	Bacteria	Firmicutes	Clostridia	Clostridiales	unclassified_Clostridiales	unclassified_Clostridiales
OTU_505;size=88;	Bacteria	Actinobacteria	Actinobacteria	Coriobacteriales	Coriobacteriaceae	unclassified_Coriobacteriaceae
OTU_506;size=103;	Bacteria	Firmicutes	Clostridia	Clostridiales	Ruminococcaceae	unclassified_Ruminococcaceae
OTU_507;size=99;	Bacteria	Firmicutes	Clostridia	Clostridiales	Ruminococcaceae	Anaerotruncus
OTU_508;size=561;	Bacteria	Actinobacteria	Actinobacteria	Actinomycetales	Actinomycetaceae	Actinomyces
OTU_509;size=89;	Bacteria	Bacteroidetes	Bacteroidia	Bacteroidales	Porphyromonadaceae	Butyricimonas
OTU_510;size=159;	Bacteria	Bacteroidetes	Bacteroidia	Bacteroidales	Bacteroidaceae	Bacteroides
OTU_511;size=98;	Bacteria	unclassified_Bacteria	unclassified_Bacteria	unclassified_Bacteria	unclassified_Bacteria	unclassified_Bacteria
OTU_512;size=131;	Bacteria	Firmicutes	Clostridia	Clostridiales	Ruminococcaceae	unclassified_Ruminococcaceae
OTU_513;size=83;	Bacteria	Firmicutes	Clostridia	Clostridiales	unclassified_Clostridiales	unclassified_Clostridiales
OTU_514;size=1666;	Bacteria	Firmicutes	Clostridia	Clostridiales	Ruminococcaceae	Butyricicoccus
OTU_516;size=92;	Bacteria	Firmicutes	Clostridia	Clostridiales	unclassified_Clostridiales	unclassified_Clostridiales
OTU_517;size=96;	Bacteria	Firmicutes	Clostridia	Clostridiales	unclassified_Clostridiales	unclassified_Clostridiales
OTU_518;size=156;	Bacteria	Actinobacteria	Actinobacteria	Actinomycetales	Microbacteriaceae	Microbacterium
OTU_519;size=180;	Bacteria	unclassified_Bacteria	unclassified_Bacteria	unclassified_Bacteria	unclassified_Bacteria	unclassified_Bacteria
OTU_520;size=220;	Bacteria	Actinobacteria	Actinobacteria	Actinomycetales	Actinomycetaceae	Actinomyces
OTU_521;size=166;	Bacteria	Firmicutes	Clostridia	Clostridiales	unclassified_Clostridiales	unclassified_Clostridiales
OTU_522;size=95;	Bacteria	Bacteroidetes	Bacteroidia	Bacteroidales	Porphyromonadaceae	Butyricimonas
OTU_523;size=189;	Bacteria	Firmicutes	Clostridia	Clostridiales	Eubacteriaceae	unclassified_Eubacteriaceae
OTU_524;size=75;	Bacteria	Actinobacteria	Actinobacteria	Actinomycetales	Propionibacteriaceae	Propionibacterium
OTU_525;size=113;	Bacteria	Firmicutes	Clostridia	Clostridiales	Ruminococcaceae	Intestinimonas
OTU_526;size=700;	Bacteria	Bacteroidetes	Bacteroidia	Bacteroidales	Prevotellaceae	Paraprevotella
OTU_527;size=94;	Bacteria	Synergistetes	Synergistia	Synergistales	Synergistaceae	Cloacibacillus
OTU_528;size=135;	Bacteria	Firmicutes	Bacilli	Lactobacillales	Carnobacteriaceae	Granulicatella
OTU_529;size=86;	Bacteria	Firmicutes	Clostridia	Clostridiales	unclassified_Clostridiales	unclassified_Clostridiales
OTU_530;size=78;	Bacteria	Bacteroidetes	Bacteroidia	Bacteroidales	Rikenellaceae	Alistipes
OTU_531;size=95;	Bacteria	Firmicutes	Clostridia	Clostridiales	Ruminococcaceae	unclassified_Ruminococcaceae
OTU_532;size=83;	Bacteria	Firmicutes	Clostridia	Clostridiales	Ruminococcaceae	unclassified_Ruminococcaceae
OTU_533;size=921;	Bacteria	Bacteroidetes	Bacteroidia	Bacteroidales	Prevotellaceae	Prevotella
OTU_534;size=179;	Bacteria	Bacteroidetes	Bacteroidia	Bacteroidales	Bacteroidaceae	Bacteroides
OTU_535;size=72;	Bacteria	Firmicutes	Clostridia	Clostridiales	Clostridiales_Incertae Sedis XI	Anaerococcus
OTU_536;size=88;	Bacteria	Bacteroidetes	Bacteroidia	Bacteroidales	Prevotellaceae	Prevotella
OTU_537;size=97;	Bacteria	Firmicutes	Clostridia	Clostridiales	Ruminococcaceae	Hydrogenoanaerobacterium
OTU_538;size=3818;	Bacteria	Bacteroidetes	Bacteroidia	Bacteroidales	Bacteroidaceae	Bacteroides
OTU_539;size=79;	Bacteria	Firmicutes	Clostridia	Clostridiales	Ruminococcaceae	unclassified_Ruminococcaceae
OTU_540;size=170;	Bacteria	Firmicutes	Clostridia	Clostridiales	unclassified_Clostridiales	unclassified_Clostridiales
OTU_542;size=79;	Bacteria	Actinobacteria	Actinobacteria	Coriobacteriales	Coriobacteriaceae	unclassified_Coriobacteriaceae
OTU_543;size=205;	Bacteria	Firmicutes	Clostridia	Clostridiales	Ruminococcaceae	unclassified_Ruminococcaceae
OTU_544;size=87;	Bacteria	Firmicutes	unclassified_Firmicutes	unclassified_Firmicutes	unclassified_Firmicutes	unclassified_Firmicutes
OTU_545;size=82;	Bacteria	Firmicutes	Clostridia	Clostridiales	Ruminococcaceae	unclassified_Ruminococcaceae
OTU_546;size=2593;	Bacteria	Firmicutes	Clostridia	Clostridiales	Lachnospiraceae	unclassified_Lachnospiraceae
OTU_547;size=94;	Bacteria	Actinobacteria	Actinobacteria	Coriobacteriales	Coriobacteriaceae	Olsenella
OTU_548;size=94;	Bacteria	Firmicutes	Clostridia	Clostridiales	Peptoniphilaceae	Peptoniphilus
OTU_549;size=1616;	Bacteria	Bacteroidetes	Bacteroidia	Bacteroidales	Bacteroidaceae	Bacteroides
OTU_550;size=262;	Bacteria	Bacteroidetes	Bacteroidia	Bacteroidales	Prevotellaceae	unclassified_"Prevotellaceae"
OTU_551;size=63;	Bacteria	Firmicutes	Clostridia	Clostridiales	unclassified_Clostridiales	unclassified_Clostridiales
OTU_552;size=270;	Bacteria	Firmicutes	Clostridia	Clostridiales	Lachnospiraceae	unclassified_Lachnospiraceae
OTU_553;size=68;	Bacteria	Firmicutes	Clostridia	Clostridiales	Ruminococcaceae	unclassified_Ruminococcaceae
OTU_554;size=155;	Bacteria	Firmicutes	Clostridia	Clostridiales	Peptococcaceae 1	Peptococcus
OTU_555;size=79;	Bacteria	Firmicutes	Clostridia	Clostridiales	Ruminococcaceae	unclassified_Ruminococcaceae
OTU_556;size=79;	Bacteria	Proteobacteria	Alphaproteobacteria	Sphingomonadales	Sphingomonadaceae	Sphingomonas
OTU_557;size=113;	Bacteria	Firmicutes	Clostridia	Clostridiales	Ruminococcaceae	unclassified_Ruminococcaceae
OTU_558;size=440;	Bacteria	Bacteroidetes	Bacteroidia	Bacteroidales	unclassified_"Bacteroidales"	unclassified_"Bacteroidales"
OTU_559;size=74;	Bacteria	Firmicutes	Clostridia	Clostridiales	Ruminococcaceae	unclassified_Ruminococcaceae
OTU_560;size=65;	Bacteria	Firmicutes	Clostridia	Clostridiales	Ruminococcaceae	unclassified_Ruminococcaceae
OTU_561;size=69;	Bacteria	unclassified_Bacteria	unclassified_Bacteria	unclassified_Bacteria	unclassified_Bacteria	unclassified_Bacteria
OTU_562;size=128;	Bacteria	Firmicutes	Clostridia	Clostridiales	Lachnospiraceae	Clostridium XlVb
OTU_563;size=84;	Bacteria	Firmicutes	Clostridia	Clostridiales	Ruminococcaceae	unclassified_Ruminococcaceae
OTU_564;size=94;	Bacteria	Actinobacteria	Actinobacteria	Coriobacteriales	Coriobacteriaceae	Gordonibacter
OTU_565;size=624;	Bacteria	Bacteroidetes	Bacteroidia	Bacteroidales	Prevotellaceae	Prevotella
OTU_566;size=69;	Bacteria	Firmicutes	Clostridia	Clostridiales	Ruminococcaceae	unclassified_Ruminococcaceae
OTU_567;size=75;	Bacteria	Actinobacteria	Actinobacteria	Coriobacteriales	Coriobacteriaceae	Olsenella
OTU_568;size=255;	Bacteria	Firmicutes	Clostridia	Clostridiales	Ruminococcaceae	Oscillibacter
OTU_569;size=121;	Bacteria	Bacteroidetes	Bacteroidia	Bacteroidales	unclassified_"Bacteroidales"	unclassified_"Bacteroidales"
OTU_570;size=56;	Bacteria	Firmicutes	unclassified_Firmicutes	unclassified_Firmicutes	unclassified_Firmicutes	unclassified_Firmicutes
OTU_571;size=63;	Bacteria	Actinobacteria	Actinobacteria	Actinomycetales	Micrococcaceae	Rothia
OTU_572;size=862;	Bacteria	Firmicutes	unclassified_Firmicutes	unclassified_Firmicutes	unclassified_Firmicutes	unclassified_Firmicutes
OTU_573;size=121;	Bacteria	Bacteroidetes	Bacteroidia	Bacteroidales	Prevotellaceae	unclassified_"Prevotellaceae"
OTU_574;size=1991;	Bacteria	Firmicutes	Clostridia	Clostridiales	Lachnospiraceae	unclassified_Lachnospiraceae
OTU_575;size=59;	Bacteria	Firmicutes	Clostridia	Clostridiales	unclassified_Clostridiales	unclassified_Clostridiales
OTU_576;size=72;	Bacteria	Firmicutes	Clostridia	Clostridiales	Ruminococcaceae	unclassified_Ruminococcaceae
OTU_577;size=86;	Bacteria	Firmicutes	Clostridia	Clostridiales	Ruminococcaceae	unclassified_Ruminococcaceae
OTU_578;size=59;	Bacteria	Firmicutes	Clostridia	Clostridiales	Clostridiales_Incertae Sedis XI	Finegoldia
OTU_579;size=54;	Bacteria	Proteobacteria	Alphaproteobacteria	Rhizobiales	Methylobacteriaceae	Microvirga
OTU_580;size=70;	Bacteria	Firmicutes	Clostridia	Clostridiales	Peptostreptococcaceae	Peptostreptococcus
OTU_581;size=54;	Bacteria	Actinobacteria	Actinobacteria	Coriobacteriales	Coriobacteriaceae	Atopobium
OTU_582;size=63;	Bacteria	Firmicutes	Clostridia	Clostridiales	Ruminococcaceae	unclassified_Ruminococcaceae
OTU_584;size=6245;	Bacteria	Firmicutes	Clostridia	Clostridiales	Lachnospiraceae	unclassified_Lachnospiraceae
OTU_585;size=55;	Bacteria	Firmicutes	unclassified_Firmicutes	unclassified_Firmicutes	unclassified_Firmicutes	unclassified_Firmicutes
OTU_586;size=52;	Bacteria	Actinobacteria	Actinobacteria	Coriobacteriales	Coriobacteriaceae	Olsenella
OTU_587;size=82;	Bacteria	Firmicutes	Clostridia	Clostridiales	Ruminococcaceae	unclassified_Ruminococcaceae
OTU_588;size=55;	Bacteria	Lentisphaerae	Lentisphaeria	Victivallales	Victivallaceae	Victivallis
OTU_589;size=49;	Bacteria	Firmicutes	Clostridia	Clostridiales	unclassified_Clostridiales	unclassified_Clostridiales
OTU_590;size=1438;	Bacteria	Bacteroidetes	Bacteroidia	Bacteroidales	Bacteroidaceae	Bacteroides
OTU_591;size=104;	Bacteria	Firmicutes	Clostridia	Clostridiales	unclassified_Clostridiales	unclassified_Clostridiales
OTU_592;size=94;	Bacteria	Bacteroidetes	Bacteroidia	Bacteroidales	Bacteroidaceae	Bacteroides
OTU_593;size=73;	Bacteria	Firmicutes	Clostridia	Clostridiales	Ruminococcaceae	unclassified_Ruminococcaceae
OTU_594;size=53;	Bacteria	Firmicutes	unclassified_Firmicutes	unclassified_Firmicutes	unclassified_Firmicutes	unclassified_Firmicutes
OTU_595;size=157;	Bacteria	Firmicutes	Clostridia	Clostridiales	Ruminococcaceae	unclassified_Ruminococcaceae
OTU_596;size=5922;	Bacteria	Actinobacteria	Actinobacteria	Bifidobacteriales	Bifidobacteriaceae	Bifidobacterium
OTU_598;size=58;	Bacteria	Firmicutes	Clostridia	Clostridiales	unclassified_Clostridiales	unclassified_Clostridiales
OTU_599;size=77;	Bacteria	Firmicutes	Clostridia	Clostridiales	Ruminococcaceae	unclassified_Ruminococcaceae
OTU_600;size=480;	Bacteria	Bacteroidetes	unclassified_"Bacteroidetes"	unclassified_"Bacteroidetes"	unclassified_"Bacteroidetes"	unclassified_"Bacteroidetes"
OTU_601;size=50;	Bacteria	Firmicutes	Clostridia	Clostridiales	Ruminococcaceae	Clostridium IV
OTU_602;size=48;	Bacteria	Bacteroidetes	unclassified_"Bacteroidetes"	unclassified_"Bacteroidetes"	unclassified_"Bacteroidetes"	unclassified_"Bacteroidetes"
OTU_603;size=87;	Bacteria	Firmicutes	Clostridia	Clostridiales	Peptoniphilaceae	Peptoniphilus
OTU_604;size=47;	Bacteria	Firmicutes	Clostridia	Clostridiales	unclassified_Clostridiales	unclassified_Clostridiales
OTU_605;size=227;	Bacteria	Bacteroidetes	Bacteroidia	Bacteroidales	unclassified_"Bacteroidales"	unclassified_"Bacteroidales"
OTU_606;size=57;	Bacteria	unclassified_Bacteria	unclassified_Bacteria	unclassified_Bacteria	unclassified_Bacteria	unclassified_Bacteria
OTU_607;size=47;	Bacteria	Actinobacteria	Actinobacteria	Actinomycetales	Pseudonocardiaceae	Pseudonocardia
OTU_608;size=53;	Bacteria	Actinobacteria	Actinobacteria	Bifidobacteriales	Bifidobacteriaceae	Scardovia
OTU_610;size=52;	Bacteria	unclassified_Bacteria	unclassified_Bacteria	unclassified_Bacteria	unclassified_Bacteria	unclassified_Bacteria
OTU_612;size=60;	Bacteria	Firmicutes	Clostridia	Clostridiales	Clostridiaceae 1	Clostridium sensu stricto
OTU_613;size=91;	Bacteria	Firmicutes	Clostridia	Clostridiales	Ruminococcaceae	unclassified_Ruminococcaceae
OTU_614;size=58;	Bacteria	Firmicutes	Clostridia	Clostridiales	unclassified_Clostridiales	unclassified_Clostridiales
OTU_615;size=51;	Bacteria	Firmicutes	Clostridia	Clostridiales	Ruminococcaceae	unclassified_Ruminococcaceae
OTU_616;size=43;	Bacteria	Firmicutes	Clostridia	Clostridiales	unclassified_Clostridiales	unclassified_Clostridiales
OTU_617;size=69;	Bacteria	Firmicutes	Bacilli	Bacillales	Bacillales_Incertae Sedis XI	Gemella
OTU_618;size=43;	Bacteria	Proteobacteria	Betaproteobacteria	Burkholderiales	Comamonadaceae	Pelomonas
OTU_619;size=43;	Bacteria	Candidatus Saccharibacteria	unclassified_Candidatus Saccharibacteria	unclassified_Candidatus Saccharibacteria	unclassified_Candidatus Saccharibacteria	Saccharibacteria_genera_incertae_sedis
OTU_620;size=42;	Bacteria	Firmicutes	unclassified_Firmicutes	unclassified_Firmicutes	unclassified_Firmicutes	unclassified_Firmicutes
OTU_621;size=260;	Bacteria	Bacteroidetes	Bacteroidia	Bacteroidales	Bacteroidaceae	Bacteroides
OTU_622;size=41;	Bacteria	Firmicutes	unclassified_Firmicutes	unclassified_Firmicutes	unclassified_Firmicutes	unclassified_Firmicutes
OTU_623;size=56;	Bacteria	Firmicutes	Bacilli	Lactobacillales	Lactobacillaceae	Lactobacillus
OTU_624;size=2612;	Bacteria	Firmicutes	Clostridia	Clostridiales	Ruminococcaceae	Faecalibacterium
OTU_625;size=56;	Bacteria	Firmicutes	unclassified_Firmicutes	unclassified_Firmicutes	unclassified_Firmicutes	unclassified_Firmicutes
OTU_626;size=66;	Bacteria	Firmicutes	Clostridia	Clostridiales	unclassified_Clostridiales	unclassified_Clostridiales
OTU_627;size=76;	Bacteria	Firmicutes	Clostridia	Clostridiales	Ruminococcaceae	unclassified_Ruminococcaceae
OTU_628;size=46;	Bacteria	Firmicutes	unclassified_Firmicutes	unclassified_Firmicutes	unclassified_Firmicutes	unclassified_Firmicutes
OTU_629;size=278;	Bacteria	Proteobacteria	Gammaproteobacteria	Aeromonadales	Succinivibrionaceae	Succinivibrio
OTU_630;size=40;	Bacteria	Firmicutes	Clostridia	Clostridiales	unclassified_Clostridiales	unclassified_Clostridiales
OTU_631;size=66;	Bacteria	Firmicutes	Clostridia	Clostridiales	Ruminococcaceae	unclassified_Ruminococcaceae
OTU_632;size=71;	Bacteria	Firmicutes	Clostridia	Clostridiales	Ruminococcaceae	unclassified_Ruminococcaceae
OTU_633;size=49;	Bacteria	unclassified_Bacteria	unclassified_Bacteria	unclassified_Bacteria	unclassified_Bacteria	unclassified_Bacteria
OTU_634;size=49;	Bacteria	Firmicutes	Clostridia	Clostridiales	Ruminococcaceae	unclassified_Ruminococcaceae
OTU_635;size=752;	Bacteria	Firmicutes	Clostridia	Clostridiales	Lachnospiraceae	unclassified_Lachnospiraceae
OTU_636;size=60;	Bacteria	Actinobacteria	Actinobacteria	Actinomycetales	unclassified_Actinomycetales	unclassified_Actinomycetales
OTU_637;size=39;	Bacteria	Bacteroidetes	Bacteroidia	Bacteroidales	unclassified_"Bacteroidales"	unclassified_"Bacteroidales"
OTU_638;size=76;	Bacteria	Proteobacteria	Betaproteobacteria	Burkholderiales	Sutterellaceae	Sutterella
OTU_639;size=52;	Bacteria	unclassified_Bacteria	unclassified_Bacteria	unclassified_Bacteria	unclassified_Bacteria	unclassified_Bacteria
OTU_640;size=72;	Bacteria	Firmicutes	Clostridia	Clostridiales	Ruminococcaceae	unclassified_Ruminococcaceae
OTU_641;size=44;	Bacteria	Firmicutes	Clostridia	Clostridiales	unclassified_Clostridiales	unclassified_Clostridiales
OTU_642;size=154;	Bacteria	Firmicutes	Negativicutes	Selenomonadales	Veillonellaceae	Megasphaera
OTU_643;size=42;	Bacteria	Cyanobacteria/Chloroplast	Chloroplast	unclassified_Chloroplast	Chloroplast	unclassified_Chloroplast
OTU_644;size=41;	Bacteria	Firmicutes	Clostridia	Clostridiales	Ruminococcaceae	unclassified_Ruminococcaceae
OTU_646;size=98;	Bacteria	Firmicutes	Negativicutes	Selenomonadales	Veillonellaceae	Dialister
OTU_647;size=37;	Bacteria	Firmicutes	Clostridia	Clostridiales	Ruminococcaceae	unclassified_Ruminococcaceae
OTU_648;size=515;	Bacteria	Firmicutes	unclassified_Firmicutes	unclassified_Firmicutes	unclassified_Firmicutes	unclassified_Firmicutes
OTU_649;size=49;	Bacteria	Firmicutes	Clostridia	Clostridiales	unclassified_Clostridiales	unclassified_Clostridiales
OTU_650;size=48;	Bacteria	Firmicutes	Clostridia	Clostridiales	Lachnospiraceae	unclassified_Lachnospiraceae
OTU_651;size=135;	Bacteria	Proteobacteria	Gammaproteobacteria	Aeromonadales	Succinivibrionaceae	Succinivibrio
OTU_652;size=38;	Bacteria	Actinobacteria	Actinobacteria	Coriobacteriales	Coriobacteriaceae	unclassified_Coriobacteriaceae
OTU_653;size=41;	Bacteria	unclassified_Bacteria	unclassified_Bacteria	unclassified_Bacteria	unclassified_Bacteria	unclassified_Bacteria
OTU_654;size=47;	Bacteria	Firmicutes	Clostridia	Clostridiales	unclassified_Clostridiales	unclassified_Clostridiales
OTU_655;size=51;	Bacteria	Proteobacteria	Deltaproteobacteria	Desulfovibrionales	Desulfovibrionaceae	unclassified_Desulfovibrionaceae
OTU_656;size=34;	Bacteria	Firmicutes	Clostridia	Clostridiales	unclassified_Clostridiales	unclassified_Clostridiales
OTU_657;size=281;	Bacteria	Bacteroidetes	Bacteroidia	Bacteroidales	Prevotellaceae	Prevotella
OTU_658;size=34;	Bacteria	Actinobacteria	Actinobacteria	Actinomycetales	Corynebacteriaceae	Corynebacterium
OTU_660;size=38;	Bacteria	Firmicutes	Clostridia	Clostridiales	Ruminococcaceae	unclassified_Ruminococcaceae
OTU_661;size=64;	Bacteria	Actinobacteria	Actinobacteria	Coriobacteriales	Coriobacteriaceae	unclassified_Coriobacteriaceae
OTU_662;size=37;	Bacteria	Proteobacteria	Epsilonproteobacteria	Campylobacterales	Campylobacteraceae	Campylobacter
OTU_663;size=35;	Bacteria	Bacteroidetes	unclassified_"Bacteroidetes"	unclassified_"Bacteroidetes"	unclassified_"Bacteroidetes"	unclassified_"Bacteroidetes"
OTU_664;size=74;	Bacteria	Firmicutes	Clostridia	Clostridiales	Lachnospiraceae	Anaerostipes
OTU_665;size=62;	Bacteria	Firmicutes	Clostridia	Clostridiales	Ruminococcaceae	unclassified_Ruminococcaceae
OTU_666;size=53;	Bacteria	Firmicutes	Clostridia	Clostridiales	Ruminococcaceae	unclassified_Ruminococcaceae
OTU_667;size=35;	Bacteria	unclassified_Bacteria	unclassified_Bacteria	unclassified_Bacteria	unclassified_Bacteria	unclassified_Bacteria
OTU_668;size=98;	Bacteria	Firmicutes	Bacilli	Lactobacillales	Lactobacillaceae	Lactobacillus
OTU_669;size=182;	Bacteria	Firmicutes	Negativicutes	Selenomonadales	Veillonellaceae	Veillonella
OTU_670;size=51;	Bacteria	Firmicutes	Clostridia	Clostridiales	Ruminococcaceae	unclassified_Ruminococcaceae
OTU_671;size=81;	Bacteria	Firmicutes	Clostridia	Clostridiales	Lachnospiraceae	unclassified_Lachnospiraceae
OTU_672;size=4088;	Bacteria	Firmicutes	Clostridia	Clostridiales	Lachnospiraceae	unclassified_Lachnospiraceae
OTU_673;size=1028;	Bacteria	Firmicutes	Clostridia	Clostridiales	Lachnospiraceae	unclassified_Lachnospiraceae
OTU_674;size=402;	Bacteria	Bacteroidetes	Bacteroidia	Bacteroidales	Prevotellaceae	Prevotella
OTU_677;size=38;	Bacteria	Firmicutes	Clostridia	Clostridiales	Peptoniphilaceae	Peptoniphilus
OTU_678;size=204;	Bacteria	Firmicutes	Clostridia	Clostridiales	Lachnospiraceae	unclassified_Lachnospiraceae
OTU_679;size=411;	Bacteria	Bacteroidetes	Bacteroidia	Bacteroidales	Prevotellaceae	unclassified_"Prevotellaceae"
OTU_680;size=43;	Bacteria	Firmicutes	Clostridia	Clostridiales	Ruminococcaceae	Clostridium IV
OTU_681;size=35;	Bacteria	Firmicutes	Clostridia	Clostridiales	Ruminococcaceae	unclassified_Ruminococcaceae
OTU_682;size=49;	Bacteria	Firmicutes	Clostridia	Clostridiales	Ruminococcaceae	Clostridium IV
OTU_683;size=54;	Bacteria	Firmicutes	unclassified_Firmicutes	unclassified_Firmicutes	unclassified_Firmicutes	unclassified_Firmicutes
OTU_684;size=287;	Bacteria	Firmicutes	Clostridia	Clostridiales	Lachnospiraceae	unclassified_Lachnospiraceae
OTU_685;size=220;	Bacteria	Bacteroidetes	Bacteroidia	Bacteroidales	Prevotellaceae	Alloprevotella
OTU_686;size=3973;	Bacteria	Firmicutes	Clostridia	Clostridiales	Lachnospiraceae	Lachnospiracea_incertae_sedis
OTU_687;size=41;	Bacteria	Firmicutes	Clostridia	Clostridiales	unclassified_Clostridiales	unclassified_Clostridiales
OTU_688;size=80;	Bacteria	Firmicutes	Clostridia	Clostridiales	Lachnospiraceae	unclassified_Lachnospiraceae
OTU_689;size=76;	Bacteria	Firmicutes	Clostridia	unclassified_Clostridia	unclassified_Clostridia	unclassified_Clostridia
OTU_692;size=37;	Bacteria	Firmicutes	Clostridia	Clostridiales	Ruminococcaceae	unclassified_Ruminococcaceae
OTU_694;size=37;	Bacteria	Firmicutes	Clostridia	Clostridiales	Ruminococcaceae	Clostridium IV
OTU_695;size=31;	Bacteria	unclassified_Bacteria	unclassified_Bacteria	unclassified_Bacteria	unclassified_Bacteria	unclassified_Bacteria
OTU_696;size=238;	Bacteria	Firmicutes	Clostridia	Clostridiales	Ruminococcaceae	unclassified_Ruminococcaceae
OTU_697;size=29;	Bacteria	Proteobacteria	Epsilonproteobacteria	Campylobacterales	Campylobacteraceae	Campylobacter
OTU_698;size=421;	Bacteria	Bacteroidetes	Bacteroidia	Bacteroidales	Prevotellaceae	unclassified_"Prevotellaceae"
OTU_699;size=267;	Bacteria	unclassified_Bacteria	unclassified_Bacteria	unclassified_Bacteria	unclassified_Bacteria	unclassified_Bacteria
OTU_700;size=28;	Bacteria	Bacteroidetes	Bacteroidia	Bacteroidales	Marinilabiliaceae	unclassified_Marinilabiliaceae
OTU_701;size=781;	Bacteria	Firmicutes	Clostridia	Clostridiales	Lachnospiraceae	unclassified_Lachnospiraceae
OTU_702;size=35;	Bacteria	Verrucomicrobia	Opitutae	Puniceicoccales	Puniceicoccaceae	unclassified_Puniceicoccaceae
OTU_703;size=29;	Bacteria	Firmicutes	Clostridia	Clostridiales	Lachnospiraceae	Clostridium XlVb
OTU_704;size=27;	Bacteria	Synergistetes	Synergistia	Synergistales	Synergistaceae	Pyramidobacter
OTU_705;size=45;	Bacteria	Firmicutes	Clostridia	Clostridiales	Ruminococcaceae	Oscillibacter
OTU_707;size=57;	Bacteria	Firmicutes	Clostridia	Clostridiales	Ruminococcaceae	unclassified_Ruminococcaceae
OTU_708;size=1264;	Bacteria	Firmicutes	Clostridia	Clostridiales	Lachnospiraceae	unclassified_Lachnospiraceae
OTU_711;size=61;	Bacteria	Firmicutes	Clostridia	Clostridiales	unclassified_Clostridiales	unclassified_Clostridiales
OTU_712;size=29;	Bacteria	Firmicutes	Bacilli	Lactobacillales	Streptococcaceae	Streptococcus
OTU_713;size=40;	Bacteria	Firmicutes	Clostridia	Clostridiales	Ruminococcaceae	Clostridium IV
OTU_714;size=30;	Bacteria	Firmicutes	Bacilli	Lactobacillales	Lactobacillaceae	Lactobacillus
OTU_716;size=26;	Bacteria	Deinococcus-Thermus	Deinococci	Deinococcales	Deinococcaceae	Deinococcus
OTU_717;size=30;	Bacteria	Firmicutes	Clostridia	Clostridiales	Lachnospiraceae	unclassified_Lachnospiraceae
OTU_720;size=61;	Bacteria	Firmicutes	Clostridia	Clostridiales	Ruminococcaceae	unclassified_Ruminococcaceae
OTU_721;size=107;	Bacteria	Bacteroidetes	Bacteroidia	Bacteroidales	Prevotellaceae	unclassified_"Prevotellaceae"
OTU_722;size=127;	Bacteria	Firmicutes	Clostridia	Clostridiales	Lachnospiraceae	unclassified_Lachnospiraceae
OTU_723;size=27;	Bacteria	Firmicutes	Clostridia	unclassified_Clostridia	unclassified_Clostridia	unclassified_Clostridia
OTU_724;size=28;	Bacteria	unclassified_Bacteria	unclassified_Bacteria	unclassified_Bacteria	unclassified_Bacteria	unclassified_Bacteria
OTU_725;size=3353;	Bacteria	Bacteroidetes	Bacteroidia	Bacteroidales	Bacteroidaceae	Bacteroides
OTU_726;size=30;	Bacteria	Firmicutes	Clostridia	Clostridiales	unclassified_Clostridiales	unclassified_Clostridiales
OTU_727;size=40;	Bacteria	Firmicutes	Clostridia	Clostridiales	unclassified_Clostridiales	unclassified_Clostridiales
OTU_728;size=47;	Bacteria	unclassified_Bacteria	unclassified_Bacteria	unclassified_Bacteria	unclassified_Bacteria	unclassified_Bacteria
OTU_729;size=30;	Bacteria	Firmicutes	Clostridia	Clostridiales	unclassified_Clostridiales	unclassified_Clostridiales
OTU_730;size=63;	Bacteria	Firmicutes	Clostridia	Clostridiales	unclassified_Clostridiales	unclassified_Clostridiales
OTU_732;size=45;	Bacteria	Bacteroidetes	Bacteroidia	Bacteroidales	Porphyromonadaceae	unclassified_"Porphyromonadaceae"
OTU_734;size=41;	Bacteria	Firmicutes	Clostridia	Clostridiales	Eubacteriaceae	Eubacterium
OTU_735;size=36;	Bacteria	Firmicutes	Clostridia	Clostridiales	Ruminococcaceae	unclassified_Ruminococcaceae
OTU_736;size=26;	Bacteria	Firmicutes	Negativicutes	Selenomonadales	Veillonellaceae	Megamonas
OTU_738;size=2357;	Bacteria	Firmicutes	Clostridia	Clostridiales	Lachnospiraceae	unclassified_Lachnospiraceae
OTU_739;size=24;	Bacteria	Candidatus Saccharibacteria	unclassified_Candidatus Saccharibacteria	unclassified_Candidatus Saccharibacteria	unclassified_Candidatus Saccharibacteria	Saccharibacteria_genera_incertae_sedis
OTU_740;size=82;	Bacteria	unclassified_Bacteria	unclassified_Bacteria	unclassified_Bacteria	unclassified_Bacteria	unclassified_Bacteria
OTU_741;size=27;	Bacteria	Firmicutes	unclassified_Firmicutes	unclassified_Firmicutes	unclassified_Firmicutes	unclassified_Firmicutes
OTU_742;size=25;	Bacteria	Spirochaetes	Spirochaetia	Spirochaetales	Brachyspiraceae	Brachyspira
OTU_743;size=27;	Bacteria	unclassified_Bacteria	unclassified_Bacteria	unclassified_Bacteria	unclassified_Bacteria	unclassified_Bacteria
OTU_744;size=153;	Bacteria	Bacteroidetes	Bacteroidia	Bacteroidales	unclassified_"Bacteroidales"	unclassified_"Bacteroidales"
OTU_745;size=1221;	Bacteria	Firmicutes	Clostridia	Clostridiales	Lachnospiraceae	unclassified_Lachnospiraceae
OTU_746;size=913;	Bacteria	Firmicutes	Clostridia	Clostridiales	Ruminococcaceae	Faecalibacterium
OTU_747;size=40;	Bacteria	Firmicutes	Clostridia	Clostridiales	unclassified_Clostridiales	unclassified_Clostridiales
OTU_748;size=267;	Bacteria	Bacteroidetes	Bacteroidia	Bacteroidales	Prevotellaceae	Prevotella
OTU_749;size=92;	Bacteria	Firmicutes	Clostridia	Clostridiales	Ruminococcaceae	Oscillibacter
OTU_750;size=174;	Bacteria	Proteobacteria	Gammaproteobacteria	Aeromonadales	Succinivibrionaceae	Succinivibrio
OTU_751;size=27;	Bacteria	Firmicutes	Clostridia	Clostridiales	Ruminococcaceae	Clostridium IV
OTU_752;size=22;	Bacteria	Firmicutes	Clostridia	Clostridiales	unclassified_Clostridiales	unclassified_Clostridiales
OTU_754;size=22;	Bacteria	Proteobacteria	Deltaproteobacteria	Myxococcales	Phaselicystidaceae	Phaselicystis
OTU_755;size=33;	Bacteria	Firmicutes	Clostridia	Clostridiales	Lachnospiraceae	unclassified_Lachnospiraceae
OTU_757;size=2798;	Bacteria	Bacteroidetes	Bacteroidia	Bacteroidales	Bacteroidaceae	Bacteroides
OTU_758;size=26;	Bacteria	Firmicutes	Clostridia	Clostridiales	Ruminococcaceae	Clostridium IV
OTU_759;size=22;	Bacteria	Bacteroidetes	Bacteroidia	Bacteroidales	Porphyromonadaceae	unclassified_"Porphyromonadaceae"
OTU_760;size=219;	Bacteria	Firmicutes	Clostridia	Clostridiales	Lachnospiraceae	unclassified_Lachnospiraceae
OTU_761;size=37;	Bacteria	Firmicutes	Clostridia	Clostridiales	Ruminococcaceae	unclassified_Ruminococcaceae
OTU_762;size=12476;	Bacteria	Firmicutes	Clostridia	Clostridiales	Ruminococcaceae	Faecalibacterium
OTU_763;size=27;	Bacteria	Actinobacteria	Actinobacteria	Coriobacteriales	Coriobacteriaceae	unclassified_Coriobacteriaceae
OTU_764;size=23;	Bacteria	Firmicutes	Clostridia	Clostridiales	unclassified_Clostridiales	unclassified_Clostridiales
OTU_766;size=21;	Bacteria	Bacteroidetes	Bacteroidia	Bacteroidales	Porphyromonadaceae	unclassified_"Porphyromonadaceae"
OTU_767;size=66;	Bacteria	Bacteroidetes	Bacteroidia	Bacteroidales	Porphyromonadaceae	Odoribacter
OTU_768;size=26;	Bacteria	Firmicutes	Clostridia	Clostridiales	Clostridiales_Incertae Sedis XI	Parvimonas
OTU_769;size=136;	Bacteria	Bacteroidetes	Bacteroidia	Bacteroidales	unclassified_"Bacteroidales"	unclassified_"Bacteroidales"
OTU_771;size=23;	Bacteria	Proteobacteria	Betaproteobacteria	Burkholderiales	Comamonadaceae	Polaromonas
OTU_772;size=20;	Bacteria	Firmicutes	Clostridia	Clostridiales	Ruminococcaceae	unclassified_Ruminococcaceae
OTU_773;size=27;	Bacteria	unclassified_Bacteria	unclassified_Bacteria	unclassified_Bacteria	unclassified_Bacteria	unclassified_Bacteria
OTU_774;size=22;	Bacteria	Bacteroidetes	Bacteroidia	Bacteroidales	Porphyromonadaceae	unclassified_"Porphyromonadaceae"
OTU_775;size=203;	Bacteria	Actinobacteria	Actinobacteria	Actinomycetales	Actinomycetaceae	Actinomyces
OTU_776;size=39;	Bacteria	Firmicutes	Clostridia	Clostridiales	Ruminococcaceae	unclassified_Ruminococcaceae
OTU_777;size=20;	Bacteria	Proteobacteria	unclassified_"Proteobacteria"	unclassified_"Proteobacteria"	unclassified_"Proteobacteria"	unclassified_"Proteobacteria"
OTU_778;size=27;	Bacteria	Firmicutes	Clostridia	Clostridiales	Ruminococcaceae	unclassified_Ruminococcaceae
OTU_779;size=40;	Bacteria	unclassified_Bacteria	unclassified_Bacteria	unclassified_Bacteria	unclassified_Bacteria	unclassified_Bacteria
OTU_780;size=22;	Bacteria	Firmicutes	Bacilli	Lactobacillales	Leuconostocaceae	Weissella
OTU_781;size=187;	Bacteria	Bacteroidetes	Bacteroidia	Bacteroidales	Bacteroidaceae	Bacteroides
OTU_782;size=70;	Bacteria	Proteobacteria	Gammaproteobacteria	Aeromonadales	Succinivibrionaceae	Succinivibrio
OTU_783;size=20;	Bacteria	unclassified_Bacteria	unclassified_Bacteria	unclassified_Bacteria	unclassified_Bacteria	unclassified_Bacteria
OTU_784;size=1156;	Bacteria	Firmicutes	Clostridia	Clostridiales	Ruminococcaceae	Faecalibacterium
OTU_785;size=39;	Bacteria	Actinobacteria	Actinobacteria	Actinomycetales	Actinomycetaceae	Actinomyces
OTU_787;size=21;	Bacteria	Firmicutes	Clostridia	Clostridiales	Ruminococcaceae	unclassified_Ruminococcaceae
OTU_788;size=19;	Bacteria	Firmicutes	Negativicutes	Selenomonadales	Veillonellaceae	unclassified_Veillonellaceae
OTU_789;size=730;	Bacteria	Firmicutes	unclassified_Firmicutes	unclassified_Firmicutes	unclassified_Firmicutes	unclassified_Firmicutes
OTU_790;size=792;	Bacteria	Verrucomicrobia	Verrucomicrobiae	Verrucomicrobiales	Verrucomicrobiaceae	Akkermansia
OTU_792;size=944;	Bacteria	Bacteroidetes	Bacteroidia	Bacteroidales	Prevotellaceae	Prevotella
OTU_793;size=21;	Bacteria	Firmicutes	Clostridia	Clostridiales	Ruminococcaceae	unclassified_Ruminococcaceae
OTU_794;size=28;	Bacteria	Firmicutes	Bacilli	Lactobacillales	Lactobacillaceae	Lactobacillus
OTU_795;size=19;	Bacteria	unclassified_Bacteria	unclassified_Bacteria	unclassified_Bacteria	unclassified_Bacteria	unclassified_Bacteria
OTU_796;size=1232;	Bacteria	Bacteroidetes	Bacteroidia	Bacteroidales	Prevotellaceae	Prevotella
OTU_798;size=21;	Bacteria	Firmicutes	Clostridia	Clostridiales	unclassified_Clostridiales	unclassified_Clostridiales
OTU_799;size=19;	Bacteria	Firmicutes	Clostridia	Clostridiales	unclassified_Clostridiales	unclassified_Clostridiales
OTU_801;size=21;	Bacteria	Firmicutes	Clostridia	Clostridiales	Ruminococcaceae	unclassified_Ruminococcaceae
OTU_802;size=29;	Bacteria	Firmicutes	Clostridia	Clostridiales	unclassified_Clostridiales	unclassified_Clostridiales
OTU_803;size=18;	Bacteria	Firmicutes	Clostridia	Clostridiales	Ruminococcaceae	unclassified_Ruminococcaceae
OTU_804;size=442;	Bacteria	Bacteroidetes	Bacteroidia	Bacteroidales	Bacteroidaceae	Bacteroides
OTU_807;size=18;	Bacteria	Firmicutes	Clostridia	Clostridiales	unclassified_Clostridiales	unclassified_Clostridiales
OTU_808;size=18;	Bacteria	Firmicutes	Clostridia	Clostridiales	Ruminococcaceae	unclassified_Ruminococcaceae
OTU_809;size=288;	Bacteria	Firmicutes	Clostridia	Clostridiales	Lachnospiraceae	unclassified_Lachnospiraceae
OTU_810;size=84;	Bacteria	Firmicutes	Clostridia	Clostridiales	Lachnospiraceae	unclassified_Lachnospiraceae
OTU_811;size=45;	Bacteria	Bacteroidetes	Bacteroidia	Bacteroidales	Porphyromonadaceae	Barnesiella
OTU_812;size=46;	Bacteria	Actinobacteria	Actinobacteria	Actinomycetales	Actinomycetaceae	Actinomyces
OTU_813;size=23;	Bacteria	Firmicutes	Clostridia	Clostridiales	Ruminococcaceae	unclassified_Ruminococcaceae
OTU_814;size=19;	Bacteria	Firmicutes	Clostridia	Clostridiales	Ruminococcaceae	unclassified_Ruminococcaceae
OTU_815;size=17;	Bacteria	Firmicutes	Bacilli	Lactobacillales	Lactobacillaceae	Lactobacillus
OTU_817;size=17;	Bacteria	unclassified_Bacteria	unclassified_Bacteria	unclassified_Bacteria	unclassified_Bacteria	unclassified_Bacteria
OTU_818;size=29;	Bacteria	Actinobacteria	Actinobacteria	Coriobacteriales	Coriobacteriaceae	Atopobium
OTU_819;size=1190;	Bacteria	Firmicutes	Clostridia	Clostridiales	Lachnospiraceae	unclassified_Lachnospiraceae
OTU_820;size=68;	Bacteria	Firmicutes	Clostridia	Clostridiales	Lachnospiraceae	Clostridium XlVb
OTU_821;size=159;	Bacteria	Bacteroidetes	Bacteroidia	Bacteroidales	Porphyromonadaceae	Barnesiella
OTU_822;size=35;	Bacteria	Firmicutes	Clostridia	Clostridiales	Ruminococcaceae	Butyricicoccus
OTU_824;size=22;	Bacteria	unclassified_Bacteria	unclassified_Bacteria	unclassified_Bacteria	unclassified_Bacteria	unclassified_Bacteria
OTU_825;size=62;	Bacteria	Firmicutes	Clostridia	Clostridiales	Lachnospiraceae	unclassified_Lachnospiraceae
OTU_828;size=20;	Bacteria	Firmicutes	Clostridia	Clostridiales	Ruminococcaceae	unclassified_Ruminococcaceae
OTU_829;size=75;	Bacteria	Firmicutes	Negativicutes	Selenomonadales	Veillonellaceae	Mitsuokella
OTU_830;size=16;	Bacteria	Firmicutes	Clostridia	Clostridiales	unclassified_Clostridiales	unclassified_Clostridiales
OTU_831;size=1187;	Bacteria	Firmicutes	Clostridia	Clostridiales	Lachnospiraceae	unclassified_Lachnospiraceae
OTU_834;size=127;	Bacteria	Proteobacteria	Gammaproteobacteria	Aeromonadales	Succinivibrionaceae	Succinivibrio
OTU_835;size=155;	Bacteria	Firmicutes	Negativicutes	Selenomonadales	Acidaminococcaceae	unclassified_Acidaminococcaceae
OTU_837;size=16;	Bacteria	Firmicutes	Clostridia	Clostridiales	Lachnospiraceae	Clostridium XlVb
OTU_838;size=18;	Bacteria	unclassified_Bacteria	unclassified_Bacteria	unclassified_Bacteria	unclassified_Bacteria	unclassified_Bacteria
OTU_840;size=2555;	Bacteria	Firmicutes	Clostridia	Clostridiales	Ruminococcaceae	unclassified_Ruminococcaceae
OTU_841;size=20;	Bacteria	Firmicutes	Clostridia	Clostridiales	Ruminococcaceae	unclassified_Ruminococcaceae
OTU_842;size=38;	Bacteria	Proteobacteria	Gammaproteobacteria	Aeromonadales	Succinivibrionaceae	Succinivibrio
OTU_843;size=36;	Bacteria	Firmicutes	Clostridia	Clostridiales	Eubacteriaceae	Anaerofustis
OTU_844;size=215;	Bacteria	Bacteroidetes	Bacteroidia	Bacteroidales	unclassified_"Bacteroidales"	unclassified_"Bacteroidales"
OTU_845;size=17;	Bacteria	Firmicutes	Clostridia	Clostridiales	Lachnospiraceae	unclassified_Lachnospiraceae
OTU_847;size=15;	Bacteria	Bacteroidetes	Bacteroidia	Bacteroidales	Rikenellaceae	unclassified_"Rikenellaceae"
OTU_848;size=45;	Bacteria	Firmicutes	unclassified_Firmicutes	unclassified_Firmicutes	unclassified_Firmicutes	unclassified_Firmicutes
OTU_849;size=135;	Bacteria	Bacteroidetes	Bacteroidia	Bacteroidales	Prevotellaceae	unclassified_"Prevotellaceae"
OTU_851;size=44;	Bacteria	Firmicutes	Clostridia	Clostridiales	Ruminococcaceae	Oscillibacter
OTU_854;size=15;	Bacteria	Firmicutes	Clostridia	Clostridiales	unclassified_Clostridiales	unclassified_Clostridiales
OTU_855;size=15;	Bacteria	Actinobacteria	Actinobacteria	Actinomycetales	Corynebacteriaceae	Corynebacterium
OTU_857;size=26;	Bacteria	Firmicutes	Clostridia	unclassified_Clostridia	unclassified_Clostridia	unclassified_Clostridia
OTU_858;size=17;	Bacteria	Firmicutes	unclassified_Firmicutes	unclassified_Firmicutes	unclassified_Firmicutes	unclassified_Firmicutes
OTU_859;size=15;	Bacteria	Firmicutes	Clostridia	Clostridiales	unclassified_Clostridiales	unclassified_Clostridiales
OTU_861;size=3156;	Bacteria	Firmicutes	Clostridia	Clostridiales	Peptostreptococcaceae	Terrisporobacter
OTU_862;size=17;	Bacteria	Firmicutes	Clostridia	Clostridiales	Ruminococcaceae	unclassified_Ruminococcaceae
OTU_863;size=3519;	Bacteria	Firmicutes	Clostridia	Clostridiales	Lachnospiraceae	Coprococcus
OTU_866;size=16;	Bacteria	Firmicutes	Clostridia	Clostridiales	unclassified_Clostridiales	unclassified_Clostridiales
OTU_867;size=1230;	Bacteria	Firmicutes	Clostridia	Clostridiales	Lachnospiraceae	unclassified_Lachnospiraceae
OTU_868;size=14;	Bacteria	Firmicutes	Clostridia	Clostridiales	Ruminococcaceae	unclassified_Ruminococcaceae
OTU_870;size=487;	Bacteria	Firmicutes	Clostridia	Clostridiales	Lachnospiraceae	unclassified_Lachnospiraceae
OTU_871;size=92;	Bacteria	Bacteroidetes	Bacteroidia	Bacteroidales	unclassified_"Bacteroidales"	unclassified_"Bacteroidales"
OTU_872;size=464;	Bacteria	Firmicutes	unclassified_Firmicutes	unclassified_Firmicutes	unclassified_Firmicutes	unclassified_Firmicutes
OTU_875;size=216;	Bacteria	Bacteroidetes	Bacteroidia	Bacteroidales	unclassified_"Bacteroidales"	unclassified_"Bacteroidales"
OTU_877;size=13;	Bacteria	Firmicutes	Negativicutes	Selenomonadales	Acidaminococcaceae	Succiniclasticum
OTU_879;size=29;	Bacteria	Bacteroidetes	Bacteroidia	Bacteroidales	Prevotellaceae	unclassified_"Prevotellaceae"
OTU_881;size=31;	Bacteria	Firmicutes	Clostridia	Clostridiales	Ruminococcaceae	Clostridium IV
OTU_882;size=361;	Bacteria	Firmicutes	Clostridia	Clostridiales	Ruminococcaceae	Faecalibacterium
OTU_883;size=23;	Bacteria	Firmicutes	Clostridia	Clostridiales	Ruminococcaceae	unclassified_Ruminococcaceae
OTU_884;size=19;	Bacteria	Firmicutes	Clostridia	Clostridiales	unclassified_Clostridiales	unclassified_Clostridiales
OTU_885;size=13;	Bacteria	Actinobacteria	Actinobacteria	Acidimicrobiales	Iamiaceae	Iamia
OTU_886;size=1128;	Bacteria	Firmicutes	Clostridia	Clostridiales	Lachnospiraceae	unclassified_Lachnospiraceae
OTU_887;size=16;	Bacteria	Firmicutes	Clostridia	Clostridiales	Ruminococcaceae	unclassified_Ruminococcaceae
OTU_888;size=132;	Bacteria	Bacteroidetes	Bacteroidia	Bacteroidales	unclassified_"Bacteroidales"	unclassified_"Bacteroidales"
OTU_889;size=37;	Bacteria	Actinobacteria	Actinobacteria	Coriobacteriales	Coriobacteriaceae	unclassified_Coriobacteriaceae
OTU_891;size=112;	Bacteria	Bacteroidetes	Bacteroidia	Bacteroidales	Bacteroidaceae	Bacteroides
OTU_892;size=13;	Bacteria	Firmicutes	Clostridia	Clostridiales	Ruminococcaceae	unclassified_Ruminococcaceae
OTU_893;size=47;	Bacteria	Bacteroidetes	Bacteroidia	Bacteroidales	Prevotellaceae	Alloprevotella
OTU_895;size=15;	Bacteria	Firmicutes	Clostridia	Clostridiales	Lachnospiraceae	Howardella
OTU_896;size=13;	Bacteria	Firmicutes	Clostridia	Clostridiales	Ruminococcaceae	Clostridium IV
OTU_897;size=13;	Bacteria	Bacteroidetes	Bacteroidia	Bacteroidales	Porphyromonadaceae	unclassified_"Porphyromonadaceae"
OTU_899;size=13;	Bacteria	Firmicutes	Clostridia	Clostridiales	Ruminococcaceae	unclassified_Ruminococcaceae
OTU_900;size=13;	Bacteria	Actinobacteria	Actinobacteria	Actinomycetales	unclassified_Actinomycetales	unclassified_Actinomycetales
OTU_901;size=13;	Bacteria	Firmicutes	Clostridia	Clostridiales	unclassified_Clostridiales	unclassified_Clostridiales
OTU_904;size=2119;	Bacteria	Bacteroidetes	Bacteroidia	Bacteroidales	Bacteroidaceae	Bacteroides
OTU_905;size=25;	Bacteria	Firmicutes	Negativicutes	Selenomonadales	Veillonellaceae	Megasphaera
OTU_908;size=14;	Bacteria	Bacteroidetes	Bacteroidia	Bacteroidales	Porphyromonadaceae	Odoribacter
OTU_909;size=87;	Bacteria	Bacteroidetes	Bacteroidia	Bacteroidales	unclassified_"Bacteroidales"	unclassified_"Bacteroidales"
OTU_910;size=132;	Bacteria	Firmicutes	Clostridia	Clostridiales	Lachnospiraceae	unclassified_Lachnospiraceae
OTU_911;size=39;	Bacteria	Firmicutes	Clostridia	Clostridiales	Ruminococcaceae	Clostridium IV
OTU_912;size=504;	Bacteria	Bacteroidetes	Bacteroidia	Bacteroidales	Bacteroidaceae	Bacteroides
OTU_913;size=12;	Bacteria	Firmicutes	Clostridia	Clostridiales	Eubacteriaceae	Pseudoramibacter
OTU_914;size=14;	Bacteria	unclassified_Bacteria	unclassified_Bacteria	unclassified_Bacteria	unclassified_Bacteria	unclassified_Bacteria
OTU_916;size=12;	Bacteria	Firmicutes	Clostridia	Clostridiales	Lachnospiraceae	Clostridium XlVb
OTU_917;size=14;	Bacteria	Firmicutes	Clostridia	Clostridiales	Ruminococcaceae	unclassified_Ruminococcaceae
OTU_918;size=27;	Bacteria	Firmicutes	Clostridia	Clostridiales	Ruminococcaceae	unclassified_Ruminococcaceae
OTU_919;size=12;	Bacteria	Firmicutes	Clostridia	Clostridiales	Ruminococcaceae	unclassified_Ruminococcaceae
OTU_921;size=116;	Bacteria	unclassified_Bacteria	unclassified_Bacteria	unclassified_Bacteria	unclassified_Bacteria	unclassified_Bacteria
OTU_922;size=17;	Bacteria	unclassified_Bacteria	unclassified_Bacteria	unclassified_Bacteria	unclassified_Bacteria	unclassified_Bacteria
OTU_926;size=17;	Bacteria	Firmicutes	Bacilli	Lactobacillales	Streptococcaceae	Streptococcus
OTU_927;size=40;	Bacteria	Firmicutes	Clostridia	Clostridiales	Lachnospiraceae	Blautia
OTU_928;size=12;	Bacteria	Firmicutes	Negativicutes	Selenomonadales	Veillonellaceae	Dialister
OTU_929;size=18;	Bacteria	Proteobacteria	Gammaproteobacteria	Aeromonadales	Succinivibrionaceae	Succinivibrio
OTU_930;size=19;	Bacteria	Proteobacteria	Gammaproteobacteria	Aeromonadales	Succinivibrionaceae	Succinivibrio
OTU_931;size=13;	Bacteria	Actinobacteria	Actinobacteria	Actinomycetales	Corynebacteriaceae	Corynebacterium
OTU_932;size=13;	Bacteria	Bacteroidetes	Bacteroidia	Bacteroidales	Porphyromonadaceae	unclassified_"Porphyromonadaceae"
OTU_933;size=526;	Bacteria	Firmicutes	Clostridia	Clostridiales	unclassified_Clostridiales	unclassified_Clostridiales
OTU_937;size=833;	Bacteria	Firmicutes	Clostridia	Clostridiales	Lachnospiraceae	unclassified_Lachnospiraceae
OTU_938;size=122;	Bacteria	Firmicutes	Clostridia	Clostridiales	Lachnospiraceae	unclassified_Lachnospiraceae
OTU_939;size=13;	Bacteria	Firmicutes	Clostridia	Clostridiales	Ruminococcaceae	unclassified_Ruminococcaceae
OTU_941;size=62;	Bacteria	Verrucomicrobia	Opitutae	Puniceicoccales	Puniceicoccaceae	unclassified_Puniceicoccaceae
OTU_942;size=147;	Bacteria	Firmicutes	Clostridia	Clostridiales	Ruminococcaceae	unclassified_Ruminococcaceae
OTU_944;size=16;	Bacteria	unclassified_Bacteria	unclassified_Bacteria	unclassified_Bacteria	unclassified_Bacteria	unclassified_Bacteria
OTU_945;size=559;	Bacteria	Firmicutes	Clostridia	Clostridiales	Lachnospiraceae	Clostridium XlVa
OTU_946;size=79;	Bacteria	Bacteroidetes	unclassified_"Bacteroidetes"	unclassified_"Bacteroidetes"	unclassified_"Bacteroidetes"	unclassified_"Bacteroidetes"
OTU_947;size=42;	Bacteria	Bacteroidetes	Bacteroidia	Bacteroidales	Prevotellaceae	unclassified_"Prevotellaceae"
OTU_948;size=1045;	Bacteria	Proteobacteria	Gammaproteobacteria	Enterobacteriales	Enterobacteriaceae	Escherichia/Shigella
OTU_949;size=18;	Bacteria	Bacteroidetes	Bacteroidia	Bacteroidales	unclassified_"Bacteroidales"	unclassified_"Bacteroidales"
OTU_953;size=718;	Bacteria	Firmicutes	Clostridia	Clostridiales	Ruminococcaceae	Faecalibacterium
OTU_956;size=11;	Bacteria	Firmicutes	Clostridia	Clostridiales	Lachnospiraceae	unclassified_Lachnospiraceae
OTU_957;size=14;	Bacteria	Firmicutes	unclassified_Firmicutes	unclassified_Firmicutes	unclassified_Firmicutes	unclassified_Firmicutes
OTU_959;size=11;	Bacteria	Firmicutes	Clostridia	Clostridiales	unclassified_Clostridiales	unclassified_Clostridiales
OTU_960;size=119;	Bacteria	Firmicutes	Clostridia	Clostridiales	unclassified_Clostridiales	unclassified_Clostridiales
OTU_962;size=113;	Bacteria	Bacteroidetes	Bacteroidia	Bacteroidales	Bacteroidaceae	Bacteroides
OTU_963;size=10;	Bacteria	Firmicutes	Clostridia	Clostridiales	Eubacteriaceae	Anaerofustis
OTU_964;size=10;	Bacteria	unclassified_Bacteria	unclassified_Bacteria	unclassified_Bacteria	unclassified_Bacteria	unclassified_Bacteria
OTU_966;size=10;	Bacteria	Firmicutes	Clostridia	Clostridiales	unclassified_Clostridiales	unclassified_Clostridiales
OTU_971;size=24;	Bacteria	Firmicutes	Erysipelotrichia	Erysipelotrichales	Erysipelotrichaceae	Faecalicoccus
OTU_972;size=715;	Bacteria	Bacteroidetes	Bacteroidia	Bacteroidales	Prevotellaceae	Prevotella
OTU_973;size=41;	Bacteria	Bacteroidetes	Bacteroidia	Bacteroidales	unclassified_"Bacteroidales"	unclassified_"Bacteroidales"
OTU_974;size=10;	Bacteria	Firmicutes	Clostridia	Clostridiales	unclassified_Clostridiales	unclassified_Clostridiales
OTU_976;size=185;	Bacteria	Bacteroidetes	Bacteroidia	Bacteroidales	unclassified_"Bacteroidales"	unclassified_"Bacteroidales"
OTU_977;size=21;	Bacteria	Firmicutes	unclassified_Firmicutes	unclassified_Firmicutes	unclassified_Firmicutes	unclassified_Firmicutes
OTU_978;size=40;	Bacteria	Bacteroidetes	Bacteroidia	Bacteroidales	Bacteroidaceae	Bacteroides
OTU_979;size=10;	Bacteria	Firmicutes	Clostridia	Clostridiales	Ruminococcaceae	unclassified_Ruminococcaceae
OTU_980;size=18;	Bacteria	Actinobacteria	Actinobacteria	Bifidobacteriales	Bifidobacteriaceae	Bifidobacterium
OTU_981;size=14;	Bacteria	Firmicutes	Clostridia	Clostridiales	Ruminococcaceae	unclassified_Ruminococcaceae
OTU_982;size=286;	Bacteria	Firmicutes	Clostridia	Clostridiales	Ruminococcaceae	unclassified_Ruminococcaceae
OTU_983;size=23;	Bacteria	Actinobacteria	Actinobacteria	Actinomycetales	Actinomycetaceae	Varibaculum
OTU_984;size=317;	Bacteria	Firmicutes	Clostridia	Clostridiales	unclassified_Clostridiales	unclassified_Clostridiales
OTU_985;size=31;	Bacteria	Firmicutes	Clostridia	Clostridiales	Ruminococcaceae	unclassified_Ruminococcaceae
OTU_988;size=15;	Bacteria	Firmicutes	Clostridia	Clostridiales	Ruminococcaceae	unclassified_Ruminococcaceae
OTU_989;size=10;	Bacteria	Proteobacteria	Gammaproteobacteria	Pseudomonadales	Pseudomonadaceae	Pseudomonas
OTU_990;size=81;	Bacteria	Bacteroidetes	Bacteroidia	Bacteroidales	Prevotellaceae	Paraprevotella
OTU_992;size=29;	Bacteria	Bacteroidetes	unclassified_"Bacteroidetes"	unclassified_"Bacteroidetes"	unclassified_"Bacteroidetes"	unclassified_"Bacteroidetes"
OTU_993;size=282;	Bacteria	Bacteroidetes	Bacteroidia	Bacteroidales	Prevotellaceae	Prevotella
OTU_994;size=10;	Bacteria	Proteobacteria	Alphaproteobacteria	Sphingomonadales	Sphingomonadaceae	Sphingomonas
OTU_995;size=12;	Bacteria	Firmicutes	Clostridia	Clostridiales	unclassified_Clostridiales	unclassified_Clostridiales
OTU_996;size=59;	Bacteria	Bacteroidetes	Bacteroidia	Bacteroidales	Porphyromonadaceae	Barnesiella
OTU_997;size=10;	Bacteria	Firmicutes	Clostridia	Clostridiales	Ruminococcaceae	unclassified_Ruminococcaceae
OTU_999;size=10;	Bacteria	Parcubacteria	unclassified_Parcubacteria	unclassified_Parcubacteria	unclassified_Parcubacteria	Parcubacteria_genera_incertae_sedis
OTU_1001;size=17;	Bacteria	Actinobacteria	Actinobacteria	Actinomycetales	Corynebacteriaceae	Corynebacterium
OTU_1002;size=29;	Bacteria	Bacteroidetes	Bacteroidia	Bacteroidales	Rikenellaceae	Alistipes
OTU_1003;size=273;	Bacteria	Firmicutes	Clostridia	Clostridiales	Ruminococcaceae	unclassified_Ruminococcaceae
OTU_1004;size=34;	Bacteria	Bacteroidetes	Bacteroidia	Bacteroidales	Porphyromonadaceae	Barnesiella
OTU_1005;size=9;	Bacteria	Bacteroidetes	Bacteroidia	Bacteroidales	Porphyromonadaceae	Barnesiella
OTU_1007;size=755;	Bacteria	Firmicutes	Clostridia	Clostridiales	Ruminococcaceae	unclassified_Ruminococcaceae
OTU_1008;size=9;	Bacteria	Proteobacteria	Deltaproteobacteria	Myxococcales	unclassified_Myxococcales	unclassified_Myxococcales
OTU_1009;size=22;	Bacteria	Firmicutes	Clostridia	Clostridiales	Lachnospiraceae	unclassified_Lachnospiraceae
OTU_1012;size=39;	Bacteria	Bacteroidetes	Bacteroidia	Bacteroidales	Prevotellaceae	Alloprevotella
OTU_1016;size=13;	Bacteria	Firmicutes	Clostridia	Clostridiales	unclassified_Clostridiales	unclassified_Clostridiales
OTU_1019;size=94;	Bacteria	Firmicutes	Clostridia	Clostridiales	Clostridiaceae 1	Clostridium sensu stricto
OTU_1020;size=9;	Bacteria	Verrucomicrobia	Opitutae	unclassified_Opitutae	unclassified_Opitutae	unclassified_Opitutae
OTU_1021;size=1493;	Bacteria	Firmicutes	Clostridia	Clostridiales	Lachnospiraceae	unclassified_Lachnospiraceae
OTU_1022;size=19;	Bacteria	Bacteroidetes	Bacteroidia	Bacteroidales	Bacteroidaceae	Bacteroides
OTU_1023;size=19;	Bacteria	Firmicutes	Clostridia	Clostridiales	Ruminococcaceae	unclassified_Ruminococcaceae
OTU_1024;size=9;	Bacteria	Proteobacteria	Epsilonproteobacteria	Campylobacterales	Campylobacteraceae	Campylobacter
OTU_1025;size=59;	Bacteria	Bacteroidetes	Bacteroidia	Bacteroidales	Prevotellaceae	unclassified_"Prevotellaceae"
OTU_1026;size=9;	Bacteria	Proteobacteria	Betaproteobacteria	Burkholderiales	Sutterellaceae	unclassified_Sutterellaceae
OTU_1027;size=9;	Bacteria	Bacteroidetes	Bacteroidia	Bacteroidales	Rikenellaceae	Alistipes
OTU_1028;size=379;	Bacteria	Firmicutes	Clostridia	Clostridiales	Ruminococcaceae	Faecalibacterium
OTU_1030;size=9;	Bacteria	Bacteroidetes	Bacteroidia	Bacteroidales	Porphyromonadaceae	unclassified_"Porphyromonadaceae"
OTU_1032;size=55;	Bacteria	Bacteroidetes	Bacteroidia	Bacteroidales	unclassified_"Bacteroidales"	unclassified_"Bacteroidales"
OTU_1033;size=15;	Bacteria	Firmicutes	Clostridia	Clostridiales	Ruminococcaceae	unclassified_Ruminococcaceae
OTU_1034;size=9;	Bacteria	Firmicutes	Clostridia	Clostridiales	unclassified_Clostridiales	unclassified_Clostridiales
OTU_1035;size=9;	Bacteria	Firmicutes	Clostridia	Clostridiales	Lachnospiraceae	unclassified_Lachnospiraceae
OTU_1038;size=18;	Bacteria	Proteobacteria	Betaproteobacteria	Neisseriales	Neisseriaceae	Neisseria
OTU_1040;size=44;	Bacteria	Firmicutes	Clostridia	Clostridiales	Ruminococcaceae	unclassified_Ruminococcaceae
OTU_1041;size=9;	Bacteria	Actinobacteria	Actinobacteria	Acidimicrobiales	Iamiaceae	Aquihabitans
OTU_1043;size=16;	Bacteria	Firmicutes	Clostridia	Clostridiales	Lachnospiraceae	Roseburia
OTU_1046;size=8;	Bacteria	Firmicutes	Clostridia	Clostridiales	Ruminococcaceae	unclassified_Ruminococcaceae
OTU_1047;size=8;	Bacteria	Firmicutes	Clostridia	Clostridiales	Ruminococcaceae	Clostridium IV
OTU_1050;size=116;	Bacteria	Bacteroidetes	Bacteroidia	Bacteroidales	Prevotellaceae	Prevotella
OTU_1052;size=13;	Bacteria	Firmicutes	Clostridia	Clostridiales	Peptoniphilaceae	Peptoniphilus
OTU_1053;size=13;	Bacteria	Firmicutes	Clostridia	Clostridiales	Ruminococcaceae	unclassified_Ruminococcaceae
OTU_1054;size=403;	Bacteria	Firmicutes	Clostridia	Clostridiales	Ruminococcaceae	Faecalibacterium
OTU_1055;size=8;	Bacteria	Actinobacteria	Actinobacteria	Gaiellales	Gaiellaceae	Gaiella
OTU_1056;size=58;	Bacteria	Firmicutes	unclassified_Firmicutes	unclassified_Firmicutes	unclassified_Firmicutes	unclassified_Firmicutes
OTU_1057;size=23;	Bacteria	Firmicutes	Clostridia	Clostridiales	Ruminococcaceae	unclassified_Ruminococcaceae
OTU_1058;size=8;	Bacteria	Deferribacteres	Deferribacteres	Deferribacterales	Deferribacteraceae	Mucispirillum
OTU_1059;size=8;	Bacteria	unclassified_Bacteria	unclassified_Bacteria	unclassified_Bacteria	unclassified_Bacteria	unclassified_Bacteria
OTU_1061;size=12;	Bacteria	unclassified_Bacteria	unclassified_Bacteria	unclassified_Bacteria	unclassified_Bacteria	unclassified_Bacteria
OTU_1062;size=40;	Bacteria	Firmicutes	Clostridia	Clostridiales	Ruminococcaceae	Butyricicoccus
OTU_1063;size=89;	Bacteria	Firmicutes	Clostridia	Clostridiales	Ruminococcaceae	Faecalibacterium
OTU_1064;size=8;	Bacteria	Firmicutes	Clostridia	Clostridiales	Lachnospiraceae	unclassified_Lachnospiraceae
OTU_1065;size=132;	Bacteria	Firmicutes	unclassified_Firmicutes	unclassified_Firmicutes	unclassified_Firmicutes	unclassified_Firmicutes
OTU_1067;size=236;	Bacteria	Bacteroidetes	Bacteroidia	Bacteroidales	Bacteroidaceae	Bacteroides
OTU_1068;size=8;	Bacteria	Firmicutes	Erysipelotrichia	Erysipelotrichales	Erysipelotrichaceae	Allobaculum
OTU_1069;size=8;	Bacteria	Actinobacteria	Actinobacteria	Coriobacteriales	Coriobacteriaceae	Slackia
OTU_1070;size=150;	Bacteria	Firmicutes	Clostridia	Clostridiales	Clostridiaceae 1	unclassified_Clostridiaceae 1
OTU_1074;size=12;	Bacteria	Firmicutes	Clostridia	Clostridiales	Ruminococcaceae	unclassified_Ruminococcaceae
OTU_1075;size=22;	Bacteria	Firmicutes	Clostridia	Clostridiales	Ruminococcaceae	Faecalibacterium
OTU_1076;size=63;	Bacteria	Firmicutes	Clostridia	Clostridiales	Ruminococcaceae	Faecalibacterium
OTU_1080;size=37;	Bacteria	Bacteroidetes	Bacteroidia	Bacteroidales	Porphyromonadaceae	Barnesiella
OTU_1081;size=12;	Bacteria	Firmicutes	Clostridia	Clostridiales	Ruminococcaceae	Clostridium IV
OTU_1083;size=13;	Bacteria	Firmicutes	Clostridia	Clostridiales	unclassified_Clostridiales	unclassified_Clostridiales
OTU_1084;size=7;	Bacteria	Firmicutes	unclassified_Firmicutes	unclassified_Firmicutes	unclassified_Firmicutes	unclassified_Firmicutes
OTU_1085;size=11;	Bacteria	Bacteroidetes	Bacteroidia	Bacteroidales	Porphyromonadaceae	unclassified_"Porphyromonadaceae"
OTU_1086;size=105;	Bacteria	Firmicutes	Clostridia	unclassified_Clostridia	unclassified_Clostridia	unclassified_Clostridia
OTU_1089;size=7;	Bacteria	Firmicutes	Clostridia	Clostridiales	unclassified_Clostridiales	unclassified_Clostridiales
OTU_1090;size=13;	Bacteria	Actinobacteria	Actinobacteria	Actinomycetales	Actinomycetaceae	Actinomyces
OTU_1091;size=9;	Bacteria	Firmicutes	Clostridia	Clostridiales	unclassified_Clostridiales	unclassified_Clostridiales
OTU_1093;size=79;	Bacteria	Firmicutes	Clostridia	Clostridiales	Lachnospiraceae	unclassified_Lachnospiraceae
OTU_1094;size=7;	Bacteria	Firmicutes	Clostridia	Clostridiales	Ruminococcaceae	unclassified_Ruminococcaceae
OTU_1095;size=9;	Bacteria	Firmicutes	Clostridia	Clostridiales	Clostridiaceae 1	Clostridium sensu stricto
OTU_1096;size=53;	Bacteria	Firmicutes	Negativicutes	Selenomonadales	Acidaminococcaceae	Phascolarctobacterium
OTU_1097;size=165;	Bacteria	Firmicutes	Clostridia	Clostridiales	unclassified_Clostridiales	unclassified_Clostridiales
OTU_1099;size=371;	Bacteria	Firmicutes	Clostridia	Clostridiales	Lachnospiraceae	unclassified_Lachnospiraceae
OTU_1102;size=83;	Bacteria	Actinobacteria	Actinobacteria	Coriobacteriales	Coriobacteriaceae	Olsenella
OTU_1103;size=207;	Bacteria	Bacteroidetes	Bacteroidia	Bacteroidales	Bacteroidaceae	Bacteroides
OTU_1104;size=11;	Bacteria	Firmicutes	Clostridia	Clostridiales	Ruminococcaceae	Clostridium IV
OTU_1105;size=7;	Bacteria	Proteobacteria	Betaproteobacteria	unclassified_Betaproteobacteria	unclassified_Betaproteobacteria	unclassified_Betaproteobacteria
OTU_1106;size=27;	Bacteria	Firmicutes	Negativicutes	Selenomonadales	Acidaminococcaceae	Phascolarctobacterium
OTU_1107;size=30;	Bacteria	Bacteroidetes	Bacteroidia	Bacteroidales	Bacteroidaceae	Bacteroides
OTU_1108;size=22;	Bacteria	Firmicutes	Clostridia	Clostridiales	Lachnospiraceae	unclassified_Lachnospiraceae
OTU_1109;size=7;	Bacteria	Firmicutes	unclassified_Firmicutes	unclassified_Firmicutes	unclassified_Firmicutes	unclassified_Firmicutes
OTU_1110;size=236;	Bacteria	Bacteroidetes	Bacteroidia	Bacteroidales	Prevotellaceae	Prevotella
OTU_1112;size=11;	Bacteria	Firmicutes	Erysipelotrichia	Erysipelotrichales	Erysipelotrichaceae	Erysipelotrichaceae_incertae_sedis
OTU_1114;size=10;	Bacteria	Bacteroidetes	Bacteroidia	Bacteroidales	Porphyromonadaceae	unclassified_"Porphyromonadaceae"
OTU_1115;size=10;	Bacteria	Firmicutes	Clostridia	unclassified_Clostridia	unclassified_Clostridia	unclassified_Clostridia
OTU_1116;size=29;	Bacteria	Bacteroidetes	Bacteroidia	Bacteroidales	Rikenellaceae	Alistipes
OTU_1119;size=87;	Bacteria	Bacteroidetes	Bacteroidia	Bacteroidales	unclassified_"Bacteroidales"	unclassified_"Bacteroidales"
OTU_1120;size=11;	Bacteria	Firmicutes	Erysipelotrichia	Erysipelotrichales	Erysipelotrichaceae	Holdemania
OTU_1121;size=13;	Bacteria	Actinobacteria	Actinobacteria	Coriobacteriales	Coriobacteriaceae	unclassified_Coriobacteriaceae
OTU_1122;size=6;	Bacteria	Firmicutes	Clostridia	Clostridiales	unclassified_Clostridiales	unclassified_Clostridiales
OTU_1123;size=150;	Bacteria	Bacteroidetes	Bacteroidia	Bacteroidales	unclassified_"Bacteroidales"	unclassified_"Bacteroidales"
OTU_1127;size=1599;	Bacteria	Firmicutes	Clostridia	Clostridiales	Lachnospiraceae	unclassified_Lachnospiraceae
OTU_1130;size=6;	Bacteria	Firmicutes	Clostridia	Clostridiales	Ruminococcaceae	unclassified_Ruminococcaceae
OTU_1133;size=9;	Bacteria	Firmicutes	unclassified_Firmicutes	unclassified_Firmicutes	unclassified_Firmicutes	unclassified_Firmicutes
OTU_1134;size=2191;	Bacteria	Firmicutes	Clostridia	Clostridiales	Lachnospiraceae	unclassified_Lachnospiraceae
OTU_1136;size=88;	Bacteria	Firmicutes	Clostridia	Clostridiales	Ruminococcaceae	unclassified_Ruminococcaceae
OTU_1137;size=141;	Bacteria	Firmicutes	Clostridia	Clostridiales	Ruminococcaceae	Faecalibacterium
OTU_1138;size=16;	Bacteria	Firmicutes	Clostridia	Clostridiales	Lachnospiraceae	Oribacterium
OTU_1139;size=8;	Bacteria	Fusobacteria	Fusobacteriia	Fusobacteriales	Fusobacteriaceae	Fusobacterium
OTU_1141;size=6;	Bacteria	Bacteroidetes	Bacteroidia	Bacteroidales	Porphyromonadaceae	Butyricimonas
OTU_1143;size=36;	Bacteria	Firmicutes	Clostridia	Clostridiales	Lachnospiraceae	unclassified_Lachnospiraceae
OTU_1144;size=2809;	Bacteria	Firmicutes	Clostridia	Clostridiales	Ruminococcaceae	unclassified_Ruminococcaceae
OTU_1145;size=51;	Bacteria	Proteobacteria	Betaproteobacteria	Burkholderiales	Sutterellaceae	Sutterella
OTU_1146;size=36;	Bacteria	Firmicutes	Clostridia	Clostridiales	Lachnospiraceae	unclassified_Lachnospiraceae
OTU_1149;size=32;	Bacteria	Proteobacteria	Gammaproteobacteria	Aeromonadales	Succinivibrionaceae	Succinivibrio
OTU_1151;size=53;	Bacteria	Firmicutes	Clostridia	Clostridiales	Ruminococcaceae	Faecalibacterium
OTU_1154;size=182;	Bacteria	Firmicutes	Clostridia	Clostridiales	unclassified_Clostridiales	unclassified_Clostridiales
OTU_1156;size=20;	Bacteria	Firmicutes	Clostridia	Clostridiales	Lachnospiraceae	unclassified_Lachnospiraceae
OTU_1157;size=6;	Bacteria	Firmicutes	Clostridia	Clostridiales	Eubacteriaceae	Eubacterium
OTU_1160;size=8;	Bacteria	Firmicutes	Erysipelotrichia	Erysipelotrichales	Erysipelotrichaceae	Solobacterium
OTU_1161;size=11;	Bacteria	Bacteroidetes	Bacteroidia	Bacteroidales	Rikenellaceae	Alistipes
OTU_1162;size=8;	Bacteria	Actinobacteria	Actinobacteria	Actinomycetales	Actinomycetaceae	unclassified_Actinomycetaceae
OTU_1163;size=6;	Bacteria	Bacteroidetes	Bacteroidia	Bacteroidales	Porphyromonadaceae	Odoribacter
OTU_1164;size=11;	Bacteria	Bacteroidetes	Bacteroidia	Bacteroidales	Prevotellaceae	Prevotella
OTU_1167;size=79;	Bacteria	Firmicutes	Clostridia	Clostridiales	Ruminococcaceae	unclassified_Ruminococcaceae
OTU_1170;size=3013;	Bacteria	Bacteroidetes	Bacteroidia	Bacteroidales	Prevotellaceae	Prevotella
OTU_1172;size=64;	Bacteria	Firmicutes	Erysipelotrichia	Erysipelotrichales	Erysipelotrichaceae	unclassified_Erysipelotrichaceae
OTU_1173;size=43;	Bacteria	Proteobacteria	Gammaproteobacteria	Aeromonadales	Succinivibrionaceae	Succinivibrio
OTU_1176;size=36;	Bacteria	Firmicutes	Clostridia	Clostridiales	Lachnospiraceae	Ruminococcus2
OTU_1178;size=10;	Bacteria	unclassified_Bacteria	unclassified_Bacteria	unclassified_Bacteria	unclassified_Bacteria	unclassified_Bacteria
OTU_1179;size=18;	Bacteria	Bacteroidetes	Bacteroidia	Bacteroidales	Bacteroidaceae	Bacteroides
OTU_1180;size=38;	Bacteria	Firmicutes	Clostridia	Clostridiales	unclassified_Clostridiales	unclassified_Clostridiales
OTU_1182;size=195;	Bacteria	Bacteroidetes	Bacteroidia	Bacteroidales	unclassified_"Bacteroidales"	unclassified_"Bacteroidales"
OTU_1183;size=238;	Bacteria	Firmicutes	Clostridia	Clostridiales	Ruminococcaceae	Oscillibacter
OTU_1184;size=6;	Bacteria	Firmicutes	Clostridia	Clostridiales	Ruminococcaceae	unclassified_Ruminococcaceae
OTU_1185;size=6;	Bacteria	Bacteroidetes	Bacteroidia	Bacteroidales	Rikenellaceae	Alistipes
OTU_1186;size=27;	Bacteria	Bacteroidetes	Bacteroidia	Bacteroidales	Prevotellaceae	Paraprevotella
OTU_1187;size=16;	Bacteria	Firmicutes	Clostridia	Clostridiales	Lachnospiraceae	unclassified_Lachnospiraceae
OTU_1188;size=30;	Bacteria	Proteobacteria	Gammaproteobacteria	Aeromonadales	Succinivibrionaceae	Succinivibrio
OTU_1189;size=92;	Bacteria	Firmicutes	Clostridia	Clostridiales	Ruminococcaceae	Faecalibacterium
OTU_1190;size=20;	Bacteria	Bacteroidetes	Bacteroidia	Bacteroidales	Bacteroidaceae	Bacteroides
OTU_1191;size=6;	Bacteria	Actinobacteria	Actinobacteria	Actinomycetales	Pseudonocardiaceae	Pseudonocardia
OTU_1192;size=6;	Bacteria	Proteobacteria	Deltaproteobacteria	Desulfovibrionales	Desulfovibrionaceae	unclassified_Desulfovibrionaceae
OTU_1194;size=5;	Bacteria	Bacteroidetes	Bacteroidia	Bacteroidales	Porphyromonadaceae	unclassified_"Porphyromonadaceae"
OTU_1195;size=69;	Bacteria	Firmicutes	Clostridia	Clostridiales	unclassified_Clostridiales	unclassified_Clostridiales
OTU_1196;size=20;	Bacteria	Bacteroidetes	Bacteroidia	Bacteroidales	unclassified_"Bacteroidales"	unclassified_"Bacteroidales"
OTU_1199;size=44;	Bacteria	Verrucomicrobia	Opitutae	Puniceicoccales	Puniceicoccaceae	unclassified_Puniceicoccaceae
OTU_1200;size=5;	Bacteria	unclassified_Bacteria	unclassified_Bacteria	unclassified_Bacteria	unclassified_Bacteria	unclassified_Bacteria
OTU_1205;size=18;	Bacteria	Firmicutes	Clostridia	Clostridiales	unclassified_Clostridiales	unclassified_Clostridiales
OTU_1206;size=7;	Bacteria	Bacteroidetes	Bacteroidia	Bacteroidales	Rikenellaceae	Alistipes
OTU_1208;size=40;	Bacteria	unclassified_Bacteria	unclassified_Bacteria	unclassified_Bacteria	unclassified_Bacteria	unclassified_Bacteria
OTU_1209;size=33;	Bacteria	Firmicutes	Clostridia	Clostridiales	Ruminococcaceae	Faecalibacterium
OTU_1213;size=88;	Bacteria	Firmicutes	Clostridia	Clostridiales	Lachnospiraceae	unclassified_Lachnospiraceae
OTU_1215;size=23;	Bacteria	Firmicutes	Clostridia	Clostridiales	Ruminococcaceae	Faecalibacterium
OTU_1216;size=7;	Bacteria	Firmicutes	Erysipelotrichia	Erysipelotrichales	Erysipelotrichaceae	Erysipelotrichaceae_incertae_sedis
OTU_1217;size=10;	Bacteria	Proteobacteria	Gammaproteobacteria	Enterobacteriales	Enterobacteriaceae	unclassified_Enterobacteriaceae
OTU_1218;size=13;	Bacteria	Bacteroidetes	unclassified_"Bacteroidetes"	unclassified_"Bacteroidetes"	unclassified_"Bacteroidetes"	unclassified_"Bacteroidetes"
OTU_1220;size=969;	Bacteria	Firmicutes	Clostridia	Clostridiales	Lachnospiraceae	Roseburia
OTU_1221;size=7;	Bacteria	unclassified_Bacteria	unclassified_Bacteria	unclassified_Bacteria	unclassified_Bacteria	unclassified_Bacteria
OTU_1223;size=5;	Bacteria	Proteobacteria	Gammaproteobacteria	Enterobacteriales	Enterobacteriaceae	unclassified_Enterobacteriaceae
OTU_1226;size=9;	Bacteria	Firmicutes	Clostridia	Clostridiales	Clostridiales_Incertae Sedis XIII	Mogibacterium
OTU_1228;size=9;	Bacteria	Bacteroidetes	Bacteroidia	Bacteroidales	Prevotellaceae	unclassified_"Prevotellaceae"
OTU_1229;size=339;	Bacteria	Bacteroidetes	Bacteroidia	Bacteroidales	unclassified_"Bacteroidales"	unclassified_"Bacteroidales"
OTU_1232;size=42;	Bacteria	Bacteroidetes	Bacteroidia	Bacteroidales	Rikenellaceae	Alistipes
OTU_1234;size=5;	Bacteria	Firmicutes	Clostridia	Clostridiales	Ruminococcaceae	unclassified_Ruminococcaceae
OTU_1235;size=5;	Bacteria	Firmicutes	Clostridia	Clostridiales	Ruminococcaceae	unclassified_Ruminococcaceae
OTU_1236;size=9;	Bacteria	Bacteroidetes	Bacteroidia	Bacteroidales	Porphyromonadaceae	unclassified_"Porphyromonadaceae"
OTU_1237;size=29;	Bacteria	Firmicutes	Negativicutes	Selenomonadales	Veillonellaceae	unclassified_Veillonellaceae
OTU_1240;size=7;	Bacteria	Proteobacteria	Gammaproteobacteria	Enterobacteriales	Enterobacteriaceae	Escherichia/Shigella
OTU_1242;size=16;	Bacteria	Firmicutes	Clostridia	Clostridiales	Ruminococcaceae	Faecalibacterium
OTU_1244;size=5;	Bacteria	unclassified_Bacteria	unclassified_Bacteria	unclassified_Bacteria	unclassified_Bacteria	unclassified_Bacteria
OTU_1245;size=20;	Bacteria	Firmicutes	Negativicutes	Selenomonadales	Veillonellaceae	Mitsuokella
OTU_1246;size=5;	Bacteria	Firmicutes	Clostridia	Clostridiales	Ruminococcaceae	unclassified_Ruminococcaceae
OTU_1247;size=5;	Bacteria	Firmicutes	unclassified_Firmicutes	unclassified_Firmicutes	unclassified_Firmicutes	unclassified_Firmicutes
OTU_1248;size=14;	Bacteria	Firmicutes	Clostridia	Clostridiales	Ruminococcaceae	unclassified_Ruminococcaceae
OTU_1250;size=28;	Bacteria	Firmicutes	Clostridia	Clostridiales	Ruminococcaceae	unclassified_Ruminococcaceae
OTU_1251;size=9;	Bacteria	Bacteroidetes	Bacteroidia	Bacteroidales	Prevotellaceae	Prevotella
OTU_1252;size=5;	Bacteria	unclassified_Bacteria	unclassified_Bacteria	unclassified_Bacteria	unclassified_Bacteria	unclassified_Bacteria
OTU_1253;size=7;	Bacteria	Firmicutes	Negativicutes	Selenomonadales	Acidaminococcaceae	Phascolarctobacterium
OTU_1256;size=10;	Bacteria	Proteobacteria	Gammaproteobacteria	Aeromonadales	Succinivibrionaceae	Succinivibrio
OTU_1258;size=163;	Bacteria	Firmicutes	Clostridia	Clostridiales	Lachnospiraceae	unclassified_Lachnospiraceae
OTU_1259;size=7;	Bacteria	Bacteroidetes	Bacteroidia	Bacteroidales	Porphyromonadaceae	unclassified_"Porphyromonadaceae"
OTU_1261;size=5;	Bacteria	Bacteroidetes	Bacteroidia	Bacteroidales	Porphyromonadaceae	Butyricimonas
OTU_1262;size=28;	Bacteria	Bacteroidetes	Bacteroidia	Bacteroidales	Prevotellaceae	unclassified_"Prevotellaceae"
OTU_1264;size=7;	Bacteria	unclassified_Bacteria	unclassified_Bacteria	unclassified_Bacteria	unclassified_Bacteria	unclassified_Bacteria
OTU_1266;size=18;	Bacteria	Firmicutes	Negativicutes	Selenomonadales	Acidaminococcaceae	Phascolarctobacterium
OTU_1267;size=8;	Bacteria	Bacteroidetes	Bacteroidia	Bacteroidales	Porphyromonadaceae	unclassified_"Porphyromonadaceae"
OTU_1268;size=5;	Bacteria	Firmicutes	Clostridia	Clostridiales	Clostridiales_Incertae Sedis XIII	Mogibacterium
OTU_1269;size=563;	Bacteria	Firmicutes	Clostridia	Clostridiales	Lachnospiraceae	unclassified_Lachnospiraceae
OTU_1270;size=5;	Bacteria	Firmicutes	Clostridia	Clostridiales	Ruminococcaceae	unclassified_Ruminococcaceae
OTU_1272;size=26;	Bacteria	Proteobacteria	Gammaproteobacteria	Aeromonadales	Succinivibrionaceae	Succinivibrio
OTU_1273;size=5;	Bacteria	Firmicutes	Clostridia	Clostridiales	Ruminococcaceae	unclassified_Ruminococcaceae
OTU_1274;size=13;	Bacteria	Actinobacteria	Actinobacteria	Coriobacteriales	Coriobacteriaceae	Collinsella
OTU_1275;size=5;	Bacteria	Actinobacteria	Actinobacteria	Coriobacteriales	Coriobacteriaceae	Slackia
OTU_1276;size=5;	Bacteria	Firmicutes	Clostridia	Clostridiales	Syntrophomonadaceae	unclassified_Syntrophomonadaceae
OTU_1277;size=5;	Bacteria	Firmicutes	Clostridia	Clostridiales	Christensenellaceae	Christensenella
OTU_1278;size=7;	Bacteria	Bacteroidetes	Bacteroidia	Bacteroidales	Porphyromonadaceae	unclassified_"Porphyromonadaceae"
OTU_1280;size=7;	Bacteria	Firmicutes	Clostridia	Clostridiales	Ruminococcaceae	unclassified_Ruminococcaceae
OTU_1281;size=33;	Bacteria	Firmicutes	Clostridia	Clostridiales	Peptostreptococcaceae	Romboutsia
OTU_1283;size=8;	Bacteria	Firmicutes	Clostridia	Clostridiales	Ruminococcaceae	unclassified_Ruminococcaceae
OTU_1286;size=59;	Bacteria	Firmicutes	Clostridia	Clostridiales	unclassified_Clostridiales	unclassified_Clostridiales
OTU_1288;size=7;	Bacteria	Proteobacteria	Gammaproteobacteria	Pasteurellales	Pasteurellaceae	unclassified_Pasteurellaceae
OTU_1290;size=12;	Bacteria	Firmicutes	Clostridia	Clostridiales	Ruminococcaceae	Flavonifractor
OTU_1291;size=8;	Bacteria	Firmicutes	Clostridia	Clostridiales	Ruminococcaceae	unclassified_Ruminococcaceae
OTU_1294;size=5;	Bacteria	Firmicutes	Clostridia	Clostridiales	Ruminococcaceae	unclassified_Ruminococcaceae
OTU_1295;size=12;	Bacteria	Proteobacteria	Gammaproteobacteria	Aeromonadales	Succinivibrionaceae	Succinivibrio
OTU_1299;size=153;	Bacteria	Bacteroidetes	Bacteroidia	Bacteroidales	unclassified_"Bacteroidales"	unclassified_"Bacteroidales"
OTU_1301;size=39;	Bacteria	Firmicutes	Clostridia	Clostridiales	unclassified_Clostridiales	unclassified_Clostridiales
OTU_1302;size=580;	Bacteria	Firmicutes	Clostridia	Clostridiales	unclassified_Clostridiales	unclassified_Clostridiales
OTU_1303;size=4;	Bacteria	Firmicutes	Clostridia	Clostridiales	Lachnospiraceae	Ruminococcus2
OTU_1306;size=4616;	Bacteria	Bacteroidetes	Bacteroidia	Bacteroidales	Prevotellaceae	Prevotella
OTU_1310;size=158;	Bacteria	Firmicutes	Clostridia	Clostridiales	Lachnospiraceae	unclassified_Lachnospiraceae
OTU_1313;size=6;	Bacteria	Firmicutes	Negativicutes	Selenomonadales	unclassified_Selenomonadales	unclassified_Selenomonadales
OTU_1316;size=83;	Bacteria	Firmicutes	Clostridia	Clostridiales	Lachnospiraceae	unclassified_Lachnospiraceae
OTU_1317;size=8;	Bacteria	unclassified_Bacteria	unclassified_Bacteria	unclassified_Bacteria	unclassified_Bacteria	unclassified_Bacteria
OTU_1320;size=65;	Bacteria	Firmicutes	Clostridia	Clostridiales	Clostridiaceae 1	unclassified_Clostridiaceae 1
OTU_1321;size=4;	Bacteria	Firmicutes	Clostridia	Clostridiales	Ruminococcaceae	unclassified_Ruminococcaceae
OTU_1322;size=44;	Bacteria	Bacteroidetes	Bacteroidia	Bacteroidales	Prevotellaceae	Prevotella
OTU_1323;size=19;	Bacteria	Firmicutes	Clostridia	Clostridiales	Lachnospiraceae	unclassified_Lachnospiraceae
OTU_1326;size=39;	Bacteria	Firmicutes	Clostridia	Clostridiales	Ruminococcaceae	Faecalibacterium
OTU_1327;size=18;	Bacteria	unclassified_Bacteria	unclassified_Bacteria	unclassified_Bacteria	unclassified_Bacteria	unclassified_Bacteria
OTU_1333;size=56;	Bacteria	Firmicutes	Clostridia	Clostridiales	Ruminococcaceae	unclassified_Ruminococcaceae
OTU_1335;size=6;	Bacteria	Firmicutes	Clostridia	Clostridiales	Ruminococcaceae	unclassified_Ruminococcaceae
OTU_1336;size=4;	Bacteria	Firmicutes	Clostridia	Clostridiales	Ruminococcaceae	unclassified_Ruminococcaceae
OTU_1337;size=31;	Bacteria	Bacteroidetes	Bacteroidia	Bacteroidales	Porphyromonadaceae	Barnesiella
OTU_1338;size=23;	Bacteria	Firmicutes	Clostridia	Clostridiales	Ruminococcaceae	Faecalibacterium
OTU_1340;size=4;	Bacteria	Bacteroidetes	Bacteroidia	Bacteroidales	Porphyromonadaceae	unclassified_"Porphyromonadaceae"
OTU_1341;size=6;	Bacteria	Bacteroidetes	Bacteroidia	Bacteroidales	Porphyromonadaceae	Butyricimonas
OTU_1343;size=4;	Bacteria	unclassified_Bacteria	unclassified_Bacteria	unclassified_Bacteria	unclassified_Bacteria	unclassified_Bacteria
OTU_1344;size=18;	Bacteria	Firmicutes	Clostridia	Clostridiales	unclassified_Clostridiales	unclassified_Clostridiales
OTU_1346;size=60;	Bacteria	Firmicutes	Clostridia	Clostridiales	Ruminococcaceae	unclassified_Ruminococcaceae
OTU_1348;size=10;	Bacteria	Bacteroidetes	Bacteroidia	Bacteroidales	unclassified_"Bacteroidales"	unclassified_"Bacteroidales"
OTU_1350;size=13;	Bacteria	Firmicutes	Clostridia	Clostridiales	Lachnospiraceae	Fusicatenibacter
OTU_1351;size=7;	Bacteria	Bacteroidetes	Bacteroidia	Bacteroidales	Porphyromonadaceae	unclassified_"Porphyromonadaceae"
OTU_1352;size=4;	Bacteria	unclassified_Bacteria	unclassified_Bacteria	unclassified_Bacteria	unclassified_Bacteria	unclassified_Bacteria
OTU_1353;size=314;	Bacteria	Firmicutes	Clostridia	Clostridiales	Lachnospiraceae	unclassified_Lachnospiraceae
OTU_1356;size=4;	Bacteria	Firmicutes	Clostridia	Clostridiales	Ruminococcaceae	Ruminococcus
OTU_1357;size=81;	Bacteria	Firmicutes	Clostridia	Clostridiales	Lachnospiraceae	unclassified_Lachnospiraceae
OTU_1358;size=22;	Bacteria	Firmicutes	Clostridia	Clostridiales	Ruminococcaceae	unclassified_Ruminococcaceae
OTU_1363;size=4;	Bacteria	Firmicutes	Clostridia	Clostridiales	Ruminococcaceae	unclassified_Ruminococcaceae
OTU_1364;size=47;	Bacteria	Firmicutes	Clostridia	Clostridiales	Ruminococcaceae	unclassified_Ruminococcaceae
OTU_1365;size=6;	Bacteria	Verrucomicrobia	Verrucomicrobiae	Verrucomicrobiales	Verrucomicrobiaceae	Akkermansia
OTU_1366;size=4;	Bacteria	Firmicutes	unclassified_Firmicutes	unclassified_Firmicutes	unclassified_Firmicutes	unclassified_Firmicutes
OTU_1368;size=28;	Bacteria	Bacteroidetes	Bacteroidia	Bacteroidales	unclassified_"Bacteroidales"	unclassified_"Bacteroidales"
OTU_1369;size=60;	Bacteria	Firmicutes	Clostridia	Clostridiales	Lachnospiraceae	unclassified_Lachnospiraceae
OTU_1373;size=4;	Bacteria	Proteobacteria	Gammaproteobacteria	Enterobacteriales	Enterobacteriaceae	Escherichia/Shigella
OTU_1374;size=7;	Bacteria	Firmicutes	Clostridia	Clostridiales	Ruminococcaceae	unclassified_Ruminococcaceae
OTU_1376;size=30;	Bacteria	Bacteroidetes	Bacteroidia	Bacteroidales	unclassified_"Bacteroidales"	unclassified_"Bacteroidales"
OTU_1379;size=6;	Bacteria	Bacteroidetes	unclassified_"Bacteroidetes"	unclassified_"Bacteroidetes"	unclassified_"Bacteroidetes"	unclassified_"Bacteroidetes"
OTU_1380;size=4;	Bacteria	unclassified_Bacteria	unclassified_Bacteria	unclassified_Bacteria	unclassified_Bacteria	unclassified_Bacteria
OTU_1381;size=4;	Bacteria	Firmicutes	Clostridia	Clostridiales	Ruminococcaceae	Ruminococcus
OTU_1383;size=38;	Bacteria	Firmicutes	Clostridia	Clostridiales	Ruminococcaceae	Faecalibacterium
OTU_1388;size=8;	Bacteria	Firmicutes	Erysipelotrichia	Erysipelotrichales	Erysipelotrichaceae	unclassified_Erysipelotrichaceae
OTU_1389;size=4;	Bacteria	Proteobacteria	Gammaproteobacteria	Aeromonadales	Succinivibrionaceae	Succinivibrio
OTU_1390;size=7;	Bacteria	Firmicutes	Clostridia	Clostridiales	Ruminococcaceae	unclassified_Ruminococcaceae
OTU_1393;size=66;	Bacteria	Firmicutes	Clostridia	Clostridiales	unclassified_Clostridiales	unclassified_Clostridiales
OTU_1394;size=46;	Bacteria	Proteobacteria	Betaproteobacteria	Burkholderiales	Sutterellaceae	Sutterella
OTU_1396;size=59;	Bacteria	Bacteroidetes	Bacteroidia	Bacteroidales	Porphyromonadaceae	unclassified_"Porphyromonadaceae"
OTU_1397;size=31;	Bacteria	Firmicutes	Clostridia	Clostridiales	Ruminococcaceae	unclassified_Ruminococcaceae
OTU_1399;size=6;	Bacteria	Bacteroidetes	Bacteroidia	Bacteroidales	Bacteroidaceae	Bacteroides
OTU_1402;size=57;	Bacteria	Firmicutes	Clostridia	Clostridiales	unclassified_Clostridiales	unclassified_Clostridiales
OTU_1404;size=26;	Bacteria	Bacteroidetes	Bacteroidia	Bacteroidales	Prevotellaceae	Prevotella
OTU_1405;size=24;	Bacteria	unclassified_Bacteria	unclassified_Bacteria	unclassified_Bacteria	unclassified_Bacteria	unclassified_Bacteria
OTU_1407;size=10;	Bacteria	Bacteroidetes	Bacteroidia	Bacteroidales	unclassified_"Bacteroidales"	unclassified_"Bacteroidales"
OTU_1408;size=23;	Bacteria	Firmicutes	Clostridia	Clostridiales	Lachnospiraceae	unclassified_Lachnospiraceae
OTU_1409;size=4;	Bacteria	Actinobacteria	Actinobacteria	Bifidobacteriales	Bifidobacteriaceae	Bifidobacterium
OTU_1411;size=4;	Bacteria	Firmicutes	Clostridia	Clostridiales	Ruminococcaceae	unclassified_Ruminococcaceae
OTU_1413;size=4;	Bacteria	Firmicutes	Clostridia	Clostridiales	unclassified_Clostridiales	unclassified_Clostridiales
OTU_1414;size=4;	Bacteria	Firmicutes	Clostridia	Clostridiales	Lachnospiraceae	Acetatifactor
OTU_1415;size=11;	Bacteria	Bacteroidetes	Bacteroidia	Bacteroidales	unclassified_"Bacteroidales"	unclassified_"Bacteroidales"
OTU_1417;size=10;	Bacteria	Proteobacteria	Gammaproteobacteria	Aeromonadales	Succinivibrionaceae	Succinivibrio
OTU_1419;size=4;	Bacteria	Firmicutes	Erysipelotrichia	Erysipelotrichales	Erysipelotrichaceae	unclassified_Erysipelotrichaceae
OTU_1424;size=6;	Bacteria	Firmicutes	Bacilli	Lactobacillales	Streptococcaceae	Lactococcus
OTU_1427;size=192;	Bacteria	Firmicutes	Clostridia	Clostridiales	Lachnospiraceae	Blautia
OTU_1428;size=8;	Bacteria	Actinobacteria	Actinobacteria	Coriobacteriales	Coriobacteriaceae	unclassified_Coriobacteriaceae
OTU_1429;size=7;	Bacteria	Bacteroidetes	Bacteroidia	Bacteroidales	Porphyromonadaceae	Barnesiella
OTU_1430;size=15;	Bacteria	Proteobacteria	Gammaproteobacteria	Aeromonadales	Succinivibrionaceae	Succinivibrio
OTU_1431;size=4;	Bacteria	Firmicutes	Clostridia	Clostridiales	unclassified_Clostridiales	unclassified_Clostridiales
OTU_1433;size=10;	Bacteria	Bacteroidetes	Bacteroidia	Bacteroidales	unclassified_"Bacteroidales"	unclassified_"Bacteroidales"
OTU_1434;size=19;	Bacteria	Firmicutes	Clostridia	Clostridiales	Ruminococcaceae	unclassified_Ruminococcaceae
OTU_1436;size=65;	Bacteria	Firmicutes	Clostridia	Clostridiales	Lachnospiraceae	unclassified_Lachnospiraceae
OTU_1437;size=6;	Bacteria	Firmicutes	Clostridia	Clostridiales	Lachnospiraceae	unclassified_Lachnospiraceae
OTU_1439;size=4;	Bacteria	Firmicutes	Clostridia	Clostridiales	unclassified_Clostridiales	unclassified_Clostridiales
OTU_1440;size=12;	Bacteria	Bacteroidetes	Bacteroidia	Bacteroidales	unclassified_"Bacteroidales"	unclassified_"Bacteroidales"
OTU_1442;size=4;	Bacteria	Verrucomicrobia	Opitutae	Puniceicoccales	Puniceicoccaceae	unclassified_Puniceicoccaceae
OTU_1443;size=14;	Bacteria	Firmicutes	Clostridia	Clostridiales	Lachnospiraceae	Blautia
OTU_1444;size=8;	Bacteria	Firmicutes	Bacilli	Lactobacillales	Aerococcaceae	Abiotrophia
OTU_1445;size=8;	Bacteria	Bacteroidetes	Bacteroidia	Bacteroidales	unclassified_"Bacteroidales"	unclassified_"Bacteroidales"
OTU_1447;size=4;	Bacteria	Firmicutes	Clostridia	Clostridiales	Ruminococcaceae	Hydrogenoanaerobacterium
OTU_1448;size=13;	Bacteria	unclassified_Bacteria	unclassified_Bacteria	unclassified_Bacteria	unclassified_Bacteria	unclassified_Bacteria
OTU_1449;size=6;	Bacteria	Bacteroidetes	Bacteroidia	Bacteroidales	Prevotellaceae	Prevotella
OTU_1450;size=4;	Bacteria	Firmicutes	Clostridia	Clostridiales	Ruminococcaceae	Butyricicoccus
OTU_1451;size=4;	Bacteria	Firmicutes	Clostridia	Clostridiales	Ruminococcaceae	unclassified_Ruminococcaceae
OTU_1453;size=320;	Bacteria	Bacteroidetes	Bacteroidia	Bacteroidales	Rikenellaceae	Alistipes
OTU_1454;size=33;	Bacteria	Firmicutes	Clostridia	Clostridiales	Ruminococcaceae	unclassified_Ruminococcaceae
OTU_1455;size=6;	Bacteria	Firmicutes	Clostridia	Clostridiales	unclassified_Clostridiales	unclassified_Clostridiales
OTU_1457;size=24;	Bacteria	Firmicutes	Clostridia	Clostridiales	Ruminococcaceae	unclassified_Ruminococcaceae
OTU_1460;size=4;	Bacteria	unclassified_Bacteria	unclassified_Bacteria	unclassified_Bacteria	unclassified_Bacteria	unclassified_Bacteria
OTU_1462;size=26;	Bacteria	Bacteroidetes	Bacteroidia	Bacteroidales	Prevotellaceae	unclassified_"Prevotellaceae"
OTU_1463;size=6;	Bacteria	Firmicutes	Clostridia	Clostridiales	Ruminococcaceae	unclassified_Ruminococcaceae
OTU_1464;size=4;	Bacteria	Proteobacteria	Epsilonproteobacteria	Campylobacterales	Campylobacteraceae	Campylobacter
OTU_1465;size=8;	Bacteria	Firmicutes	Negativicutes	Selenomonadales	Acidaminococcaceae	Acidaminococcus
OTU_1467;size=52;	Bacteria	Bacteroidetes	Bacteroidia	Bacteroidales	Bacteroidaceae	Bacteroides
OTU_1468;size=92;	Bacteria	Firmicutes	Clostridia	Clostridiales	Lachnospiraceae	unclassified_Lachnospiraceae
OTU_1469;size=4;	Bacteria	Bacteroidetes	Bacteroidia	Bacteroidales	Porphyromonadaceae	Parabacteroides
OTU_1470;size=4;	Bacteria	Firmicutes	Clostridia	Clostridiales	Ruminococcaceae	unclassified_Ruminococcaceae
OTU_1472;size=411;	Bacteria	Proteobacteria	Gammaproteobacteria	Aeromonadales	Succinivibrionaceae	Succinivibrio
OTU_1475;size=8;	Bacteria	Bacteroidetes	Bacteroidia	Bacteroidales	Rikenellaceae	unclassified_"Rikenellaceae"
OTU_1476;size=4;	Bacteria	Bacteroidetes	Flavobacteriia	Flavobacteriales	Flavobacteriaceae	unclassified_Flavobacteriaceae
OTU_1478;size=4;	Bacteria	Firmicutes	Clostridia	Clostridiales	Lachnospiraceae	unclassified_Lachnospiraceae
OTU_1479;size=4;	Bacteria	Firmicutes	Clostridia	Clostridiales	Lachnospiraceae	unclassified_Lachnospiraceae
OTU_1481;size=9;	Bacteria	Firmicutes	Clostridia	Clostridiales	unclassified_Clostridiales	unclassified_Clostridiales
OTU_1482;size=4;	Bacteria	Proteobacteria	Deltaproteobacteria	Desulfovibrionales	unclassified_Desulfovibrionales	unclassified_Desulfovibrionales
OTU_1484;size=6;	Bacteria	Firmicutes	Clostridia	Clostridiales	Lachnospiraceae	Lachnospiracea_incertae_sedis
OTU_1485;size=6;	Bacteria	Firmicutes	Clostridia	Clostridiales	Ruminococcaceae	unclassified_Ruminococcaceae
OTU_1486;size=8;	Bacteria	Firmicutes	Clostridia	Clostridiales	Lachnospiraceae	unclassified_Lachnospiraceae
OTU_1487;size=4;	Bacteria	Actinobacteria	Actinobacteria	Coriobacteriales	Coriobacteriaceae	unclassified_Coriobacteriaceae
OTU_1488;size=4;	Bacteria	unclassified_Bacteria	unclassified_Bacteria	unclassified_Bacteria	unclassified_Bacteria	unclassified_Bacteria
OTU_1489;size=47;	Bacteria	Firmicutes	Clostridia	Clostridiales	Lachnospiraceae	unclassified_Lachnospiraceae
OTU_1492;size=3;	Bacteria	Firmicutes	Clostridia	Clostridiales	Lachnospiraceae	unclassified_Lachnospiraceae
OTU_1494;size=10;	Bacteria	unclassified_Bacteria	unclassified_Bacteria	unclassified_Bacteria	unclassified_Bacteria	unclassified_Bacteria
OTU_1495;size=3;	Bacteria	Bacteroidetes	Bacteroidia	Bacteroidales	Bacteroidaceae	Bacteroides
OTU_1496;size=13;	Bacteria	Firmicutes	Clostridia	Clostridiales	unclassified_Clostridiales	unclassified_Clostridiales
OTU_1498;size=5;	Bacteria	Firmicutes	Clostridia	Clostridiales	Ruminococcaceae	unclassified_Ruminococcaceae
OTU_1502;size=5;	Bacteria	unclassified_Bacteria	unclassified_Bacteria	unclassified_Bacteria	unclassified_Bacteria	unclassified_Bacteria
OTU_1507;size=5;	Bacteria	Bacteroidetes	Bacteroidia	Bacteroidales	Bacteroidaceae	Bacteroides
OTU_1509;size=3;	Bacteria	Bacteroidetes	Bacteroidia	Bacteroidales	Prevotellaceae	Alloprevotella
OTU_1510;size=3;	Bacteria	Bacteroidetes	Bacteroidia	Bacteroidales	Rikenellaceae	Alistipes
OTU_1511;size=18;	Bacteria	Firmicutes	Clostridia	Clostridiales	Ruminococcaceae	unclassified_Ruminococcaceae
OTU_1512;size=5;	Bacteria	Firmicutes	Clostridia	Clostridiales	Ruminococcaceae	Faecalibacterium
OTU_1513;size=12;	Bacteria	Firmicutes	Clostridia	Clostridiales	Ruminococcaceae	unclassified_Ruminococcaceae
OTU_1514;size=3;	Bacteria	Bacteroidetes	Bacteroidia	Bacteroidales	unclassified_"Bacteroidales"	unclassified_"Bacteroidales"
OTU_1515;size=3;	Bacteria	Firmicutes	unclassified_Firmicutes	unclassified_Firmicutes	unclassified_Firmicutes	unclassified_Firmicutes
OTU_1517;size=3;	Bacteria	Bacteroidetes	Bacteroidia	Bacteroidales	unclassified_"Bacteroidales"	unclassified_"Bacteroidales"
OTU_1518;size=8;	Bacteria	Proteobacteria	Gammaproteobacteria	Pasteurellales	Pasteurellaceae	Aggregatibacter
OTU_1519;size=3;	Bacteria	Proteobacteria	Gammaproteobacteria	Aeromonadales	Succinivibrionaceae	Succinivibrio
OTU_1521;size=3;	Bacteria	Firmicutes	Bacilli	Bacillales	Listeriaceae	Brochothrix
OTU_1522;size=34;	Bacteria	Firmicutes	Clostridia	Clostridiales	Lachnospiraceae	unclassified_Lachnospiraceae
OTU_1524;size=7;	Bacteria	Bacteroidetes	Bacteroidia	Bacteroidales	Prevotellaceae	unclassified_"Prevotellaceae"
OTU_1525;size=3;	Bacteria	Firmicutes	unclassified_Firmicutes	unclassified_Firmicutes	unclassified_Firmicutes	unclassified_Firmicutes
OTU_1528;size=3;	Bacteria	unclassified_Bacteria	unclassified_Bacteria	unclassified_Bacteria	unclassified_Bacteria	unclassified_Bacteria
OTU_1529;size=5;	Bacteria	Proteobacteria	Gammaproteobacteria	Aeromonadales	Succinivibrionaceae	Succinivibrio
OTU_1531;size=3;	Bacteria	Firmicutes	Clostridia	Clostridiales	Peptostreptococcaceae	Romboutsia
OTU_1532;size=3;	Bacteria	Verrucomicrobia	Verrucomicrobiae	Verrucomicrobiales	Verrucomicrobiaceae	Akkermansia
OTU_1533;size=21;	Bacteria	Bacteroidetes	Bacteroidia	Bacteroidales	Prevotellaceae	unclassified_"Prevotellaceae"
OTU_1536;size=17;	Bacteria	Firmicutes	Clostridia	Clostridiales	unclassified_Clostridiales	unclassified_Clostridiales
OTU_1537;size=44;	Bacteria	Firmicutes	Clostridia	Clostridiales	Ruminococcaceae	unclassified_Ruminococcaceae
OTU_1538;size=42;	Bacteria	Firmicutes	Clostridia	Clostridiales	unclassified_Clostridiales	unclassified_Clostridiales
OTU_1539;size=6;	Bacteria	Candidatus Saccharibacteria	unclassified_Candidatus Saccharibacteria	unclassified_Candidatus Saccharibacteria	unclassified_Candidatus Saccharibacteria	Saccharibacteria_genera_incertae_sedis
OTU_1541;size=3;	Bacteria	Bacteroidetes	Bacteroidia	Bacteroidales	Porphyromonadaceae	unclassified_"Porphyromonadaceae"
OTU_1545;size=8;	Bacteria	Bacteroidetes	Bacteroidia	Bacteroidales	Porphyromonadaceae	Barnesiella
OTU_1546;size=15;	Bacteria	unclassified_Bacteria	unclassified_Bacteria	unclassified_Bacteria	unclassified_Bacteria	unclassified_Bacteria
OTU_1547;size=8;	Bacteria	unclassified_Bacteria	unclassified_Bacteria	unclassified_Bacteria	unclassified_Bacteria	unclassified_Bacteria
OTU_1548;size=5;	Bacteria	unclassified_Bacteria	unclassified_Bacteria	unclassified_Bacteria	unclassified_Bacteria	unclassified_Bacteria
OTU_1549;size=7;	Bacteria	unclassified_Bacteria	unclassified_Bacteria	unclassified_Bacteria	unclassified_Bacteria	unclassified_Bacteria
OTU_1551;size=11;	Bacteria	Bacteroidetes	Bacteroidia	Bacteroidales	unclassified_"Bacteroidales"	unclassified_"Bacteroidales"
OTU_1553;size=114;	Bacteria	Firmicutes	Clostridia	Clostridiales	Ruminococcaceae	Faecalibacterium
OTU_1556;size=3;	Bacteria	Bacteroidetes	Bacteroidia	Bacteroidales	Prevotellaceae	Paraprevotella
OTU_1558;size=3;	Bacteria	Firmicutes	Clostridia	Clostridiales	Ruminococcaceae	Clostridium IV
OTU_1559;size=3;	Bacteria	Bacteroidetes	Bacteroidia	Bacteroidales	Bacteroidaceae	Bacteroides
OTU_1560;size=5;	Bacteria	Bacteroidetes	Bacteroidia	Bacteroidales	Bacteroidaceae	Bacteroides
OTU_1561;size=9;	Bacteria	Bacteroidetes	Bacteroidia	Bacteroidales	Bacteroidaceae	Bacteroides
OTU_1562;size=22;	Bacteria	unclassified_Bacteria	unclassified_Bacteria	unclassified_Bacteria	unclassified_Bacteria	unclassified_Bacteria
OTU_1563;size=8;	Bacteria	Firmicutes	Clostridia	Clostridiales	Ruminococcaceae	Oscillibacter
OTU_1564;size=11;	Bacteria	Bacteroidetes	Bacteroidia	Bacteroidales	Porphyromonadaceae	Barnesiella
OTU_1567;size=33;	Bacteria	Bacteroidetes	Bacteroidia	Bacteroidales	unclassified_"Bacteroidales"	unclassified_"Bacteroidales"
OTU_1568;size=46;	Bacteria	Firmicutes	Negativicutes	Selenomonadales	unclassified_Selenomonadales	unclassified_Selenomonadales
OTU_1569;size=5;	Bacteria	Firmicutes	Clostridia	Clostridiales	Ruminococcaceae	unclassified_Ruminococcaceae
OTU_1572;size=57;	Bacteria	Firmicutes	Clostridia	Clostridiales	Ruminococcaceae	unclassified_Ruminococcaceae
OTU_1573;size=8;	Bacteria	Bacteroidetes	Bacteroidia	Bacteroidales	Rikenellaceae	Alistipes
OTU_1576;size=3;	Bacteria	unclassified_Bacteria	unclassified_Bacteria	unclassified_Bacteria	unclassified_Bacteria	unclassified_Bacteria
OTU_1577;size=12;	Bacteria	Bacteroidetes	Bacteroidia	Bacteroidales	unclassified_"Bacteroidales"	unclassified_"Bacteroidales"
OTU_1579;size=7;	Bacteria	Firmicutes	Clostridia	Clostridiales	Ruminococcaceae	Gemmiger
OTU_1581;size=12;	Bacteria	Bacteroidetes	unclassified_"Bacteroidetes"	unclassified_"Bacteroidetes"	unclassified_"Bacteroidetes"	unclassified_"Bacteroidetes"
OTU_1583;size=3;	Bacteria	Firmicutes	Clostridia	Clostridiales	Ruminococcaceae	unclassified_Ruminococcaceae
OTU_1584;size=3;	Bacteria	Bacteroidetes	Bacteroidia	Bacteroidales	Prevotellaceae	Prevotella
OTU_1587;size=148;	Bacteria	Firmicutes	Clostridia	Clostridiales	unclassified_Clostridiales	unclassified_Clostridiales
OTU_1588;size=30;	Bacteria	Firmicutes	Clostridia	Clostridiales	Ruminococcaceae	unclassified_Ruminococcaceae
OTU_1591;size=7;	Bacteria	Bacteroidetes	Bacteroidia	Bacteroidales	unclassified_"Bacteroidales"	unclassified_"Bacteroidales"
OTU_1593;size=3;	Bacteria	unclassified_Bacteria	unclassified_Bacteria	unclassified_Bacteria	unclassified_Bacteria	unclassified_Bacteria
OTU_1595;size=370;	Bacteria	Bacteroidetes	Bacteroidia	Bacteroidales	Prevotellaceae	Prevotella
OTU_1598;size=3;	Bacteria	Bacteroidetes	Bacteroidia	Bacteroidales	unclassified_"Bacteroidales"	unclassified_"Bacteroidales"
OTU_1599;size=3;	Bacteria	Actinobacteria	Actinobacteria	Coriobacteriales	Coriobacteriaceae	Parvibacter
OTU_1600;size=50;	Bacteria	Bacteroidetes	Bacteroidia	Bacteroidales	Bacteroidaceae	Bacteroides
OTU_1602;size=62;	Bacteria	Firmicutes	Clostridia	Clostridiales	Lachnospiraceae	unclassified_Lachnospiraceae
OTU_1603;size=5;	Bacteria	Firmicutes	Negativicutes	Selenomonadales	Acidaminococcaceae	Phascolarctobacterium
OTU_1604;size=56;	Bacteria	Firmicutes	Clostridia	Clostridiales	Lachnospiraceae	unclassified_Lachnospiraceae
OTU_1607;size=24;	Bacteria	Firmicutes	Clostridia	Clostridiales	Lachnospiraceae	Lachnospiracea_incertae_sedis
OTU_1609;size=3;	Bacteria	Firmicutes	Negativicutes	Selenomonadales	Acidaminococcaceae	Phascolarctobacterium
OTU_1611;size=107;	Bacteria	Firmicutes	Clostridia	Clostridiales	unclassified_Clostridiales	unclassified_Clostridiales
OTU_1612;size=3;	Bacteria	Firmicutes	Clostridia	Clostridiales	Ruminococcaceae	unclassified_Ruminococcaceae
OTU_1615;size=374;	Bacteria	Firmicutes	Clostridia	Clostridiales	Lachnospiraceae	Blautia
OTU_1616;size=19;	Bacteria	unclassified_Bacteria	unclassified_Bacteria	unclassified_Bacteria	unclassified_Bacteria	unclassified_Bacteria
OTU_1622;size=3;	Bacteria	unclassified_Bacteria	unclassified_Bacteria	unclassified_Bacteria	unclassified_Bacteria	unclassified_Bacteria
OTU_1624;size=19;	Bacteria	Firmicutes	Clostridia	Clostridiales	Lachnospiraceae	unclassified_Lachnospiraceae
OTU_1630;size=5;	Bacteria	Firmicutes	Clostridia	Clostridiales	Lachnospiraceae	unclassified_Lachnospiraceae
OTU_1631;size=3;	Bacteria	Firmicutes	Clostridia	Clostridiales	Lachnospiraceae	unclassified_Lachnospiraceae
OTU_1633;size=75;	Bacteria	Firmicutes	unclassified_Firmicutes	unclassified_Firmicutes	unclassified_Firmicutes	unclassified_Firmicutes
OTU_1635;size=3;	Bacteria	Bacteroidetes	Bacteroidia	Bacteroidales	Porphyromonadaceae	Parabacteroides
OTU_1636;size=6;	Bacteria	Firmicutes	Clostridia	Clostridiales	Lachnospiraceae	Clostridium XlVb
OTU_1637;size=3;	Bacteria	Firmicutes	unclassified_Firmicutes	unclassified_Firmicutes	unclassified_Firmicutes	unclassified_Firmicutes
OTU_1641;size=35;	Bacteria	Firmicutes	Clostridia	Clostridiales	Ruminococcaceae	unclassified_Ruminococcaceae
OTU_1642;size=3;	Bacteria	Firmicutes	Clostridia	Clostridiales	Lachnospiraceae	unclassified_Lachnospiraceae
OTU_1643;size=3;	Bacteria	unclassified_Bacteria	unclassified_Bacteria	unclassified_Bacteria	unclassified_Bacteria	unclassified_Bacteria
OTU_1644;size=105;	Bacteria	Bacteroidetes	Bacteroidia	Bacteroidales	Bacteroidaceae	Bacteroides
OTU_1645;size=5;	Bacteria	Bacteroidetes	Bacteroidia	Bacteroidales	unclassified_"Bacteroidales"	unclassified_"Bacteroidales"
OTU_1646;size=11;	Bacteria	Firmicutes	Clostridia	Clostridiales	Lachnospiraceae	unclassified_Lachnospiraceae
OTU_1647;size=34;	Bacteria	Lentisphaerae	Oligosphaeria	Oligosphaerales	Oligosphaeraceae	Oligosphaera
OTU_1648;size=3;	Bacteria	Firmicutes	Clostridia	Clostridiales	unclassified_Clostridiales	unclassified_Clostridiales
OTU_1649;size=21;	Bacteria	Firmicutes	Clostridia	Clostridiales	Ruminococcaceae	Clostridium IV
OTU_1650;size=3;	Bacteria	Firmicutes	Clostridia	Clostridiales	Lachnospiraceae	unclassified_Lachnospiraceae
OTU_1653;size=9;	Bacteria	Firmicutes	Clostridia	Clostridiales	unclassified_Clostridiales	unclassified_Clostridiales
OTU_1654;size=14;	Bacteria	Firmicutes	Clostridia	Clostridiales	Ruminococcaceae	Faecalibacterium
OTU_1655;size=5;	Bacteria	unclassified_Bacteria	unclassified_Bacteria	unclassified_Bacteria	unclassified_Bacteria	unclassified_Bacteria
OTU_1656;size=24;	Bacteria	Firmicutes	Clostridia	Clostridiales	Lachnospiraceae	unclassified_Lachnospiraceae
OTU_1658;size=3;	Bacteria	Bacteroidetes	Bacteroidia	Bacteroidales	Rikenellaceae	Alistipes
OTU_1661;size=11;	Bacteria	unclassified_Bacteria	unclassified_Bacteria	unclassified_Bacteria	unclassified_Bacteria	unclassified_Bacteria
OTU_1662;size=3;	Bacteria	Firmicutes	unclassified_Firmicutes	unclassified_Firmicutes	unclassified_Firmicutes	unclassified_Firmicutes
OTU_1664;size=32;	Bacteria	Firmicutes	Clostridia	Clostridiales	Lachnospiraceae	unclassified_Lachnospiraceae
OTU_1665;size=90;	Bacteria	Firmicutes	Clostridia	Clostridiales	Ruminococcaceae	unclassified_Ruminococcaceae
OTU_1666;size=9;	Bacteria	Proteobacteria	Gammaproteobacteria	Aeromonadales	Succinivibrionaceae	Succinivibrio
OTU_1669;size=5;	Bacteria	Firmicutes	Clostridia	Clostridiales	Ruminococcaceae	unclassified_Ruminococcaceae
OTU_1671;size=68;	Bacteria	Firmicutes	Clostridia	Clostridiales	unclassified_Clostridiales	unclassified_Clostridiales
OTU_1672;size=11;	Bacteria	Firmicutes	Clostridia	Clostridiales	Ruminococcaceae	Ruminococcus
OTU_1673;size=3;	Bacteria	Actinobacteria	Actinobacteria	Actinomycetales	Actinomycetaceae	Actinomyces
OTU_1674;size=24;	Bacteria	Firmicutes	Negativicutes	Selenomonadales	Acidaminococcaceae	Acidaminococcus
OTU_1675;size=3;	Bacteria	Bacteroidetes	Bacteroidia	Bacteroidales	Porphyromonadaceae	unclassified_"Porphyromonadaceae"
OTU_1677;size=8;	Bacteria	Bacteroidetes	Bacteroidia	Bacteroidales	Porphyromonadaceae	unclassified_"Porphyromonadaceae"
OTU_1680;size=5;	Bacteria	Proteobacteria	Gammaproteobacteria	Enterobacteriales	Enterobacteriaceae	unclassified_Enterobacteriaceae
OTU_1685;size=11;	Bacteria	Firmicutes	Clostridia	Clostridiales	Lachnospiraceae	unclassified_Lachnospiraceae
OTU_1687;size=5;	Bacteria	Firmicutes	Negativicutes	Selenomonadales	Veillonellaceae	unclassified_Veillonellaceae
OTU_1688;size=3;	Bacteria	Firmicutes	Clostridia	Clostridiales	Lachnospiraceae	unclassified_Lachnospiraceae
OTU_1690;size=20;	Bacteria	Firmicutes	unclassified_Firmicutes	unclassified_Firmicutes	unclassified_Firmicutes	unclassified_Firmicutes
OTU_1691;size=3;	Bacteria	Bacteroidetes	Bacteroidia	Bacteroidales	Prevotellaceae	Prevotella
OTU_1694;size=3;	Bacteria	Firmicutes	Negativicutes	Selenomonadales	Acidaminococcaceae	Phascolarctobacterium
OTU_1697;size=7;	Bacteria	Firmicutes	Clostridia	Clostridiales	Lachnospiraceae	unclassified_Lachnospiraceae
OTU_1698;size=6;	Bacteria	Proteobacteria	Gammaproteobacteria	Aeromonadales	Succinivibrionaceae	Succinivibrio
OTU_1699;size=5;	Bacteria	unclassified_Bacteria	unclassified_Bacteria	unclassified_Bacteria	unclassified_Bacteria	unclassified_Bacteria
OTU_1700;size=5;	Bacteria	Bacteroidetes	Bacteroidia	Bacteroidales	Bacteroidaceae	Bacteroides
OTU_1703;size=13;	Bacteria	Firmicutes	Clostridia	Clostridiales	unclassified_Clostridiales	unclassified_Clostridiales
OTU_1704;size=8;	Bacteria	Firmicutes	unclassified_Firmicutes	unclassified_Firmicutes	unclassified_Firmicutes	unclassified_Firmicutes
OTU_1705;size=66;	Bacteria	Firmicutes	Clostridia	Clostridiales	Ruminococcaceae	unclassified_Ruminococcaceae
OTU_1707;size=11;	Bacteria	Firmicutes	Clostridia	Clostridiales	Ruminococcaceae	unclassified_Ruminococcaceae
OTU_1709;size=26;	Bacteria	Bacteroidetes	Bacteroidia	Bacteroidales	Porphyromonadaceae	Barnesiella
OTU_1714;size=80;	Bacteria	Firmicutes	Clostridia	Clostridiales	Ruminococcaceae	unclassified_Ruminococcaceae
OTU_1715;size=9;	Bacteria	Bacteroidetes	Bacteroidia	Bacteroidales	unclassified_"Bacteroidales"	unclassified_"Bacteroidales"
OTU_1720;size=9;	Bacteria	Firmicutes	Clostridia	Clostridiales	unclassified_Clostridiales	unclassified_Clostridiales
OTU_1722;size=85;	Bacteria	Bacteroidetes	Bacteroidia	Bacteroidales	Bacteroidaceae	Bacteroides
OTU_1724;size=70;	Bacteria	Firmicutes	Clostridia	Clostridiales	unclassified_Clostridiales	unclassified_Clostridiales
OTU_1726;size=3;	Bacteria	Firmicutes	Clostridia	Clostridiales	Peptostreptococcaceae	unclassified_Peptostreptococcaceae
OTU_1727;size=3;	Bacteria	unclassified_Bacteria	unclassified_Bacteria	unclassified_Bacteria	unclassified_Bacteria	unclassified_Bacteria
OTU_1730;size=9;	Bacteria	Bacteroidetes	unclassified_"Bacteroidetes"	unclassified_"Bacteroidetes"	unclassified_"Bacteroidetes"	unclassified_"Bacteroidetes"
OTU_1731;size=31;	Bacteria	Bacteroidetes	Bacteroidia	Bacteroidales	unclassified_"Bacteroidales"	unclassified_"Bacteroidales"
OTU_1732;size=57;	Bacteria	Firmicutes	Clostridia	Clostridiales	Lachnospiraceae	Roseburia
OTU_1733;size=3;	Bacteria	unclassified_Bacteria	unclassified_Bacteria	unclassified_Bacteria	unclassified_Bacteria	unclassified_Bacteria
OTU_1735;size=15;	Bacteria	Actinobacteria	Actinobacteria	unclassified_Actinobacteria	unclassified_Actinobacteria	unclassified_Actinobacteria
OTU_1737;size=5;	Bacteria	Firmicutes	Clostridia	Clostridiales	unclassified_Clostridiales	unclassified_Clostridiales
OTU_1738;size=11;	Bacteria	Proteobacteria	Gammaproteobacteria	Aeromonadales	Succinivibrionaceae	Succinivibrio
OTU_1742;size=49;	Bacteria	Firmicutes	Clostridia	Clostridiales	unclassified_Clostridiales	unclassified_Clostridiales
OTU_1743;size=5;	Bacteria	Bacteroidetes	Bacteroidia	Bacteroidales	unclassified_"Bacteroidales"	unclassified_"Bacteroidales"
OTU_1745;size=3;	Bacteria	Bacteroidetes	Bacteroidia	Bacteroidales	unclassified_"Bacteroidales"	unclassified_"Bacteroidales"
OTU_1749;size=107;	Bacteria	Bacteroidetes	Bacteroidia	Bacteroidales	Prevotellaceae	Prevotella
OTU_1751;size=7;	Bacteria	Bacteroidetes	Bacteroidia	Bacteroidales	Porphyromonadaceae	unclassified_"Porphyromonadaceae"
OTU_1752;size=5;	Bacteria	Firmicutes	Clostridia	Clostridiales	Lachnospiraceae	unclassified_Lachnospiraceae
OTU_1753;size=5;	Bacteria	Firmicutes	Erysipelotrichia	Erysipelotrichales	Erysipelotrichaceae	Erysipelotrichaceae_incertae_sedis
OTU_1754;size=132;	Bacteria	Firmicutes	Clostridia	Clostridiales	Peptostreptococcaceae	unclassified_Peptostreptococcaceae
OTU_1758;size=3;	Bacteria	Bacteroidetes	Bacteroidia	Bacteroidales	Bacteroidaceae	Bacteroides
OTU_1760;size=5;	Bacteria	Proteobacteria	Gammaproteobacteria	Aeromonadales	Succinivibrionaceae	Succinivibrio
OTU_1761;size=9;	Bacteria	Bacteroidetes	Bacteroidia	Bacteroidales	Rikenellaceae	Alistipes
OTU_1764;size=15;	Bacteria	Firmicutes	Clostridia	Clostridiales	unclassified_Clostridiales	unclassified_Clostridiales
OTU_1766;size=10;	Bacteria	Bacteroidetes	Bacteroidia	Bacteroidales	unclassified_"Bacteroidales"	unclassified_"Bacteroidales"
OTU_1767;size=3;	Bacteria	Firmicutes	Clostridia	Clostridiales	unclassified_Clostridiales	unclassified_Clostridiales
OTU_1768;size=6;	Bacteria	Proteobacteria	Gammaproteobacteria	Aeromonadales	Succinivibrionaceae	Succinivibrio
OTU_1775;size=3;	Bacteria	Proteobacteria	Gammaproteobacteria	Pseudomonadales	Pseudomonadaceae	Pseudomonas
OTU_1777;size=670;	Bacteria	Firmicutes	Clostridia	Clostridiales	Ruminococcaceae	unclassified_Ruminococcaceae
OTU_1778;size=3;	Bacteria	Proteobacteria	Gammaproteobacteria	Enterobacteriales	Enterobacteriaceae	unclassified_Enterobacteriaceae
OTU_1779;size=5;	Bacteria	Bacteroidetes	Bacteroidia	Bacteroidales	Prevotellaceae	unclassified_"Prevotellaceae"
OTU_1781;size=3;	Bacteria	Proteobacteria	Deltaproteobacteria	unclassified_Deltaproteobacteria	unclassified_Deltaproteobacteria	unclassified_Deltaproteobacteria
OTU_1785;size=3;	Bacteria	Firmicutes	Clostridia	Clostridiales	Lachnospiraceae	unclassified_Lachnospiraceae
OTU_1786;size=5;	Bacteria	unclassified_Bacteria	unclassified_Bacteria	unclassified_Bacteria	unclassified_Bacteria	unclassified_Bacteria
OTU_1791;size=3;	Bacteria	Firmicutes	Clostridia	Clostridiales	Lachnospiraceae	Clostridium XlVb
OTU_1793;size=9;	Bacteria	Proteobacteria	Gammaproteobacteria	Aeromonadales	Succinivibrionaceae	Succinivibrio
OTU_1795;size=7;	Bacteria	Bacteroidetes	Bacteroidia	Bacteroidales	Porphyromonadaceae	unclassified_"Porphyromonadaceae"
OTU_1796;size=3;	Bacteria	Firmicutes	Negativicutes	Selenomonadales	Veillonellaceae	Selenomonas
OTU_1797;size=9;	Bacteria	unclassified_Bacteria	unclassified_Bacteria	unclassified_Bacteria	unclassified_Bacteria	unclassified_Bacteria
OTU_1798;size=7;	Bacteria	Bacteroidetes	Bacteroidia	Bacteroidales	Porphyromonadaceae	Parabacteroides
OTU_1800;size=3;	Bacteria	Firmicutes	Clostridia	Clostridiales	Ruminococcaceae	unclassified_Ruminococcaceae
OTU_1802;size=25;	Bacteria	Bacteroidetes	Bacteroidia	Bacteroidales	Prevotellaceae	Prevotella
OTU_1804;size=5;	Bacteria	Bacteroidetes	Bacteroidia	Bacteroidales	Porphyromonadaceae	unclassified_"Porphyromonadaceae"
OTU_1805;size=45;	Bacteria	Firmicutes	Clostridia	Clostridiales	Lachnospiraceae	unclassified_Lachnospiraceae
OTU_1806;size=3;	Bacteria	Firmicutes	Clostridia	Clostridiales	Ruminococcaceae	unclassified_Ruminococcaceae
OTU_1807;size=3;	Bacteria	Firmicutes	Clostridia	Clostridiales	unclassified_Clostridiales	unclassified_Clostridiales
OTU_1809;size=7;	Bacteria	Firmicutes	unclassified_Firmicutes	unclassified_Firmicutes	unclassified_Firmicutes	unclassified_Firmicutes
OTU_1810;size=3;	Bacteria	Firmicutes	Erysipelotrichia	Erysipelotrichales	Erysipelotrichaceae	Catenibacterium
OTU_1812;size=3;	Bacteria	Firmicutes	Clostridia	Clostridiales	unclassified_Clostridiales	unclassified_Clostridiales
OTU_1813;size=13;	Bacteria	Bacteroidetes	Bacteroidia	Bacteroidales	unclassified_"Bacteroidales"	unclassified_"Bacteroidales"
OTU_1814;size=49;	Bacteria	Firmicutes	unclassified_Firmicutes	unclassified_Firmicutes	unclassified_Firmicutes	unclassified_Firmicutes
OTU_1815;size=3;	Bacteria	Firmicutes	Clostridia	Clostridiales	Peptoniphilaceae	Peptoniphilus
OTU_1816;size=285;	Bacteria	Firmicutes	Clostridia	Clostridiales	Lachnospiraceae	unclassified_Lachnospiraceae
OTU_1817;size=5;	Bacteria	Bacteroidetes	Bacteroidia	Bacteroidales	Porphyromonadaceae	unclassified_"Porphyromonadaceae"
OTU_1818;size=13;	Bacteria	Proteobacteria	Gammaproteobacteria	Aeromonadales	Succinivibrionaceae	Succinivibrio
OTU_1819;size=3;	Bacteria	Bacteroidetes	Bacteroidia	Bacteroidales	unclassified_"Bacteroidales"	unclassified_"Bacteroidales"
OTU_1821;size=3;	Bacteria	Firmicutes	Clostridia	Clostridiales	Ruminococcaceae	unclassified_Ruminococcaceae
OTU_1824;size=5;	Bacteria	Bacteroidetes	Bacteroidia	Bacteroidales	Prevotellaceae	unclassified_"Prevotellaceae"
OTU_1825;size=5;	Bacteria	Bacteroidetes	Bacteroidia	Bacteroidales	Rikenellaceae	Alistipes
OTU_1828;size=3;	Bacteria	Bacteroidetes	Bacteroidia	Bacteroidales	Porphyromonadaceae	Butyricimonas
OTU_1830;size=3;	Bacteria	Firmicutes	Clostridia	Clostridiales	unclassified_Clostridiales	unclassified_Clostridiales
OTU_1831;size=3;	Bacteria	unclassified_Bacteria	unclassified_Bacteria	unclassified_Bacteria	unclassified_Bacteria	unclassified_Bacteria
OTU_1832;size=31;	Bacteria	Firmicutes	Clostridia	Clostridiales	unclassified_Clostridiales	unclassified_Clostridiales
OTU_1833;size=9;	Bacteria	Firmicutes	Clostridia	Clostridiales	Lachnospiraceae	unclassified_Lachnospiraceae
OTU_1834;size=3;	Bacteria	Bacteroidetes	Bacteroidia	Bacteroidales	unclassified_"Bacteroidales"	unclassified_"Bacteroidales"
OTU_1836;size=351;	Bacteria	Firmicutes	Clostridia	Clostridiales	Lachnospiraceae	unclassified_Lachnospiraceae
OTU_1840;size=21;	Bacteria	Bacteroidetes	Bacteroidia	Bacteroidales	Bacteroidaceae	Bacteroides
OTU_1845;size=43;	Bacteria	Proteobacteria	Betaproteobacteria	Burkholderiales	Sutterellaceae	Sutterella
OTU_1846;size=5;	Bacteria	unclassified_Bacteria	unclassified_Bacteria	unclassified_Bacteria	unclassified_Bacteria	unclassified_Bacteria
OTU_1848;size=5;	Bacteria	Bacteroidetes	Bacteroidia	Bacteroidales	Prevotellaceae	unclassified_"Prevotellaceae"
OTU_1849;size=7;	Bacteria	Firmicutes	Clostridia	Clostridiales	Ruminococcaceae	unclassified_Ruminococcaceae
OTU_1850;size=42;	Bacteria	Firmicutes	Clostridia	Clostridiales	Lachnospiraceae	unclassified_Lachnospiraceae
OTU_1852;size=25;	Bacteria	Bacteroidetes	Bacteroidia	Bacteroidales	Bacteroidaceae	Bacteroides
OTU_1853;size=3;	Bacteria	Firmicutes	Clostridia	Clostridiales	Lachnospiraceae	Roseburia
OTU_1855;size=7;	Bacteria	Bacteroidetes	Bacteroidia	Bacteroidales	unclassified_"Bacteroidales"	unclassified_"Bacteroidales"
OTU_1856;size=11;	Bacteria	Firmicutes	Clostridia	Clostridiales	unclassified_Clostridiales	unclassified_Clostridiales
OTU_1857;size=3;	Bacteria	Bacteroidetes	Bacteroidia	Bacteroidales	unclassified_"Bacteroidales"	unclassified_"Bacteroidales"
OTU_1859;size=42;	Bacteria	Firmicutes	Clostridia	Clostridiales	Ruminococcaceae	unclassified_Ruminococcaceae
OTU_1861;size=13;	Bacteria	Firmicutes	Clostridia	Clostridiales	Lachnospiraceae	unclassified_Lachnospiraceae
OTU_1862;size=22;	Bacteria	Proteobacteria	Gammaproteobacteria	Aeromonadales	Succinivibrionaceae	Succinivibrio
OTU_1864;size=5;	Bacteria	unclassified_Bacteria	unclassified_Bacteria	unclassified_Bacteria	unclassified_Bacteria	unclassified_Bacteria
OTU_1866;size=3;	Bacteria	Bacteroidetes	Bacteroidia	Bacteroidales	Rikenellaceae	Alistipes
OTU_1867;size=25;	Bacteria	Bacteroidetes	Bacteroidia	Bacteroidales	Prevotellaceae	Prevotella
OTU_1869;size=15;	Bacteria	Firmicutes	Clostridia	Clostridiales	unclassified_Clostridiales	unclassified_Clostridiales
OTU_1875;size=3;	Bacteria	Firmicutes	Clostridia	Clostridiales	unclassified_Clostridiales	unclassified_Clostridiales
OTU_1876;size=3;	Bacteria	Bacteroidetes	Bacteroidia	Bacteroidales	Prevotellaceae	Prevotella
OTU_1877;size=7;	Bacteria	unclassified_Bacteria	unclassified_Bacteria	unclassified_Bacteria	unclassified_Bacteria	unclassified_Bacteria
OTU_1879;size=67;	Bacteria	Firmicutes	Clostridia	Clostridiales	unclassified_Clostridiales	unclassified_Clostridiales
OTU_1880;size=15;	Bacteria	Firmicutes	Clostridia	Clostridiales	Lachnospiraceae	unclassified_Lachnospiraceae
OTU_1882;size=13;	Bacteria	Bacteroidetes	Bacteroidia	Bacteroidales	Prevotellaceae	unclassified_"Prevotellaceae"
OTU_1884;size=3;	Bacteria	Bacteroidetes	Bacteroidia	Bacteroidales	unclassified_"Bacteroidales"	unclassified_"Bacteroidales"
OTU_1885;size=3;	Bacteria	Bacteroidetes	Bacteroidia	Bacteroidales	unclassified_"Bacteroidales"	unclassified_"Bacteroidales"
OTU_1888;size=11;	Bacteria	Firmicutes	Clostridia	Clostridiales	Ruminococcaceae	unclassified_Ruminococcaceae
OTU_1890;size=31;	Bacteria	Firmicutes	Clostridia	Clostridiales	Lachnospiraceae	Fusicatenibacter
OTU_1892;size=7;	Bacteria	Firmicutes	Bacilli	Lactobacillales	Leuconostocaceae	Leuconostoc
OTU_1893;size=3;	Bacteria	Proteobacteria	Gammaproteobacteria	Enterobacteriales	Enterobacteriaceae	unclassified_Enterobacteriaceae
OTU_1897;size=5;	Bacteria	Firmicutes	Clostridia	Clostridiales	unclassified_Clostridiales	unclassified_Clostridiales
OTU_1898;size=373;	Bacteria	Firmicutes	Clostridia	Clostridiales	Ruminococcaceae	unclassified_Ruminococcaceae
OTU_1899;size=3;	Bacteria	Proteobacteria	Gammaproteobacteria	Xanthomonadales	unclassified_Xanthomonadales	unclassified_Xanthomonadales
OTU_1901;size=3;	Bacteria	Firmicutes	unclassified_Firmicutes	unclassified_Firmicutes	unclassified_Firmicutes	unclassified_Firmicutes
OTU_1902;size=2;	Bacteria	unclassified_Bacteria	unclassified_Bacteria	unclassified_Bacteria	unclassified_Bacteria	unclassified_Bacteria
OTU_1904;size=24;	Bacteria	Firmicutes	Clostridia	Clostridiales	Lachnospiraceae	unclassified_Lachnospiraceae
OTU_1905;size=2;	Bacteria	Firmicutes	Clostridia	Clostridiales	unclassified_Clostridiales	unclassified_Clostridiales
OTU_1907;size=34;	Bacteria	Firmicutes	Clostridia	Clostridiales	Ruminococcaceae	Faecalibacterium
OTU_1909;size=2;	Bacteria	Firmicutes	Clostridia	Clostridiales	Ruminococcaceae	unclassified_Ruminococcaceae
OTU_1912;size=10;	Bacteria	Firmicutes	Negativicutes	Selenomonadales	Acidaminococcaceae	Phascolarctobacterium
OTU_1915;size=2;	Bacteria	unclassified_Bacteria	unclassified_Bacteria	unclassified_Bacteria	unclassified_Bacteria	unclassified_Bacteria
OTU_1923;size=2;	Bacteria	Firmicutes	Clostridia	Clostridiales	Ruminococcaceae	unclassified_Ruminococcaceae
OTU_1924;size=2;	Bacteria	Firmicutes	Clostridia	Clostridiales	Lachnospiraceae	Coprococcus
OTU_1926;size=14;	Bacteria	Firmicutes	Clostridia	Clostridiales	Lachnospiraceae	unclassified_Lachnospiraceae
OTU_1927;size=6;	Bacteria	Bacteroidetes	Bacteroidia	Bacteroidales	Porphyromonadaceae	unclassified_"Porphyromonadaceae"
OTU_1929;size=2;	Bacteria	Bacteroidetes	Bacteroidia	Bacteroidales	Porphyromonadaceae	Barnesiella
OTU_1930;size=24;	Bacteria	Firmicutes	Clostridia	Clostridiales	Lachnospiraceae	unclassified_Lachnospiraceae
OTU_1937;size=4;	Bacteria	Firmicutes	Clostridia	Clostridiales	unclassified_Clostridiales	unclassified_Clostridiales
OTU_1940;size=2;	Bacteria	Firmicutes	unclassified_Firmicutes	unclassified_Firmicutes	unclassified_Firmicutes	unclassified_Firmicutes
OTU_1945;size=2;	Bacteria	Firmicutes	Clostridia	Clostridiales	unclassified_Clostridiales	unclassified_Clostridiales
OTU_1951;size=2;	Bacteria	Firmicutes	Clostridia	Clostridiales	Lachnospiraceae	unclassified_Lachnospiraceae
OTU_1953;size=2;	Bacteria	Firmicutes	Clostridia	Clostridiales	Ruminococcaceae	unclassified_Ruminococcaceae
OTU_1954;size=4;	Bacteria	Firmicutes	Clostridia	Clostridiales	unclassified_Clostridiales	unclassified_Clostridiales
OTU_1959;size=2;	Bacteria	Firmicutes	Negativicutes	Selenomonadales	unclassified_Selenomonadales	unclassified_Selenomonadales
OTU_1960;size=2;	Bacteria	Firmicutes	Clostridia	Clostridiales	Ruminococcaceae	unclassified_Ruminococcaceae
OTU_1962;size=2;	Bacteria	unclassified_Bacteria	unclassified_Bacteria	unclassified_Bacteria	unclassified_Bacteria	unclassified_Bacteria
OTU_1963;size=2;	Bacteria	Firmicutes	Clostridia	Clostridiales	unclassified_Clostridiales	unclassified_Clostridiales
OTU_1967;size=56;	Bacteria	Firmicutes	Clostridia	Clostridiales	Ruminococcaceae	Oscillibacter
OTU_1969;size=10;	Bacteria	Firmicutes	Clostridia	Clostridiales	unclassified_Clostridiales	unclassified_Clostridiales
OTU_1971;size=204;	Bacteria	Firmicutes	Clostridia	Clostridiales	Lachnospiraceae	unclassified_Lachnospiraceae
OTU_1977;size=2;	Bacteria	Firmicutes	unclassified_Firmicutes	unclassified_Firmicutes	unclassified_Firmicutes	unclassified_Firmicutes
OTU_1978;size=2;	Bacteria	Bacteroidetes	Bacteroidia	Bacteroidales	Porphyromonadaceae	Barnesiella
OTU_1980;size=2;	Bacteria	Firmicutes	Clostridia	Clostridiales	Ruminococcaceae	unclassified_Ruminococcaceae
OTU_1982;size=6;	Bacteria	Firmicutes	Clostridia	Clostridiales	Clostridiaceae 1	unclassified_Clostridiaceae 1
OTU_1983;size=2;	Bacteria	Firmicutes	Clostridia	Clostridiales	unclassified_Clostridiales	unclassified_Clostridiales
OTU_1984;size=2;	Bacteria	Firmicutes	unclassified_Firmicutes	unclassified_Firmicutes	unclassified_Firmicutes	unclassified_Firmicutes
OTU_1987;size=2;	Bacteria	Firmicutes	Clostridia	Clostridiales	unclassified_Clostridiales	unclassified_Clostridiales
OTU_1992;size=2;	Bacteria	Firmicutes	Clostridia	Clostridiales	Lachnospiraceae	unclassified_Lachnospiraceae
OTU_1993;size=16;	Bacteria	Firmicutes	Clostridia	Clostridiales	unclassified_Clostridiales	unclassified_Clostridiales
OTU_1996;size=4;	Bacteria	Bacteroidetes	Bacteroidia	Bacteroidales	Porphyromonadaceae	unclassified_"Porphyromonadaceae"
OTU_1998;size=2;	Bacteria	Bacteroidetes	Bacteroidia	Bacteroidales	unclassified_"Bacteroidales"	unclassified_"Bacteroidales"
OTU_1999;size=6;	Bacteria	Firmicutes	Clostridia	Clostridiales	unclassified_Clostridiales	unclassified_Clostridiales
OTU_2000;size=2;	Bacteria	Firmicutes	Clostridia	Clostridiales	Ruminococcaceae	unclassified_Ruminococcaceae
OTU_2002;size=2;	Bacteria	unclassified_Bacteria	unclassified_Bacteria	unclassified_Bacteria	unclassified_Bacteria	unclassified_Bacteria
OTU_2007;size=2;	Bacteria	unclassified_Bacteria	unclassified_Bacteria	unclassified_Bacteria	unclassified_Bacteria	unclassified_Bacteria
OTU_2011;size=2;	Bacteria	Firmicutes	Clostridia	Clostridiales	Ruminococcaceae	unclassified_Ruminococcaceae
OTU_2012;size=2;	Bacteria	Firmicutes	Clostridia	Clostridiales	unclassified_Clostridiales	unclassified_Clostridiales
OTU_2013;size=2;	Bacteria	Firmicutes	Clostridia	Clostridiales	Ruminococcaceae	unclassified_Ruminococcaceae
OTU_2014;size=24;	Bacteria	Firmicutes	Clostridia	Clostridiales	Ruminococcaceae	unclassified_Ruminococcaceae
OTU_2015;size=2;	Bacteria	Firmicutes	Clostridia	Clostridiales	Ruminococcaceae	unclassified_Ruminococcaceae
OTU_2017;size=4;	Bacteria	Firmicutes	Clostridia	Clostridiales	unclassified_Clostridiales	unclassified_Clostridiales
OTU_2018;size=6;	Bacteria	Firmicutes	Clostridia	Clostridiales	Ruminococcaceae	unclassified_Ruminococcaceae
OTU_2020;size=4;	Bacteria	Firmicutes	Erysipelotrichia	Erysipelotrichales	Erysipelotrichaceae	Catenibacterium
OTU_2023;size=2;	Bacteria	Firmicutes	Clostridia	Clostridiales	Peptostreptococcaceae	Intestinibacter
OTU_2024;size=2;	Bacteria	Firmicutes	Clostridia	Clostridiales	Lachnospiraceae	Lachnospiracea_incertae_sedis
OTU_2026;size=2;	Bacteria	Firmicutes	Clostridia	Clostridiales	unclassified_Clostridiales	unclassified_Clostridiales
OTU_2027;size=2;	Bacteria	unclassified_Bacteria	unclassified_Bacteria	unclassified_Bacteria	unclassified_Bacteria	unclassified_Bacteria
OTU_2032;size=2;	Bacteria	Firmicutes	Clostridia	Clostridiales	Lachnospiraceae	unclassified_Lachnospiraceae
OTU_2034;size=4;	Bacteria	Bacteroidetes	Bacteroidia	Bacteroidales	unclassified_"Bacteroidales"	unclassified_"Bacteroidales"
OTU_2035;size=10;	Bacteria	Proteobacteria	Gammaproteobacteria	Aeromonadales	Succinivibrionaceae	Succinivibrio
OTU_2036;size=2;	Bacteria	Firmicutes	unclassified_Firmicutes	unclassified_Firmicutes	unclassified_Firmicutes	unclassified_Firmicutes
OTU_2039;size=4;	Bacteria	Firmicutes	Clostridia	Clostridiales	Ruminococcaceae	unclassified_Ruminococcaceae
OTU_2040;size=2;	Bacteria	unclassified_Bacteria	unclassified_Bacteria	unclassified_Bacteria	unclassified_Bacteria	unclassified_Bacteria
OTU_2044;size=22;	Bacteria	Firmicutes	Clostridia	Clostridiales	unclassified_Clostridiales	unclassified_Clostridiales
OTU_2045;size=4;	Bacteria	Firmicutes	Clostridia	Clostridiales	unclassified_Clostridiales	unclassified_Clostridiales
OTU_2046;size=2;	Bacteria	unclassified_Bacteria	unclassified_Bacteria	unclassified_Bacteria	unclassified_Bacteria	unclassified_Bacteria
OTU_2047;size=2;	Bacteria	Bacteroidetes	Bacteroidia	Bacteroidales	unclassified_"Bacteroidales"	unclassified_"Bacteroidales"
OTU_2049;size=2;	Bacteria	Firmicutes	Clostridia	Clostridiales	unclassified_Clostridiales	unclassified_Clostridiales
OTU_2052;size=2;	Bacteria	Firmicutes	Clostridia	Clostridiales	Lachnospiraceae	unclassified_Lachnospiraceae
OTU_2053;size=4;	Bacteria	Firmicutes	Clostridia	Clostridiales	unclassified_Clostridiales	unclassified_Clostridiales
OTU_2054;size=6;	Bacteria	Firmicutes	Clostridia	Clostridiales	Ruminococcaceae	unclassified_Ruminococcaceae
OTU_2055;size=2;	Bacteria	Firmicutes	Negativicutes	Selenomonadales	Acidaminococcaceae	Phascolarctobacterium
OTU_2057;size=2;	Bacteria	Firmicutes	Clostridia	Clostridiales	Ruminococcaceae	unclassified_Ruminococcaceae
OTU_2061;size=2;	Bacteria	Firmicutes	Bacilli	Bacillales	Bacillaceae 1	Bacillus
OTU_2062;size=4;	Bacteria	Bacteroidetes	Bacteroidia	Bacteroidales	unclassified_"Bacteroidales"	unclassified_"Bacteroidales"
OTU_2065;size=2;	Bacteria	Firmicutes	Clostridia	Clostridiales	Ruminococcaceae	Faecalibacterium
OTU_2073;size=2;	Bacteria	Bacteroidetes	Bacteroidia	Bacteroidales	unclassified_"Bacteroidales"	unclassified_"Bacteroidales"
OTU_2074;size=28;	Bacteria	Firmicutes	Clostridia	Clostridiales	Lachnospiraceae	unclassified_Lachnospiraceae
OTU_2075;size=4;	Bacteria	Firmicutes	Clostridia	Clostridiales	unclassified_Clostridiales	unclassified_Clostridiales
OTU_2078;size=2;	Bacteria	Firmicutes	Negativicutes	Selenomonadales	Veillonellaceae	Mitsuokella
OTU_2079;size=8;	Bacteria	Firmicutes	Clostridia	Clostridiales	unclassified_Clostridiales	unclassified_Clostridiales
OTU_2080;size=2;	Bacteria	unclassified_Bacteria	unclassified_Bacteria	unclassified_Bacteria	unclassified_Bacteria	unclassified_Bacteria
OTU_2085;size=2;	Bacteria	Firmicutes	unclassified_Firmicutes	unclassified_Firmicutes	unclassified_Firmicutes	unclassified_Firmicutes
OTU_2086;size=2;	Bacteria	unclassified_Bacteria	unclassified_Bacteria	unclassified_Bacteria	unclassified_Bacteria	unclassified_Bacteria
OTU_2089;size=14;	Bacteria	Bacteroidetes	Bacteroidia	Bacteroidales	unclassified_"Bacteroidales"	unclassified_"Bacteroidales"
OTU_2090;size=4;	Bacteria	Proteobacteria	Gammaproteobacteria	Aeromonadales	Succinivibrionaceae	Succinivibrio
OTU_2092;size=2;	Bacteria	Bacteroidetes	Bacteroidia	Bacteroidales	Bacteroidaceae	Bacteroides
OTU_2093;size=2;	Bacteria	Firmicutes	Clostridia	Clostridiales	Lachnospiraceae	Lachnospiracea_incertae_sedis
OTU_2095;size=2;	Bacteria	Firmicutes	Clostridia	Clostridiales	unclassified_Clostridiales	unclassified_Clostridiales
OTU_2097;size=2;	Bacteria	Firmicutes	Clostridia	Clostridiales	unclassified_Clostridiales	unclassified_Clostridiales
OTU_2102;size=30;	Bacteria	Firmicutes	Clostridia	Clostridiales	unclassified_Clostridiales	unclassified_Clostridiales
OTU_2103;size=2;	Bacteria	Bacteroidetes	unclassified_"Bacteroidetes"	unclassified_"Bacteroidetes"	unclassified_"Bacteroidetes"	unclassified_"Bacteroidetes"
OTU_2104;size=2;	Bacteria	Firmicutes	Clostridia	Clostridiales	Ruminococcaceae	unclassified_Ruminococcaceae
OTU_2106;size=2;	Bacteria	unclassified_Bacteria	unclassified_Bacteria	unclassified_Bacteria	unclassified_Bacteria	unclassified_Bacteria
OTU_2107;size=14;	Bacteria	unclassified_Bacteria	unclassified_Bacteria	unclassified_Bacteria	unclassified_Bacteria	unclassified_Bacteria
OTU_2108;size=8;	Bacteria	unclassified_Bacteria	unclassified_Bacteria	unclassified_Bacteria	unclassified_Bacteria	unclassified_Bacteria
OTU_2109;size=24;	Bacteria	Firmicutes	Clostridia	Clostridiales	Lachnospiraceae	unclassified_Lachnospiraceae
OTU_2110;size=2;	Bacteria	Firmicutes	Clostridia	Clostridiales	Lachnospiraceae	unclassified_Lachnospiraceae
OTU_2111;size=2;	Bacteria	Bacteroidetes	unclassified_"Bacteroidetes"	unclassified_"Bacteroidetes"	unclassified_"Bacteroidetes"	unclassified_"Bacteroidetes"
OTU_2112;size=2;	Bacteria	Bacteroidetes	Bacteroidia	Bacteroidales	Porphyromonadaceae	unclassified_"Porphyromonadaceae"
OTU_2113;size=2;	Bacteria	Firmicutes	Clostridia	Clostridiales	unclassified_Clostridiales	unclassified_Clostridiales
OTU_2116;size=2;	Bacteria	Firmicutes	Clostridia	Clostridiales	unclassified_Clostridiales	unclassified_Clostridiales
OTU_2117;size=2;	Bacteria	Bacteroidetes	Bacteroidia	Bacteroidales	Porphyromonadaceae	Parabacteroides
OTU_2119;size=16;	Bacteria	Firmicutes	Clostridia	Clostridiales	Ruminococcaceae	unclassified_Ruminococcaceae
OTU_2121;size=6;	Bacteria	Firmicutes	Clostridia	Clostridiales	Ruminococcaceae	Faecalibacterium
OTU_2122;size=2;	Bacteria	Firmicutes	Clostridia	Clostridiales	Ruminococcaceae	Flavonifractor
OTU_2123;size=2;	Bacteria	unclassified_Bacteria	unclassified_Bacteria	unclassified_Bacteria	unclassified_Bacteria	unclassified_Bacteria
OTU_2124;size=4;	Bacteria	Firmicutes	Clostridia	Clostridiales	unclassified_Clostridiales	unclassified_Clostridiales
OTU_2125;size=2;	Bacteria	unclassified_Bacteria	unclassified_Bacteria	unclassified_Bacteria	unclassified_Bacteria	unclassified_Bacteria
OTU_2126;size=2;	Bacteria	unclassified_Bacteria	unclassified_Bacteria	unclassified_Bacteria	unclassified_Bacteria	unclassified_Bacteria
OTU_2130;size=4;	Bacteria	unclassified_Bacteria	unclassified_Bacteria	unclassified_Bacteria	unclassified_Bacteria	unclassified_Bacteria
OTU_2131;size=8;	Bacteria	Firmicutes	Clostridia	Clostridiales	Ruminococcaceae	Faecalibacterium
OTU_2133;size=2;	Bacteria	Firmicutes	Erysipelotrichia	Erysipelotrichales	Erysipelotrichaceae	Turicibacter
OTU_2134;size=2;	Bacteria	Firmicutes	unclassified_Firmicutes	unclassified_Firmicutes	unclassified_Firmicutes	unclassified_Firmicutes
OTU_2139;size=2;	Bacteria	Firmicutes	Clostridia	Clostridiales	unclassified_Clostridiales	unclassified_Clostridiales
OTU_2140;size=2;	Bacteria	unclassified_Bacteria	unclassified_Bacteria	unclassified_Bacteria	unclassified_Bacteria	unclassified_Bacteria
OTU_2141;size=68;	Bacteria	Firmicutes	Clostridia	Clostridiales	Lachnospiraceae	unclassified_Lachnospiraceae
OTU_2142;size=2;	Bacteria	Firmicutes	Clostridia	Clostridiales	Lachnospiraceae	unclassified_Lachnospiraceae
OTU_2148;size=2;	Bacteria	unclassified_Bacteria	unclassified_Bacteria	unclassified_Bacteria	unclassified_Bacteria	unclassified_Bacteria
OTU_2150;size=6;	Bacteria	Firmicutes	Clostridia	Clostridiales	Lachnospiraceae	unclassified_Lachnospiraceae
OTU_2154;size=2;	Bacteria	Firmicutes	Clostridia	Clostridiales	unclassified_Clostridiales	unclassified_Clostridiales
OTU_2155;size=8;	Bacteria	Firmicutes	Clostridia	Clostridiales	unclassified_Clostridiales	unclassified_Clostridiales
OTU_2156;size=2;	Bacteria	Firmicutes	Clostridia	Clostridiales	Lachnospiraceae	Coprococcus
OTU_2157;size=484;	Bacteria	Firmicutes	Clostridia	Clostridiales	Lachnospiraceae	unclassified_Lachnospiraceae
OTU_2161;size=2;	Bacteria	Firmicutes	Clostridia	Clostridiales	unclassified_Clostridiales	unclassified_Clostridiales
OTU_2162;size=6;	Bacteria	Firmicutes	Clostridia	Clostridiales	Ruminococcaceae	unclassified_Ruminococcaceae
OTU_2164;size=4;	Bacteria	Firmicutes	Clostridia	Clostridiales	Lachnospiraceae	unclassified_Lachnospiraceae
OTU_2166;size=2;	Bacteria	Firmicutes	Clostridia	Clostridiales	Clostridiales_Incertae Sedis XI	Anaerococcus
OTU_2167;size=10;	Bacteria	Firmicutes	Clostridia	Clostridiales	unclassified_Clostridiales	unclassified_Clostridiales
OTU_2168;size=2;	Bacteria	Bacteroidetes	Bacteroidia	Bacteroidales	Bacteroidaceae	Bacteroides
OTU_2171;size=4;	Bacteria	unclassified_Bacteria	unclassified_Bacteria	unclassified_Bacteria	unclassified_Bacteria	unclassified_Bacteria
OTU_2176;size=2;	Bacteria	Firmicutes	unclassified_Firmicutes	unclassified_Firmicutes	unclassified_Firmicutes	unclassified_Firmicutes
OTU_2177;size=2;	Bacteria	Bacteroidetes	Bacteroidia	Bacteroidales	unclassified_"Bacteroidales"	unclassified_"Bacteroidales"
OTU_2178;size=2;	Bacteria	Firmicutes	Clostridia	Clostridiales	unclassified_Clostridiales	unclassified_Clostridiales
OTU_2179;size=2;	Bacteria	Proteobacteria	Gammaproteobacteria	Aeromonadales	Succinivibrionaceae	Succinivibrio
OTU_2180;size=4;	Bacteria	Bacteroidetes	Bacteroidia	Bacteroidales	Bacteroidaceae	Bacteroides
OTU_2182;size=2;	Bacteria	Firmicutes	Clostridia	Clostridiales	unclassified_Clostridiales	unclassified_Clostridiales
OTU_2183;size=2;	Bacteria	Proteobacteria	Gammaproteobacteria	Enterobacteriales	Enterobacteriaceae	unclassified_Enterobacteriaceae
OTU_2185;size=2;	Bacteria	Firmicutes	Clostridia	Clostridiales	unclassified_Clostridiales	unclassified_Clostridiales
OTU_2186;size=6;	Bacteria	unclassified_Bacteria	unclassified_Bacteria	unclassified_Bacteria	unclassified_Bacteria	unclassified_Bacteria
OTU_2187;size=2;	Bacteria	Proteobacteria	Gammaproteobacteria	Aeromonadales	Succinivibrionaceae	Succinivibrio
OTU_2189;size=2;	Bacteria	Firmicutes	Clostridia	Clostridiales	unclassified_Clostridiales	unclassified_Clostridiales
OTU_2195;size=4;	Bacteria	Proteobacteria	Gammaproteobacteria	Aeromonadales	Succinivibrionaceae	Succinivibrio
OTU_2196;size=8;	Bacteria	Firmicutes	Clostridia	Clostridiales	unclassified_Clostridiales	unclassified_Clostridiales
OTU_2200;size=38;	Bacteria	Bacteroidetes	Bacteroidia	Bacteroidales	Porphyromonadaceae	Barnesiella
OTU_2204;size=6;	Bacteria	Firmicutes	Clostridia	Clostridiales	unclassified_Clostridiales	unclassified_Clostridiales
OTU_2206;size=2;	Bacteria	Bacteroidetes	Bacteroidia	Bacteroidales	Prevotellaceae	unclassified_"Prevotellaceae"
OTU_2208;size=14;	Bacteria	Bacteroidetes	Bacteroidia	Bacteroidales	Bacteroidaceae	Bacteroides
OTU_2212;size=8;	Bacteria	Firmicutes	Clostridia	Clostridiales	Lachnospiraceae	unclassified_Lachnospiraceae
OTU_2214;size=4;	Bacteria	Firmicutes	Clostridia	Clostridiales	Ruminococcaceae	Anaerotruncus
OTU_2215;size=2;	Bacteria	unclassified_Bacteria	unclassified_Bacteria	unclassified_Bacteria	unclassified_Bacteria	unclassified_Bacteria
OTU_2217;size=2;	Bacteria	unclassified_Bacteria	unclassified_Bacteria	unclassified_Bacteria	unclassified_Bacteria	unclassified_Bacteria
OTU_2218;size=2;	Bacteria	Firmicutes	Clostridia	Clostridiales	unclassified_Clostridiales	unclassified_Clostridiales
OTU_2222;size=2;	Bacteria	Firmicutes	Clostridia	Clostridiales	Lachnospiraceae	unclassified_Lachnospiraceae
OTU_2223;size=4;	Bacteria	Firmicutes	Clostridia	Clostridiales	Lachnospiraceae	Anaerostipes
OTU_2224;size=6;	Bacteria	unclassified_Bacteria	unclassified_Bacteria	unclassified_Bacteria	unclassified_Bacteria	unclassified_Bacteria
OTU_2225;size=2;	Bacteria	Firmicutes	Clostridia	Clostridiales	Ruminococcaceae	unclassified_Ruminococcaceae
OTU_2226;size=2;	Bacteria	Bacteroidetes	Bacteroidia	Bacteroidales	unclassified_"Bacteroidales"	unclassified_"Bacteroidales"
OTU_2227;size=20;	Bacteria	Firmicutes	unclassified_Firmicutes	unclassified_Firmicutes	unclassified_Firmicutes	unclassified_Firmicutes
OTU_2228;size=2;	Bacteria	Firmicutes	Clostridia	Clostridiales	Lachnospiraceae	unclassified_Lachnospiraceae
OTU_2230;size=2;	Bacteria	Firmicutes	Clostridia	Clostridiales	Ruminococcaceae	Faecalibacterium
OTU_2231;size=8;	Bacteria	Bacteroidetes	Bacteroidia	Bacteroidales	Prevotellaceae	Prevotella
OTU_2234;size=552;	Bacteria	Firmicutes	Clostridia	Clostridiales	Clostridiaceae 1	Clostridium sensu stricto
OTU_2241;size=684;	Bacteria	Firmicutes	Clostridia	Clostridiales	Lachnospiraceae	unclassified_Lachnospiraceae
OTU_2243;size=2;	Bacteria	Firmicutes	Clostridia	Clostridiales	unclassified_Clostridiales	unclassified_Clostridiales
OTU_2245;size=22;	Bacteria	Firmicutes	Clostridia	Clostridiales	unclassified_Clostridiales	unclassified_Clostridiales
OTU_2247;size=2;	Bacteria	Proteobacteria	Gammaproteobacteria	Aeromonadales	Succinivibrionaceae	Succinivibrio
OTU_2248;size=2;	Bacteria	Bacteroidetes	Bacteroidia	Bacteroidales	Porphyromonadaceae	unclassified_"Porphyromonadaceae"
OTU_2254;size=2;	Bacteria	unclassified_Bacteria	unclassified_Bacteria	unclassified_Bacteria	unclassified_Bacteria	unclassified_Bacteria
OTU_2256;size=2;	Bacteria	Firmicutes	Clostridia	Clostridiales	Lachnospiraceae	Coprococcus
OTU_2257;size=4;	Bacteria	Bacteroidetes	Bacteroidia	Bacteroidales	Porphyromonadaceae	Barnesiella
OTU_2259;size=2;	Bacteria	Firmicutes	Clostridia	Clostridiales	Ruminococcaceae	Gemmiger
OTU_2260;size=2;	Bacteria	unclassified_Bacteria	unclassified_Bacteria	unclassified_Bacteria	unclassified_Bacteria	unclassified_Bacteria
OTU_2261;size=2;	Bacteria	unclassified_Bacteria	unclassified_Bacteria	unclassified_Bacteria	unclassified_Bacteria	unclassified_Bacteria
OTU_2265;size=2;	Bacteria	Firmicutes	Clostridia	Clostridiales	Ruminococcaceae	Faecalibacterium
OTU_2266;size=2;	Bacteria	Firmicutes	Clostridia	Clostridiales	unclassified_Clostridiales	unclassified_Clostridiales
OTU_2267;size=6;	Bacteria	Firmicutes	Clostridia	Clostridiales	unclassified_Clostridiales	unclassified_Clostridiales
OTU_2268;size=10;	Bacteria	Firmicutes	Clostridia	Clostridiales	Lachnospiraceae	unclassified_Lachnospiraceae
OTU_2269;size=12;	Bacteria	unclassified_Bacteria	unclassified_Bacteria	unclassified_Bacteria	unclassified_Bacteria	unclassified_Bacteria
OTU_2271;size=2;	Bacteria	Firmicutes	Clostridia	Clostridiales	unclassified_Clostridiales	unclassified_Clostridiales
OTU_2273;size=2;	Bacteria	Firmicutes	Clostridia	Clostridiales	Ruminococcaceae	Oscillibacter
OTU_2276;size=2;	Bacteria	Firmicutes	unclassified_Firmicutes	unclassified_Firmicutes	unclassified_Firmicutes	unclassified_Firmicutes
OTU_2278;size=2;	Bacteria	unclassified_Bacteria	unclassified_Bacteria	unclassified_Bacteria	unclassified_Bacteria	unclassified_Bacteria
OTU_2281;size=2;	Bacteria	unclassified_Bacteria	unclassified_Bacteria	unclassified_Bacteria	unclassified_Bacteria	unclassified_Bacteria
OTU_2282;size=2;	Bacteria	Firmicutes	Clostridia	Clostridiales	unclassified_Clostridiales	unclassified_Clostridiales
OTU_2284;size=2;	Bacteria	unclassified_Bacteria	unclassified_Bacteria	unclassified_Bacteria	unclassified_Bacteria	unclassified_Bacteria
OTU_2285;size=2;	Bacteria	Firmicutes	unclassified_Firmicutes	unclassified_Firmicutes	unclassified_Firmicutes	unclassified_Firmicutes
OTU_2287;size=2;	Bacteria	Firmicutes	unclassified_Firmicutes	unclassified_Firmicutes	unclassified_Firmicutes	unclassified_Firmicutes
OTU_2289;size=2;	Bacteria	Bacteroidetes	Bacteroidia	Bacteroidales	Bacteroidaceae	Bacteroides
OTU_2290;size=6;	Bacteria	Firmicutes	Clostridia	Clostridiales	Lachnospiraceae	Fusicatenibacter
OTU_2293;size=2;	Bacteria	Firmicutes	Clostridia	Clostridiales	unclassified_Clostridiales	unclassified_Clostridiales
OTU_2295;size=24;	Bacteria	Firmicutes	Clostridia	Clostridiales	Lachnospiraceae	unclassified_Lachnospiraceae
OTU_2297;size=2;	Bacteria	Firmicutes	Clostridia	Clostridiales	unclassified_Clostridiales	unclassified_Clostridiales
OTU_2298;size=2;	Bacteria	unclassified_Bacteria	unclassified_Bacteria	unclassified_Bacteria	unclassified_Bacteria	unclassified_Bacteria
OTU_2299;size=2;	Bacteria	Firmicutes	unclassified_Firmicutes	unclassified_Firmicutes	unclassified_Firmicutes	unclassified_Firmicutes
OTU_2300;size=12;	Bacteria	Bacteroidetes	Bacteroidia	Bacteroidales	unclassified_"Bacteroidales"	unclassified_"Bacteroidales"
OTU_2301;size=2;	Bacteria	unclassified_Bacteria	unclassified_Bacteria	unclassified_Bacteria	unclassified_Bacteria	unclassified_Bacteria
OTU_2304;size=2;	Bacteria	Firmicutes	Clostridia	Clostridiales	unclassified_Clostridiales	unclassified_Clostridiales
OTU_2307;size=2;	Bacteria	unclassified_Bacteria	unclassified_Bacteria	unclassified_Bacteria	unclassified_Bacteria	unclassified_Bacteria
OTU_2308;size=2;	Bacteria	Actinobacteria	Actinobacteria	Coriobacteriales	Coriobacteriaceae	Senegalimassilia
OTU_2309;size=2;	Bacteria	Firmicutes	Clostridia	Clostridiales	unclassified_Clostridiales	unclassified_Clostridiales
OTU_2311;size=2;	Bacteria	Firmicutes	Clostridia	Clostridiales	Ruminococcaceae	unclassified_Ruminococcaceae
OTU_2313;size=2;	Bacteria	Firmicutes	unclassified_Firmicutes	unclassified_Firmicutes	unclassified_Firmicutes	unclassified_Firmicutes
OTU_2317;size=2;	Bacteria	unclassified_Bacteria	unclassified_Bacteria	unclassified_Bacteria	unclassified_Bacteria	unclassified_Bacteria
OTU_2320;size=2;	Bacteria	Firmicutes	Clostridia	Clostridiales	Lachnospiraceae	unclassified_Lachnospiraceae
OTU_2321;size=2;	Bacteria	Bacteroidetes	Bacteroidia	Bacteroidales	unclassified_"Bacteroidales"	unclassified_"Bacteroidales"
OTU_2322;size=8;	Bacteria	Firmicutes	Clostridia	Clostridiales	unclassified_Clostridiales	unclassified_Clostridiales
OTU_2332;size=30;	Bacteria	Firmicutes	Clostridia	Clostridiales	Ruminococcaceae	unclassified_Ruminococcaceae
OTU_2333;size=4;	Bacteria	Firmicutes	Clostridia	Clostridiales	unclassified_Clostridiales	unclassified_Clostridiales
OTU_2334;size=6;	Bacteria	Firmicutes	unclassified_Firmicutes	unclassified_Firmicutes	unclassified_Firmicutes	unclassified_Firmicutes
OTU_2337;size=2;	Bacteria	Bacteroidetes	Bacteroidia	Bacteroidales	Bacteroidaceae	Bacteroides
OTU_2339;size=6;	Bacteria	Bacteroidetes	Bacteroidia	Bacteroidales	Rikenellaceae	Alistipes
OTU_2341;size=2;	Bacteria	Firmicutes	Clostridia	Clostridiales	Ruminococcaceae	Clostridium IV
OTU_2346;size=2;	Bacteria	Firmicutes	Clostridia	Clostridiales	Lachnospiraceae	unclassified_Lachnospiraceae
OTU_2347;size=6;	Bacteria	Firmicutes	Clostridia	Clostridiales	unclassified_Clostridiales	unclassified_Clostridiales
OTU_2349;size=8;	Bacteria	Firmicutes	Clostridia	Clostridiales	Ruminococcaceae	unclassified_Ruminococcaceae
OTU_2350;size=2;	Bacteria	Bacteroidetes	Bacteroidia	Bacteroidales	Porphyromonadaceae	Coprobacter
OTU_2351;size=2;	Bacteria	Firmicutes	Clostridia	Clostridiales	unclassified_Clostridiales	unclassified_Clostridiales
OTU_2352;size=2;	Bacteria	unclassified_Bacteria	unclassified_Bacteria	unclassified_Bacteria	unclassified_Bacteria	unclassified_Bacteria
OTU_2354;size=2;	Bacteria	Firmicutes	Clostridia	Clostridiales	unclassified_Clostridiales	unclassified_Clostridiales
OTU_2355;size=2;	Bacteria	unclassified_Bacteria	unclassified_Bacteria	unclassified_Bacteria	unclassified_Bacteria	unclassified_Bacteria
OTU_2356;size=2;	Bacteria	unclassified_Bacteria	unclassified_Bacteria	unclassified_Bacteria	unclassified_Bacteria	unclassified_Bacteria
OTU_2357;size=16;	Bacteria	Firmicutes	Clostridia	Clostridiales	unclassified_Clostridiales	unclassified_Clostridiales
OTU_2359;size=4;	Bacteria	Firmicutes	unclassified_Firmicutes	unclassified_Firmicutes	unclassified_Firmicutes	unclassified_Firmicutes
OTU_2361;size=4;	Bacteria	Firmicutes	Negativicutes	Selenomonadales	Veillonellaceae	Negativicoccus
OTU_2364;size=4;	Bacteria	Bacteroidetes	Bacteroidia	Bacteroidales	unclassified_"Bacteroidales"	unclassified_"Bacteroidales"
OTU_2365;size=2;	Bacteria	Verrucomicrobia	Verrucomicrobiae	Verrucomicrobiales	Verrucomicrobiaceae	Akkermansia
OTU_2366;size=2;	Bacteria	Bacteroidetes	Bacteroidia	Bacteroidales	unclassified_"Bacteroidales"	unclassified_"Bacteroidales"
OTU_2367;size=4;	Bacteria	Firmicutes	Clostridia	Clostridiales	Ruminococcaceae	unclassified_Ruminococcaceae
OTU_2368;size=16;	Bacteria	Bacteroidetes	Bacteroidia	Bacteroidales	Prevotellaceae	Paraprevotella
OTU_2372;size=2;	Bacteria	Verrucomicrobia	Verrucomicrobiae	Verrucomicrobiales	Verrucomicrobiaceae	Akkermansia
OTU_2374;size=2;	Bacteria	Bacteroidetes	unclassified_"Bacteroidetes"	unclassified_"Bacteroidetes"	unclassified_"Bacteroidetes"	unclassified_"Bacteroidetes"
OTU_2376;size=664;	Bacteria	Firmicutes	Clostridia	Clostridiales	Lachnospiraceae	Blautia
OTU_2377;size=2;	Bacteria	Firmicutes	Clostridia	Clostridiales	Lachnospiraceae	unclassified_Lachnospiraceae
OTU_2379;size=2;	Bacteria	Firmicutes	Clostridia	Clostridiales	unclassified_Clostridiales	unclassified_Clostridiales
OTU_2380;size=6;	Bacteria	Bacteroidetes	Bacteroidia	Bacteroidales	Bacteroidaceae	Bacteroides
OTU_2384;size=2;	Bacteria	Firmicutes	Clostridia	Clostridiales	unclassified_Clostridiales	unclassified_Clostridiales
OTU_2385;size=2;	Bacteria	Firmicutes	Clostridia	Clostridiales	Ruminococcaceae	unclassified_Ruminococcaceae
OTU_2386;size=2;	Bacteria	Bacteroidetes	Bacteroidia	Bacteroidales	Porphyromonadaceae	unclassified_"Porphyromonadaceae"
OTU_2390;size=2;	Bacteria	Bacteroidetes	Bacteroidia	Bacteroidales	unclassified_"Bacteroidales"	unclassified_"Bacteroidales"
OTU_2393;size=26;	Bacteria	Firmicutes	Clostridia	Clostridiales	unclassified_Clostridiales	unclassified_Clostridiales
OTU_2395;size=2;	Bacteria	Verrucomicrobia	Verrucomicrobiae	Verrucomicrobiales	Verrucomicrobiaceae	Akkermansia
OTU_2397;size=24;	Bacteria	Firmicutes	Clostridia	Clostridiales	Peptostreptococcaceae	unclassified_Peptostreptococcaceae
OTU_2402;size=2;	Bacteria	Bacteroidetes	Bacteroidia	Bacteroidales	unclassified_"Bacteroidales"	unclassified_"Bacteroidales"
OTU_2404;size=2;	Bacteria	Firmicutes	Clostridia	Clostridiales	unclassified_Clostridiales	unclassified_Clostridiales
OTU_2405;size=2;	Bacteria	unclassified_Bacteria	unclassified_Bacteria	unclassified_Bacteria	unclassified_Bacteria	unclassified_Bacteria
OTU_2406;size=2;	Bacteria	unclassified_Bacteria	unclassified_Bacteria	unclassified_Bacteria	unclassified_Bacteria	unclassified_Bacteria
OTU_2408;size=2;	Bacteria	Firmicutes	Clostridia	Clostridiales	unclassified_Clostridiales	unclassified_Clostridiales
OTU_2409;size=2;	Bacteria	Firmicutes	Clostridia	Clostridiales	unclassified_Clostridiales	unclassified_Clostridiales
OTU_2412;size=2;	Bacteria	Firmicutes	Clostridia	Clostridiales	Lachnospiraceae	unclassified_Lachnospiraceae
OTU_2414;size=2;	Bacteria	Firmicutes	Clostridia	Clostridiales	Ruminococcaceae	unclassified_Ruminococcaceae
OTU_2415;size=2;	Bacteria	Bacteroidetes	Bacteroidia	Bacteroidales	Rikenellaceae	Alistipes
OTU_2416;size=2;	Bacteria	Bacteroidetes	unclassified_"Bacteroidetes"	unclassified_"Bacteroidetes"	unclassified_"Bacteroidetes"	unclassified_"Bacteroidetes"
OTU_2419;size=6;	Bacteria	Firmicutes	Clostridia	Clostridiales	unclassified_Clostridiales	unclassified_Clostridiales
OTU_2420;size=2;	Bacteria	Firmicutes	Clostridia	Clostridiales	Ruminococcaceae	unclassified_Ruminococcaceae
OTU_2422;size=2;	Bacteria	unclassified_Bacteria	unclassified_Bacteria	unclassified_Bacteria	unclassified_Bacteria	unclassified_Bacteria
OTU_2423;size=6;	Bacteria	unclassified_Bacteria	unclassified_Bacteria	unclassified_Bacteria	unclassified_Bacteria	unclassified_Bacteria
OTU_2424;size=2;	Bacteria	unclassified_Bacteria	unclassified_Bacteria	unclassified_Bacteria	unclassified_Bacteria	unclassified_Bacteria
OTU_2425;size=14;	Bacteria	Firmicutes	Erysipelotrichia	Erysipelotrichales	Erysipelotrichaceae	Turicibacter
OTU_2427;size=6;	Bacteria	Firmicutes	Clostridia	Clostridiales	Ruminococcaceae	Clostridium IV
OTU_2430;size=2;	Bacteria	Firmicutes	Clostridia	Clostridiales	Lachnospiraceae	unclassified_Lachnospiraceae
OTU_2431;size=12;	Bacteria	Firmicutes	Clostridia	Clostridiales	Ruminococcaceae	unclassified_Ruminococcaceae
OTU_2432;size=2;	Bacteria	Firmicutes	Clostridia	Clostridiales	Lachnospiraceae	unclassified_Lachnospiraceae
OTU_2435;size=2;	Bacteria	Firmicutes	Clostridia	Clostridiales	unclassified_Clostridiales	unclassified_Clostridiales
OTU_2436;size=2;	Bacteria	unclassified_Bacteria	unclassified_Bacteria	unclassified_Bacteria	unclassified_Bacteria	unclassified_Bacteria
OTU_2438;size=2;	Bacteria	Bacteroidetes	Bacteroidia	Bacteroidales	Porphyromonadaceae	Barnesiella
OTU_2439;size=2;	Bacteria	Bacteroidetes	Bacteroidia	Bacteroidales	Porphyromonadaceae	Barnesiella
OTU_2442;size=2;	Bacteria	Bacteroidetes	Bacteroidia	Bacteroidales	Porphyromonadaceae	Porphyromonas
OTU_2443;size=2;	Bacteria	unclassified_Bacteria	unclassified_Bacteria	unclassified_Bacteria	unclassified_Bacteria	unclassified_Bacteria
OTU_2444;size=22;	Bacteria	Firmicutes	Clostridia	Clostridiales	unclassified_Clostridiales	unclassified_Clostridiales
OTU_2445;size=2;	Bacteria	Firmicutes	Clostridia	Clostridiales	Ruminococcaceae	unclassified_Ruminococcaceae
OTU_2446;size=20;	Bacteria	Firmicutes	Clostridia	Clostridiales	Ruminococcaceae	Ruminococcus
OTU_2448;size=2;	Bacteria	Firmicutes	Clostridia	Clostridiales	unclassified_Clostridiales	unclassified_Clostridiales
OTU_2449;size=2;	Bacteria	Firmicutes	unclassified_Firmicutes	unclassified_Firmicutes	unclassified_Firmicutes	unclassified_Firmicutes
OTU_2451;size=2;	Bacteria	Firmicutes	Clostridia	Clostridiales	Lachnospiraceae	unclassified_Lachnospiraceae
OTU_2452;size=2;	Bacteria	unclassified_Bacteria	unclassified_Bacteria	unclassified_Bacteria	unclassified_Bacteria	unclassified_Bacteria
OTU_2453;size=2;	Bacteria	Firmicutes	Clostridia	Clostridiales	Lachnospiraceae	unclassified_Lachnospiraceae
OTU_2455;size=2;	Bacteria	Bacteroidetes	Bacteroidia	Bacteroidales	Bacteroidaceae	Bacteroides
OTU_2457;size=2;	Bacteria	Firmicutes	Clostridia	Clostridiales	unclassified_Clostridiales	unclassified_Clostridiales
OTU_2459;size=2;	Bacteria	Firmicutes	Clostridia	Clostridiales	Ruminococcaceae	unclassified_Ruminococcaceae
OTU_2463;size=12;	Bacteria	Firmicutes	Clostridia	Clostridiales	unclassified_Clostridiales	unclassified_Clostridiales
OTU_2467;size=8;	Bacteria	unclassified_Bacteria	unclassified_Bacteria	unclassified_Bacteria	unclassified_Bacteria	unclassified_Bacteria
OTU_2469;size=2;	Bacteria	Firmicutes	Clostridia	Clostridiales	unclassified_Clostridiales	unclassified_Clostridiales
OTU_2470;size=2;	Bacteria	Firmicutes	Clostridia	Clostridiales	unclassified_Clostridiales	unclassified_Clostridiales
OTU_2472;size=2;	Bacteria	unclassified_Bacteria	unclassified_Bacteria	unclassified_Bacteria	unclassified_Bacteria	unclassified_Bacteria
OTU_2474;size=2;	Bacteria	unclassified_Bacteria	unclassified_Bacteria	unclassified_Bacteria	unclassified_Bacteria	unclassified_Bacteria
OTU_2475;size=40;	Bacteria	Firmicutes	Clostridia	Clostridiales	unclassified_Clostridiales	unclassified_Clostridiales
OTU_2477;size=16;	Bacteria	Firmicutes	Clostridia	Clostridiales	Lachnospiraceae	unclassified_Lachnospiraceae
OTU_2478;size=2;	Bacteria	Bacteroidetes	Bacteroidia	Bacteroidales	Porphyromonadaceae	Butyricimonas
OTU_2479;size=2;	Bacteria	unclassified_Bacteria	unclassified_Bacteria	unclassified_Bacteria	unclassified_Bacteria	unclassified_Bacteria
OTU_2480;size=2;	Bacteria	Firmicutes	Clostridia	Clostridiales	unclassified_Clostridiales	unclassified_Clostridiales
OTU_2481;size=14;	Bacteria	Bacteroidetes	Bacteroidia	Bacteroidales	Bacteroidaceae	Bacteroides
OTU_2483;size=10;	Bacteria	Firmicutes	Clostridia	Clostridiales	Ruminococcaceae	unclassified_Ruminococcaceae
OTU_2484;size=44;	Bacteria	Firmicutes	Clostridia	Clostridiales	unclassified_Clostridiales	unclassified_Clostridiales
OTU_2485;size=2;	Bacteria	Firmicutes	Clostridia	Clostridiales	unclassified_Clostridiales	unclassified_Clostridiales
OTU_2487;size=2;	Bacteria	Bacteroidetes	Bacteroidia	Bacteroidales	unclassified_"Bacteroidales"	unclassified_"Bacteroidales"
OTU_2488;size=6;	Bacteria	Firmicutes	Clostridia	Clostridiales	unclassified_Clostridiales	unclassified_Clostridiales
OTU_2490;size=2;	Bacteria	unclassified_Bacteria	unclassified_Bacteria	unclassified_Bacteria	unclassified_Bacteria	unclassified_Bacteria
OTU_2491;size=2;	Bacteria	Firmicutes	Clostridia	Clostridiales	Lachnospiraceae	unclassified_Lachnospiraceae
OTU_2492;size=2;	Bacteria	unclassified_Bacteria	unclassified_Bacteria	unclassified_Bacteria	unclassified_Bacteria	unclassified_Bacteria
OTU_2493;size=4;	Bacteria	Firmicutes	Clostridia	Clostridiales	unclassified_Clostridiales	unclassified_Clostridiales
OTU_2494;size=6;	Bacteria	unclassified_Bacteria	unclassified_Bacteria	unclassified_Bacteria	unclassified_Bacteria	unclassified_Bacteria
OTU_2495;size=2;	Bacteria	Firmicutes	Clostridia	Clostridiales	unclassified_Clostridiales	unclassified_Clostridiales
OTU_2497;size=2;	Bacteria	Firmicutes	Clostridia	Clostridiales	unclassified_Clostridiales	unclassified_Clostridiales
OTU_2498;size=4;	Bacteria	Firmicutes	Clostridia	Clostridiales	unclassified_Clostridiales	unclassified_Clostridiales
OTU_2500;size=32;	Bacteria	Firmicutes	Clostridia	Clostridiales	Lachnospiraceae	Ruminococcus2
OTU_2502;size=12;	Bacteria	unclassified_Bacteria	unclassified_Bacteria	unclassified_Bacteria	unclassified_Bacteria	unclassified_Bacteria
OTU_2503;size=2;	Bacteria	Firmicutes	unclassified_Firmicutes	unclassified_Firmicutes	unclassified_Firmicutes	unclassified_Firmicutes
OTU_2504;size=2;	Bacteria	Firmicutes	Clostridia	Clostridiales	unclassified_Clostridiales	unclassified_Clostridiales
OTU_2505;size=4;	Bacteria	Firmicutes	Clostridia	Clostridiales	Ruminococcaceae	unclassified_Ruminococcaceae
OTU_2506;size=2;	Bacteria	Firmicutes	Clostridia	Clostridiales	Lachnospiraceae	unclassified_Lachnospiraceae
OTU_2508;size=6;	Bacteria	Firmicutes	Clostridia	Clostridiales	Ruminococcaceae	unclassified_Ruminococcaceae
OTU_2509;size=10;	Bacteria	unclassified_Bacteria	unclassified_Bacteria	unclassified_Bacteria	unclassified_Bacteria	unclassified_Bacteria
OTU_2510;size=2;	Bacteria	Firmicutes	Clostridia	Clostridiales	unclassified_Clostridiales	unclassified_Clostridiales
OTU_2512;size=4;	Bacteria	Firmicutes	unclassified_Firmicutes	unclassified_Firmicutes	unclassified_Firmicutes	unclassified_Firmicutes
OTU_2516;size=14;	Bacteria	Firmicutes	Clostridia	Clostridiales	Lachnospiraceae	unclassified_Lachnospiraceae
OTU_2518;size=16;	Bacteria	Firmicutes	Clostridia	Clostridiales	unclassified_Clostridiales	unclassified_Clostridiales
OTU_2519;size=10;	Bacteria	Firmicutes	unclassified_Firmicutes	unclassified_Firmicutes	unclassified_Firmicutes	unclassified_Firmicutes
OTU_2520;size=6;	Bacteria	unclassified_Bacteria	unclassified_Bacteria	unclassified_Bacteria	unclassified_Bacteria	unclassified_Bacteria
OTU_2522;size=2;	Bacteria	Firmicutes	Clostridia	Clostridiales	Ruminococcaceae	Gemmiger
OTU_2528;size=2;	Bacteria	Firmicutes	Negativicutes	Selenomonadales	Veillonellaceae	Megasphaera
OTU_2529;size=4;	Bacteria	Firmicutes	Clostridia	Clostridiales	Ruminococcaceae	unclassified_Ruminococcaceae
OTU_2531;size=2;	Bacteria	unclassified_Bacteria	unclassified_Bacteria	unclassified_Bacteria	unclassified_Bacteria	unclassified_Bacteria
OTU_2532;size=2;	Bacteria	Firmicutes	Clostridia	Clostridiales	Lachnospiraceae	Dorea
OTU_2533;size=4;	Bacteria	Firmicutes	Clostridia	Clostridiales	Ruminococcaceae	unclassified_Ruminococcaceae
OTU_2537;size=2;	Bacteria	unclassified_Bacteria	unclassified_Bacteria	unclassified_Bacteria	unclassified_Bacteria	unclassified_Bacteria
OTU_2539;size=2;	Bacteria	Firmicutes	unclassified_Firmicutes	unclassified_Firmicutes	unclassified_Firmicutes	unclassified_Firmicutes
OTU_2540;size=2;	Bacteria	Firmicutes	Clostridia	Clostridiales	Lachnospiraceae	Dorea
OTU_2544;size=4;	Bacteria	Firmicutes	Clostridia	Clostridiales	unclassified_Clostridiales	unclassified_Clostridiales
OTU_2546;size=2;	Bacteria	unclassified_Bacteria	unclassified_Bacteria	unclassified_Bacteria	unclassified_Bacteria	unclassified_Bacteria
OTU_2547;size=2;	Bacteria	unclassified_Bacteria	unclassified_Bacteria	unclassified_Bacteria	unclassified_Bacteria	unclassified_Bacteria
OTU_2556;size=2;	Bacteria	Firmicutes	Clostridia	Clostridiales	unclassified_Clostridiales	unclassified_Clostridiales
OTU_2560;size=2;	Bacteria	Firmicutes	Clostridia	Clostridiales	unclassified_Clostridiales	unclassified_Clostridiales
OTU_2561;size=2;	Bacteria	Proteobacteria	Betaproteobacteria	Burkholderiales	Sutterellaceae	Parasutterella
OTU_2562;size=2;	Bacteria	unclassified_Bacteria	unclassified_Bacteria	unclassified_Bacteria	unclassified_Bacteria	unclassified_Bacteria
OTU_2566;size=2;	Bacteria	Firmicutes	Clostridia	Clostridiales	unclassified_Clostridiales	unclassified_Clostridiales
OTU_2568;size=2;	Bacteria	Firmicutes	unclassified_Firmicutes	unclassified_Firmicutes	unclassified_Firmicutes	unclassified_Firmicutes
OTU_2569;size=4;	Bacteria	Firmicutes	Negativicutes	Selenomonadales	Acidaminococcaceae	Phascolarctobacterium
OTU_2570;size=2;	Bacteria	Firmicutes	Negativicutes	Selenomonadales	Acidaminococcaceae	Phascolarctobacterium
OTU_2574;size=2;	Bacteria	Bacteroidetes	unclassified_"Bacteroidetes"	unclassified_"Bacteroidetes"	unclassified_"Bacteroidetes"	unclassified_"Bacteroidetes"
OTU_2575;size=6;	Bacteria	Bacteroidetes	Bacteroidia	Bacteroidales	Bacteroidaceae	Bacteroides
OTU_2576;size=4;	Bacteria	Bacteroidetes	Bacteroidia	Bacteroidales	unclassified_"Bacteroidales"	unclassified_"Bacteroidales"
OTU_2578;size=2;	Bacteria	Firmicutes	Clostridia	Clostridiales	Ruminococcaceae	unclassified_Ruminococcaceae
OTU_2579;size=2;	Bacteria	Firmicutes	Clostridia	Clostridiales	unclassified_Clostridiales	unclassified_Clostridiales
OTU_2580;size=2;	Bacteria	unclassified_Bacteria	unclassified_Bacteria	unclassified_Bacteria	unclassified_Bacteria	unclassified_Bacteria
OTU_2581;size=2;	Bacteria	unclassified_Bacteria	unclassified_Bacteria	unclassified_Bacteria	unclassified_Bacteria	unclassified_Bacteria
OTU_2585;size=2;	Bacteria	Bacteroidetes	Bacteroidia	Bacteroidales	unclassified_"Bacteroidales"	unclassified_"Bacteroidales"
OTU_2586;size=2;	Bacteria	Firmicutes	unclassified_Firmicutes	unclassified_Firmicutes	unclassified_Firmicutes	unclassified_Firmicutes
OTU_2587;size=4;	Bacteria	Firmicutes	Clostridia	Clostridiales	unclassified_Clostridiales	unclassified_Clostridiales
OTU_2589;size=2;	Bacteria	Firmicutes	Clostridia	Clostridiales	unclassified_Clostridiales	unclassified_Clostridiales
OTU_2591;size=2;	Bacteria	Bacteroidetes	Bacteroidia	Bacteroidales	Prevotellaceae	Paraprevotella
OTU_2593;size=2;	Bacteria	Firmicutes	Clostridia	Clostridiales	Ruminococcaceae	unclassified_Ruminococcaceae
OTU_2596;size=2;	Bacteria	Bacteroidetes	Bacteroidia	Bacteroidales	unclassified_"Bacteroidales"	unclassified_"Bacteroidales"
OTU_2597;size=2;	Bacteria	unclassified_Bacteria	unclassified_Bacteria	unclassified_Bacteria	unclassified_Bacteria	unclassified_Bacteria
OTU_2598;size=4;	Bacteria	Firmicutes	Clostridia	Clostridiales	unclassified_Clostridiales	unclassified_Clostridiales
OTU_2600;size=2;	Bacteria	unclassified_Bacteria	unclassified_Bacteria	unclassified_Bacteria	unclassified_Bacteria	unclassified_Bacteria
OTU_2601;size=2;	Bacteria	unclassified_Bacteria	unclassified_Bacteria	unclassified_Bacteria	unclassified_Bacteria	unclassified_Bacteria
OTU_2603;size=16;	Bacteria	Firmicutes	unclassified_Firmicutes	unclassified_Firmicutes	unclassified_Firmicutes	unclassified_Firmicutes
OTU_2604;size=2;	Bacteria	unclassified_Bacteria	unclassified_Bacteria	unclassified_Bacteria	unclassified_Bacteria	unclassified_Bacteria
OTU_2607;size=2;	Bacteria	unclassified_Bacteria	unclassified_Bacteria	unclassified_Bacteria	unclassified_Bacteria	unclassified_Bacteria
OTU_2609;size=2;	Bacteria	Firmicutes	Clostridia	Clostridiales	Lachnospiraceae	unclassified_Lachnospiraceae
OTU_2610;size=2;	Bacteria	Proteobacteria	Gammaproteobacteria	Aeromonadales	Succinivibrionaceae	Succinivibrio
OTU_2611;size=2;	Bacteria	Firmicutes	unclassified_Firmicutes	unclassified_Firmicutes	unclassified_Firmicutes	unclassified_Firmicutes
OTU_2612;size=2;	Bacteria	Firmicutes	Clostridia	Clostridiales	unclassified_Clostridiales	unclassified_Clostridiales
OTU_2615;size=2;	Bacteria	Firmicutes	Clostridia	Clostridiales	Lachnospiraceae	unclassified_Lachnospiraceae
OTU_2616;size=14;	Bacteria	Bacteroidetes	Bacteroidia	Bacteroidales	Porphyromonadaceae	unclassified_"Porphyromonadaceae"
OTU_2617;size=2;	Bacteria	Actinobacteria	Actinobacteria	unclassified_Actinobacteria	unclassified_Actinobacteria	unclassified_Actinobacteria
OTU_2620;size=2;	Bacteria	unclassified_Bacteria	unclassified_Bacteria	unclassified_Bacteria	unclassified_Bacteria	unclassified_Bacteria
OTU_2623;size=2;	Bacteria	Firmicutes	Clostridia	Clostridiales	Ruminococcaceae	unclassified_Ruminococcaceae
OTU_2625;size=2;	Bacteria	unclassified_Bacteria	unclassified_Bacteria	unclassified_Bacteria	unclassified_Bacteria	unclassified_Bacteria
OTU_2627;size=2;	Bacteria	Proteobacteria	Gammaproteobacteria	Aeromonadales	Succinivibrionaceae	Succinivibrio
OTU_2629;size=4;	Bacteria	Bacteroidetes	Bacteroidia	Bacteroidales	Porphyromonadaceae	Barnesiella
OTU_2631;size=8;	Bacteria	Firmicutes	Clostridia	Clostridiales	Lachnospiraceae	unclassified_Lachnospiraceae
OTU_2636;size=4;	Bacteria	Firmicutes	Clostridia	Clostridiales	unclassified_Clostridiales	unclassified_Clostridiales
OTU_2638;size=2;	Bacteria	unclassified_Bacteria	unclassified_Bacteria	unclassified_Bacteria	unclassified_Bacteria	unclassified_Bacteria
OTU_2639;size=2;	Bacteria	Firmicutes	Erysipelotrichia	Erysipelotrichales	Erysipelotrichaceae	Holdemanella
OTU_2644;size=2;	Bacteria	Bacteroidetes	Bacteroidia	Bacteroidales	Bacteroidaceae	Bacteroides
OTU_2645;size=260;	Bacteria	Bacteroidetes	Bacteroidia	Bacteroidales	Bacteroidaceae	Bacteroides
OTU_2646;size=2;	Bacteria	Firmicutes	Clostridia	Clostridiales	Lachnospiraceae	unclassified_Lachnospiraceae
OTU_2647;size=2;	Bacteria	Acidobacteria	Acidobacteria_Gp3	unclassified_Acidobacteria_Gp3	unclassified_Acidobacteria_Gp3	Candidatus Solibacter
OTU_2649;size=8;	Bacteria	unclassified_Bacteria	unclassified_Bacteria	unclassified_Bacteria	unclassified_Bacteria	unclassified_Bacteria
OTU_2650;size=20;	Bacteria	Bacteroidetes	Bacteroidia	Bacteroidales	Bacteroidaceae	Bacteroides
OTU_2651;size=2;	Bacteria	unclassified_Bacteria	unclassified_Bacteria	unclassified_Bacteria	unclassified_Bacteria	unclassified_Bacteria
OTU_2654;size=2;	Bacteria	Bacteroidetes	Bacteroidia	Bacteroidales	Rikenellaceae	Alistipes
OTU_2655;size=8;	Bacteria	Firmicutes	Clostridia	Clostridiales	Ruminococcaceae	Clostridium IV
OTU_2660;size=2;	Bacteria	Firmicutes	Clostridia	Clostridiales	Ruminococcaceae	unclassified_Ruminococcaceae
OTU_2665;size=2;	Bacteria	Firmicutes	unclassified_Firmicutes	unclassified_Firmicutes	unclassified_Firmicutes	unclassified_Firmicutes
OTU_2666;size=2;	Bacteria	unclassified_Bacteria	unclassified_Bacteria	unclassified_Bacteria	unclassified_Bacteria	unclassified_Bacteria
OTU_2670;size=2;	Bacteria	unclassified_Bacteria	unclassified_Bacteria	unclassified_Bacteria	unclassified_Bacteria	unclassified_Bacteria
OTU_2672;size=36;	Bacteria	Firmicutes	Clostridia	Clostridiales	Lachnospiraceae	unclassified_Lachnospiraceae
OTU_2673;size=2;	Bacteria	unclassified_Bacteria	unclassified_Bacteria	unclassified_Bacteria	unclassified_Bacteria	unclassified_Bacteria
OTU_2674;size=16;	Bacteria	Firmicutes	Clostridia	Clostridiales	Lachnospiraceae	unclassified_Lachnospiraceae
OTU_2675;size=2;	Bacteria	Firmicutes	Clostridia	Clostridiales	Lachnospiraceae	unclassified_Lachnospiraceae
OTU_2676;size=2;	Bacteria	Bacteroidetes	Bacteroidia	Bacteroidales	unclassified_"Bacteroidales"	unclassified_"Bacteroidales"
OTU_2679;size=2;	Bacteria	unclassified_Bacteria	unclassified_Bacteria	unclassified_Bacteria	unclassified_Bacteria	unclassified_Bacteria
OTU_2683;size=4;	Bacteria	Actinobacteria	Actinobacteria	Coriobacteriales	Coriobacteriaceae	Collinsella
OTU_2685;size=2;	Bacteria	Actinobacteria	Actinobacteria	Coriobacteriales	Coriobacteriaceae	unclassified_Coriobacteriaceae
OTU_2688;size=2;	Bacteria	unclassified_Bacteria	unclassified_Bacteria	unclassified_Bacteria	unclassified_Bacteria	unclassified_Bacteria
OTU_2689;size=2;	Bacteria	unclassified_Bacteria	unclassified_Bacteria	unclassified_Bacteria	unclassified_Bacteria	unclassified_Bacteria
OTU_2694;size=2;	Bacteria	Firmicutes	Clostridia	Clostridiales	Ruminococcaceae	unclassified_Ruminococcaceae
OTU_2695;size=2;	Bacteria	unclassified_Bacteria	unclassified_Bacteria	unclassified_Bacteria	unclassified_Bacteria	unclassified_Bacteria
OTU_2696;size=8;	Bacteria	Firmicutes	Clostridia	Clostridiales	Lachnospiraceae	unclassified_Lachnospiraceae
OTU_2700;size=2;	Bacteria	Firmicutes	Clostridia	Clostridiales	unclassified_Clostridiales	unclassified_Clostridiales
OTU_2705;size=2;	Bacteria	Bacteroidetes	Bacteroidia	Bacteroidales	Porphyromonadaceae	unclassified_"Porphyromonadaceae"
OTU_2713;size=2;	Bacteria	unclassified_Bacteria	unclassified_Bacteria	unclassified_Bacteria	unclassified_Bacteria	unclassified_Bacteria
OTU_2714;size=2;	Bacteria	Bacteroidetes	Bacteroidia	Bacteroidales	Prevotellaceae	unclassified_"Prevotellaceae"
OTU_2716;size=2;	Bacteria	Firmicutes	unclassified_Firmicutes	unclassified_Firmicutes	unclassified_Firmicutes	unclassified_Firmicutes
OTU_2717;size=2;	Bacteria	Bacteroidetes	Bacteroidia	Bacteroidales	Porphyromonadaceae	unclassified_"Porphyromonadaceae"
OTU_2720;size=2;	Bacteria	Firmicutes	Clostridia	Clostridiales	Ruminococcaceae	Faecalibacterium
OTU_2721;size=2;	Bacteria	Bacteroidetes	Bacteroidia	Bacteroidales	unclassified_"Bacteroidales"	unclassified_"Bacteroidales"
OTU_2723;size=6;	Bacteria	Firmicutes	Clostridia	Clostridiales	Lachnospiraceae	unclassified_Lachnospiraceae
OTU_2725;size=2;	Bacteria	Bacteroidetes	Bacteroidia	Bacteroidales	Rikenellaceae	unclassified_"Rikenellaceae"
OTU_2726;size=2;	Bacteria	unclassified_Bacteria	unclassified_Bacteria	unclassified_Bacteria	unclassified_Bacteria	unclassified_Bacteria
OTU_2727;size=2;	Bacteria	Firmicutes	Clostridia	Clostridiales	Ruminococcaceae	unclassified_Ruminococcaceae
OTU_2732;size=2;	Bacteria	Firmicutes	Clostridia	Clostridiales	unclassified_Clostridiales	unclassified_Clostridiales
OTU_2736;size=10;	Bacteria	Firmicutes	Clostridia	Clostridiales	unclassified_Clostridiales	unclassified_Clostridiales
OTU_2737;size=2;	Bacteria	Firmicutes	Clostridia	Clostridiales	unclassified_Clostridiales	unclassified_Clostridiales
OTU_2741;size=2;	Bacteria	unclassified_Bacteria	unclassified_Bacteria	unclassified_Bacteria	unclassified_Bacteria	unclassified_Bacteria
OTU_2744;size=40;	Bacteria	Firmicutes	Clostridia	Clostridiales	Peptostreptococcaceae	unclassified_Peptostreptococcaceae
OTU_2747;size=2;	Bacteria	unclassified_Bacteria	unclassified_Bacteria	unclassified_Bacteria	unclassified_Bacteria	unclassified_Bacteria
OTU_2748;size=2;	Bacteria	Firmicutes	Clostridia	Clostridiales	Ruminococcaceae	unclassified_Ruminococcaceae
OTU_2751;size=10;	Bacteria	Firmicutes	Clostridia	Clostridiales	Lachnospiraceae	unclassified_Lachnospiraceae
OTU_2754;size=4;	Bacteria	Firmicutes	Clostridia	Clostridiales	Ruminococcaceae	Ruminococcus
OTU_2755;size=2;	Bacteria	Firmicutes	Clostridia	Clostridiales	Lachnospiraceae	unclassified_Lachnospiraceae
OTU_2761;size=18;	Bacteria	Firmicutes	Clostridia	Clostridiales	Lachnospiraceae	unclassified_Lachnospiraceae
OTU_2763;size=8;	Bacteria	Firmicutes	Clostridia	Clostridiales	unclassified_Clostridiales	unclassified_Clostridiales
OTU_2765;size=2;	Bacteria	unclassified_Bacteria	unclassified_Bacteria	unclassified_Bacteria	unclassified_Bacteria	unclassified_Bacteria
OTU_2772;size=2;	Bacteria	unclassified_Bacteria	unclassified_Bacteria	unclassified_Bacteria	unclassified_Bacteria	unclassified_Bacteria
OTU_2774;size=2;	Bacteria	Bacteroidetes	Bacteroidia	Bacteroidales	unclassified_"Bacteroidales"	unclassified_"Bacteroidales"
OTU_2775;size=10;	Bacteria	Proteobacteria	Gammaproteobacteria	Aeromonadales	Succinivibrionaceae	Succinivibrio
OTU_2777;size=6;	Bacteria	unclassified_Bacteria	unclassified_Bacteria	unclassified_Bacteria	unclassified_Bacteria	unclassified_Bacteria
OTU_2778;size=2;	Bacteria	Firmicutes	Clostridia	Clostridiales	Lachnospiraceae	unclassified_Lachnospiraceae
OTU_2781;size=2;	Bacteria	Firmicutes	Clostridia	Clostridiales	unclassified_Clostridiales	unclassified_Clostridiales
OTU_2782;size=2;	Bacteria	Proteobacteria	Gammaproteobacteria	Enterobacteriales	Enterobacteriaceae	unclassified_Enterobacteriaceae
OTU_2784;size=2;	Bacteria	unclassified_Bacteria	unclassified_Bacteria	unclassified_Bacteria	unclassified_Bacteria	unclassified_Bacteria
OTU_2786;size=2;	Bacteria	Firmicutes	Clostridia	Clostridiales	Ruminococcaceae	unclassified_Ruminococcaceae
OTU_2787;size=8;	Bacteria	Firmicutes	Clostridia	Clostridiales	unclassified_Clostridiales	unclassified_Clostridiales
OTU_2788;size=2;	Bacteria	Firmicutes	Clostridia	Clostridiales	Lachnospiraceae	unclassified_Lachnospiraceae
OTU_2789;size=2;	Bacteria	unclassified_Bacteria	unclassified_Bacteria	unclassified_Bacteria	unclassified_Bacteria	unclassified_Bacteria
OTU_2791;size=8;	Bacteria	Firmicutes	Clostridia	Clostridiales	unclassified_Clostridiales	unclassified_Clostridiales
OTU_2792;size=2;	Bacteria	Firmicutes	Clostridia	Clostridiales	Lachnospiraceae	unclassified_Lachnospiraceae
OTU_2793;size=2;	Bacteria	unclassified_Bacteria	unclassified_Bacteria	unclassified_Bacteria	unclassified_Bacteria	unclassified_Bacteria
OTU_2795;size=4;	Bacteria	unclassified_Bacteria	unclassified_Bacteria	unclassified_Bacteria	unclassified_Bacteria	unclassified_Bacteria
OTU_2797;size=2;	Bacteria	unclassified_Bacteria	unclassified_Bacteria	unclassified_Bacteria	unclassified_Bacteria	unclassified_Bacteria
OTU_2799;size=4;	Bacteria	Proteobacteria	Deltaproteobacteria	Desulfovibrionales	Desulfovibrionaceae	Bilophila
OTU_2800;size=14;	Bacteria	Bacteroidetes	Bacteroidia	Bacteroidales	Porphyromonadaceae	Parabacteroides
OTU_2801;size=2;	Bacteria	Firmicutes	Erysipelotrichia	Erysipelotrichales	Erysipelotrichaceae	Holdemanella
OTU_2805;size=6;	Bacteria	unclassified_Bacteria	unclassified_Bacteria	unclassified_Bacteria	unclassified_Bacteria	unclassified_Bacteria
OTU_2807;size=2;	Bacteria	Actinobacteria	Actinobacteria	Coriobacteriales	Coriobacteriaceae	Collinsella
OTU_2808;size=2;	Bacteria	Firmicutes	unclassified_Firmicutes	unclassified_Firmicutes	unclassified_Firmicutes	unclassified_Firmicutes
OTU_2809;size=4;	Bacteria	Firmicutes	Clostridia	Clostridiales	unclassified_Clostridiales	unclassified_Clostridiales
OTU_2810;size=2;	Bacteria	unclassified_Bacteria	unclassified_Bacteria	unclassified_Bacteria	unclassified_Bacteria	unclassified_Bacteria
OTU_2811;size=2;	Bacteria	unclassified_Bacteria	unclassified_Bacteria	unclassified_Bacteria	unclassified_Bacteria	unclassified_Bacteria
OTU_2812;size=6;	Bacteria	Firmicutes	Clostridia	Clostridiales	unclassified_Clostridiales	unclassified_Clostridiales
OTU_2813;size=2;	Bacteria	Firmicutes	Clostridia	Clostridiales	Ruminococcaceae	unclassified_Ruminococcaceae
OTU_2814;size=2;	Bacteria	unclassified_Bacteria	unclassified_Bacteria	unclassified_Bacteria	unclassified_Bacteria	unclassified_Bacteria
OTU_2815;size=48;	Bacteria	Firmicutes	Clostridia	Clostridiales	unclassified_Clostridiales	unclassified_Clostridiales
OTU_2822;size=2;	Bacteria	unclassified_Bacteria	unclassified_Bacteria	unclassified_Bacteria	unclassified_Bacteria	unclassified_Bacteria
OTU_2824;size=2;	Bacteria	Bacteroidetes	Bacteroidia	Bacteroidales	Bacteroidaceae	Bacteroides
OTU_2825;size=8;	Bacteria	Bacteroidetes	Bacteroidia	Bacteroidales	unclassified_"Bacteroidales"	unclassified_"Bacteroidales"
OTU_2826;size=6;	Bacteria	Firmicutes	Clostridia	Clostridiales	Lachnospiraceae	unclassified_Lachnospiraceae
OTU_2827;size=2;	Bacteria	Firmicutes	Clostridia	Clostridiales	unclassified_Clostridiales	unclassified_Clostridiales
OTU_2829;size=2;	Bacteria	Firmicutes	Clostridia	Clostridiales	Ruminococcaceae	unclassified_Ruminococcaceae
OTU_2831;size=4;	Bacteria	Firmicutes	unclassified_Firmicutes	unclassified_Firmicutes	unclassified_Firmicutes	unclassified_Firmicutes
OTU_2832;size=2;	Bacteria	Bacteroidetes	Bacteroidia	Bacteroidales	Prevotellaceae	Prevotella
OTU_2834;size=12;	Bacteria	Firmicutes	Clostridia	Clostridiales	Peptostreptococcaceae	unclassified_Peptostreptococcaceae
OTU_2835;size=2;	Bacteria	unclassified_Bacteria	unclassified_Bacteria	unclassified_Bacteria	unclassified_Bacteria	unclassified_Bacteria
OTU_2837;size=2;	Bacteria	unclassified_Bacteria	unclassified_Bacteria	unclassified_Bacteria	unclassified_Bacteria	unclassified_Bacteria
OTU_2838;size=6;	Bacteria	Firmicutes	Clostridia	Clostridiales	unclassified_Clostridiales	unclassified_Clostridiales
OTU_2839;size=2;	Bacteria	Proteobacteria	Deltaproteobacteria	Desulfovibrionales	Desulfovibrionaceae	Bilophila
OTU_2844;size=2;	Bacteria	Proteobacteria	Gammaproteobacteria	Aeromonadales	Succinivibrionaceae	Succinivibrio
OTU_2845;size=2;	Bacteria	unclassified_Bacteria	unclassified_Bacteria	unclassified_Bacteria	unclassified_Bacteria	unclassified_Bacteria
OTU_2846;size=4;	Bacteria	Bacteroidetes	Bacteroidia	Bacteroidales	Bacteroidaceae	Bacteroides
OTU_2847;size=2;	Bacteria	Firmicutes	Clostridia	Clostridiales	Lachnospiraceae	unclassified_Lachnospiraceae
OTU_2850;size=2;	Bacteria	Firmicutes	Clostridia	Clostridiales	unclassified_Clostridiales	unclassified_Clostridiales
OTU_2853;size=2;	Bacteria	Firmicutes	Clostridia	Clostridiales	unclassified_Clostridiales	unclassified_Clostridiales
OTU_2856;size=2;	Bacteria	unclassified_Bacteria	unclassified_Bacteria	unclassified_Bacteria	unclassified_Bacteria	unclassified_Bacteria
OTU_2857;size=2;	Bacteria	unclassified_Bacteria	unclassified_Bacteria	unclassified_Bacteria	unclassified_Bacteria	unclassified_Bacteria
OTU_2858;size=10;	Bacteria	Firmicutes	Clostridia	Clostridiales	Lachnospiraceae	unclassified_Lachnospiraceae
OTU_2859;size=2;	Bacteria	unclassified_Bacteria	unclassified_Bacteria	unclassified_Bacteria	unclassified_Bacteria	unclassified_Bacteria
OTU_2860;size=2;	Bacteria	Firmicutes	Clostridia	Clostridiales	unclassified_Clostridiales	unclassified_Clostridiales
OTU_2866;size=2;	Bacteria	unclassified_Bacteria	unclassified_Bacteria	unclassified_Bacteria	unclassified_Bacteria	unclassified_Bacteria
OTU_2867;size=2;	Bacteria	Bacteroidetes	Bacteroidia	Bacteroidales	unclassified_"Bacteroidales"	unclassified_"Bacteroidales"
OTU_2871;size=4;	Bacteria	Firmicutes	Negativicutes	Selenomonadales	unclassified_Selenomonadales	unclassified_Selenomonadales
OTU_2872;size=6;	Bacteria	Firmicutes	Clostridia	Clostridiales	Lachnospiraceae	unclassified_Lachnospiraceae
OTU_2873;size=2;	Bacteria	unclassified_Bacteria	unclassified_Bacteria	unclassified_Bacteria	unclassified_Bacteria	unclassified_Bacteria
OTU_2874;size=8;	Bacteria	Firmicutes	Clostridia	Clostridiales	unclassified_Clostridiales	unclassified_Clostridiales
OTU_2875;size=2;	Bacteria	Bacteroidetes	Bacteroidia	Bacteroidales	unclassified_"Bacteroidales"	unclassified_"Bacteroidales"
OTU_2877;size=2;	Bacteria	Bacteroidetes	Bacteroidia	Bacteroidales	unclassified_"Bacteroidales"	unclassified_"Bacteroidales"
OTU_2880;size=4;	Bacteria	Firmicutes	Clostridia	Clostridiales	Ruminococcaceae	unclassified_Ruminococcaceae
OTU_2881;size=2;	Bacteria	Bacteroidetes	Bacteroidia	Bacteroidales	Rikenellaceae	unclassified_"Rikenellaceae"
OTU_2885;size=2;	Bacteria	Firmicutes	Clostridia	unclassified_Clostridia	unclassified_Clostridia	unclassified_Clostridia
OTU_2886;size=2;	Bacteria	Bacteroidetes	unclassified_"Bacteroidetes"	unclassified_"Bacteroidetes"	unclassified_"Bacteroidetes"	unclassified_"Bacteroidetes"
OTU_2887;size=2;	Bacteria	Firmicutes	Clostridia	Clostridiales	unclassified_Clostridiales	unclassified_Clostridiales
OTU_2888;size=2;	Bacteria	unclassified_Bacteria	unclassified_Bacteria	unclassified_Bacteria	unclassified_Bacteria	unclassified_Bacteria
OTU_2889;size=16;	Bacteria	Firmicutes	Clostridia	Clostridiales	Lachnospiraceae	unclassified_Lachnospiraceae
OTU_2890;size=2;	Bacteria	Bacteroidetes	Bacteroidia	Bacteroidales	unclassified_"Bacteroidales"	unclassified_"Bacteroidales"
OTU_2891;size=2;	Bacteria	unclassified_Bacteria	unclassified_Bacteria	unclassified_Bacteria	unclassified_Bacteria	unclassified_Bacteria
OTU_2897;size=2;	Bacteria	Firmicutes	unclassified_Firmicutes	unclassified_Firmicutes	unclassified_Firmicutes	unclassified_Firmicutes
OTU_2898;size=2;	Bacteria	Firmicutes	Clostridia	Clostridiales	Lachnospiraceae	unclassified_Lachnospiraceae
OTU_2902;size=2;	Bacteria	unclassified_Bacteria	unclassified_Bacteria	unclassified_Bacteria	unclassified_Bacteria	unclassified_Bacteria
OTU_2903;size=14;	Bacteria	Firmicutes	Clostridia	Clostridiales	Lachnospiraceae	unclassified_Lachnospiraceae
OTU_2904;size=2;	Bacteria	Firmicutes	Clostridia	Clostridiales	unclassified_Clostridiales	unclassified_Clostridiales
OTU_2905;size=2;	Bacteria	Firmicutes	Clostridia	Clostridiales	Ruminococcaceae	unclassified_Ruminococcaceae
OTU_2906;size=4;	Bacteria	Firmicutes	Erysipelotrichia	Erysipelotrichales	Erysipelotrichaceae	Holdemanella
OTU_2910;size=2;	Bacteria	Bacteroidetes	Bacteroidia	Bacteroidales	Porphyromonadaceae	Barnesiella
OTU_2913;size=2;	Bacteria	Firmicutes	unclassified_Firmicutes	unclassified_Firmicutes	unclassified_Firmicutes	unclassified_Firmicutes
OTU_2915;size=2;	Bacteria	unclassified_Bacteria	unclassified_Bacteria	unclassified_Bacteria	unclassified_Bacteria	unclassified_Bacteria
OTU_2917;size=2;	Bacteria	unclassified_Bacteria	unclassified_Bacteria	unclassified_Bacteria	unclassified_Bacteria	unclassified_Bacteria
OTU_2920;size=6;	Bacteria	Firmicutes	Clostridia	Clostridiales	Lachnospiraceae	unclassified_Lachnospiraceae
OTU_2921;size=2;	Bacteria	Bacteroidetes	Bacteroidia	Bacteroidales	Bacteroidaceae	Bacteroides
OTU_2924;size=2;	Bacteria	unclassified_Bacteria	unclassified_Bacteria	unclassified_Bacteria	unclassified_Bacteria	unclassified_Bacteria
OTU_2927;size=2;	Bacteria	unclassified_Bacteria	unclassified_Bacteria	unclassified_Bacteria	unclassified_Bacteria	unclassified_Bacteria
OTU_2931;size=4;	Bacteria	unclassified_Bacteria	unclassified_Bacteria	unclassified_Bacteria	unclassified_Bacteria	unclassified_Bacteria
OTU_2938;size=8;	Bacteria	Firmicutes	Negativicutes	Selenomonadales	Veillonellaceae	unclassified_Veillonellaceae
OTU_2945;size=4;	Bacteria	Firmicutes	Clostridia	Clostridiales	Ruminococcaceae	unclassified_Ruminococcaceae
OTU_2946;size=2;	Bacteria	Firmicutes	Clostridia	Clostridiales	unclassified_Clostridiales	unclassified_Clostridiales
OTU_2952;size=2;	Bacteria	unclassified_Bacteria	unclassified_Bacteria	unclassified_Bacteria	unclassified_Bacteria	unclassified_Bacteria
OTU_2954;size=8;	Bacteria	Firmicutes	Clostridia	Clostridiales	unclassified_Clostridiales	unclassified_Clostridiales
OTU_2955;size=2;	Bacteria	Firmicutes	Clostridia	Clostridiales	unclassified_Clostridiales	unclassified_Clostridiales
OTU_2957;size=4;	Bacteria	Firmicutes	Clostridia	Clostridiales	Ruminococcaceae	unclassified_Ruminococcaceae
OTU_2959;size=2;	Bacteria	Firmicutes	Clostridia	Clostridiales	Lachnospiraceae	unclassified_Lachnospiraceae
OTU_2960;size=2;	Bacteria	Bacteroidetes	Bacteroidia	Bacteroidales	Rikenellaceae	unclassified_"Rikenellaceae"
OTU_2961;size=2;	Bacteria	Firmicutes	Clostridia	Clostridiales	unclassified_Clostridiales	unclassified_Clostridiales
OTU_2963;size=2;	Bacteria	Firmicutes	Clostridia	Clostridiales	unclassified_Clostridiales	unclassified_Clostridiales
OTU_2964;size=2;	Bacteria	Firmicutes	Clostridia	Clostridiales	unclassified_Clostridiales	unclassified_Clostridiales
OTU_2967;size=2;	Bacteria	Firmicutes	Clostridia	Clostridiales	unclassified_Clostridiales	unclassified_Clostridiales
OTU_2968;size=2;	Bacteria	Firmicutes	unclassified_Firmicutes	unclassified_Firmicutes	unclassified_Firmicutes	unclassified_Firmicutes
OTU_2970;size=2;	Bacteria	Firmicutes	Clostridia	Clostridiales	unclassified_Clostridiales	unclassified_Clostridiales
OTU_2971;size=2;	Bacteria	Firmicutes	Clostridia	Clostridiales	unclassified_Clostridiales	unclassified_Clostridiales
OTU_2972;size=4;	Bacteria	Firmicutes	Clostridia	Clostridiales	Lachnospiraceae	Lachnoanaerobaculum
OTU_2973;size=2;	Bacteria	Firmicutes	Clostridia	Clostridiales	unclassified_Clostridiales	unclassified_Clostridiales
OTU_2974;size=2;	Bacteria	Bacteroidetes	Bacteroidia	Bacteroidales	unclassified_"Bacteroidales"	unclassified_"Bacteroidales"
OTU_2975;size=2;	Bacteria	Firmicutes	Clostridia	Clostridiales	Lachnospiraceae	unclassified_Lachnospiraceae
OTU_2976;size=2;	Bacteria	unclassified_Bacteria	unclassified_Bacteria	unclassified_Bacteria	unclassified_Bacteria	unclassified_Bacteria
OTU_2977;size=8;	Bacteria	Firmicutes	Clostridia	Clostridiales	Peptostreptococcaceae	unclassified_Peptostreptococcaceae
OTU_2978;size=2;	Bacteria	Firmicutes	Clostridia	Clostridiales	unclassified_Clostridiales	unclassified_Clostridiales
OTU_2979;size=8;	Bacteria	Firmicutes	Clostridia	Clostridiales	Lachnospiraceae	Fusicatenibacter
OTU_2981;size=4;	Bacteria	unclassified_Bacteria	unclassified_Bacteria	unclassified_Bacteria	unclassified_Bacteria	unclassified_Bacteria
OTU_2983;size=2;	Bacteria	Firmicutes	unclassified_Firmicutes	unclassified_Firmicutes	unclassified_Firmicutes	unclassified_Firmicutes
OTU_2984;size=2;	Bacteria	Firmicutes	Clostridia	Clostridiales	Ruminococcaceae	unclassified_Ruminococcaceae
OTU_2986;size=2;	Bacteria	Firmicutes	Clostridia	Clostridiales	unclassified_Clostridiales	unclassified_Clostridiales
OTU_2990;size=4;	Bacteria	unclassified_Bacteria	unclassified_Bacteria	unclassified_Bacteria	unclassified_Bacteria	unclassified_Bacteria
OTU_2992;size=2;	Bacteria	Firmicutes	unclassified_Firmicutes	unclassified_Firmicutes	unclassified_Firmicutes	unclassified_Firmicutes
OTU_2993;size=4;	Bacteria	unclassified_Bacteria	unclassified_Bacteria	unclassified_Bacteria	unclassified_Bacteria	unclassified_Bacteria
OTU_2994;size=2;	Bacteria	Firmicutes	unclassified_Firmicutes	unclassified_Firmicutes	unclassified_Firmicutes	unclassified_Firmicutes
OTU_2999;size=4;	Bacteria	Firmicutes	Clostridia	Clostridiales	Ruminococcaceae	Faecalibacterium
OTU_3002;size=2;	Bacteria	Firmicutes	unclassified_Firmicutes	unclassified_Firmicutes	unclassified_Firmicutes	unclassified_Firmicutes
OTU_3004;size=8;	Bacteria	Firmicutes	Negativicutes	Selenomonadales	Acidaminococcaceae	Phascolarctobacterium
OTU_3005;size=2;	Bacteria	unclassified_Bacteria	unclassified_Bacteria	unclassified_Bacteria	unclassified_Bacteria	unclassified_Bacteria
OTU_3007;size=2;	Bacteria	Bacteroidetes	Bacteroidia	Bacteroidales	unclassified_"Bacteroidales"	unclassified_"Bacteroidales"
OTU_3008;size=2;	Bacteria	Firmicutes	Clostridia	Clostridiales	unclassified_Clostridiales	unclassified_Clostridiales
OTU_3009;size=2;	Bacteria	Firmicutes	Negativicutes	Selenomonadales	Acidaminococcaceae	Acidaminococcus
OTU_3010;size=2;	Bacteria	Firmicutes	Clostridia	Clostridiales	unclassified_Clostridiales	unclassified_Clostridiales
OTU_3011;size=20;	Bacteria	Firmicutes	Clostridia	Clostridiales	Lachnospiraceae	unclassified_Lachnospiraceae
OTU_3012;size=2;	Bacteria	Bacteroidetes	Bacteroidia	Bacteroidales	Prevotellaceae	Alloprevotella
OTU_3013;size=2;	Bacteria	Firmicutes	Clostridia	Clostridiales	Lachnospiraceae	unclassified_Lachnospiraceae
OTU_3014;size=2;	Bacteria	Firmicutes	Clostridia	Clostridiales	Lachnospiraceae	unclassified_Lachnospiraceae
OTU_3015;size=4;	Bacteria	Firmicutes	Clostridia	Clostridiales	unclassified_Clostridiales	unclassified_Clostridiales
OTU_3016;size=4;	Bacteria	Candidatus Saccharibacteria	unclassified_Candidatus Saccharibacteria	unclassified_Candidatus Saccharibacteria	unclassified_Candidatus Saccharibacteria	Saccharibacteria_genera_incertae_sedis
OTU_3017;size=2;	Bacteria	Bacteroidetes	Bacteroidia	Bacteroidales	Porphyromonadaceae	unclassified_"Porphyromonadaceae"
OTU_3019;size=4;	Bacteria	unclassified_Bacteria	unclassified_Bacteria	unclassified_Bacteria	unclassified_Bacteria	unclassified_Bacteria
OTU_3020;size=2;	Bacteria	Bacteroidetes	Bacteroidia	Bacteroidales	unclassified_"Bacteroidales"	unclassified_"Bacteroidales"
OTU_3021;size=288;	Bacteria	Firmicutes	Clostridia	Clostridiales	Lachnospiraceae	Blautia
OTU_3022;size=2;	Bacteria	Firmicutes	Clostridia	Clostridiales	unclassified_Clostridiales	unclassified_Clostridiales
OTU_3023;size=2;	Bacteria	Firmicutes	Clostridia	Clostridiales	Ruminococcaceae	Intestinimonas
OTU_3024;size=6;	Bacteria	Firmicutes	Clostridia	Clostridiales	Ruminococcaceae	Faecalibacterium
OTU_3025;size=4;	Bacteria	Firmicutes	Clostridia	Clostridiales	unclassified_Clostridiales	unclassified_Clostridiales
OTU_3028;size=2;	Bacteria	Firmicutes	Negativicutes	Selenomonadales	Acidaminococcaceae	Phascolarctobacterium
OTU_3029;size=14;	Bacteria	Bacteroidetes	Bacteroidia	Bacteroidales	unclassified_"Bacteroidales"	unclassified_"Bacteroidales"
OTU_3031;size=2;	Bacteria	Actinobacteria	Actinobacteria	Coriobacteriales	Coriobacteriaceae	unclassified_Coriobacteriaceae
OTU_3032;size=2;	Bacteria	Firmicutes	Clostridia	Clostridiales	Ruminococcaceae	unclassified_Ruminococcaceae
OTU_3033;size=6;	Bacteria	Firmicutes	Clostridia	Clostridiales	unclassified_Clostridiales	unclassified_Clostridiales
OTU_3034;size=2;	Bacteria	unclassified_Bacteria	unclassified_Bacteria	unclassified_Bacteria	unclassified_Bacteria	unclassified_Bacteria
OTU_3039;size=4;	Bacteria	Firmicutes	Clostridia	Clostridiales	Lachnospiraceae	unclassified_Lachnospiraceae
OTU_3041;size=2;	Bacteria	Bacteroidetes	Bacteroidia	Bacteroidales	unclassified_"Bacteroidales"	unclassified_"Bacteroidales"
OTU_3042;size=2;	Bacteria	unclassified_Bacteria	unclassified_Bacteria	unclassified_Bacteria	unclassified_Bacteria	unclassified_Bacteria
[truncated: 1,268 more rows]
