# Supplementary material for: Dynamic nature of viral and bacterial communities in human faeces
Source: iScience. 2023 Dec 29;27(2):108778. doi: 10.1016/j.isci.2023.108778 (PMC10825054; doi:10.1016/j.isci.2023.108778)
Supplement: Dataset S1. Viral genomic contig sequences, viral contig read counts and coverage matrices, 16S OTU sequences, 16S OTU read count matrix, 16S OTU taxonomy table, related to Figures 1–4 [file mmc5.zip › selected_contigs.fa]

>metaspades_NG-14651_916_1_T120_lib231444_5693_NODE_6_length_78358_cov_91.8277
CACATACTCCCGCCGCCACTCTATATTATATACGCGCGCGCGTGCGCCTG
CGTCGCGTATGCGTGCCCGCGCGTCATGCGTGCGCGTGCGTTGTTTGCCC
AGGCGTTCTATAGTACACTATAGCATAGCTTCATCCCTGCCAGCTCCACC
ACCTGCACAACCTACCAGCCCGGCACCACAGGACACCAACCAACACAGCC
GCACCCCATCAAACAGATCATCTGCACCAACGCAAGGACCCAGCACAACG
GGGACGGGGAAAGTGTTCCCGGAGTCCGTCTGTTCAGGCGACAACTTCCG
GGCAAATCCTCAGTCCCTGCCGGTTCTCACGTCAGCCCCTGCCAGCCAAC
CAAGCCCGCCGGGCCAGACGTATAACACAAAAGAGCGCCCAAAGCGCGCA
TTCTTGCAAGTTATGACGGAAATCTTGCAAAATAGCCCCATTGTCGTTTC
CTTTACAGGTAGTAAAGGAAACAACACCCGGCGAGAAATGCAGGATTCCC
GCCACGGTTTGCAGGACACCCCCCATTTTACAAGTCCAGGAGCGCCCCAA
TTTCCAGAACAGGGTATAGCACTTCCTCCCGCCCAGGCGTTCCACACCTC
GACACCCAAAGCCAAGAAAAACCGCTCATCAATAGAAAAAGCCCATGCAA
TCCCTGCCTTGGCTCAAAACCCCGAAGGGGGCTGGCTCCTGCACGGACAC
ATAATGAAGATCATACGACGTCGGCTTCGGCCGGCGCTTTCTTTTTACAT
GCAGCATAGGGGGGAGGGGGTGTTTTCCAAACCTGGGGCAAAAAATTGGA
ATCGAATAGGGGCATACCCCAAAAATAAAAATTTGCGCGGTTGCCTTACG
GCAACGAAGCAGGTGTCCTACGGACGGTAAGAAAAAATATTTGAGATGGG
TAGCAGGTGGGTAGCGGCTGCGGTTCGGCGAAGCTGCACTATAAGTTCGG
CGTTTCGTGTGAAACGTTGAGTTTTTAAAACTATTTGAAGTGAAACCGTA
TGACATAAATCGTTTGGAGGGGTGAGTATGCTGAAAATAGAGGGAGGCGA
AATATAGCATGGATATTCGAGAAATGAAGAAGGAAGACTTCGAGGCGGTC
CCTCGCAGGGAGAGATTCGATAGTAAGTGTCCGGCGTTCGATAGTCTGGT
CATCATTCCGGTCGATGGATACGATAACTGCTTCGGCCGGTGGGGCGTGA
TGGACTTTGTGGGGTGCACTGGGGAGGAACCGGTCGTGCGGTTGTCCGGG
CGCTCGGAGACGCTGGAGCTGGAGGGAATTGGAGGCCATGGAGAATGGTT
CGGGCCGTGCGATTATCGGAAGATGGCGCTGCCGGCGTGGTCGATTGATT
GTTTGCCGTGCGGATATCTGCGGATCTTCTGCAAGGGGCGAATCAAAGTG
GGCGAGACGGGAACGTCGTTTGAGATCTTTTCACAGGAAAGGAAACTGGG
TAGATGAAAATTCCGCTGGGAATCAGATATAAACTGCATAAGCTTGCGGA
CATGGCTGCGCGGGCGAATGAGTTGAGATGGGAGCTTGAAGATTGGTTTG
AAGAGCGCGGGCTGGAGGCAACGGGGGAGATCGGAACGCTGATGTGCGGC
GTCGATTGTACGGCCGAGATGATTGACAGGCTTGAGAAAGGAGCCAAGAC
AGATGGCTAAGATCACCTTTGCGTGCGACTACTGCGGAACGGTTGTTACG
AGGAAACGGGGTAAGAAAGCTGCGGCGCATAGTTTCTGCTCTTATACATG
CGCGGCCAAATGGCGGATTGCGAATGGGCGCGTGCGTCAGAGCTACGACA
TGAACAATCGCGGAAAACTGCCTCATGACATGGTTGACATAAAAGTAACG
GAAGTGATTGACCTGTTTCCGGTGTGCCGGCCGGTTGTTGGGAAGCAGTA
CCGGGCGGAGAGATACAAAGGGCAGGGCAATCCAGACAGGATTGGGTACG
TAATCAACGTAAATGGAAAGCGCGTCAATGTCCGGATGGACGAATGCGAA
GAGGTCGGATGATTTAACAGGAGGGGATTCATAGTTGAGAAAAATTCTGT
TTCGTGGAAAAGCCGTAGGAAGCGGCGAGTGGGTGTATGGCTATCTGATT
GGCCGCGCAGAGAATAGCGGCCGTCCGTGCCAGGGGAAATTCTTCATCGA
TAACGGGGAACCGTTCAATACGGCGGTAGAGGTCATTCCGGAAACTGTCG
GACAGTACATCGGTTTGGCTGACGGGAACGGGGAGAAGATCTTCGAGGGT
GACATCTTGAGTGTCGAGAGTTCTACACATCGGTACTCTGTTGAGTTTGA
TGCGGTTGACCCAGCGTTTATCATCCGTGACTGCGCGGACAGACGGTTTA
CCGTGAACATTGCGGCATACGACCAGAATGAACTTCATCGGTGCGGCACG
ATCTACGATCAGGAGGAATCCGCATGAAACTCAGTGAGAAGATTTACGTA
AGGACAGTCGCTCTGCTTGTGATATTGATTATAGCAATGCTAGTGGTCTC
GGTTGCGTTTGCGGTGGCAGGTGAATGTGATAAGAACGCCACCAAAACAG
AAACCGTAGTGGAGCACAGTCAGCAACGATTTCAACGGGTCGTCAAAGCC
GACAAGTCCCCTCTTACCGTGTACGTAGATACCGAAACAAACGTGATGTA
TCTGATTAGCAATTACGGTGGCGCTTGCGTGATGTTCGATGCTGAAGGGA
AACCGCTCCTGTGGGATGGAGGGGCAACGAAATGAACAGGATAGCATTTG
CGGACAAAACTGGAATTTTCGCATGGTCAGATGTCCAAAACTGCCGCGAT
ATTCTTCCGCAGCGCGATACTCTTCCGCAGCGCTATGCTGCTTCCCGATT
CATGGAGCTTGTCTTTTCAAAGTCCAACACCGATGCGACTTCGCTCAACG
GACGCATGACCGGAGCGACGTGTGAATTTGAACTGAATAGGGACATTCCA
AATGACTGGGTATCTACGTCCAAAAATGAAGACGGTACAGTACGGCTCGA
AATTCAGGCATATGTATGTGCGGTGCCAGAACCCATCTGCCGAGGACTTA
CCGTTATGCGATTCCCTGTATGGAGTAAAGAACCTGTTGGCATCCCGTTA
GGGAAGTGCGTCGCCGTGATACCAAGGGTGAAAATAGATGAAATGTAAAC
GGAGCGACTGCTTCACATGTCCATATCCGGACTGCATTAACGACTCATTC
GCCAGCCACTACCGGCCGTCGAAGGAAAGGCTTGCAAAACAGTCTGCCAA
AGCGGCCGAGACGGCAAAGAAACGTGCTGCTGCTGGTTTGTGTACGCTGT
GCGGAAAGCGAAAGCCGCGCCCAGGTTATAGGACCTGCTCAGAATGTGCA
GCGAGGCAGCGCCGGGCCGCGAATGCTTCCCACTACCGCAACGGAACGAC
ACCAAGAATCCTTATGGATGGTGTCTCACTCTGTAAGAAGTGCGGCAAAA
AATCCTCCTGCATACGGTTACGCAGTCTGCGAGCGATGCTTGGAACTCTG
CCGCTCGGCGCTGGATAAGACACCGACACACAACGGGAAGTCCCTGGATA
CCGGATTTGCGCGGGCGCTTCGCGCCGATTACCTGCTGAACAAAAAGGAG
AAGAAATGAGAGTTGAAATTTTCACCTATAGAGATGCGGAACGTCTTGAA
AATGCGTTAAACAAATTCCTCAAGTTGCACGAGGGAGAAAACATCGAAAT
CCAATATTCGTGCTCGGCCTACCAACTTGGTTCTGTTTATTACAGCGCAA
TGGTCATTTTCAAGTGACGGGGCACAGCATGAAGCAATACTGCCGCTACT
GCGCCCGTGCCTTCTTGCAAGATGATGACATGATCTGGTGCGAGACAAAA
AACGAAATTCGAGTTGACCGTCAGATAACGCGGCTGAACCGCTGCCCACA
CTTTGAATTCTGCTCGATAGACGTTCTTAACCCAGAACGGGAATACAGGC
CGGCAGAAAAACGTAGGTCGGCGCAGACAAAGGAACCGGACATGGAGCAA
ATGACTATGTTTGGCGGATGGGAATGGGAGAAGAAGAAATGAGCATAGAG
CATCTGAAAACAGTGACACGCACGGCACGTAAACCACATCGCTGCAACCT
TTGCGGCTACGAAATCAAAAAGGGCGAACAGTATCTGGCGGCAACCTACT
TATGCGAAGGCAGCATCTACGATTTCCTAACCCACGCAGAATGTGACGAA
CTATCTTCGTGGCTGACGGACTACATCGACCCGGATGAAGGAATCACAGA
AGATGACTTCCGAGATGCCTGCTCCGACGTCTGCCAGACGTTCGTTTGCC
CAGACTGTGAACAGTACCAGAAATGCGACGGTGATGTTCCGTGCGAAGAG
TACGGGTCACAGTGCATCCACAAACTTTGGGAACTGTCCAGAAAATACTA
TCTGAGCCGTAAGCGGAGCCAGCAACATGGCTGGTGGGAATGGCGGCTTG
TACCAGTCGATGAAAGGAACTGAAAAATGACACAACAAAAGATTTTGCAG
GAACTTAGGCAGCATGGCGGCTCGCTGGCAGTAGCTGCAGCCAATGAAAT
TGAGACGCTTGCGGCTAATAATGCGGAACTAGACAAATCGTTAGGTGCCT
TAACAACGGCATATAACGAGTTGCTGGACCACATGCCGGCGTGGATCAGT
GTCAAAGACGACCTTCCGAAGGCTAAAGCTGCATATGGGTGGGTGAGCTG
CACTGTTACTGTCATGGAGTCAGTAAGTAATCCATTCGCAGATGAACCGT
ATGACAGGAAGTTCGTTTCGCCCGCAGTTTTTGACACCGAACAAAAGATA
TGGCACATCGGAAGAGATAAAGAAAGTGAAGTCCTTGCCAATGCTCTTCT
GGGAATCGAAGATGCTCCACCTACCGGATATTATGTCACCCACTGGATGC
CACTTCCTATTGCGGCCGGGGAGGATTAAACCATGCCCATCATGAATTAC
ACGACGAAGGTCGATGTGTTTGCGACGCTTAGTGAGATTCAGGGGCAGCT
CGTCAAACATGGTGCGAAGAAAATCATGCAGGATTACGACAATGACGGGC
ATATCACAGCACTGTCCTTCCTGATTGATACACCGAATGGCCCGCGCGGA
GTCAAATTGCCAGCAAACGTCGACGCAGTGTGGAATGTACTTACAAAGCA
GAAAGTCAAATGCGACCGCGATCAGGCCGAGCGTGTCGCTTGGCGCATCG
TGAAGGACTGGGTAGCTGCTCAGATGGCGATTCTGGAATCCGAGATGGTG
CAGATGGATGAGATCTTCCTTCCGTATATGCTCAACGATAAAGGTCAGAC
GCTATTCCAATGCTACCGGCAGAACCAGCTTTCAATCGGAGAGGCAACAT
GAATGGAATAAAAAAGCGCTATGAGACACAGAAGCTGATGATTGATAGAG
AAATCCGGGATGTCGAGATCTACAGGGTTCCAGAATTGCTGAAGCAAGTA
CCTGGGGCAGATTGCCGGGAGTGCGCTTTCTTCGGAACGATGAAGGCATA
CGAACTCGGCCTGCCATTCTGCTGGTCGGATGAAGTGGCCGAATCCGACA
TTTTCGCGCTTGGGAAGCAGATCTGTTTCCGGAAGCGCAATGATACGGAT
TGAATTGGAGGGATACTGATGGACCTAGAAAAAACAGCGATTGAGCGGCT
GAAAATGGCCTCGGAGATGAGCTTGCGCTTGTACAAGCAGCCGCTGGTGA
TTACCTACTCCGGTGGCAAGGACTCGGACGTGCTGCTGCATCTGGCGGGC
GCGGCAGGAATCCCGTATGAGGTGCTGCACTCGCTGACGACAGCTGATGC
GCCGGAGACCGTCTGGCATGTGCGGGAAACATTCCGAAGGCTGGAGCTGG
CGGGCGTACCGTGCGATATCGATAAGCACAAGCAGCCGGATGGGACGTAC
ATGACCATGTGGCGACTAATCCCGCTGAAGCTGGTGCCGCCGACACGCAT
TATGCGCTACTGCTGCGCGGCGCTCAAAGAGACCAGCGGCCGCGGGAGGT
GGATCGCGACCGGCGTCCGGTGGGCCGAGTCGCAAAAGCGCAAATCCCGC
GGCGTTATGGAAGCGCTTCATAAGAATAAGGAAAAGCGGCTGACGCTGAT
GAACGACAATGACGAAAGCCGCATGCTGATAGAAAATTGCCAGCTCAAGG
GGACCCGAACGGTCAATCCGATTATCGATTGGCCGACCGAATCCATCTGG
GATTACTGCGCAGTAGAAAAGATCTGTATGAATCCGCTTTACGCCTGCGG
CGAAGATCGCGTGGGCTGCATCAATTGCCCGATGGCGGGCAAGCACCGGA
AGGTGCAGCTCGCGCGCTACCCCGGATACCGGAATGCCTACATCCGGGCT
TATGCCCGGATGATCGAGGAGCGGCGCAGCCGCGGCCTGCCGTGCGATTG
GCAGACCGGCGAAGACGTCCTGCACTGGAGTCTGGAGGACGGCGTTTTGC
AGGGACAAATGGTTATTGAAGGAATGGAGGAATAAAACATGCCACCCAAA
GAAAATCCTGAAAGAGCCTGTGAAGAGTGCATCCATTTTTTTGCGTGCTC
CAAGCAATGCGGCGAGCCGATGGCGCAGAGTAGCGCCACTGGCTGTGAGT
GCTACGAGACGGTTAAAAGCAGTATGGCGTATTATGTCGGGACACTGGAT
GGAGCCAAAGGAAAAATTCCAAATCGCCTCCGCGAGCTGGCCGAGGCCGA
CAGAAACCATCAAATTGTCATCCGACCGTGCAAAATCGGCGATACGGTGT
GGGCTGCGGACACGGAGCCCGTAATTCCGCTACATGTTATGGCGGATGCA
GTTTATCTGGAGGGAAGACATGGCGGAGACTATGAGAGACTAAGCAACTT
CGGGAGCGTTGTTTTTCTTAGTCAGGAGGAAGCAAAGGAGGCGGCGTCAC
ATTGGATGAAGTGAAACGGTGTCCGTTCTGTGAAGGAAGGCCGGTGCATC
ATCCTGCCGCGCAAGGTGGGCGATACAGTGTGGAGAATAAAGTGGACATT
TGAAACATATCCGGATAAAAGCGAGCCATACATTGAGCCGAGCGCCTTCC
TGCTGCAAGACGTTTTTAATATCGGCAAAACTGTATTCCTCACAAGAGAG
GAAGCAGACCACGAGCTGAAACGAGTAAAAGGATGGTAGATCTTAATGGC
ATTGAAAATACCAAAGTATATCTACGAGTGGATGGTGCTTACTGCACACT
ATTCCTACAAAGCTGCTGAGCTCAACCGGAAGGTGTCTGAGTGGCTGGAA
CGTCACGGAGTTGATGTCGACGCGCTCAGTGATGGTTCCGGATGCGGATT
CGAAGAGCTGATGTACGGGCTTAACATCGCAGATGAACTCTGCGAAAGGA
TAGAAAGAGAGGCAGCAAATGCGGACATATCTCAGAAGTGATTACGCGCT
CCACCCGTGCGGCGCGGGATATGAATATTGCGACGGGGAGTGTTCTCATT
GCGAAGCTGCGGCATCGACATATACCTCAAACACTACGCAACCCAAATAT
GAGCCGTGGCGAAAAGAAATGAAAGAAAGGCCGGTGACACCGACAAACAA
TGAACAGACCAGAAACGACGAAGTGGCTTTCGAAACTGCTGGAAGAACAT
ATTGACCCGAAAAACGACCCGCGCGTCTATTGGGCCAAGGAAATCACGTT
TGACTACGGCAGCGTTTCTCCCATTCGCGTGGACTATATGCAGTTCAAGC
CGGTCAACAATAGCGTGTCCGGCATCGAGAAGGGCGATGTGTACTGCTAC
GAGATCAAGTCCTCCGTCGAAGACTTCCACTCGAAGAACGGTCACAATCT
GATCGGGGATTTCAACTACTACGTCATGCCGCTGGAAGTCTACGAAAAGG
TTCGGGACGAACTGCCATACAGCGTTGGCGTTCTGTGCCCGGAAAAGCTG
AGTTATAAATTCCTGCCGTACATTCTGAAAGTGGTGCAGCGTGTTCGCCG
CATCGACAGAAAAAGGCCGCTCCAGGAAATGCTCCTGATGATGTGGCGCA
GCTCCAGGCGGGAAATTGTAAAAGCGAGAAAGGAAGTGAATGGAAATGAC
GAACCTTAAACCATGCCCGTTCTGCGGAGGTGAAGCAAAATTCTTCAGAA
AAGCAAGTTTTGAGTTCGGAACACGGCGCGGCTGGCAGTTTGGAATCCAT
TGCACAAAGTGCGGCGTCGGAACTCCAAAGAACGATTACACGGTAGAAGT
TGAATTTTCAGACTATGGAGAAGTGAAAGTCGTGAAAGACGAACGGCCAG
CAGCAATCGAAAAATGGAATTTGAGGACACACCACTGATGGAAGGATGAA
CACAGTATGTCTCGCTCTGTAAATGAAGTTCTTTTCGAAGCGGTCAAGAA
CAAACTGCAAACGGCGCGCGAATCGTATTCCAAATACCGATCCACAATGG
AGGACCTGAACACGCTGCTCAAGGATATTGCCGATTATGCAGTAATGAAC
AACTGGAATCTCCAGCCAACGTCCAATTATTCCATTGTAGGTTATTTGAA
TGATGGCAAGCCGGAAATCGATGAGGTCATGAAAAAGATCATAGAGATGT
TCGGGGTACCAGAGGGGGAACTTTGAAATGGCCGGTTACATCAAAGACAA
GGACGTCTACGCGCTCTTTGACGAGCGCGGGACTGCTCACTTGCACGTCG
GGGACATCGACAGACTGGAAAGGATATACTTCCCAGCCGAACTGCACATA
GGAGATCGCGCGTGGAAGAAGGCCATGAGCATACTTGATAAGAAATACGC
GGAAGCAAAAAAGATGCCGTTCGTCCGTGATCCGCTGGCATGGGCACTGT
ATCACACTTGGAGGGAGTTTGACGATGGAAAACGTTGCGACTGAAGAATT
TATCAGCAGAACTGATGCGCTGAAAGACTTTGAGGAATGCAACAATGCCA
ACCAGAACTGGACACCCCAACGGGTGAAAACGCTCCTGCTGCGCCAGCCC
GCCGCCAACGTTGTGCCGGTGGTGCATGGACGGTGGCTGGAAGAAAAGAG
ACAGACGCTTTTGCCTGTTGAGTATGACGATGTCGGCGAACCTATTTTGC
ACGATTATGTGGTGTATAGGTGCGACCGATGCGGAAGAACATGCAAGCAG
AAAGAACCGTACTGCCATTGCGGTGCGAAAATGGAGGACGGATGTAGCGA
ATGATAGTTTGTATCACTTATAACATCATCAATGTTATGTGCTGGTGTTG
GCTGGCCGACCGGTTCGGGCATTGGTGGATCGCGCTTTTTGCGATATTCA
CGATGATGGAATACAAGCGTTCCCAATAGCGACGGAGGTGACGAGAGTGC
GCCTGATTGACGCAGATAAGCTGGAAGTAATCAGCTACAAAGAAACAGAA
GGCCGGGAGGACACATTCGATGCAGGCGTCCAGTGGATGGCGGAACTGAT
CGACAAGCAGCCAACGGTAGAGGCCGTTCCAGTTGTGCATGGGAAATGGA
TCAAAAATGAACTCCTCTCGACTGACTTTGCTCCAGTGTACGACTGCAGC
GAGTGTCATAAGTCAATCGAGCAGAAGTACATTACACTTCCGCCGCGCTG
CGAACACTGTGGAGCGCTGATGGATTGGAGGTGCAGGTAATGCGGTTGAT
CGACGCAGATTGGGTGCATGAACACGTCAAGCCATATGAACGATCAGATG
AGCAATGGGGCGTAACTGGCGGCACGGCAATCCGGCTTATTCATAATGCG
ATTGATAATGCGCCGACCGTTGATGCCGTCAAGGTAACGCGGTGCAAGGA
CTGCAAAGATTTCCACCGGAACAACGAAAATGACCCGTACTGCGCGAATA
GGCGCGGCCTAGATGATCCAGTGCCAGACGGGTTCTGCAACTACGGAGAT
CCAAAGGAGTAACGTGAAAATGGGCGTAACGATTAAATGCAAGAAAACCG
GTCGGGACATTGACCTCGGGTATAGCGGATTCATGCGGCTGCGGAACAAA
GTGTCCGAACTCATGGGAGGGCCGTTCTACAGCCACTACAAGAAATTATA
CGATGCGCTGCCTCTCATGCGACCGGATGAGGAAAAGAAGTTCTATACGG
AATGGGACACGGAAGCAATCAGGCTAATTACGGAAAACAACATTCCGGTG
AAAGTTGTGAATTTTCTGCTTGAAGACGACTGCGATGGGAAAATCCGCTA
CGGAGCCTGCAAGGAAATCCTGAAGGTCATCGGGGACTACGACGATAACA
TCTGCTACGGCTATGCCGGCCGAAGCGACTGCGCAATGTTCCGAGACTTC
AAGGCAATCTTGCAGGACTGCGTGGACAACAAATGCGATATGGTCTGGAT
GTAGGAGGACAGAAAATGGATGCTGTGGCGTATTTCAAAGCATATGAGAG
AATGTGCGATTCTTTTGATTCTAAGAACAACATCACGGGAAAACCGTGTG
TAGGCTGTCCACTTGACGATATTGGACGCGGATGCCATATGAACGATCTC
ACCAACAACGCAGAGGAATGTGTTGCTGCGGTCGAGAAGTGGTCAAAAGA
ACATCCTGTTAAAACGAGGCAGAGCGAGTTTTTGAAGATGTTCCCGAATG
CGAGAATTGAAATTGACGGGATGTCCCCTATTTGTCCGATCGTCGTAGAT
AAAAGATGTCACAATAAAGACGACGATGCTCTCTGCTGCCTTGTGAGAGA
CGAGGAAGAATGCAGAAAATGTCGCCGTGATTTTTGGCTGGCCGAAATCA
AGGACGGTGAAGCATGATGGACAAGCAGCTGATTTACAGGGAAGACGCGC
TCGAAATCGTGCGCCGGACATCCGGAGACTATGCTGCGGCATTTGCTGAG
ATCAGCCGACTGGGAAAAGGAGGACAATAAATGCCGCTCATAAACGTTGC
TTTATATGGAGAAGGAAAACGAAAGAACCGGCTTCGGGCAGAATATATTT
ACTGCGATCACGCGCAGGAATGCTCCGCATACCACGAGGGAAAATGCCTG
AACGTTACCATACCGTTCAACCGACGGTGTGAACTTGGCAGAGTTGAAAA
AGTGGATGGCGGCACAAAGCAGAGCAAACGCTATGACACTGTGACAGACG
CAGCGCGGCATTCGCCAGAATATCGTAAACTCAGATATCCATCCTATTGG
TATGTAATTCGCATTGGAGATATGGCGTATCTGAATCTTCCTTACGTTGA
CCTCAAATTGGACGGAAGCCGACTGAACGCATCAACGGCGATATTCACAA
ATGACCATCTGCTTGTAGAACAGTCACTTCTGACACCGGAAAACCTGGAT
AGCATACTTGGCTATAACCCACGAAATATGTGCGGAGATATTATCACGAG
ATATGCGGATGAAACCGTACCGAATTTCCTGCACCAATTCAAAAGACTGT
TTCCAGTGGAATATGAACGCTTCGTGAAAGAGTTCCCGAAGTATGCAGAG
ATGTCCCCGACATTTATCGGAAGATACGCAAAGCTCGCAACGTGCAATCC
AGACTGCGTGTACAAGGGTTCAAGCGGGGATAAGTTCACAATGGAAGACG
GAAAACGGATGGTCTGTAAAGAGTATAAATCTGGCTTTCTTCCATTTGGA
GCATCCAAGGCGGAAGTCGTTATTACGCTGACAGACGATATGACAGTTAA
AATCACGGACAATGCGCAAGTCTTGGATGACACTGTGTTTGTATAGGAGA
CAAGATGAACAGCAAATACTTGGAATTTCTGAAATCAAAAATCGAGACGG
CTCCGGTGAGCGGCTTTTCCGTTCCGGAAGAAGATATCAATCAAGCGCTG
AAACCGCACCAGAGAGACGCAGTACGTTGGGCGCTGCGCGGCGGCCGGCG
GGCGCTCTTTGAAAGCTTCGGTTTGGGAAAGAGCGCGCAGGAGCTGGAAT
TCTGCCATCACGCGGCGAAGCATGAGGGAAAGCCGGCACTGATCGTGCTC
CCACTCGGCGTGCGGCAGGAATTCAAACGGGACGCCGTGAATATTCTGGG
ATACGAAGAGCCGGTTTATGTACGGACGATGCAGGAGGTACGCGAGAACG
CTGGGGCGGAGATCATGCTTACCAACTATGAGCGCGTCCGGGACGGGGAT
ATCGACCCGGCGTACTTCGCGGCGACGAGCCTTGACGAAGCGTCGGTGCT
GCGCTCGTTTGGGAGCAAGACCTATAAGACGTTCCTCCAAAAATTCAAGG
GTGTCAAATACAAGATGGTAGCAACGGCCACTCCGGCACCGAACAAGTAC
AAAGAGATCATCCACTATGCAGGATATCTCGAAGTCATGGACACCGGACA
GGCCCTTACACGGTTCTTCAAGCGGGACAGCACCAAGTCCAACAACCTGA
CCCTTTATCCACACCGTGAAGAAGAATTCTGGCTGTGGGTCAGTTCATGG
GCGCTGTTCCTTGGAAAACCGTCAGACCTCGGATATTCTGACGAGGGATA
TGAACTTCCTGGACTCGAAGTCAGAACGCATGTTGTTCACGACGAATTCG
GAAAGATCACGGACCGGGATGGTCAAGTGAAGATGATGAACGATTCTGCC
ACAAACCTTCAGGAGGCATCACGCGAAAAACGTGAGACAATAGCTGCAAG
AGTCCGTTTAGCAAAAGAGATTGTCGATAGTGACCCAAGCGCAAGCTTTG
TCCTCTGGCACGATCTTGAAGCGGAGCGGCACGAAATTCACAGAGTTATG
CCAGAGGCCGTAGAGATTTACGGAACGATGGACTATGACGAGCGTGAGCG
CCGCGTGATTGACTTCTCGGACGGCAAAATCCGGCTCTTTGCGACGAAGA
AGGAGCTGTCCGGACAGGGATGCAATTTCCAGAGACATTGCCACAGAATG
ATTTTCGTTGGGATCGACTATGAGTTCAACGACTTCATTCAGGCCATTCA
CCGCTGCTACCGCTTTTTACAGACGGAGAAGGTCATTGTAGACATCATCT
ACACGGAGGCTGAGATTCCAATCTGGGACGTGCTTCAAAAGAAATGGAAG
CAACACGACTACATGCAGGAGCAGATGCGAGATATTGTCAAGAAATATGG
TCTATCAGGCGAACGCATGAAACAGGAAATGGAAAGAAGCATAGGAGTTG
AGAGAGTGGAGATCAAAGGCGAAAACTGGATTGCAGTCAACAACGACTGC
TGTGAGGAAACAGCAAAGATGTCGGACAACAGCGTCGATCTGATTGTCAC
GTCTATCCCGTTTTCAAATCACTATGAGTACACACCAAGCTATAACGACT
TCGGTCACAACGAAGATACGCAAAAGTTCTTTGAACAGATGGACTATCTG
ACCCCGAACCTTCTGCGCGTGCTGAAACCTGGACGTGTCTTCTGCTGCCA
TGTAAAAGACCGCGTTCTTTTCGGCAACGCGACCGGAACCGGTATGCCGA
CGATGGAGCCGTTTCATGCCATGTGTATCAGCCATTACATGAAGCACGGT
TTTGCGTACTTTGGCATGATTACGGTCGTTACGGACGTCGTTCGAGAGAA
CAACCAGACGTACCGGCTCGGATGGTCTGAGCAGTGCAAGGACGGGACAA
AAATGGGCGTCGGCTGCCCGGAGTACATCTTGCTATTCCGGAAGCTTCCA
ACCGACCGCTCCAAAGCATATGCGGATGAGCGCGTATCCAAGACGAAGGA
CGAATACACACGCGCTCAATGGCAGATCGATGCACACGGGTTCTGGCGCA
GTTCCGGAAATCGTCTGATTACGAAAGACGAACTGCTGCATACCGACACT
GGAAAGTTGCAGGCGCTTTATCGGAAATACAGCCGTGATTCAGTGTACAG
CTACGACGAGCATGTAAAACTGGCGAAAGAACTTGACAGGGACGGGCATC
TGCCGGCCACGCTCATGGTAGTTGCGCCCGGAAGCTGGACAGACCAAGTG
TGGGACGATATCAACCGAATGCGGACGCTCAACACGACGCAGAGCCAGAG
ACGGAAAGAGAACCACGTTTGCCCACTTCAGCTAGATATCGTTGACAGGC
TCATCAACCGGTACAGTAATCCGGGGGATTTGGTGCTTGACCCGTTCGGC
GGACTCGGGACCGTTGCACTGGAAGCCATCAAGGCCGGCAGACGTGGCTA
CACCATCGAGCTCAATAATGACTACTTCCGCGATGCGGTCGGCTACCTGA
AGGAGTTCGACGAGTCTCAGCAGAACGACAATCTGTGCCTGTTCGATGTA
ATCTGATTCCAAAAACGTGCGATGGGATGCAATGCAAAAAAATTTTTCTG
GCGTTGAGCAAACACCTGTGACACGAAAATAGAGAAAAAGTTATGAATAC
TCCTTAAACATCCGTATGTGCAGAACATATGGATGTTTTTTCATATGACC
TAAATCATTTGGAGGCATGAGTATGCTGAAAATAGAGGGAGTGATAAATG
ATGAACGAAAAATACAGCAAAATCCGAATGCGATACATCGGAAAAACAGG
ATATCACGGCCTGAAGCACAGAAAAGTCTACGAGATCAGCATTGTCAGCA
TGTACGGGAAATTTTGGGTAGAGGTTGGAGACGAAGCCGTCGCTTATGTT
TCGCTCGCCATGCTCTGCCGGAACTGGGTCGACGTTTAGAAAGGAGAACA
GCATGAACGATTGCGAAAGAATTATCGCTTACTGCAAACAGCATGGATCT
ATCACGCAGCTGGAAGCGACCAGAGAACTTGGCACAACGCGTCTTGGCGC
GCGGATTTGGGATTTGAAGCACAGACTTGGCTATGAGGTTGAGGATGTCT
GGGAGACGGCCACAGACCGCTTTGGAGATGCCACGCGGTACAAGCGGTAC
TTCGTCAAGGAGAAGGCACAATGAACGATACCTGCGAAGGCTGCAAGTGG
TGGGAATCGTTTAATTGGGCCTGCTGTAACGGAGACAGCCCACATTGTGC
GGATTTCGTCAACTGCGGATGTAAGTATTTCGAACGAAAGGACAATGGAA
AATGCCAGAACGAAAAGGAACAGCGCCATTAACTGCGCGTGAAGAGCCGA
CTACTACACAGAGATCGTGTGTGGGATGCGACGCATGGGATGATTTCACC
TGCTGCAATGCGTCGAGCCAGTTCTTCGGCGGGGCAGTTGACTGCGGGTG
CAGATATTACAGGACGGAGGACGTGAAGGAATGACACAACGTGAGTTTGT
GCTGAAAAACCATCCAAATGCAGCTTTAAAAACTTCAGGAGGCGGAGTTG
TTGGTTGCCCGCGTAATTATGAAATTCTTCCAGTACCTGTTGATCTTTGC
AGTGGAAGCAAAATCCAAAGAGAAACTTGCGAAGAATGTTGGAGCCAAGA
AATGGTTCTCCCTGTACCAGCCGAAAAGCCGATGGCGCAGGTCAACGCAT
TCATGAATCAAGATGCTGACGAAAAACCGGCCGAAAATGCCGTAGATCAT
CCCCAGCATTACAATCAAGGCTCTATTGAGTGCATCGACGCTCTGAATGC
GATGGTTGAAGGATGGTTCGACCCGGTAGCGGCGGTATTGGCGTGGCAGA
CAGTCAAGTACATCTGGCGGCATCCGTTCAAGGGAAAGTCGGTGGAAGAC
CTCAAAAAAGCACAGTTCTACCTTGAACGGTTGGTACAGCAATATGAGTG
TAAGAAAAAAGACTGACCGTCGATTGACGATCATCCGTCCATGCGGAACA
TGCGGCCAGATGGTAGTTACGAGCGCAGGTTCACCGTTTATGAGAATGAT
TGAACGCGATGGAAAGAAGGAAGCGGTTACTTACTACTGCTGTCAAAGCT
GCTACAAAGCGAGCTACAAACACATTGGCTGGTACGACGGAAAAGCTGCC
GAACGTCGTGCAGAACGTGAAAAGAACCGGGACCGACGCGAGTATAATCT
TCGCTACTACGCAGAGCACGCGGAAGAGATCAAAGCCAAGAAACGTGCAT
ACTATGCAGCGCATCCAGGGCTGTCCGCTCAAAATAGCCAATATTACAGA
GCGAAGCAAAAGCTTCTTACTGCAGAAGCCAGAGAAGGAGGCCCGGTAGC
ATGAGGAAATTCCTTTTCTGTGTCTGCGTGATCCTCGTCCTCATATCGGT
TACGCTTCTAATTTTTCAGAGTGACATTGAGCAAGCGCTTGCAAATCAGG
TAGCATCCGAGGTGGACGCTACGAGGGCTGCCGCAAGTCAAGAATCGCTG
AATGAACCGGAAGACCCGGAAGAACCGGAGGAAACGATTCAGGAGGCCCC
GCAGGAAGCGGATGACGAAGAAGCTTTTGACGATTCGCAGTTCTGCCATC
CACCTCATACGAAAGATGGTGTTGGTGGAAACGGCGGGTTTATCACAGAT
GACCCATATGACTTAGAGCTTCTGGCACGAGCAATTTACGCTGAAGCTGG
CGGGGACGACTGCAGCGACGAAACTCGTATCATGGTCGGAAATGTGATTT
TGAACCGCATGAATGACCCCAGATATCCAAACACCATGGAAGAAGTGCTG
ACGCAGCCGCTTCAGTACAACGTGTTCGACAGAACCGGTGTTGTTTGGAA
AGACAGAGCATCGAACCCGGAGGAAAAAGATGCCGTTGAGCGCGCATATC
GCTGCGCCGAACGTGTATTGCTCGGAGAAAAGCTCCTTCCTGATGACGTG
ATTTTCCAGTCGGAAAACATACAGGGGACTGAGATCGTAGTTTATCAGGA
CGGAATGTACTTTTGCAGATGAAACGGAGGGACTGGCATGGCAGCAATCA
TATCCGCCCCGTGTAAAGATTGCCCGAAACATCAACCAGGCTGCCACGGG
AAATGTAAAGACTATGCTGAATTCTTAGAGAAAGACGCCGCAATCAAAGC
TCAAATCGCACAGCAGCGAAAAAGGCTTTCACCTACGGCATCTTTTACAA
AACGTCAGCGACAGCTCATTCGAGAAGGAAAGAGGTGCGTGAAATGAACT
CACTTTCCAGGGTGCTGGTCATCCTTGCAGCTGTATTCTGCCTTTTCGGA
GGATGCGTCTTTTGCAGTGTGGCAAAACGATGCAGCACATCAACCGAACG
CATACGATATGCTCTCGTCGGAGGGTGTGCAATCATGGTCGGTGTGATTT
TGACGGCCTTGACCGTCACACACTAGCACTATGAGACCACTGGAGGCCAC
GTGGCGGGAGAAAAGGGCCTTGACGTGAAATGAGACACGGAAATCCAGAA
CTCGCCTCAAACGGCCACGAGCGGCGCGAGGCAGGCAAACGATCAAATCA
AAGGAGAAGCAAATAGATGCTGAACAGAATCACCATACAGGGACGAGTTG
TAAAAAAGCCGGAAATGCGAGTGACGCAGAGTGGCAAGCCGGTAGCAAGT
TTCACGCTTGCGGTTGAGCGCGACTACGTCGCCCAAGGGCAGGAGAGGGA
GACCGACTTCCTCGACGTGGTTGCATGGAATCAGAAAGCAGAGGTCGCAG
GGAAATACCTCGACAAGGGGAGCATGGCAGTCGTTGACGGACGCCTGCAG
ATCCGCACATGGACAGACAAAGAAGGAAACAAGCGCCGCAACGCTGAGAT
ATTGGCGGACCAGATTTACTTCTGCGGAAGCAGACAGTCGGATGGAGCAG
CGAAGACCAGCGGAGCCGAAGTTTCGCCGGCATCTGATGTTCCGGACGGA
TTCACGATGCTCGACGAGAATGCGGATGATCTTCCGTTTTGAGGTGTAGT
GGAATGGGCGAGAAAAGATACCACTGGCTGAAACTGAAAGACGATTTTTT
CAGTTCAAAACGAATCAAAAAGTTGCGAAAACTGGCTGGTGGAGATACAT
ACACGATAATCTACCTCAAAATGCAGCTAGTTGCCATGAAACACGATGGG
ATCATCACGTTTACAGGACTGGAAAAGTCGTTTGCCGATGAATTGGCATT
GGAGCTCGACGAAACACCGGAAAACGTAACAGTAACTGTCCAATATCTTC
TGTCGTGTGGACTGTTGGAGACGTCGGACGATATTCACTTTTTTATCCCA
TATGCTGTAGAAAATACACAATCTGAAGCAGCTAGTACGCAAAGGTCAAG
GTTATGCCGGGAACGCCGAAAAGCGTTGCAATGCAACGACAATGCAACGC
AAGCGCAGCAGAAGTGCAACAAACTGCAACAAAATTGCAGCGTAGATATA
GAGAAAGATATAGATATAGAGATAGAGAAAGAGATAGAAGAAGTATCTAA
CGATACTTCTTGCGCGGAGCTGGAAAAGTCCGACTCCACGCCGCCCGTAA
TCTCTCTAATTCTGAACGACAAATCTTTCTTCGATATCACGGAAGAAGAT
GTGACTAAGTGGAGTGTACTTTACCCTGCCGTTGACGTTATGCAAGAACT
TCGCAAGATGGCAGGTTGGTGCGAATCAAACACGACGAAACGAAAAACCC
GGCGCGGAGTCCGCGCGTTCATAACTTCGTGGTTGGCTAGGGCACAGGAC
CGTGGTGGTAGTCAGTGTAATTTAAGAAACACAAACCAGTCATTGCGCGA
AGCATCTAGTAGCAATCCATTTTTGCGGGAGGACGTATGACAAGAGACGA
AACAAGAAGAATCCTTGCTGTGCTACGAACGGCCTATCCAAACTTCTACA
GGAATGTGTCAGACTCGGATATCACCGCCACAATCAACTTGTGGACTTCA
ATGTTTGAGGATGATGACCCGAGGCTCGTTGCTGCAGCAGTGAAATCCAT
CATAGTGGCAAGCAATCGGGAGTTCCCTCCTAACATTGGCACAATCAAGG
AACAGATGAGAAAACTGATGCAAGATGATGACCTTTCCGAGATGGAAGCG
TGGGCGAAAATATCTGCTGCGTGTCGGAATGGCATATATGGTGCGCAGGA
AGAGTTTGATAAACTGAGTCCTACGCTTCAACGTATTGTCGGAAGTCCGC
AACAGCTTAGTGAATGGGCATTACTGGATGCAGATTCATTGCAAAGCGTT
GTGGCATCAAATATTCAAAGGTCATTTAGAACGGTTCAGCAGAGAGAACG
CGAACAGGCAAAATTACCGCAGGAAGTCCAGGCACTATTACAATCGATTC
GCATGGGAGCCGTCGGAGATTTGGAAGGAGAGACGGATGTTAAAAGAATA
TCGGGATAAGGCTTTTAGCACGCACTGCCAACTGTGCGGCGAGGAAATAT
CAGACGAAGAATCGTTCTACTTCGACGATGGAAGTTATTTCATCTCAGGA
TATTGTGTACATCAGGCTTGTGCAGAGGAACATACTCCAGACATGCCAGG
ATATACAAAACTCAGGAATGAAATGCGTGAAAACATGATGCTCGTCAATC
CATCTCAGAAAGAGAACTCGGTGAAAAGCAATGATGTATGTTGACGTGCA
GCAAGAAGCACCTGCTGCCAGCTGCGCTTGGTGCGCCGGTGAAATCTATC
TCAACGACACTGTATGGTTCGATGGATTCTCGACGTATGTTCACGATGAG
TGCCTGAAAGAAATCGAAGATTCGCCGGAAGAAGCCCCCATTGCGGTATT
CATCAAGAAAAACTACCAGAAATCTACGATGAGAGATCTCATTGAAAGTG
TGCGGGAGGACGAACGGGATGAAGTTTGAAATTGTCCGCGCGCTGGATGG
TAAAGGCATGATGATGACAGAACATGAGTCCTGCATCTACGACGATGACA
CCATCCGAAGCATGATGAAAGCGGGATATAAAGCCTACAAGGACGGCCGC
GTCTATCGGCCGCAGGACGGAGGAAAGAAAAGTGGTACAGGTCGGACAAA
CCGTAAAGCGTCTGGTTAACTTCTCGCCGGACAAAACAATCGGTAGACCA
ACGGACAAAGAACTGCTCTTCGGGAAAGTCATATACGTGCATCCGAAGGG
CCGCTTCTATACGGTTGAATTCACATTTTGGAACGGGGCAAAAATCCGTT
CCTGCTATACAGAGGGAGGAAACGATGGCTAATGGACTTACCTATGCGCA
GCGACTTCAAATTGCCAGAGATACTGAACTGCAGATTGGCGTAGACACCG
GATTCCAAAAGGCAGCTGATTTCTTTGGCATTGCACTATACGAAGAAGGC
TTCGGTGAAAAGCGCCTGGAAAAGATCGCCCGTCGAGTGATGGAACTCGA
CGAGGAATATGGCGATGCGTGGACAGGCCGCGCAGAAGCAGATTACAAGC
AGGAGCAAATCGACCGGGTTCTGAAAAAGGCATACGGAAAGAACTTCACG
CCGTTCTTTGACCGGAATCCGTATATCAAGAAGTTCAACTACGCAGGGAA
GGGGAAACGGTAATGTACGAAGATAAGATAACGGTGGTTGGCACTGCTAT
GAGGCACATAGACGCGGAACCAAACCAAAACGGAACATCCTGCGCATACT
GGCGCGGGTTTCTGCAGGGAGCCCTCATGCAGCAGCACGAAGACATGCAC
GGCATACAAGAGCAACTTGCGGCGAGCATACTCAAAAATGCAAAGTTTGA
GGACAGCCGTGTGCGTTACGTGAAAGACAAGGGGGCGAAGACACCGACAT
ATGCACATCAGGACGATGCAGGAATGGACCTGTATGCGTCCAAAGGAAAC
TACATCCCGGCCGGTGGAAGATGCACATTCCCAACTGGAATCCATATTGA
GATTCCGAAGGGTTACTTCGGAGCGATCAGAGCCAAGAGCGGCCTGCTCC
GCAACCACGGTATCCTTTGCTCTGGGACGATTGATGTCGGCTACACGGGC
GAAATCATGGTGACGCTGGTCAACACCAGCGACGAAATGTACTGCGTTTC
AGAAGGCGACAAGATTGCACAGCTGATAATCATTCCGTATGAGCGCGTCG
AACTGCTGGAAGTGGAGTCACTTGAAAAGACCGAACGTGGGGACAACGGC
TTCGGGAGCAGCGGTCGATGAAATGGGAAGAGATGGACGGCCTGGAACGG
AGCCGGCAGTTCAAACGACTTAGGAAACTGTTCTTCGAGGCGCTTGGGAA
GGCATGGAACGAAGAATTTGCAGAGTATCAAACTGTGTTCGAACCTCAAA
CGCCGGATGAACTCGACCGCTCCAAAGCCTACGGTGGGTATGGACATCCG
ATGCAGATTATCCCCAATGGTGAGTGGTCGCTGATCTGCGCTATACGCGG
AGGGAAGAAGGATGGGCGGTAACTACCTTCAACGCGTGACAGCATTCTTC
GAAAGCTACTTCGAAATCCCAAAGTTCTACTATGCAGAGAAGAAACGGGT
GATCCGCACAGAAGCAATACAAGACCTCATGCGGCAGCTCGTCGGGATGG
GTGTTTTTCAGGACGAAGAATCGGTTCGGCGTGAAGCTCTGACGGACTTC
GATGTTGTGCTCCCGAAATTGTAAAAATCGGCACGAAAATCGGCACACCA
CGGAAATTTAAAAAAATAAAGCCATTTTAGCCGACTGCCTGCGGGTTCGA
ATCCCTCATCCCCTGCCAAGAAGAAAAGCCTGCAATCTCAATGGATTGCA
GGTTTTTTCTTTGCATATCAAGGGCTTCACGGAATATTCCCACTGAATTA
CAACTCCAAAAACTGAACTTTTCAAACACGAAAGATGACATATGCGCAAT
AAAAAATTGGCCGAAATCGGCACGAAAATCGGCACGGAATCTGAGCCTAC
TTTGAACACTTCTCAATGTCGCTGTAGAACTTCTGCATCTTTTTCGTACT
CTTGTCCATGTCCTTCTGTGCCTCATGAAGGTAATGCTCATGAACGGTCT
TAATATTAGTCCAACCGCCAAATTTCATTGTACGAAGTTCGGGCCATCCC
AAATGATAACCGAGAGATGCGAAAGACCGACGTAGACCATGAACGGAAAC
CAATGGAAGATCGTTTGCTTTGCAAATCTTGTTGATCTGTTTACCAATCG
CTTGCGGAGTGAGTTTGACGATATAATCATCCGGAGAGACATCTGGAAGA
ATATCGAGCAGACGCGGAATCACAACCGGAATTTCTCTTGTCGATTCGTA
TGTCTTGTTAGTATCCTTTTCGATAAGTTTGTTATTCTTGTCAAGAACGC
GAGAGCCTGAGACGTTGATGAAGGCAGTTCCGCGTTTTGAAACAACAATG
TCACGACCTTTAAGATTTACGAGTTCAGATAAGCGCAAGGAGTGAAGCGC
CAAGAGAGCTGCGACTTCGCAGGTAGTTCCTCGGATGAGAGGGATGAAGG
CACGAATCTGCTCAAAATCTAAATATGGCTGACCACCTTTTTTGAATTTC
GGAAGTGTGACATCTGGTGGGGTTACTTTGACGTGCCGCATAGCGGCTGA
TATGACATTCCAGCGATTAAAGACAGTCTTTGCGGAAACAAGCGCTGCCT
CTTCCTTTATCGCTTCCTGCCAATCAATGGGCGAAGAGATATCGCACTTC
ATATATTTTTTGAACCCATGACGAAGAGCAATGTCGTAGCCACGTATGGT
GGAAGGGGAAATAACCCCATCTTTATCGTGTATCATCTTCTTGATTGCAT
CTTCGACAGTTAGTTTTGGGGCGTGTTTCTTTTTTTCTAGGAATCCAGCA
CGAATAGCCTTAGCTTTGGCAATACACTTTTCCTTTGAGGTGTCCGTAAT
GCTTTGCTTCTCTGCGTCAAGATAAATACGCCAACTACCGCTCGCAAGCT
GCCTTGGAGCTGGGATCTTGATCTCGTCTTTCTTTTTACGTGCTTTAATC
TGTTTCTCGCCGCACCAGTTGCAGAACATGGAATTATCTTCGATTTCGCG
GCCGCAAGATTTACATTTCATGAGGCTGGCCCTCCTGAAGCGCCTGCAGC
TTCGCAATGGCTTCGTCACGCTCCTGCATGACACGAAGAAACTCTTCCTT
TAGGGCGTAAAATGTGTCAGCACAGATGCCGTATTTAGGGGCTTCGTGCA
TATTTGCATCAAGGCTGTCCAGCACCACTTGATCGCGCTTGTAAGAATCG
TTGTTCAAAATATTACCTCCATTTGGACTTTGGATATGTACCGGGTGCGG
ACAGATAAATTCATTTTTTTTGAATAACTTTAATGATCGACCATGAAATA
GCAACAGTAGATACAGAAATCATCGCAATCACGATCCATGCAACGACACT
GATCTTTCCGTGTTGAATAAAACCAACGGCCGGCGCATTGATATCGAGGA
TAATATAGAAAAGTAGCGAGAAGACCATGGTTGCACACAGACACAGGAGG
GTGTAAATTACAGGCTGACGTGCTTTCAACTGCGTTTGAAGCATGTCAGC
TTTTTCCTTTTGATGAGAAAATTCGGATTTGGACACGTTCAACTCGCCGG
TAGTCTCGGAGAGTTTCATTTCCAACTCGTGGTTTTGCAGTTCCATCTCA
TGGATTTTTTTTCGAAGCTCTGCGCTGGAGTCTGCAGAAGATGGTAGACC
GAAGAGTTTGTCGATGGATAACCCAAGCACTTTACAGAGAGCAACGGCAT
TAAACAGTTTCGGATCAGTTTGCGTTCCATCACACAAGCGCTCTACTGCG
GATTTCGATATGCCGGAAAGCTCAACCAAGTCATTGCAGGTGTATCCCTT
TTCCATCTTTGCACGTTTTATGCTTGGCTGATATTTTGCAATATACGAGG
CTAACTCTTGAATTGCACTCATAGATATAACCTCCATCTTGACATTTCCC
ACGGCTAAAGCCGGGGGCTTTGCGCCACACTATGGCAATTTGCATGATTT
TCAATAAAATTTCAAAACTGAAATGCTGAAATCGCAAATTTCGTGTAAAA
ACCGCAGAACTCCATCTTTTCAAAATTCTGCCTGTCTGCTACGATGTAGT
CGTAGCGATCCGGTGGGCAAAGCAATATGGGCTGCTGCAATGCCCTGCCG
CCTCTGGCACAGGCGGTGGGGCTGACGAAATAACTTTCCGTCAAATAAAT
TGTGGAATCCAAATAGTAGAAAAATAAACGAAATGTTTGTGCAATATGAG
CAGTTGCTTTTTACGAACATTCGTTTTAAAATAGGACACACGAAACAAAC
GTAAGAATTGGAAAGGAACGTGGAATAAGTGGCGGAATCGGATAAGATGC
AGAATGAAATTGAACTGGACGAACTGGATGAAAGATTCAAAGAGCTGTTG
AAAGAAGTGAAAGATAAAAGACGGTTCCTCAGATTTCTTCGTTTTTGCGC
TCCGCGTCTACAAAGATGCGAGCAAGTTCAATATATTTGGTCCGACTGGA
TTCAGACATCTGGTTGAATAAAGCGTAGAGCTCTTCGGTCTCGGCATCGT
TTTTGATGTCGGGGCTATTTTTTTGTTCTGGAAAACTTCCAAGCAGTTTT
TCTTCGGAAACATCGAAATACTCGCAAAGCTGAATAATTGTGCGTGGCTG
CGGAGTCGTTTTTCCGTCGACCCAATTTCTGATCGTGGTTTGCGAGCAGT
GCAAGTCATTTGCCATTTTATAGGCTGATAATTTGCGATCAGTCATCAGT
TTCTTTAGGTTTTGTGGAAAATTCATAAAAACGCACCTCCAAGTTTGGCT
ATAAATATTGCTCCAAAAAGGTTGCATTCGCGACAATAATGGTGTAAACT
TTGGAGTACAGAGCAAACGCAGAAACACCAAAACATCGTAAAATGCTTTG
GAATGAAAATGGAGCAGATCTGTATTGGACGTTCAGATTTTACTGCTCCA
ACTTGCGCTTGTCAAGCCAATTTGGAGGTGAAACTGTGAACTTTCCTGAA
ACATTACAAAAAATGATGGAAACGAAGGGTGTGACTAAGTACAGGTTAGC
GAAAGATCTCGGCGTCAGCCAATCGTCCGTGGCAAATTGGCTGAATGGAA
GTAGCCCACATCCATTCATGCTGGATAAGATCGCAGCATATTTTGGATGT
TCAGCCATAGCGCTTAAAGAAAAAAGCGCTAAAGATTGGGCTGTTACTGG
AGGGTAAAGATGCCGCGATTAAAGAAGAAAGAGCCTGACTTTATCAAAGT
CGCTCGTGTCATCAAAGGATATGCATCGGCTCCACAAGTGGCGAAGATGC
TGAATTGCTCCGCGAATACCGCTCGTAGACGGTTGAACGCCCCTGAAACA
TTCACACTCGGCGAGCTCAACATGATCTGCAGGCAAGCGCATATCCCGTG
GGAGGACATGAGAGGGGCGGTGCAGGTATGAGCCTAATCCGCCAACACTT
TGAGGACCGTGAGAGCTGGCTAGAAGGTCGGCAGGAACTTGGAATCGGCG
GCTCGGATGCTGCGGCAGTATGCGGGCTATCTCCTTGGATGTCGCCAGTG
GAACTCTGGCGGGTCAAGACCGGCCAGAAGAAGCAGAAGGACATACCCAG
CAGTGCAGTTGTAGAACGCGGAGTACGAATGGAGCCTGCGCTTCGAAACC
TGTATGCAGCCATGAATCCGCAAATGCAGGTCGAGCACTTCCCATACGAC
ATTCTGGCTCAGAGTGAGCGGCCCTGGCTGACGGCGACCCTTGACGGAGA
CCTGACGGACGAAAACGGACGCCGAGGCATCTTGGAAATCAAGACCGGAC
AGCTCATGAAAAAAGCTGACTATGAGAAGTGGGCCGATGGAAACGTGCCG
ATTTACTACCTTGCGCAAACTAACTGGCAGCTACTGGCGACCGGGTGGGA
TTTCGTAGATGTCTTTGCAGCGCTGCAGGATATCCGTGGGGACTGGTCGA
TACGAACACGCCGAATCGAGCGTGCGGACTACGAAGAAGACCTTACGTGG
CTGCTTGGTAAAGCGGACACGTTCTGGGGGTACATCCAAAAGCGACAGAT
GCCGCCAATGACCTTGAATATTTAAAAATGGAGGGAACGAAATGATTGTG
GAGGTAAAGTTTTACCGGGAGAAATCCCAAGCTTACGTCGGCCGTGGATA
CAGCTACGACACGGAGATGCCGCTGAAAGTCGGAGACCGCGTGATTGTCC
CGGCCGCAGGCGGGAAGAACCGGGCAATCGTTACGGCAGTCGACGTGCCG
GCCGAGAACATCAACCCTGACTATTTCCCGCTGAAGAAAATCGCAGAATA
CGACACGCCGGAGGTGACTGTTTAATGGAGACAACCGAGATCCGGATGCT
AACCGACCTCGATAAGGCCGTCCCTCAGAGCCTCGATTTCAACTTTGAGG
AAGTGAAATCCTGGCTGTCTGAAAACCTCGCAGCGTACAAGACGATGGTC
GTCACGGAAGATGACATCGGCGCATCAAAGGCCGAAAAAGCCAAGATTTC
CAAAATCAGCAAGGCGATTTCAGAACAGCGCATTGCGGTAAAGAAACGCT
ATCTGGAACCGTACAACGACTTCGAAACGAAGATGAAAGAGCTTTCCGAC
ATGTGCGATGAGGCCGCAAAAAACATCGACGTTCAGGTCAAAGCGTTTGA
GGAAAAACGGAAAACTGAGAAACGCGAGTGGCTGAAAGCCTATTTCAACT
CTGTGAACACACAGCCGTGGCTCGCCTTTGAACGGATTGAAAACCCGCGC
TGGATGAATGTTACCTACGCCATCGAAACAGCTAAGACGGACATCCAGAC
GGCTGTGAACGCTGTTGCTGATAATGTTGCCACCATTACGGAAGCAGGTG
GCGAGTTTGAGAGCGAAGTCATGCTTGAATACCAGAAAACGCTCGACCTT
GGAACAGCAATGCGGCGTGGAAATGAACTGAATCGCATTAAGAAAGAACG
TGAGGCTCGCAAGGCGGCAGAAGAAGCAGCTGAACGTGCGAGACGTGAAG
CGCAAGAGGCTCATGAGGCTGCTGTAGCCCAGGCGAAGCGAGAACAGGCT
GAACGCTATGCGCAGATGAAGCAGGAAGAAGATGCGGCAAAACGTGCCGA
AGCGCTTCTGAATGCGGAAAAGCTTCCCGATGTTTCTGAGAAACATGAAA
AGGAAGAGCAGCTTCAAGTGCTCGATTTCAGAGTGTACGTCACAAATGAA
CAGAAACTCAAGCTTCGGGATTGGCTGAATGCCAACGGCATTCGATTCTG
CCGCGTACCGAAGTTTGGAGACTGAGAAAGGATGAAATATGAACGCAACA
ACTAGACTTACTCCTCCTGCACAGAAGCAGACATTCTCAAATGCGATTAC
ATCCAATGCGATGCAGGGGCTTATTCAGAAATCGTTGAAAGACGAAAAAG
TCGTGGCGAGATTCACTTCTACGCTGATTTCTGCCGTCAATTCGTCAGAG
CAGTTAAAAGCATGTGACCCTGGCACTATCGTTGCGGCAGCGCTTCGCGG
CGAAGGAATGGGCCTGAATCTCAACATTGGCTATTATCTTGTGCCATATG
GGCAGACCTGCACATTCGTAATCGGTTATAAGGGCTTGATCGCTCTGGCG
TTGGCAACTGGTCAGTACACAGATATCGATTGCATGGACATTAGAGACGG
CGAATACACCGGCAGAGATCACAGGACAGGAAAGCCTACATTCAACTTCG
ATGTCTATGGAACCGACGAAGAACGCGAGAAAGCGCAGATCATCGGATAC
TACGCATATTTCGAGCTGAAGAATGGAATGTTCCGGCCTGAGTTCTGGTC
GATGAACAAACTGATCTTCCATGCTGAAAAATACTCGCAGGCATTCGACC
GTGAAAAGTACGAGAGATTCGTTGCTGGCGAAATGACGGCGGAAGAAGAG
GCCAAGATTCGGAAATCCTCGCCATGGTATGACGTCGGATACGGTCAGGA
CAGAATGTGCAAGAAAACCGTTCTCCGTAGCCTCCTGAACTCCGGCTATG
CGCCGCTGTCCAATGAGGTTCGCTATGTGATGGACAACGACTCCGAATAT
GGCGCGGTTCCTGACATGCCAATCATCAACGTGGACAAGACCACCGGCGA
GGTAGTCGGAACGGCTACGGAAGCTCCTGCTATCGGCGCGGCTTCGGATG
ACGATTTCTTCGACGCAGATGATGTGAGCGAGGAATTGAACCGCCGCAAC
GAGACAAAGCAGGAAACGGCACATCCTGCAGAACCAGCCAAACGCCGGAA
GGCGGCAACCGAAAGTAAGCCCGAGGCAGTCGATACGTCCTACACGGACG
ATGGCTTTTTCGGATGAGGTGAACGATGAGACCAATCAGCAGTGCGATTA
TCCAGGACCCCAAAGATCCAAAACGGCAGTGCTGCGAAACCATGCTCATC
TGGGGCAAGGTCACGCGGGACGCAAAGATCGAGTCCACAAAGGGGTCAGA
CAGCAAGCCTCCCATGCCAAAAGTCACGTTCGGCATTGCCTACGAGGACA
AGAAGTTCATGAACGTCCTCGCCATAGGGGACTGCCCGCAAACCAGTATC
GCGCAGCGTGTTCGAAAGGGCGATCACGTCTTAATCGCCGGCAGATGGTC
AAACAAACAGTACAAAACAAAAGACGGCGAAGACAAGACGTGGGCAGAGC
TGAGAATTGAGCAGATCGCCATACAGAGTGATGGATATCAGTTGGAGATG
ACGGACCGGCTTTGGACTGCGCTCACGACTGCGATGAGCAAGGGCTACCT
TCACACCAGAGGGGAATTTACAAAGGCGTTCAATACGGCATTTGTAGATT
CATTCTGGGAACTCTGTCAGGCTATGCAGGGTGAAGAACCGCAGGAAGCA
GAAGGCGAAGAATTTGCCGGCGGTGATGACTACGAGCTGACGATCTGAGG
GATGTTTTATGGGAAAAGGAATCAGTCTATCTGATCTGCCAGAACCCTAC
AGACGTCAGGCGGAACAAAAGCTTATACAGGAAATGCAGCGACGGGCAGC
TTTGAAACCGAAAACTGAAACTGCAAACCCGGAAAATCCTCGAAAAAAGG
AAAAGCCCGTCAAACCGCCAAAACTGCGAAACCAGAAGGTCACTCGCGGA
GGCAAGACCTTTGACAGCAAGCGGGAGGCGGACCGTTACGACGAGCTTGT
GATTCTGGAAAAGCAGGGAATTATTCAAAATCTGGAATGGCAGAAAGAAT
ACCTCCTGATTCCGGCACAGTACAAAACCGTCGAGCAGTACGGGAAACGC
GGAACGAGAATCAAAGACAAGCGCATTCTTCTCGAACGGCAGGTGACATA
TGTTGCCGATTTCGTTTACGAAAAGGATGGAGAGACAGTCGTGGAAGACT
CGAAGGGCTACAGGAATCCATCTTCGGCACCTTATGCAAAGTTCGTGTTG
AAACGGAAACTGATGCTCTGGATACATGGAATTAGAATTGTTGAAGTTTG
AATTGGAGGCAGAAACCGATGGAATTTTTGCGAGAAGACGTGCTGAGATT
GGCCGTCGCACCATGGAATAGCATCTACAGAGATGACCAGCCGGTGCGGG
TTTCACAGGAGACGCAGGATGAAATCGACTTCTGCCTCCATCATTGTCCC
TATGCGAATACAGAGTGCTGCGATTGTCTGTCCGGCGGTAAGCCCGAGAG
GGCCAGAAAAGGGGCAAGAGAGAAAATCGATGTAGAGCGATTGAAGGAAA
TGCTTCGACTGAAAGTCCCGACTGCCGAGATCTGCGAAGAATTCGGAATC
CGGGAAGAGACGCTTTATAGGAAGAAAAAGAAACTGGGAGTAGGATGATG
GAAAAAAACTCGGCGCAGATCTCTATGTGGAGTGAGTCTATAGTTGACAG
TTTCGCCGGTGGCGGTGGTGCATCAACTGGAATTGAGATGGCGACCGGAA
GACCGGTTGACATTGCAATCAATCACGACCCTGATGCAATACTGATGCAC
CGAACGAACCATCCATACACAAAACATTACCAAGCGAGTGTATGGGATGT
GGAACCTGTAAAAGTGTGCGCGGGGCGGCCAGTTGGCCTCTTATGGGCAA
GCCCGGACTGTAAACACTTCAGCAAGGCGAAGGGCGCAGCTCTTGTAGAT
CGTCATATACGGGGCCTGGCATGGATCGTACTCAGATGGGCAGGTACTGT
CCGTCCGCGCGTGATTATGCTGGAGAACGTCGAAGAATTTCAAACGTGGG
GGCCGGTTAGGAAAGGGAAACCTGTAAAGAAACTGGCTGGTACGACGTTC
AGAAAGTTCATCGGACAACTTCGAAATCTCGGATACGATGTCGAATGGCG
CGAGCTGGTGGCGGCTGATTATGGGGCTCCAACAATCAGAAAACGTTTCT
ACTTGATTGCCAGGTGCGATGGCCGTCCTATCGTGTGGCCGAAGCAGACG
CACGACAAAGAAGGCCGGAATAACCTTCCAAAGTGGAGATCGGCGGCCGA
AATCATTGACTGGTCGCTTCCATGCTATTCTATTTTCGCGACAAAGAGCG
AGATTAAGGAGAACTACAGAGTAAATGTTGTCCGGCCGCTTGCGGCGAAC
ACTATGAGGCGTGTCATCCGTGGCGTGGACAAATTCGTGATTAAAAACAA
ATCCCCGTACATTGTGCCGTGGACTTTGACGAACACAACGAACTCTGTAG
GCGCAAAGGTCACATATCCGGTGAACACGGTTACTTCGGCGGGAAACCAA
ATACTTGTAACGCCGTATCTTGCCGAGTGCAATCATTCGGGGGACGGACA
TATTGCCGATATTTGTGGCCCATACAAAACCATTACCGCGAAGCATACAG
GTGGGATTGTAGCTTCTACACTCATTCAATACCATACTGAACAGTCAGAG
AATGTTCGGGCTTCCGGCCTCGATGTGCCTGTCTCGACGATTGATGCTTC
GAACCGATACGGATTAGTTGCCGCAAATCTTGTTGAGTATTACAGCTGCG
GTAGACCGCTGGATGTCAAAGAACCAATGCACACCGTTACTGCTAGGGAT
CGTGAAGCACTTACGCTGACGCATATCTGCAAATTCAAAGGTCAGGATAT
TGGGCAACAGGCCATGACACCGCTTCATACAGTGACAGCGAGTGCGGGAG
AATTTGCGGAAATCAGGACAGAAATAGCAACGTATGATTCGACCACAGAC
CTGCGATATTGGCCGGAGATCAGAAAACTGCTGAATCAGCATTGCGGATA
TGATTTGAAGGATAACGAGGTTTTGGTACTTAACCTTAACGGTGAGCCAT
GGTTTATTGTGGACATCGGACTGCGTATGCTTTCCCCGCGTGAGTTGTAT
AACGCAATGGGATTCCCCGCCGATTACAAAATAGACCGGGACTATCGCGG
TAACGAATATGGAAAGAGTAAGCAGGTCGCACGTTGCGGGAATGCGGTGT
GCCCACAGATGGCAACTGCGCTTGTTCGCGCAAACTTCCCAGAGTGGTGT
GAAGAAGGGCCGTTTGAGACAATGGAAGCATTCAACAAAGCTGTCGCAAT
ATGACGGTGGAGGTGATTCACGGCAATGCCAACAAAATACATCCAAACTG
GCAATTTAACTGCGTATCTGGACATGGCACTGATTGAAAACAAGTCTTCG
CCCACAACCGGATATGCGCTGCTGAAACTGCATCGGATCATCAACGAACA
TCCTGACTATTTCGGCTGCATTACGATTGGGGAATGCGACGGCTGCCGGT
GGAATGGCCGGCACCAGAAATGCTCGTGCTGCCGGAGAAACCCGAGTTTG
AAAGACTGCTTTGAGGTTGAGACATGAGAACAGACGATATTATTCACGGA
CTGCAATGCTGCTATGACACGACCGGGGAACTCGATTGCGAATCAATGTG
CCCGTTCGTGAATGTGGAGGGATGCAGAATCAAACTGCATGAAGCTGCCG
CAGAACGACTTGAGTTACTTGCATCAGAAGTAAAACGATTGGAATCTCTT
GTACAGCCAATAGGAAAAAACCCGTGCGATGGATGCGACCATGGATGGGG
GTCAATCGTAGGATACAAAAACGGGAAAGTGGAGTCAAAGAGCTGTATGG
AAGAATGCCAGTTGCTGAAAGAGTATCTGGAGAAACAGAAGGAGGGACAG
CCATGCTGCCCATGATGGAATCTGGCTGCTATAACTGCCCAGTCAAGAAC
TGTACTGCGGCGTATCGTGGCAGCGAATGCGCCGCGAACCGAGCAAAGGT
AGGAATCGATACCGACCCGCTAACCAATGGCGAATACATCAGGCAAGCAG
ATGACATTCAGCTTGCGGACATTCTGTACCAAGCTGTTTCTGGGATAGTA
GCAGAGATGCTTCGCCGTCTCGGAATAACCGATTGGGAATGCCCGGACAT
CCGAGATAAATACGTCGAGTGGCTGCGAAGCCCATGTGACAAGGAGAACA
AATGAAGACTCTGAATGGCGGGCGGAAACTCACAATCCCGTGTAAAATCG
GAGACTACTGTCTGTATGATGCGGGGCTGTGTATCAAAAAGCTTCGGGTC
AAAGGTTTCTACTACGGATACCCGGATGGCCTGCGTATAGACCTTGGCGA
TATTCAGCCGGTCGCATGGGACCGCTCAATCGTCGGATACGAAAAGGCCA
AAGATGATGTCATGCAGAGCGAAGAAGCAATCAGAATGAGGAGGCAGCTG
GAGTATAGATGAAAACTGAAATCACGAAAATCAAGGGTGACTGGATAGAG
GTCGCTTCCGATTGCCGGTCAACGGTCGGCAAGCCGCCGCTCGACCATGA
GCCGAGTGCGGAATTCAAACGGAAGATCCTCATTGCAGAGCACAGCCCGA
TTCGGGACATTTCCGTGAAGTGGACGTGGCACGGAATCAAAAGCTGGGTC
GCTACCCACTGGAGCAGACACAAGTTCGAGAAGTACATCAAGTCTCAGCG
CTCAGACAGAACCGGCATCCCGCGCGATAAACTGCCGCAGGACGCGCCTG
TTGACTTTACAGGTGACGCAAACGTTCAGGCACTAATTGATATACCATGC
GGAAACGTTTGTGCCGCCAGTCCTCAACAGAGACGCGACAGTATGCAGAG
GACTTCAAGGCAGCGCTCCACGAGATCGAACCTGAAATATCGGACGTTCT
CTGCCCCGCTTGTGTCTACCGTGCGGGCTGCCCAGAAATGAATCCGTGTG
GAGACGGAAAATGCTTTTTTGATGTCCTGATTGACCAGACAGCCGGTGCG
GTTGCGACGACACACATCCAAGACCGCTACGATGCGTATAACAAATTCTT
CTATGAACGGAGGAAATCTGAATGAGCATTCTCATTGAAACTTGCCCTAA
ATGCGGTGCAGAACTGCAGAATATCGTGATCGCTACGTTCCCGCCGATTC
CGCAGAAGAAGTGTTTCAACTGCGGATGGAGCTGGGAAGGGAAGCCCGAG
AAGGTTGAGTACAGGTCGTTTGAGGAACCCGCTGAAGAGAAAGACCAATG
TCGGTAAATGTGCAGTTTGTCTGCCCGGTGTGCGGGAAGCGTGTGACGCG
AATCAGGGAACCCGGACAAAAAAGTTATTTCTGTAGTCAGACTTGCTTCA
ATTTCGCGCGGCGCAACGGAATGTGGGGCCAGCGGAAAGAAACCAGCTTG
CCGGGCGACTTGGCACATGAGAAGGTCACGATAAAAATTACGAAAGATAT
CCCGATTTTTCAGCAGATGCGGCCGAAAATCGGTGCGCTGTATGCAGCGG
AAAAATACGACGGAAAGTACCCTGGATACGTTATCAACGTCAACGGGTAC
AGGGTAAACATTCGGTGGAACGAATGCGTGGAGGTGAAGAAATGAGCCAA
GCGGTGCTCATCAGCATCAGACCAAAGTGGTGCTCGAAAATTGCCAACGG
AGAAAAGACTATCGAGGTGCGAAAGACTCGCCCAAAGTTGCAAACGCCGT
TCAAGGTGTACATCTACTGCACACATGGACCTGACATGCTTTGGATATTG
CATCCAGAAGACAGAAAACTGTTTCCCGAAAAACCAACAGCCGTTTTTAC
CGCGAAGGATGCGTGCGGGCTATATCCGGGAAATGGCAAGGTCATTGGGG
AGTTTGTCTGCGACCGCGTAACAGATATTTTCGCAAATAGCCGCTTTTGG
TTAAACGAAGATGATGTCCGGCACACTTGCCTGACTGCCAATGAGATTCG
AAAGTATGCAAACGGCGCACATGGATTATACGGCTGGCATATTTCGGACT
TCAAACTCTACGATACGCCGCTGCCGCTCAACACCTTCAAAAAGTGGTTT
CGGGAGTGCGCGTATTCAGATCTCGGGTTTGCCATCCCGGACTGCGAGAA
ATGCACGGACTCTGGATGCTATGTGCAGAAGCCGCCTCAGTCATGGTTCT
TTGTGGAGGAACTGCAATGAGCAAATTTTGCAGCAATAAAAACATGCCGT
GTGAGTACGCGGCGGATCTTGGACAGTGCCAAATCACTGCCTGCGCTAAG
CAATATGCGGATTTTCGCCGCAGCCCAGAAGATATGCCTTGCAAGACGCT
TATCCGGTGTAGATGTGGAAACATCATCGCTGGGTACGAGGGATATCTGC
TGACCGTTTCACGGAAAGGGAGAGTCGTCACGTTTTCTGCCAACAACGCG
GATATAACGGTCATGTGTGAAAAATGCGGGCGAACAACGAGAATTTTGAT
CGATGGAGCAAATATCTATCATGTGGAGGAATGTTAATGGAGCATATTAT
ACAGTTTGGCATCAACATCGATGACGAGTCAATCAAGCGTACCGTAATGG
AAAGCGGCGTTAAGACTATCGAAGCACAGATCAAACAGGCAATCATCAAT
AAAGTTTTCACAGCATACCGATACGGAAATGCGAACCCTGCCAGTGATCC
GTTATCTACATGGGCGCAGAATCTCGTAGCGGACACGCTCGCAGAAAACC
GAGACGCGATTATCAACCAAGCAGCGGAAATCCTTGCGGGAAAGATGGCA
AAGAGCACGAAAGTCCGCGAAGCGGTCATTGCAAAGACGGCAGAATGAGT
GTCACAATCAAAAGCTTAAATCCCTTTGCTTTTGACCCGAGAATGCTGTA
TAGGCTCGAAGAAAACCACGTTTCTGGAGATATCATTTCCATCCAAGGAA
GAAGACTAATCATTACGGATGAATCGAATGATGTGACATATCTTGGGGAA
GAAAACGAATGGCGCAACAGATTCTATGCTGGGAAGTGGATAACGGTTTT
TGATTTGGAAGGTATATTCGAACTTGAATCGGACGAACCAATCGACATAG
AAGGATTCAAAAGGTTTCCTTGCGGAGAACACAAACTGTGGACGCTCATA
GCGGAACAACCAGCGAAGAAATTAGCGTGGTTAATTCGAGAGGAACGTAG
AATATCGGCATTGGATAGGAAGAAATAAATGGAAGATTTCATGTGTGCGC
GTATCTGCGACGACATGCAGCTTGAACTTCACAAGGACGTGCTGCGGGCA
ATAATCGAGCAGGATGAGTTCTACCGAGTATTGGGGAACTTCTCCGTGGA
GATCATGGGCGTTGCACCTGATACCGGCGCTTTCATCCTCAAATTCCACG
ACAAGGACAAGCAGCACACGAAAACGGTCTGCGATAGCGAAGTCGTGGAA
GTAACACCGTCGGATATGCTTAACCTCGATTTGCAGAACCGACTCCGGAA
TGACGGCCCATATCAGGTGGAATCCAGCAATCCTAACTGGACAAGGGAGG
GAAACAAACCAGTGGTAACAATCTATGGTTATAGCGACGATACGGTCGAA
ATCGAAAACAGCAACTACAATGATGGTAGTATTGACTGCTTCGACAAGGA
TGTGCGGTTGTGGTTTAACGACGGAACAATCATCCGCATCGGTTACTGCA
AGAAAAATCTCGGCGTCTGGTACATCGTTAGAGAACACGTCGGAACGGCA
GAGCAGACACTTTTGGTCTGCGAGGATGAAGATGCAGATCCGTACAGCGA
TGTCTTTTGCATCAACGCGGAAATCGAACGGCATGAGGTGCTGGGAGGGA
ACTTTGGAGAGATTAACATTACGGAGCAGTGAAACAAGCCACGAAAACGG
CGTATGCTGCACACATTTCAAAAGCAAGGAATGCCTTGAAGTCGGCGGGA
ACTGCGCTTACGGCTGCAAGTGGGAAGAAGCAGTATGGGCACGTTTGGCT
GAATTTGAGGACAGTGGCCTTGAAACGTGGCAAGCTGACGCTGCTAAGAG
CATCGTTGAAATGGCATTCGGCGGGGAAATCAGCTCAATAGAACGTATCC
GTGATCTGGTAAGAGCAGATAAAGCCGGCATGAACATTACTCTTCCGTGC
AAACCGGGCGACAAACTGTTTGTCCTGACAACAGACAGTTTGGATGGAAT
CGAGGAAACAAAATGCAAACGCATCATGATCTGCCGCGCTTCCGATGGGT
TGTATGCGAAGGTCGTTGCGCCGTGCGTCTATGATGATTGGGGTGGCGCG
CATTGGGAGTTCACAGAGGAAGATTTCGGAACAAAAGTGTTCTTAAATCA
GGAAGAAGCCAAGAAGGTTTGGAGGAAAAATGAACTGCAAAATAAAGGGA
TGTCCTTTTATTCTAAGCGGTGAGTGCGACGTACCGCCCTGCGAAACGTG
CTTCTTGCCGTGCGAAGCGAGGGAAGAACATGACTGATCTCAAGTGCTGC
CCATTCTGCGGAGGGAAAGCCGTGATGATAAGTGAACCATACACGCACAA
TCGATTCCTTGTGGCCTGTAAAAATCGCGGGGACGTGTGCAAATGCGAAC
CATGTACAAACTGGTTCGACACACCGGAAGAAGCTGCGGAAGTGTGGAAT
AGGAGGGAAAATGAACGATCTTAAAGGCTGCCCGTTCTGCGGTGGAGAAG
TCGAGGAACGGGGTGGAACCTGCAACTATGGAAAAAAGGTCATGACGCTG
GATGTAAAATGCCAGAAGTGCGAAACGACATTTAAGTTTAAGCACAAATG
GTCGCTTAACCCATACGTCGAAACCGTGGATGCGTGGAACCGGAGGTATG
ATGATGGAACAAATTCGTAGTTGCCCGTTCTGCGGCGGGCGCGGGCGGGT
GAGTTTCAAGGATGCTCGCTTCGCAGGTCAGAATTACAGAGGCGACAAGA
AAATTGTGTACCGCGTACAAATAATTTGCAACCGGTGCGCCAGCCGGGGC
AAGCCTATCAGAACGGAGCCGTTGATTAACCCTAATCCGTATAGCTGTGC
ATGGGGACCGACATATGACGCGAAATCTCCAGTATGCCAAAGGCAGACGG
AGCTTTTCGCACCATACGTTGAAGCGGCTATCCGTGCATGGAATGAGAGG
TATGCAGATGGAGCAACCGCGTAACTGCCCATTTTGCAGCGCGTGCTCTG
TGGAATGGCCGATTGTTCTGGAGGAAATTCACCTTATTGTTGGGGATTTG
CCACCGCTAACGTATCAATGCCGCTGTACATACTGCGGGGCAAGTGGACC
GATAAAAGGTACGAAGCGTGCAGCTATCAAAGCTTGGAATAGGAGGAACG
AAAATGGTTGAAAATCGAGTGTGTTTTACCGTCCGAGGAGAGTTCGGAGC
GCAGATGAGTTTCGAGTCAGAAAACACGATCCCGTATGAAGCTCTGTGCA
AGTGTGTCAACAAAGATACGCTGATAGAGCTGATGTGCCTTGACGTAGCC
GGCTATACCGGCGACGATATTCAGTTCATCACGCCGGAAGAATATGACGA
GCGCTTTGGAGATGACGAAGATGGTTGACTGCTGTGCGACCTGCGCATTC
CACGAATGCCAGAAGGGGTATCTCTATCCGCACCGGTGCAAAAAGCACAA
AGGCGAGCGCTTTTCGGAAGTCGAGTGGCGACGCATCGTGTATAGCCTGT
ACAAATGCGGCGAGTTCAAAAGCATTGACGCTGTCAGTGATGTATCGGAC
AGAGAACGTGAACATGAACGATGCCACTAAAATTGTCAGGGAGGACGAAA
TGATGGACCTGGAATCAGTTTTCAATGAAATCAAGGCAATGTCGCAGGAA
CAATTCGACGCTCTCATGGAGGAAGTGCGTGCAATGTCAGAACCACCATA
TGATGAGACTGTCAATGAAGAACCTGCAGTTGCGCCGATGAATCAGGCTG
ATATCAGCGAGAATAGCCGGTACAAGGAACTGAAAGTGAACCCATGCGCA
AACGGCGTCCATTTTTCTGCTGTCATGGATGACGAAGACGGTAGCATTGT
CGTTTTCGGAGAAGGTGGATGGGTGATGGGGTACATCGACTACCCGATGG
GCACGGCCAACTGGATCGTCACGGACGAGTGCAAGCCGGGTGTGCAGCGG
TATTGGAAGACGTGCTCGAAATGTGGACAGAAAAAATGGTTCTTCAACTA
TATCGACGCACGGAATCTGAAACAAAGGTATCCGCTCTGCGAGTGCGGGG
CGAAGATCATTGGTGTGGAAGAAAGGTTTGTATTTGAATGACATTGCACG
AAGCAATCCTATTATATTCTGGATTTCCCCCAGAAGAAAACTTCAGCTTT
ACAGTGGAAAGCATTGGACCATACATCATGGGCATTGCGTCAAACTACAA
GCGGACGGAAAATAGGCAGACATTCACAGTGAAATGCCGATACGGTGTCA
ATACATTCAGCGACACACTCGGACGTGTCTGCTTCAAACAGGGGCTACCA
GGGCGATTGTACAAAGCAAAAATTGACGTAACTGTGATGCTGGATGATGA
CAACGCGATTGATCCAAATAAAGACGGCAGGTTTGTTGTAACCGATAATG
TTACTGACAAGCTACAAATTGAGAAAATTGAAGTCGGCCCCATTTCACTT
GTTGCGGTATTCGACGGGAAGGAGATTGACAATACATGGATAGATACATA
AACGCAACCAAACTGATCGCAAGCATTGATGAAGCTCTTGATTCAATGCG
GAAAGAAGATGGCAAGCTACCGGACACGGAAGATGTCGATGAATTGCTTC
GATTCAGGAGCAAACTGGAAGCCGCGCCGGAAGCCCCAATTAGGGATTAT
CGTCCAGAGAACGCACCGTTTGTGACGGCTAACGGCAAAACCGTTGGACT
TCTGAAAAGCATACGACCCGATATTACTGAAATTGTGATGTCAACCGGCT
ACTGCGGATGCGAGTTTGTAAACGGTGAACTTGCATCGGTAGAAATTCTG
AAAGAACCTTTGGATAAATGGGAGGAACGATATGGAAAAGCTATCGACGA
TTCAAAAGCGCAATAACCTGAACACAATCTACCGCAGCGCCGAAAAAGGT
CCCGGTGGCGGATATCACAGCTACACGGTCATGGATGCAGACGGGACGAA
GGTGGTAGCACAAATCGAATTCCAGAAAGGCGCACGAAACGACCCGAACG
CGCGTCATGGCGTTTTAGATGCTGACCTTTTGGAAATCGTGCGTGATAGG
CTGACGGCCTTCAACAAGGGAGAATTTGCCACGCGGGAGAACGCCTGCGC
AATCACGCATATTGAAGAAGCCCTCATGTGGATGGCGAAGCGCGCCGATG
ACCGGGCGGAGCGCGGTGTGCTCGGGACATACAACAAGTGAGGGGCATAT
GGCAAACCTTAAAGACTTTTCGTTTGAGAAAATCCATTATGGAGACAAGG
TTTTGCACAAGGAACTCGGAATCGGAGAAGTCCTGGGAATCTGCAAGCCT
TCGGTGCAGATATTCTTTCCTGATATGTGCGGAGGAACATTCATGGATCT
CAAGTACAACAACGGATGGAACCTAGAAAACACCGGAATCGAGTTTATCG
GGGAATTCAGGAGGGAGAAACTGGGCGTGGAAGACAAACAAGGGATGACG
TGGGCGCAGTTTTTGAAAAATCCGGGGCCTTTTTGCTGGGAGAATGTTAT
GACGGGAATGGTCGTAAATCACAAAGAACATGGATACGGCGTGGTCATAT
CAACGAACACCGTATCAGGCACGACGGTCCAATTCGAATACGGATGCTAC
GAGGCATTCAAAGGGGATTCCTACAAGGACTTCACGAAGATCGGCCCGTG
GACGGAGGAAACTTTGAAATGACTATTGAAGATTATCGGAAAAACCTCGA
CGTTATTGCCGATATAAATTTGAAAGATGAGCAACTACCTGCTGGATTCC
GCATCGGGGCCTTTTGCGGACTACAGCTTGCTATGAGACTATTACCGGAG
CAATTTGAGACGGTTTCTGTACCATTTGGTCAACTCGTCAGCAACGCACT
CAAAAAGATTTCTTATAGACTTGCAGAAATGCAGGAGGCAGAACGTGGCG
AAGCATAGTCAACAATGGCTCGATGCCAGATGGAAGCAAAAGAAACGCCA
GAGGGACGCTGAAAGCAAGCGACGGGAATGGGAACTGTCAGAATTTGCAC
GGCAGGCGGACGAAGCGCTTGAGCATATGCGGCAATTCTCCGATTGGGCG
GAGCCGATGATAGAAAGACTTGATTTTTTGAAGGAAATCGGGCCGGGAGT
CAACTTCGCGGAGATACTGGAAGGAACCAAGTACAGATTCGTTTCGCAGA
AGTACAACGGCGATGGGACATATGATGTCACGTTCGAGGTAGACGTGCTG
AGCAATGACAGCAAACACGAAAAGATCGGCGTGCTGACGGCAACTGCTTT
GCGCGTGTCGTATATCGCGGGGAGGTTAGAAGTTCATGGACGATGACGAG
AAATTTGAAGACTTCTACTCAAACGCAGAACGGCGCATCCGAGAACTTAA
CAAGAAACGCGACGATGCAATGAACGAAACACCACAGAAGATTTACGCGA
AAATCGGCGAACTGATTGGGACACTCACTTTAGATGGCGAAGCTTATCCG
ATAAAGGGACTATCGGATAAAACCGCGCAGAGCCTTCATAGAACGGTTTG
CCCAAACTGCGGCGCACCACATTCACCATGGGAATCTAAATGCGAATACT
GTGGTGGTTACTTTGTTCTGGATTCTCCCGTGTCGGAGACTCAACTAAAA
GTTGAACCTTACGCGGTTAAGCAATGGGACGGTGAAAAATTTGTTAGCAA
AGTTGTGAACCCAATGGAAAGAGTTAAAACAAAAAAGCTCCCAACAAAAA
ACATCATTGGATAGAAAGGTGGAAACACAATGAAAAACACAGTAGCCCCT
TCGGTAAACAAACTTGTTGATTGCAAGTTTGAGTGTAGCACCCCCATTGC
TTCATCCAGAATGGATGCAGGGGAAGCGGGGACACAACATCATGTCGTGG
AGTTCATACACATCGATTATGCCTTGGATAACAACACAGAACCTGTCAAT
CCGGGGGAGATAGGAACGCTTGACGATTAAACAGTAAAGGCCATTTTAGC
CGCGTTTGAAACAGCCTAAAACAAACTTTTGCAACTTCTCTTGCATTTTT
GCTGATTGTATGGTATAATTAAGCAAAATAAACAGAGAAATGTATGCGCT
GGTTTGGTGCTTTTTCCTTTGGAAGAGGTATCGAACCAGCGCTTTTTGTC
GTATATGGAGGAAAAATGAGTGAAGCAATCAGCGAACTGGAACAACAAGA
ATACTACGCGCAGCTTGCAAAAAAGACGTCAGAAAGCCTTGCGTATTTCT
ACTGCTGCGTCAAATATGATGTTCCGTTTGCGCGCGACTGCGTGCCGCGC
GATGAAGGGCGCGACAAGTGGCTTTCGTATCTCGATAACCTCCATATCAA
GAAACTGGATGCCAGCAAGAGCGGCGAGCGTTACGGCTTCCTCGATGGCT
TGACCGACATCACGAAGATATTCGGCGAGGGCCTGAAAGACGGCGAGTTC
ACGAAGGCTGTTTACGCTGAAAAGAATGCGCAGTCAGCCAAAGCCGGCAC
GGTGAGGCAGCGGAAGGACTGGGGGACTGATTACACCAATGAGGATTACG
CGGAATTCGACCGCATTTTTGAAGTCCTCGTCTCCGACTTCGGCGGGGAA
GATGCTGTGAGCGCGAAGCAGCAACTTATCCTTCGGAATGTTGCCCGCTG
GATGAAGCAGATGAACGACATGACGGCCGCAGGCAAGTTCGATGCCGCAA
AGAAACTGTCTGGCATGATTCAGGAAAACCTTGCAAGCGAAAACCTACGC
AAGAAGGACGTCCGCCCTGCAGACGTTGTCCGTCTGGATGAAATCACAGA
TCGACTGGAAAAAGCCGGTCTACTGAAGAACGGAAAGCAATGCAGCCCGG
ATGAAATGTTTGAGTATTTCTTCGGCAGAAAGCCGAGATATCCATATACT
GCAGACGCGGTAGATCAAATGATCCTCATCAACGAAAATCGGATGCGGCA
AAACGACGGTATGCCTGAGTTATCTATGCTGCCGGATGAGATGAGAATCC
ATGACAACCTTGGGGAGTTTGCTGAAGAACCAAACGATGCAGAAAAAGAA
GCCTACGACAAATTGGGGCTGATACGGATGCCGCCGCTGAAAGACGGTGC
GAAGAAGTAGGATGGTGATGAAGGTTGGCAAGACGATACGGTAAGGTGTG
GTCTGCCGGCTAGTCTATAAAAGGCGTCGGGTGGATTCAAAAGCGCGAGG
TCGAACAGCGCGACTATACTTCATTCGAGTCGGAATGGTGGGCATTCTTG
ATTTGGGTAATTCGTTGGTATCCAGATAAGGGCTGCGACCTGTTCCGCGA
CGAGTATGCGGATTATGCGAATGAAGAAATTATGCAGCGCCTGATGATGC
GGGCATACGCGAGAAACGCAGATGTGGCATTCACAGGAACGCGCGGAATT
ACAAAGACAAGCACAAAATTTAAATATGCGCTCTTGAATGGTTTGGTTTG
GCCTGGAACGCAAAGTGCCTATTACGGGCCTTCATACAAACAGATGAGTG
CGATAGGCAGCAAGCAGTTCAAGCAGATCGCGCACGACTATCCTGCACTA
GCAAAAGGATGGCGTGTGACAGCAGAAAGTAAGGACGACTTCAAAATTGA
GACAGACTTGGGAAGTGCGTTCTACATCTCCGCATTTCGTGGCGATAACA
TTCACGATGTAACAGCGGAAGAATTTGCGCAGGAAGAAAATCCACCGTTT
GATTTTACCGAGTATTCGACGATCGTTCTTCCGGCGGTCCGTCTTCGGCA
CAATGTAGATGGAAGACCGGATCAGAACTTCGTAGCATATAAAAACCACT
CTATTACAAGCGCAGGGCGGAAGCAGCACCCGTCATTCACGGTTCGATGC
GATACCCTTAAAGAAATGTATCGCGGAGAAAGCGCGTTCGCTTATGACAT
GAGCTGGGAATGCGTCGTTTTGCAGCAGATGCGTCCGTACTCCTGGGCGC
AGAAACTGAGATCGAAACTTACCCCGGAGCGCTGGATGCGTGAGATGGAG
AGTCGATATACCGGCGCGGACGAATATCCCATTATCTCGGACGAAAGCCT
TTCTGAGAGCTGCTGCCTGCAGTCTATGGAGCGGCAGCACTGCTGCAAGT
ACCCCGGATGCAAGACAGACCCGAAGGATGTAATATACGTCGTCTGTTAC
GACGTTTCCTACGAAGACGCGAAGAAGAACGCCAAATGCGCCGTCGGCGT
CTGGAAACTCACAAAGCAGGATGATTTCTTGAAGCGGGGCAGATACCTGA
AACAGCTTGTGTGGCTGGACGATTGGCCGCCACCTGACAACGCCATGAAA
CAGGCGCGAAAGCTGAAGGACGTGTGGTATCGGTTCTGCTTTGATGGTGG
CAACACCACCTATATCGCAATTGACGGATGGCAGTACGGCAAGGCGGTCA
TCGAGGACCTGATGAAAGACCTCGGCGATGGATTACCACCACTGTGCATT
TTGGGCCATACCGAATATACGGCGTTGGAGCTTGATGGCGCGTTGCCTAT
CATTTACCCCATCAAAGCCGGCGGAAGCGGCGTCACAGATCCAGATGTTG
AGATGATCCGGTATGCACAGACGCAGTTTGATAACCACAATGTGCAGCTC
TTGACGATGAACACCCGCGAAGGCGTGGAAGCCTACAAACGGCTTCATAA
GATCAAGGACGATGATTTGGATTATCAGATTGCACGGCCGTATCAGAAGA
CCCGAGAACTTTCTGGACAGATTCAGAACCTGAAGGCGGTTCCGTCGGGC
GCTGGATTCAGCGAGAAGCGTATTTCCCGCGCAATACAGAGAGACAGCTG
GTCAGCTATAAAATACGGCCTGCGGCTGGCCCAGAAGCTTGAACGTGAGC
TCGCCTTGAGCGAGGTCAAGAAGAAAAGCGATTGGGATGCCGTACTGTCA
AGATACAAAGACAAAAACACGGTTCGGAACGTTGGAGGACGACAGGGCAG
CGGTGGCCGACTTGTGACGCAGAGACGCGGAGGAAGGATATTCTGATGGC
AGAGGAAAAAGTCTACAGCCTGTACGCCTTGCGCGTTACGCAGGAATCCG
TGGAAACGGCCATGATGGAGCGATTCAGCCGGATTGCTCCTGGCTATATC
CTGATTTACACGGCAGGGGAACAACCAAAAGAAAGCCTTGCTATAAACGG
AGAGGACCTGAAGCGCCTCAGTACGGCCGATGTGGACTGGATCATGAGCT
GCGCGGCGACACTCCTGCGGGAACGGCTGGAAAAGAAGAAGCCGGAGGCA
ATGGCGAACCTGAGCCGGATGGTTGACCAGTTCGCTGCAGCTCTGGAAGT
AGAGCGCAAGAAACTGGCCGGTGAGAACAAGAAGGGAGCGGAAGACCATG
GCGATAGAGACGAGCGAGCTCAGTAAACTTCAATATGAGTCTTTCCCCGA
GATTTTTAATCGGTTCCGTCAGCTCGCGGCAGATAACCAGGGAATGCCGA
TGTCTGCCATTACGTCAGCGTTCTCCGGCATAAACTCGGGACGCTACGGA
ATGGCGAACCCTTACATTCAGAACCGCCGGGTGAAGCAGATTTCTTCGCT
TCCGGTCAATTTCACCAAGGATAAAGTCGGCGAAATGCTCACCAAGCCGT
ATGAGAGCGAACAGCCGCTCCGTCAGGTGGCGCACATTCTGGAGTACACG
GCATACCCGCTTTTCCACATCCGCAAAGTCTATCAGGACATGTTGACGTA
TCACAGCTATGTGATGCCGAAAATGGTGGACTCAGCCGATACCAAGAAGG
ACGAGTTCACACGCGAGTGGAAACTGCTTGAAAAACTGCGCGAAGAGTTT
AAACCGAAGGAAACGGCCCATCAGATCGTAGGTCAGGTCGGAGTGGAAGG
GAAAGTCTTCTACTATCCTCGCTATAGTGTAGATAAGAGCCACAACAAGG
TCAACTACGCCTTTATGCAGCAGCTTCCAAGCGATTGGACGAAAATCACG
GGCTACAACAGCGTTTCGAAGTACACCGTAGCTTTCAATATGATGTACTT
CCTGCAGCCGGGATGCGTCCCGGAGCAGTTCGGAGACCTGTTTACTCCGT
ACCTGTATGACTTCAGCAGCGTTGTGCAGCGGCCGAAGGGCGTTGGCTCG
ACGATGGTCTTTGCGCAGAAGACGCGCATTGACATGCAGAAGTTCCAGCT
CATCCAAGCGCAGGGCGACATGCCGGGGAAGCCGGATGTCTATTATCAAA
ATGGTCGCTGGTATTACTGGGTGTACCTGCCGGCGGACGAAGTATTCACT
TTCGAGGCCGACGATGTGAGCCGCACAGCGATTTCTCCGTTTGCGGGGCT
GTTCCTCAATATGATCCAGCTCGCGCAGATGGAACAGATTCAGTTGGAGT
TGATTCAGAACCCATTGGTGAGTCTTCTGCATGGTGAGATTCCGTATCGG
GATGAAAAAACTGCTGCTGGTGATGACCAATATAGACTTAGTAACGCCGG
AAGGCTGTTCTTCGAAGCTGTTTGGTACGATATGCTACAGGCCAACAACA
CATCGGGCTTGGGAATTTACTTTGCTCCTGCGCAGAACATGAAATTGGAA
AGTCTGTCCGAAGCCCCGTCCGCAATGGACATTGTGAAGCAGGGCTACAG
TGACACCATGAGTCAGGCCGGCATGGGCGCGATTATCCCGCTTGGAGATG
ACCCGAAAGCTGGAACTGCTCAGATCTCGCTTCAAATCGAAAGCAAGTTC
ATGCAGACAGTCTATCGTGGCTATGAGCGGATGATGAATGCAATCATCAA
AAAGCTCAATCCTCGGTACGAGTGGAAGTTCGTCATGTTCGGAGACATTT
CGGAAGACGAGAAGATGCTTGATCGGTGCATGAATGGAATGGAACATGGC
ATCCTGCCGGACACCATCATCTACAATGCGCTGCTTGACCGCTCCATTCT
GGACGATATGTGCTTGTCTGATGCGGTCTATAACAGTGGGATTCTGGATA
AGCGTATTCCGCTCGTATCGACATACAACATGAAGCAAGAATCTTCTGGA
TTACCACCGCAGAGCCCAGGGCGTCCAAAAGGTGACGGAAGTGCAACGAC
TGACGGCAGCGAAACCATGATTGACCAATATGGAGGGACAAATGATTGAA
TTTGTACGAAAAGAAGACCTCCACATTATCAATATGGCGCTTAATAATAA
CAGAGATATAAGGATACAGCGCACGAAGGACGGCTATCGCATCGTAGAAG
ATACGGTAAAAGTCCTTGCAAAGCGGGACCTTGTAAAAGACTCTCCCATC
CAAGCCGAAGGCTTGCGCTGATGCGCGAGGTATTGAGGTAGGCGAGGCTG
GGTTAATAGAGAATCCCACACCGGAGCAGCGGCGTGGAAGAGCTAGTGGA
GCTAACGACACAGGAATGTGCCGTTAGCTCTTTTTTCATTTTCACGGAAA
GGAGAGATCTGAAATGGCTCGACTGAAAGAACGGTTTGATTTTGAAAACG
GTGCTCTCGCTGCCGTGAGAGATGCCGCAAAGGACGTGACCGGCGCGTAT
CAGGATGCGGCGCGCGGACTCGACACGCTGAAGGAATGGGTGCTGATCGA
GTTTGGAATGCCGAATACAGCAGATGCCATTCACAAACTGGCCCACCTGC
AGCCGCAACGCTTCGATGTTGTCGGGGACCTGCTGCATCAACGGCATATC
CTGCAAGTCTATCCGGCGACTGCCGAGTACGATGGCCGGCCGGACGATCT
GGATGGTGTGTTTGGGTCCATCATCGACATGCTTCAGAAAATCGAAGATG
CCCTGCGCAAATGCGTGGAGGTCTGCGATGAAAATGGGCTTTATCCGCTC
GGACGGGGCTTCGAAAACCTCCAGATGGAGAACAGTGCCAGCTACGAGAA
GTTCCTGTATGCGTGGCAAATGTACTCCGAACACGAGATGAGCGCGACCA
GCTTTGACGGCTGGATCGACGAGCTCTTTGAAGAGGACGGTGACTGACAA
TGCCGCTGACAAAGAACCAGAAAACGGTGGCGACCGGCCAGCTCAAGGTT
CTCCAAAAGCTGAACCCCTACGAGTTCGGAGTTGAGCTGTGGCTGATGCG
CGAAGGCGTCAACCGGAACAAATGGAATTACCAGAACCTAGAAAAATACT
ACAAGACGTTCGTAGGGAGACCAATCTTGATCGCCTACGTCATGGGAAAA
ATCGGTGACGGCCATAACAGCCAGCTCAAGACAGATCCCAGAACGGGCGA
ACAGTATTACTCCTACACAGACGGGACGGCGGAACGCATTGTCGGCACGC
TGTCAGACGATGAACGTGATTTCTCCCTCCAGAAGAGGGATGGTCAGACT
TGGATCGTGGCGCGTGGAAAGCTCTTCGCTTTCTATGCGAAGGAAACCGT
GGATGAAATCGTGCGAACAGGGCGCATGGATGTGTCTGTGGAGACCTTGA
TAGACGAAAACCACATGGACGGAGACATCGAAGTTGAGGATGTCTGGTCG
GGAGTGGGGGTCACGATCCTCGGTGCGGGCGTTGCTCCGGCTGTTCCGGG
GGCCAACATCGCTCGACTTGCCGCATTGGACGAAGAATTTAAGACTTTGA
AGCTCAAAGCGGCATCTTTGCAGAAGGCCCCGGATACAAACAACGCCCCG
AATAACGGGAGCTTATCACACGAAGGAGTGAAAGACTTGAAAACTTATAA
CAAGAGACAGCTTGCGGAACTGGCAGCGCGTTTCACGGATTATAAGGTTC
TGGCCGCAGGCGAGAAGGACGGTAAGGTCTTTGTCTGCCTGATGGCGAAA
GACGGCGCTTACAAGTATTACGTCATCGAGAACGCGGCCGAGACCATCGT
CCCCGAACGTTACCAGAACATGTCTGTCAACACCGCCATGCAGATGGGCG
AGGACTGCATCACCATGGAAACTCAGGACTTCATGGAGCTGGTCGGCATG
GAAAACACCACTCGCCTGAACGCCGCTGAAGAGAAGGTCACTTCTCTGAG
CAGAGAACTTGAAGAGACCAAGGCACAGCTTAATGCCATGCAGGAGTTCG
AGGACAAGCGTCGTCTGAATGCGGCCAAGGACAAGGCGAAGGCGACTCTT
GCGAAGTTCAATGCGAACCGTGAGCAGAAGGTCGCTGAGAGTGAGATCGC
ACCCATCCTGACTGATATCGAAGCCGGCCTTTACACCAACAAGTGCGACA
AGGACCGGAACTGGATTGGCGAAGCAGAAGTCGCCAAGGCTGTTTACGCC
GTCTGCGGCGAAGCGGTTGAAAGACTGGATGCTGCGAATGCAAACCGGAA
CAAGACGGTCTACGCATGGGACAAGTTCAATCAGAACAGCGGCGCAGCGG
ATGACGGTACGATGGCTGGTCTGATCGCCAAGTGGGGCGTCGAAGCTGCC
ACTGAAAAGTGAGAGAGGAGTGAAACGAAATGTTTACTGAAAAAACTGCA
TTCGAGGCTCGCGTGACCAACAACTTCCGCGATGACCTCATCAATGTCAC
CGGTAGATACCAGGCTTCCAGCGCTGATGCGGACTGCGATGCTGGCCGTC
TGGTCATTCGCAACGGTCAGCTTCCGTGTGAAGGATTCACCGGTGTCAAG
AACGAGAACGCGTGGTACATGAATGACGCGACTTCCACCACCAATGCTGG
TGAGGTCGTCTATGCCGCGAACACCTACGAAGTTCAGATGCTTCAGGGTA
AGCACGGCAACATGTACGCTGTCGGCACCGAGACCCTTGGCCTTGGCATT
CCCGCTGGCCGCGACGGCACGTTCACCAAGATCGTCTTCGACGGCGACCA
TGCGTACCGCTTCGGCATTGGCAACGTCAACGCTGAAATCAGCACCAATA
CGTTCTTCACCATCGATGCAGGCAAGCTGAAGCCCGCCGCAGCCGCTCCG
ACTGCAAATGGCGCGCTGTACTTCAAACTGCTCGACACCGGCAAGTTCAC
CGAAGGTACGACTGCCAGCTTCGAGTATGTCGACGTGCAGGCTTGCAAGG
TCTACGCATAAGGAAGGAGTGAATTAACATGCCGAAAATCAATCTGAACA
GCGTTTCTCCGTCTGTTTTTATGGTCAATGCGGCCAACGATGAGCGCGCC
GATATCGTGTCGAAGGGCAGAGTCCTCTTCTATGAGCACGCAGCCAACGG
CAAGTCTGCTATCATGGCAGCCAATGGCCTGAGCTCCGCCGGTGTTCAGC
ACATGCTGACTCCGAAGGGCTACAAGGAACTGAACGAGAAGTTCCAGCGC
GAGCACCTGATGTATGCAGCCAAGATCTGCTGCGCACAGACCGGCGAAGC
TGCCCCCGTTGACTTTGAGGATTTCAAGCGCAACGGTCAGCGTTTCTATG
GCAACGCTGCGTTCTATCGCGTCCTGCAGGGCATCTATCAGGAAACTGTG
ACCCCGATCATCGCTTCCGTCTATTCTGAGGCTGTTGATCGCTTCGCAGA
TGTCGTTGAGGTCGGCTTCGGCGAGACCTACGCCATCTCCGTTGGCTCCA
ACGATATCCCTGTGTTCCAGGATTCCTCTTGGGGCGCGTCCAGAAGCGTT
CCTAGCAACCGCTTCTACTCCAAGGACTACACCCTCAACCCGCAGCCCAA
GACCGCGCAGATCGTTGCGAAGTGGTTCCAGCTGGTGGGCAACAATCAGG
ACTTCGGCGTCTTCTTTGCCAACATCGTTGCCGGTATGTACGCCAAGACG
ATGGGCATGTGGAATGCCGCTCTGACTGCGGCTGCCGCAGACACCACCCT
GATTCCGGCCAACCTGAACTTCACGTTCTCCAACCAGAACTGGCTCTCAG
CTGCCAACAAGATCGCTGCCCTCAACAACACGGTTACTTCCAACCTGTTC
GCCACTGGCTCTGCGGTCGCTCTTGGCAAGGTCCTGCCGACGCAGGCCAC
CGGCTCCACCAACGTCAACATGGACGCTGCGCTGGCTATGCTGCTCGGCG
AACGCTACAACAGCACCGGTATGCTGGGCGAGTTCCTTGGTGTGCGCCTG
ATGCCGCTGCGTGATGCTGTCAGCCCGGTCAACCTCAACACTGCTCCCAC
CACCATCCTGTCTGCAAACGACATTTGGATGATGGCCGCGAACAGCAGAA
AGCCGATGACCATCGCTTATAACTCCGCGACGCCCATCACCCTCGAGATT
GATCCCACGCGTACCGCTAACTTCGAGATCGGTCTCAACCTCACGATTGC
GCTGGATTCGGTTTCCATCTTCAGCAATCGCATTGCGCACTTCACGATTT
AAGCGTTCCTCCTTTTGCGGGGCGGGTCTTACCTCCAGCCCGTCCCGCAC
CATATGGCTCCGCATGGTGCTGTAAGAGACGGTTCGAGTCCGGTCGGAGC
CAACATTTGTGGAGGAATAGCCATAAAATCTGGAAGGAGTGTGCGATATG
GCTGAAAGCAAGAACACTGGAAAGAAACCCGGAAGACCGAAGAAGACACC
TGTAGCAGAGGAAGTCAAGGAAGAAGTCGCTTTTTTCGATGTCCCGGAAG
AGGGTCAGACGACCAACACTGCGGAGAAAGTAGCATCTGGCGAAGATAAC
GTTCTGACTGTTAACGCAGAAGACGTGGTCGGAATCGGACACGATGGCAG
CGAAACGCCGCTGACTACTCTGGACCCCACGTTGAAAGGCGAGACTGTGG
AAGTTCCAAAGAAAGCTCCGATTGCAGCAGAACCGACCTTTACGATGGCA
GATGTCCAGAAGATGATTGCGGAAGCGGTTGCAAAAGCAGCTGCTGATTT
CCAAGCGAAGCCCGCAGTCGTGCCGCAGATCGTACAGGTATCGAGTGATA
CGGAAATGGTGCAGTTCCTCTGGCAGGCCGAAGTCGCGGAAGACAATACG
GTTTTCTTCGGCGAAGGCGGCCTGTATGGTCAGGTCACTGGCAAAACCGG
AAGCTTCTATGTTCCCAAGAAAGATCTGTCCAGAGTGCTCACTGAGCTCA
ACCGGTACTTCCTCAAGAAACGCTGGCTCATTATCGTGTCCGGCCTGACA
GATGAGGAACGTGAAGTCCTTGGCGTTGACTATAAGGATGGCGAGTTGCT
GGATAAACAGGCGTTTGCAAAGATGGTCGAGCTCGGCGATAAGATGCTGG
AGATCTACCCGAACCTCTGCGAAGGCCACAAGAAAATGGTTGCACAGCGA
TATGCCGAGGCATACCAGAGCGGAAGCCCCTATGTGACTCGCAACATTGT
GGTTCAGCTGAACGAGCTGAGTAAGACGGCAAAGAATCCGAAGGGCGATT
TCGTCTCCATCATTGAAGAAATGAACGCGCGCGACGCGCAGTAAACTTTG
CGCCGTATCCGGGCGCAGGAAAGAGGTTTTAACATGAGTAGTCCTGTCTA
TAGTGAATTTTCCTTTGTGCCTGCGTCCGCATACGCGGCGAATATGAACA
TCTTGCCAGATATCCGCACAGCGGTACAGAATGGCTTTCTTGGCCTCGAT
TGGCGCGGCTCAGAAGCAGATATCCTCGGCGTCGAAATGCAATCGGCGGC
AGCTTTTACCGTGAAACTCAACCGAGAGACGCAACTGACCGCCGTGCAGG
AAGGAACGGTCTACACGGTCCGATACAACGGCCCGATTGAGTACATTGTC
TTCAACGCGGCTGCAACGCTTACTTATCTGCACGTCCGGTGGGGGATGGC
GAACAAAACACATGGCGTTGTAGCGATTTCAACTGTCTCGGGCGCGAAGA
TCTCCCGTGGCGGATATGAGATCCCACAGACAAAAGCTGGCGAATATGAG
CTGGCGATTGGCGGTTATATCATCACAGCCAATGGAGTACGGGCTGGATT
CTTCTACAACCTCGAAGAATCTATGACCGTCAAACTGAATCTGGAAAGCG
CCGATGTCGTTGTCGGCGATGCACTCACCTATACCGGCAGCGAGCAGACC
AAAGAGGTTAAAAGCGTAACACTCGGCGGTAATGCGCTGACGGAAGACAC
AGACTATGCCGTCGCAGACAATACCGGTACAAATGCTGGGGCCTATTCTC
TGCGTATTGACGGCAAGGGGGACTACAAGGGAACAATTATCGTTCCGTGG
GCGATTGCAAAGGCAGTTGCTGGACTGAGCGTCAGTCCGGATGCGCTGGA
GATGTCGGCCGGAACGAGCGATACATTTAAAATCACGACCAGCTCCAATG
GGGAGATGCGCGTTGAGAACAGCGTGCCAGAGGTCGCAGCGCTTGGCGAT
GTAGATGAAAGTTCGAACGTCACTGTTGAAGCGCTGACTGCCGGCGAGAC
GGTTATCACTGTCACGCAGGATGAAAATGAAAACTATCTGGCGGGACAGG
CACAATGCACTGTCACTGTCACGGCTTAACGTTATAGGAAAGGCGGCGGT
CACATCATGGACAGCAAGGAAAAAATCGAAGCGCTTTGCGGCGTAATTGA
GGAACTTCTGGAACTGATTCAGGATGAAACCGCCGCGAACTGTATTCGGG
AAGAGTACAGGGCAGTCATGGATAGAGACTCGTATGAAAGTGAGGACTGG
GAATAATGGGGACTGCTTGGAGCGACATCATTACGAACTCCGCGATGGTC
GTAATTGGCGATGACCGGATGCAAGACGACCTGAGAACTGACGCGGCACT
CTTCTTCCGTCGCATGAGTTCTTGGATGGGGATGGCAATCCCAATGCTGA
AAAGTCCACCTGAACTGCTGGTGTACCTGACAGATGGCCTCGTAGAGCCG
CAGTACGCTGACTTTGAGTGGACAAGCGACCAGCTCAGCACAACGCAGGA
GACTGTCGTCGAAACCGGAAAGGTCGGCTATGAGCTTTGCAACTGTGTGA
GTGTGCAGTACGCAAGAAACGGAGATGCGGCGTTCTTCCCATATATAGAC
TTTACGTATGACCCGGAAACCGGCGTGGTGACATTCCCACAGCAGGACAG
CGCTGATGTGGAGTACAGGCTGGACTTTTACACGGATGGTCAGTTCGCGC
ATGACCTGACATTCCGGCAAAAGAGACTTCTCGGGCTGGCAATCGCTGTG
ACATGGGATAACCGGTTCAACCGGGAGTGGCTGAACATCCAGCCGAAGGT
CAAGGATAAGAGTTTCAACACGCCGAACGAGAACACAACGATGAAGGAGT
CGACGGCACGGTACAAAGAAAATCTGCAGCTCTTCTATTCGGAGCTGCGC
GGATATGAGCAGGAATGTGCCTACATGCGCAGAGTCAACCCCATGCGGCG
CGTATTCTCGATGCTCTGATTCAAATTCGGAAAGAGGTGGCTGGATATCA
TGCCGATCTCGGACAACATCACGAACGGCCTGATTGTGTCTGGCCGACTG
AAGACGGCGATTCGAAATGCTCCGGCGCAATATGCTGGCCGACAGCGGCA
ATACCTTGGAGACCCCAGCACAGAATTTGTACATCAGTACGCAAAGTACG
CTACAGACTTCTTTGCAGCCCGCGTGCAGGGCCTAAACCCGGATGCGCCG
TATGAATGGGAAACAACGATGATCCGCATGGCGGATATCGCACCGGAAAC
AGCGTCTACGCTCCGGAAACAGGATGACTACAAGAACATCATCTTTGCGG
ACGAAAGCATCGAGTACGTTCCAGAAGGAACAAAAATCGAGGCAATGGGA
AGTATCTGGCTGGTCACGAATCCAAAGAACATCTCAAACGCGATTGGCGG
CGGAGTCATACAGCGCTGCCGGTCGACGTGGAACCATCTGGACTGGTACG
GCAATCTCCTGAAAGAGCCAATTTGCGTTGAAAAGGCAATCTTGACCGCG
AACGAAAGCGACATGCAGGAATATGCCCTTATCACGAAGGGCTATGTCAA
TATCACATGCCAGCGAAACGAAGAGACGAAGAAACTGAACACAAACAGCA
GAATCATTCTGGGGTCAGCTGCCTATCACATCACCGGCTTTGGTGACTAT
GCGCAGGAATTCACCGGCGACTATGATTCTGTCCGGCTGCTTGAATTCAC
AGCCAGATATGATCCACCGAACGAAGAAATAGATGACATGGCACGCCATG
TGGCGGGCGGCAAGACGTTTTCTTGGGAAATTCGAGTGAACGGACAACCA
AAGATAAAAGCCGGCCAGAAGGGCTTGCTGACCGCTACAAGTATCCGCTG
CGGAGAATACGCAGCGAGCACAGAAGCACACCCGGTGAATTACATTTGGA
CGTCACTGAATGATGAGGTGGCAATCGTGAGACCTGATGGACTCGTTACG
GCCGTCTCCGGAGGAAAATGTGTGATCCGATGCTCGCTGGCACAGAATCA
GGACATTTTTATGGATTATGAATTGATGGTTGAGCCTATTTCGGAAGAGC
CGGAAATCGCATTTCTTGGGACTACTCCGGAACGGCTGAAAGCCTATGAA
AGTTGCACGCTGACGGCAGCATACTTTGACCTCGGCGAGCAGACGGAAGA
TATAGTCACGTACACATTCGAAGGTCCGGACACAATGGCGTACAGTGCGG
ATATCAGCGAGAACTCTGTGACGATTACATGCTGGCAGGGAGATACAAAA
CCGCTGATCGTTACAGCAACCTATGGCGATAAGAGCGCAAGCGCAAAAAT
CAAACTGGAGGGGATCTGATGGCTGTTTCAATGACACAGGGAGATAAATA
CGCAGTCCCTTTTATGCTGCAGGCATTGGATGGGACGCTCATTACGCCAG
ATATCGTGAAGACCGTGGTTTTGAACCTCGGCAGTCTTTCAAGACAGTAT
CCAGGAAACGTCACCTATGAAAACGGAAAGTGGATGATGCCGCTCACGCA
AAAACAGACATTTGCCATGCGTGGCTATGTTGAGCCGCAGGCAAGAGTGG
AGTTCTCAGACGGCACAATCTTTGGCGGTTCTGGCGAGTCGATTGACGTG
GCGAAAGCTTTGAGTCGAGGAATCATCGGAAAAGACAGCTCGACAGGTAG
CAGTGTCAACCGAAACACTTCTGATAACAGCGGCGTTACCGGGCTGATTT
ATATCAGAATCAACGCGGCCGGCGTTACGGTCACTCCAGAAGGCACAGTA
CGATATGACATCCAGCAAGATCTCACGGAAGAACAGCAAGAACAGGCACG
TAAGAACATCGGCGCAGATAAGGCCGGGACCGGCGCTGTCCTGTACGATC
AAGCGCAAGATCTGACCGCAGAACAGAAACTGCAGGCGCGAGAAAACATT
GGTGCCGGCACGTTTGGTGTGGCAGACCTTGGCGATGGGAACGTTGTGAT
TACCAGCATTCCCGGAGCTGGAGTGAAGGACGACGGAGCCGGAAATATAA
GTATTTTTTGGGAATGAGAAAGAGGTGGCCGCACTATGGCGAATGTTCCA
TTAAAAACAATAAAGTTTCCGGGCCTTCCGGACACTTACGTAGTCGAAAG
CGGAGATCCTTCCCTTGGCATCACCGGTGCTACTCCTGGTCAAATCCCGG
TAGTAAAGAGCGTCGATGAAAATGGAAACCCGACAGAATGGGAAACCACT
GCCACTCCCGTAACCAGCATAAACGGGAAAACGGGAGCAGTCGAGCTCAA
CGCTTCTGATGTTGGTGCGGTTTCGAAGAATGACATCACCCAACAGCTTG
GAACGAGCCAAGACAAAGTACCGAGTGAAAAAGCTGTTACAGACGCAATC
GCAAACGCTGGCGGCGGAGATATGCTGAAGGCCACTTATGACCCAGATGG
GACGGTCGCGGAAGTTGGCGGCATATCGAAGTTCGTTTCGGAGAACGGCG
GTAAAATCGACACCATCTCGGTCAATGGGATTGAACAGTCAATCAATAAT
AAGACGGTTGACATAACTGTTCCAACGGACAATAAGGACCTCAAAAACGG
AGCTGGATACATCACGAAAGATGGCATCCCGGTCAAATCTGTGGACGGCG
AAACCGGCGAAGTTCAGACGCACGCGGTAAAAACAACGGCGCAGGCACTC
TCTGACGCAGAGAAGCAACAGGCTAGGGAGAACATCGGCGCTGGCACGTC
GGACTTTGATGGCTCGTACAACAGTTTGACCGATAAACCGGAGGCTTATG
AGCTTCCGGTCGCCAGCGAAGAAGCGCTCGGCGGCGTAAAGGCGATTCCG
AAGACCGACGAGATGACGGCACAAGTCGGAGTCGATGAGACCGGCGCTCT
TTGGTATAAGCCGGGCAGCGGCGGTACGGGTGAGACCCCGACGGCAGACC
AAGTTCTATTCACGAAAGATCTTGTGCTCACGGAACAGTTTGGCCGATAT
GTGCCTGTTGACGGTAAAGTCACGGTTCCCGCAGAAAACATAAGTGTGCA
GGCAGTAGTCCTTGACGCTTTTTCCCAGGATAAAAATCCGACGATTACAC
AGCCATCTGTAAGTGTATCGAGTTCTACGGCAAGGGCATATGAAGTCGGA
ACAAGTGTCACGCCTGCATACAATGGGTCGCTGAATCCGGGGGCCTACGA
ATACAAACCAAAGCCGACAGGTGTTGTTGCACAAAGCTGGTCCGCTGTCA
ACAACGTTACATCTGAACAAATCGCGGCGCAGAGCGGCGCGTTTGCGGCC
TATATCGTACCAGATGGTGCAAACTACAAGATTACGCTCAACTGCACATA
CAGCGATGGTGAGATTCCATTTACCGCACTGGATCAGGAATATCCGGCTG
GTCAAATCAAGGGTGGAACGAAATCTGCCACTACCGGTGCAATCACCGGA
TACCGCAATTCCTTCTACGGAACGACGACCGACAAGGAAGCAGCAACGGA
TAGTGCTGTGATTCGTGGCCTTGCGCAGAAATCGAACCGAGCATACACAA
ACGGATCGACGTTCAGCGTAACGATTCCGGTTGGCGCACTGCGGGTCATT
ATTGCATACCCGGCAACCCTGCGAGATGTAACGAGCATCAAGGACGTAAA
TGGCCTGAACGCCGACATTACGACCGCATTTACACAGGCAACTGTAGAAG
TCGAGGGCGCGGCATCGTATCTATCGATTCCTTACAAAGTCTACACACTG
GATTTTGCAACTCCAAACGACACAAAGAACACCTACAACGTAACCATTTG
AGAAAGGAGGAACAAAGATGGCACTTCCAAACGTTCCGAAGCTTGGCATG
AGCGTGTCCTTCGCAATGACGTCTGCGATTCCAGCAGAATACAACTCGTA
TTTCGCATCGCTCGAAGAAGCGCAAGCTGCTGCTGCAACTGCTGGTCCTC
CTGGCTCGACCGACACACTGTACTTTTACAGCCAGATCATTCACGTCCTG
ACGGATTCTTCGGCTGACGCTTATATAATCCAACCGGATAAAACGTTGAA
ACATCTTGGGGCTGAATCCGGCGGGGGTGGAGACAAGAGCTTCACATTTA
CGCAGGCAACCGCCGAAAAGAAGTGGGAAATCGCTCATAATATGGGTAAA
TATCCGTCTGTAACGGTTGCTGACAGCGCCGGCTCTGAGGTTGTTGGAGA
AGTTCAGTATGTGGATAGCAACAATGTCATTCTGTTGTTTGCATCTCCGT
TTTCTGGAGTTGCATATCTAAATTAACGCAAAGGAGAAAGTAAAATGAGC
AAAAGAACCTTCCTCGTAAATCTTGACCTCAGCAAAAATGAACTTCAGAA
TGCTGTCGTTCAGCCGCTGGCTACTGCGCCTGCGAACCCGAAGTTCGGTC
AGATTTACACCAACAGCACTGATAAGGTCATTTATCAGTTTGATGGCGAA
CGCTGGAAGCCCGTAGGTGTTGTCTACAACCAGGAAGGCAGCACCGGTGC
AGTCATCGTTGGCCTCGATTCCACCGGCACTGTAACCACTAAGAATGTCG
TCGAACTGACTCTGACCGGCTATACGCCTGTTGACGATGGTTATGTCGCA
AAGGACATGACAATCCAGCAGGCTATGGCAGCCCTCGACACTGCGGTCAA
GAACGCGGTTGCTGGCGGCGGCGAAATCAACCAGAACGCATGGTCGAACA
TCAATGTCCCGAAGCAGAGTGAGAACGATACGACTGAGGTCGCCGGTCAG
ACTGCTGCAGCTACCGTTTCCGCGAGCTCCAAGACGGACACTTTCACGCT
GGCATCTGGCGACAAGTGGACGCATGTTGCTGCTGACCCTACGGAGAAGA
CCATCACCGTCGGTCACGCATTCTCCGGTGCAACTGCAGGCGCATACGGC
GATGCCACGCACACTGTAGGAGTCACTGTTGACGCTGCCGGCCACGTCAC
TGCCATTGAGGCGAAGGAGATCGTTGGCGCACAGTACATCACTGGCCTCA
CCTCTGACGCGCAGGAACAGCTCAACTCCAAGATTCCTGCTTCCGAGAAA
GGCGCGGCGAACGGCGTTGCGACCCTCGGTGCTGACGGCCTTGTTCCGGC
TGCCCAGCTGCCCAGCTACGTCGATGACGTTGTGGAAGCCTACATCGTCG
GCGAGACCCCGCTTGCAGCTGACTGGCTGTCCCTGACCGCTGGCGGCGAA
GCCCTGACTCCGGAAACTGGTAAGATCTATGTTGTTATGACGGAAGGTGC
TTACCAGAACAAGCAGTATCGCTGGGGCGGCACGACCTACGTGCTCTGCA
ACCCATCTGACGTCAACTCTGTCAACGGCAAGACTGGTGTCGTTGTCCTG
ACGCAGGATGATATCGGCGCAGGCACCACCTACACGCAGTTCAGCAAGGA
AGACAAGACTAAACTGGATGCCGTTGCCGAAGGTGCTACCAACAACACCA
TCACCCTCAATGGTACGGCTACGAAGGACCCGTCCTTCTTTGCTCCCACT
GGGGCCGGTGAAGCCGGTCAGATTCTGGTTTCCGGCGGCGCAGATACTGC
CCCGACTTGGCAGGCTATGCCGGTACACCTCAAGAAGTACAGCACTAACA
ACCCCGTCCTGACGGCTGCAGGCGGCGCTTATACGTGGACCATTGCGGCA
CAGGCTAACGGCCCCACGTTCCCGATGCTGGTTCAGGTGTACGAAGCTGC
TACCAACGACATGGTAATTGCGGATGTCTCTCTGAACGAGGACAACAGCA
TCACTGTTGTTATCAACCAGACTGATTCCACTGCTACCACTCTGGCGGCT
GGCACCTACAAGGTCGTTGCAATCGGCTGATTTGCACGTTATAGCCCCCG
GAGAAATCCGGGGGCATCAAAGAACACCTCAGAAATTCTTTTGGGGTGCT
GTTTGATGCAGATGGTTGGAGGTGTAAAATGAAGAACCTTTCAAAATACG
ATAACGATCTAGCAGTCCCGACGAAGGAAAAAGTCGTCCTTGCTATGGTG
AAGATCGCACAGGCAACACTTCCGGCTTCCGCGTGGGACAGCGCTACAAT
GCAGCAATCTATTGTTGTTGACGGAATCTCCGCTGATGAAACGAAGCAGT
TGATTGAGGCTGCTCCTGTTTCATCCATGCAGGACGCATACTACGAAGCC
GGTGTCTGGCTTCGCTCGCAGGCGGAAAACTTTCTGACCTTTACATGCGA
TACAATCCCAACTGACGATATCAATATCTTGGTTAGCATTCAGGAGGCTG
CTATATGATTGTAAACACGATTTATAAGAAATCTGGAGGAATTGAGCTTT
CCAGCATTGCGGTAAAGACACCACCAACCATGACTGAATATAAAGCGGAC
GAGACCATTGACGTTTCCGGAATGGTACTGGAAGCAACGTATTCCAATGG
CGCGACCAGAGAAGTGACAACTGGATTCACGTACTCGCCCACGGTCGCCG
CGACGGGTGATACCGCGATTACAATCAGCTTTACAGAGTTCGATGTTACT
GCGACCACGACGCAAGCGATTAGCGTCGTTTCAATCAAGGCTGTATTCTC
CGAGAACAGTTGGCCCGACATCATTGCCGCTGTGCATAACAAAGAAGTTC
CTGACACATGGAACGTCGGCGACAGCTGCAACATGACGATCAACAACACG
ACCTACGCAATCGACATCATCGGCAAGAACCACGACGATTATGCCGACGG
CTCGGGCAAGGCTCCGCTGACATTCCAGATGCACACGACCTACGCGACGC
AGTATAAGATGAACGGCGCAGAGAGCAATAGCTGTGGTTGGGTGAACTGT
CTGGTGCGAACGTACAATGCATTCCCGAAGCTGAGACAGGTGATGCCGGC
AGAGGTCGTGGCTGCGATGAAAGCCGTGACGAAGAAAACCTCGGCAGGCA
ACGCCAGCTCGGCCATCGACACGACGGAGGACACGCTGTTCCTGTTGTCG
GAAATCGAGGTACAGGGCACACGGACATTCTCCTATCCAGGCGAGGGCAC
GCAGTACGAGTATTACCAGACGGCCGCGAACCGGAAGAAAAACCGCGCAT
GGTATTTGCGCTCGCCGAGACTCAACAGCACCACCTGCTTTGACAGAACT
GGATGGAGCGGTGAAGCGGACTGGAGCGTCGCGTCCGAGGTGGACGGCAT
CACAGCGGCATGGTGCTTCTGATTAACATGTAGGAGGAAATCACATGAGA
AACCTTACGAAATACAATGAGGACTTATCGATTCCTCGTAAGAAAGACGT
GGAAGAACGCTCCACTGCGACGAACCTTGAGAACGGGGCCGGAGTTGGCG
CGCTGAAACAAGCGGGTGCAGCAGCTGCTACCGGTGCAAACGCGACGGCG
TTTGGCTCCGGTACGTCTGCATCCGCAGCCAGTGCTCATGCAGAAGGTAA
CGGAGCAGTCGCATCCGGCAGCGCCTCTCACGCGCAGAACGACGGCACGA
AAGCTACTGGCGATTATTCTCATGCAGAAGGTTCCTCCACGGAGGCTTCC
GGACAGGCCGCACACGCCGAAGGGACTGGAACTGTCGCAGCAAATCGCTC
TCAGCATGTAGAGGGTGAGTTCAACGTTCAGGACCCGTCTGGAAATGAGC
CTTCCGGCCGTGGTACTTATCAGCATATCGTTGGCAATGGAACTTCCAAT
TCGAACCGCTCCAATGCTCACACAATGGACTGGAACGGCAACGCATGGTA
TGCCGGAGACGTCTACGTCGGCTCTACCAGCGGAACCGGCATGGACAACG
GCTCGAAGAAGCTCGCCACGGAAGACTTTGTTACCACTGATTACCTCAAG
AAGACTGGCGATTCTTCCAAGACAACTGCGACTTTCGAACAGGCAGCAGC
ACGCGAAAATGTTGCTTCTGGCGAGAAGCTTTCTGTCCTTTTTGGGAAAA
TCGCAAAATGGTTCTCTGATTTGAAGCCGGTCGCATTCAGCGGAAAGTCT
TCTGACCTTGATAACGACGCAAAATTCCAGACTGAAAATGACCTCAACAC
GGCTCTCGCAGCGAAGCAGGACAACCTCATCTCGTCCGGCGCTTCTGTCG
GGAACCTGGTCAAGGTCAAGGCGGTGGATGCCAATGGCAAGCCAACGGCA
TGGGAGATTGCGGAAGCTGGGACGGACTATGCGCCTGCTGTCATGTTCGT
AGAGGTGACTGGAAGCTCTGGCGACTACGAAACTATCGTATATACACAGC
AGATATGGATGGTTGGCCGATTCAAGCGGTCTGTTTTTATGTACAGTGAT
GAGGACAGCATGTTCTACCCGCTGATCGCAAGCACACAGGAACAGGCTTG
CTTCGGAGGACTTGATGCATACGGAAATGCGGTCCGGTATATTGTCAATT
CAGATCGGACAGTTGAAAAGCACCTGACGCCGATCGGCGGCAAGACCTAC
CCCGTAATACTCACGGTGGCGGGGTGGAACGCATCGACGAAGCAGCAGGC
AGTGAGCTTTGCGGCGGCCAGCTCGACAGAGACAGACCATCTGCTCATCC
CGACGCCGAAGCTGAGTGACCTGACGGCGTACAACGATGCCGGGGTCCTC
TGCATCGGGGAGGATGGAACGGCGCAGACACTGACGTTCCAGTGCGAGAC
GGTGCCGACGGCGGAAATCACGGTGTATGTGACGGTACAGAGCGTGAACT
ATCAGGGGGACGCGTCATGATCTATAACAGACCAAGGCCGAACACAAGAG
GCATTCCGGACCGTTACCTTTGACGAACCACCAACAGGAGAACTATTAAC
ATGGCTGCAGGCTAATGCTGTGCAGCTGTGAATGGGAGGAAACATGGAGC
CTCATTATTGCGAATACGCCTACCGCAAAAACGGCGACGTGAGCTTGCAT
TGCCGGCATATGACGGAAAAAGGTGAGAGGCACGACTGGTGCGCACATCA
ATATTTGTGCGCGAGGACAAAAAAGTGGGAAGTTTCCGATGGAGAAGCCC
ACTGCAAGATTAAAACCTAGCATACAATTAACTGAACCATACAACCGGAA
GGAGTCGTGAAAGTATGGAAAAGATCGTTATTACGAAGGAAAAACTCATG
CAGATGCCGGACTATGTTCCGCTGCTTGAGAAGATGCAGTTCGTCAAAGA
GGCGGCGGATCTTTGCTTCGACCGCGTGGAGCTGAAGATCGACGGTGGAC
TGGACAGTATGCCGATGCCGCCGCTTTACAAGGAAAACACAGCAATCAAG
AGTCGTGTGCTCATGGCGGCATATGCGAAGCTCTACTTGGGGGAGGCATT
CGAGTCCGAGAAGAATCCTTGGATTATGTCAACTCCGGATTTCGACCGCT
TTGCCGCGAGCCACATCATGAACCAGATTGAGCGCCTGAAGCGCTATGAC
GGCGAGGTTCGGGATAAGGCATTTGACGTGGTTGCGGATATGCGTGATCT
TGAAAAGCGGCTGAATACCGAGATCTACGGTCTCACGCAGGTCATGAATG
AGCCAGTTACGCGCATCATCATGGCGCTGCAGCAGCAAACCACGCCAGAG
GCCGTCAGTGGCGCTCTGAACGAACTGAAGGATGCACAGAAGGCATTTGC
CGACTACATGGAAACTCGCAAGAATCAGCCGGAGGGAGCCTGATATGGCA
GTATCGGTAAACTCGGACACTTATCCCTATAGCCGCGTCAGTCCGGGTTT
CAACAGGCTTCGCGGCACAGAGGAAATCCCCATCAAAATTTTAAAATATC
TGATGGACCTTCCACTACCGGGGTACATGCCGGTAGATGACAACGACCGC
GCCCGCGTGCGGCTGATGAAGTATCTGTGGTACGATGGAGCAAGACCGTT
GGCGAATCCACTGCCGACGCCGGCCGAAAAGTTGTCCATGCTGTTTGACG
GGGACAACCCCGTGCTTAACACGAAGGAAGAGAAGGAACGGCATCCGAAG
GGATATCGCATCTATCCGCAGAGAGTCTGGGGACAGAGCGATACAGAGGC
GGACACGATACTGAAACTCTACATGGGCCGCACGATTGCAAAAGATAATT
TCCATACGGTCCTCGGCCTGCAATTTGAGATCCTTGTGAATGTCAACATG
GAGAATACCACGCGGACGGACGCCTATTCCAAAGCATACAACATTGAGCA
GTGCATCATTGAGGCCCTGCACGGCGTAAACATTACAGGCATCGGCGTTA
TCGACTTTGACCGGTATGCTCATGCGGATAATGGCAGTAAGAGTGGCTTC
GACTACGGCAACCATGTTCTTCGTTTGCCGCACATGAGCGTGGAATGGTG
CGACTCGGAAATGGATTTGCCGCAAGAATAACAAAAAATAATATTTGACC
CGCGCCGAATTGGCGGCGCGGAAGAGCTAGTGGAGCTGTGAACGCAGAGA
TACTGCGTTTGCAGCTCTTTCTATTTTCAAACGAGGAAGTCAGAAAGGCA
AGGAAATAAAAATGCAAGACCTTTCTCCTGAAATGGCAAAGGCCATTCGG
CGATTTGAACCAATCGAGACCGAAGGCTTGACCCTATATCCAATCTGCGT
CAAGGAAATCAACGAATTCACAATGGCAAGGCCAGCCATCGAGTTTATGC
AGCAGAGTCTCCCTGTGGCGCTGCTGTCTAAGCCTCTTTTGCAGGCGTAC
TACCAGATAGAGCTTGACGCGGCAGCAAACGGACAGCCCGGAAGCGGGCT
TTTCTACAAGAGCATCCTGTTTCTTCTGCTTGCGCTGCGGGCAGGGGAAG
GCTTAACGGCCGAAAAACGGATGGAGCTTGTGGAGCTTGAACCGAATGAG
AAAGACCCAATGCGTCTGAAAAGCGTGCTTGTCTTCGCAGGCAGGGAAGT
CAAAAGAATCACCCCTATGCAGTTTCAGCGTCTGCGGCCAATTTTGGCAG
CCCAGAACGGCATTGATCTGGTATCTGAGAATGCCAACCCTGAGTTGGTG
CAGGCGGAACGAGACCTTGCGGAGATGAATGCACCCAAACTGATCTACGA
CGTGAAAGCACTGAAAGCGACAATCGCGACGGTCTCCGGCGCAGACGAGT
CGGAAATGGAAAACTGGCCGATCTTGAAGCTGATGTGCAGACGTGATGCA
GTGCAGCGGCTCGTTGGGTATATCACATGCAGTTTTGCAGAGTCGCAGGG
CGGGAAATGGAAGCATGGAAACCCGTACCCGAGTCCTCTGTATGACCGTG
AGATCGACTACTGCGGCGGATTGATTGATATGTCAACGTTCGCTGGAGGA
GCTGGTATGCGGGCTGTCCAGAATGCAGGAAACAAGACCACATAACACAC
AAACATCTTTTTGAAACACACAAAGGAGTGACAAAAGAATGATTCGTTTT
ACTGACTCCCGCCTTTACGCGAAGGGCATCGGCGAAGCAATCTGTACGGA
CAAGACTACCGGCCAGATCCTTTACTTCTCCAACAAGTTCCAGACCGGTA
ACGTGACGCCGAGCGTCACCATCGGCGAAATCCGCGCTGGCCTTGGCAAC
GCTATCGCAACCACGCTTCCTTCCGACGCTTCTGTCAACGTCGAGTTCAC
TGCTGCCGACTTCAACCTCTGGGCGAAGGCAGCGCAGATGGGCGCAATGC
TGCAGCACAACGCGCCGGTCATGGTGTGCCAGACTATCACGGCTACAACT
GCTTCACTGTCCATCGATCTCAAGGAAGGCACGCCGGTCGCGCAGAAGGG
CTTCTCCAAGATCTTCTGCTATGTCCAGGAAGTCGGTGCTGCATCCCCGG
TCGCAACCGGCGGTGTTGCCTATGACATCAACCCGACTGACGGCGCAGTC
TCCGGTTTCACCGCGACTACGGGTAAGACTTACAAGGTCTTCTACTTCGT
CAACAAGGCAACTGCGCAGATTGCCACCATCACCACGGCTATGGACCCGA
AGGTCGTTCACTTCATTGCGACTGTGGCGGTCTTCTCCACGTCTGCTGGT
TCCTCTCAGAACGAGGGCACTCGCGTTGGCACGCTGTACATCATCATCCC
GTCCCTGAAGTTTGGCGCAAACGGCGGCATTACCGGCGACCAGACCAGCA
ACGACACCACGTCTCTGTCTGGTCAGGCTATCGCTTATGACCCGGACGTC
ATCACCGATGGCTGCGACGAATGCACCGGCGCGGGCAGTGACCTTGCGTA
CTACATCTACCAGCCGTGCGCTTCTGGTGAGGAAGAGATCGAGGGCGTTG
TTGCCAGCATCGGTGGCATTTCTCTCCCGGTTTCCACCACCTATCAGATG
CAGCCCCGTATCGCCATGAAGAATGGCGAGCTGGTCAAGGGCGACGCGAA
CACCTTCACCTACTCTGCGACTGGCGCTCCCGATGGCACGACCGTTGGTG
CAAACACTGGCCTGATTACCGCCGGTGCTACTGCCGGTGACTTCACGGTT
GAGGTCAGCTATACCGCAGGCGAATCCACGTTCAAGGACACCTGCGAGGT
CGAGGTCACTTCGACCTAAACAACCTGCTACTCGGAGGGGAGAAATCCCC
TCCGGGAAATGCGCAAACCGATCAATATTCAGTGCAAGCGAGATGTTGGT
AGGCTTGCGCATTTTTCGCATTCAGGAGGCAGACATGTCGATTGAAGATT
TCGTGATTAAATTCAATGCCGCGCTAGACCAGTCCATTCACAGAGCGATG
GAAGGTCCTGTGACGGACAGCGTGAAAGCGGCCATTGTTGAAGCCGTTCA
GACAGAAGTCTACGACTCCTATGAGCGCGGAGATTATCTTCCATACATAC
GCCGAGACGAGGTAGGGAAGAGTGGTGGCCTTCAGGACTGGAACGTTATG
GAGTCGAAGTATGACCCGTCGACCATGACGTTGGAAGTTCAGGACATGAG
CCGTGACGACGATACCGGACGTTTGATTGCGCCGGTCGTAGAAAGCGGCA
AGGGATATCAGTGGAAAAAATCGACGATTTATAAGACGAAGCAGCCTCGC
CCGTTCCACAAAGAGGCGCAGAGCATGGTAATGCGTGAGGGCATATTCTC
TGACGCTCTCCGGTATCAGCTCAAAAGAGACGGATTCGACCCTAAGTTAT
AGGAGGAAGATTGAATGGCAGATTTTGAAAAGGTTCAACTTCAGGTAGAG
GTTATCCGCACGCAGCTCGATTCGCTAGTGAAGGACGTAAATGGCCTGAA
GGATCAGAAACTGAAACTCACTGTTGATTCCTCCGGACTGGAAGCAATCA
ATCGATTCAATACCTCTGTGCAGGCTATTACGCAGAACATCGATGGCCTG
AGCGGAAAGTTTACAAAGGTTTGGGCTGGTGCAGCGGACGGAGCACCGAC
CAGAACGATTGAAACCGTAAATGAAGGGCTGGGCCGGACTACTGAGATTA
TTCAGACTCTGGACGAAGAAACGCAACAGTACACGACAGTCCAGACAAAG
GCAACTACCAACTACGATGCGATGGCAAAAGCGGCGCAGAAAGCCGCAGA
TCAAAATCAAAAAGCAGCAGGTCAGGCGAGAGCGTACCTACTCACAGAAG
AACAGGCAGCGCAGAAGGCGGCATCGGTCTATAATCCAACGCCGATGCAG
CAGCGAATAGAGGCTCTGACCGGTGTTAGCAACGCTACCAAGAGCGCGGC
AGAAAGCGCAAAGGTCTTTGAGCAGGCATGGGCTGATGCTTCTGGAAAGT
CTACCGCTGCCGCCCAAAAGCAGGCGCAAGATGTCGAAAACGCAGCTTCC
AAGGTCGATACGCTCCGAAAAGGATTCGCCGACCTCGGCTTGCAGATGAA
ATCCGCAGCGGAGAAATACCCTGCGGGCACTTTTGATACCATTCAATCAG
ATGCGAAACAGGCAAGCGCTGCACTTGAAACACTGTATAACAGTTGGAAG
AGCGGAACCATCAGCGACAAAGAGTTCGTCGACGGCGTAAAGGACGCTTC
CGGTTCGCTGAAAAACCTTCGTGCGAACTACGCGCAAACCCGTAACGAGA
CGGATAAACTCGCAAACTCCACCAATGTCCTTGGTGACACGTTCAGCCAC
ATTGTCGGCAAAATCACCGTCTGGCAGGTTGTCAATGCTGCGGTAGCAAC
GGTAAAACGGTCTTTCGTCGAAGCGATTCGGACGATGAAGCAGGTCGATA
CCGAGATGACGGCCATCCAGAAGGTCACGGGCAACACTGCCGCCGAAATG
GAGAAACTGGGCAATACAGCCTATGAAGCTGCATCCAAGTACGGCGTTGC
GGTCACGGACTATCTGGAATCCGTCGGCACATTCGCAAAGGCTGGCTATA
AAGAAATGTCAGAAGACATGGCAGAGCTGGCAACGAAGACACAGCTCGTT
GGTGACGTGACCTCTGATATTGCGAACCAGTTCATTCTTTCGGCCGATGC
GGCGTACAAGATGAAGGGCAATGTTGAAGAACTCAACGATGTTCTCGACA
AAGCCAACGAGATTGAAAACAACTATGCCACTTCCATTCAGAAGATGGCA
GAAGGCTTCCCGATTGTTGCGAACGTTGCATCGATGGCGAATATGTCCAT
TGATGAACTCATGGCAGCACTCGGCACGATCACAGCAGTTACCCAGGAGT
CCGGCACAAAGGCTGCGACGGCTCTTCGCGCACTGATTCTGAACATCATC
GGCGACACCGAGACGGAAATCGAAGACGGTGTTTCTTGGACAAAGGATGA
GATAAACAGCCTCAATGACGCCCTCTGGATTTATGCAGAGGATGCGATGA
AGGCTGCGCAGGCGTCCGGTAAACTCGTAGACCCCATGCAGGCAATCGCA
AGCCTTTCCAAAGCATATAAGGACGGCCTTCTGAGCCAAGCAGAATTGGC
AAGTCTGGAATCCAACCTTGGTGGCAAGCTCCGTACAAACCAGCTCGACG
CGCTCATCAAGAACTATGATATGTACGCGGAAATGCTGGAAAAGGTAGCA
AACTCCGCTGGCAGTGCCGACAAGGAAGTCAGCATTATGCTGAATTCTTG
GGAAAGCAAAACGAATATACTCAAGAACAAATGGACCGAGTTCATCAGCC
ATTTGACGGATACCGACTTGATAAAAGGTGCTCTTGATGGGCTGATTAAG
TTTGTTGAAGCACTTGATAGCGGATTCGGAAAGTTCATGGCTACGGTAGC
TGGGGTGGCAGCGGCATTCACTGTCCTGTACAAGGCCATGGTCGCCGTCG
AAAAGGCAGGTAAGGCCATTTCAGCATTGGAAGGCTTGAAAAACTCTGGG
AAGTTTGCTTCAGGAGTCCTCACACTTTTTAGCGGCCCAACACTTGGAAC
GATTGTTGCCATTGGCGCGGCAATCGGCGTTGTAGTCGCAGCGCTGAAGG
CAGTTTATGACTATTCTGAGTCTCAGAAATACGAAAACCTAATTGAGTCG
TTCCATGACCTGTCGGATCAGGTAAAAGAAACATCCGACAACCTGGCTGA
CGCGAAGAAAAAGCTTGATGAGCTGAACCAGACTCCTTATGTGGAGCGTA
GCGAAGAGTGGCGCAAAGAAAAGGACGAGCTCGAACAAACTATCCAAGCA
TATGAATACCTGCTGGAACTCCGCAAAAAGGAAAAGGCAGAAGCGGCAGA
AAAGGCTTTCAACGCAAAGGTAACTACCTCGGTGAAAGTCAGCGGGCTCA
TGCAGGATGTCCCTGGCTCATACTCTACGGCATCTGGTATCGGCCTTTCG
CCAGAGCAAGCAAAAGCGGCCACAACTGAGTATAAGGACGAAGAAGAGGC
TGTTTATGCGTTAAGCCGAGCTTTCGAAAGTCTGTTCGACAATTCACGCC
GTAAAACGATAGCCGAGTACATTGAATCCGGAAACACCGAAAAAGCGCTT
TCGGAGATGAAGGCTGCTCTTGGAGACTTGGGCATTACCTTCAAGTCGGT
CAAGGTTTCTGCAAGCGAGTTCGCCGAGTCTCAGGCAACCGGCATGGACC
AGGTCACACAGTACATTTCCCAAGCGAAAACGTCTGGCACTCAGATGAGC
CAGACCATGAAAGAACAATATCAGGCTTTCATTGATGCAGACGACGGTAG
ATACAAATATCTCAAGGGGATAAAAGACCTGACTGTTGAGCAGCAGCACT
ACGTCGATTCGTTTGAATCAATGGTCGCAGCTTTCGTGTCTCTCAAAGAA
TATGATAATCCTGCGGAGATTGTCGTCACTATCGGTAATGCCTTGGGAGT
CTCCGCAGCAGAAGCACTGAGGTTTGCACAACACATCGGGCTGGTAAACC
CGAATATCCGTGAGATGAGCAATGAAGTGGAGACCGCCACAGACGGCACG
CTCAAGCTCAAAACAGCGGAGACCGGCGCTGCGGACGGCGCGGACAAACT
TGCAGATTCTCTCGAAGAAGTTGAGGTCGCTACCTACAACGAAAACACCG
CCGCTGCAAAACTTACGAAGTCCCTGTTCGACGCAAACGGAAAATTGACC
GAGCACGCGAAAAAGGCGCTCACCACAAATACGGCCCTTGCAGATCTGGC
GAAAAAAGAGCTGGAACTGCAAAATGCGGCTGCGACGGCAAACTATAATA
ACCTGATTGCCCAGATTCAGGCGGTCGGTTCTTCTGCAATCATTACGTCT
CAGCAGCTTCAACAGATGATCGGCTTGATTCCGGGACTGACCACAAATAC
ATGGTCGGCTGAGAATCAGGAGTTCAATATGCGCCGCCTGTTTAACCAGC
AGACGGGGAAGAACTGGAAGAAGGACGCAGAGGACTATGCGCAATGGTCT
TCTCAATATCTGCTGAACAAGTCTTCCGAGTATTACAAAAAGCAGCAAGA
AGAATACAAGAAGCAGATGGAGGAGCTTTCAAAGTACACTTCCGACTATA
CCGGGACTTCGACCGGTGGTGGCGGTGGCAGTTCTTCCGATGCGAACCTT
GAATCGCACAAACAGAAAGTCGAACTTCTGAAATCTGAGCTGACTCTGCT
GGAAAAGCAGAACGCCAGCGAAGACACACAGAAGGATAAAATGCGGCAGA
TCCAGCAGGCGCTTCATGCGCAGGCACAGTATCTGCGGTCCATCGGCGGC
AGTCAAGCGGATATCAACGCGCTTTCTGCCGAATGGTGGGAGTGGCAAGA
GAAAATCAATGGAACGCTTAAAAGTACAGATGAGCTTTTGAGCGAACTGC
AGGACGTCATGTCTGACAAACTCTCCGACCTCTCTGACCAGCGGCAAGAT
GAACTGGATGCCATCGACGCGCAAATCGATGCACTCAAACAGCAGAAGGA
CACCCGCGACGAGCAGTTGGACCTCGAAGAAAAAATCCTCGCCGTCCAGC
AGGCACAGGCCAAGCTTGCCAATGCGCAGAATGAGCGCACCATCCGGCAG
TACAACGCTCGCACCGGTCAGTGGGAGTGGGTGGCGGACCAGAAGGAAGT
CGATGACGCGCAGGAAGCGTTGGATGATGCCAAGAAGGATCTCGAAGACT
TCAAGGCAAACATGGCCTACGAAGCCGCGCTGGCCGAGCTGGAAGCAAAA
AAGGATGCCATAAATGCGCAGTACGATGCGCTCGAAAAGAGCTACAACAA
CTTTCTGAAATCTCTGAAAGAGAAGACACGCGGAATCGGCGAGATCTTGC
AGGATATCTGGAAGAACGCCACGCCGGAGCTCAAGAAGATCATTCAGGAA
AACGCAGAGCTTTTCAAACAGTTCGGCTTTGACGTCTCTGAGCTTTCCGA
TGCGGTCAAGGAGACAGCAAAGAAGCTTTATGGCATCTCTTCCAGTGGCG
GTAAGTACGAGATTGGCAGCGAAAAGGGCCTAGACTTTATCTACAATAAA
CCGGCTGGATCTGAAATGATCGGCGGAGACGGTTCTAAATGGACAAAGAA
TGCCGATGGGACGGTCACTATTGTAGACAAGGATGGCGTTTCTTACACGG
TCAATCCCAACCAAGCCACCGGTGATACCACGGGTGACACCACGAGCGGC
GGACAGCGGTATTCCGGTGTCGTTTACGGAGAACCTGACGATGGACAGGG
AGAACGCTATAAGATCTCCAGCGCGAGCGGCCTTGACTTCCTGAACAATA
AACCGGCTGGCGCGTCCATGACCGGTGGAGATAAGTCTTACTGGGTCAAA
AACGCAGATGGTACAACTTCCATTACGGACCGGTACGGTCGTCACTACAC
GGTTTATGACCAGGGCGGTATCCTACACGGCATGGGCGGCATCAAGGCAA
CTATGCAGGATGAAGGGGTCACGCCGCCCGATGTGACAGAACTGCTCAAG
AAACGGCTCCTGTCACCTGTCAGAGACGCGAACTTTGACCGCAACATGGA
CGCACTGCGGAGCTGCCTGAGTACGAAACACGAGGCTGAAACGGTCTCCA
CGGCTTCCTACGACAACCATAGCATCGGCACTCAGCACAACGGAAACACG
TACCAGTTCGGCAGCGTGACAATCAGCGAACAGCAGGCGAATAACATGAG
CGTCAAGCGCTTTGCAGATCTCGCGCTCGGGCTTGGGAACTTCAGCTAAT
ACGAAACGGAGGACACAGAACATGCTTTATCAGCCGACCAACGTATATCC
CAGCATGACCGGCGCACTCGGAAACGGTGTGGTCGATGCCAACGGGAATC
TCACTGTTAGCTGGCAAGTCAACGGCAATTCGCCGTTGACTGCATTCCAG
ATCGTGATATACGACAACAATCCGACTTCGACGCAGCGGTTTTCAACCGG
AAAGATAACAGATGGTTGTCCGTTCTACGGCGTGGACTATGCGGGGAACG
TGCAATACTTCAGCTATGTGATTCCCGCTGGTCAGCTTTTGAGCGCCGGC
ATCACGAACGGGAATGATTATAAGCTTATCATTACGCAATGGTGGTCGGA
CAGCAACTCAGTTTCGCAGTCCAGCGCAAGCGCGTTTATTACGCGCACTG
CGCCAACGCTCACGATCTCCGCACTTCCGAACCCGGTACCATATCGGATG
TTCACGTTCTACGCTGTTTACACGCAGGCAGAAGGGGACGTTCTGAACTG
GGTCCGTTGGGAAGTCGCACTGAAGAATTCGACGTCATACGACGTCTTGA
AAGATACCGGAAAACTCTATGGGGTCTCGCAGCTTCAGCTTTCTTACGAT
GGATTCTTCACTGGAAGCACATATGCTGTCAGATGTTCTGTGCAAACGGA
AAATGGCGTTGAGGCCACTACAGGCTGGATTGAGTTTGCTGTTGAATATC
AATCTGAGCTGCTGAATGGAACGCTTTCCGCTTGCCAAAGCGGCAAGGGA
AGCGGCGTTAAATTGACGTTCCCGTCCGTTACCAATATTCCGGGTGAGGC
AGATGGAACATACACAGTTTCGGACAGTTACCTCCGCCTTCCGGAAGGAA
GCAGCGTGAAGTGGGAAAAACAAGATGGAGAGCAGATGAACCTTGAAGCT
CCGTTCGACGCGGCGTGGCGTGGCCTTGGAAATGCCAATGGAATGATCCT
CCAAGAAAACGGAGTGGCGGAACGGTTCACCTTTGAACAGATACTTAACC
AGCGTCTGACATATGGCTGCTATGGAGACAAATTCGTCGCAACAAGCGGC
CGTATTTACTACAGCGAAGACGGAACAACTTGGACAGAAGCGAACCCACC
GCAGAACAACGGCCAAGATCTCCTCGGGTGGGGCGAAGTTGCTTATGGCA
GCGGAAAATATGTCGCGATTAAAGCTGGATATTCTGCGACGTCGGAAGAC
GGAATCACGTGGACAGCACACACACTGACCATTACAGTAGAACTCGAACA
GCTCTGTTTTGGCAATAATGTTTTTGCTGCAATCGACGGAAGCAATAAAA
TTGCCGTATCCAGTGATGGCGTGACGTGGGAAGAGGTCACAGTCGGTATT
GACAGTGGCGCTGGTATAAATAGCCTCACCTTTGGTGACGGGAAGTTTAT
GCTTGCCACTTACAATTCGAACACTTCACAGAATGAAGTAACAAGCATTT
TTACGTCAGAAGACGGGAAAACGTGGACGAAAATACACAGTTTTGAAGAG
AGATTTCAATCAAATGCGCTATGCTACGGAAACGGAATATACCTGATGGT
TTCCATATATCCGAACACTGAATTTTTTGTGTCCACGAACGGAACTGATT
GGAGCAACGTCAAGCCGCAGGACTTCTTTCCGAGCATAGGAGAGCACTTT
TATGTGTCTAGTTACTCCGTCTGCTACGGCGGAGATCGCTTCGTAGTTTT
GTATGGAAATGGCTCACAACAAAATTATGCGTTCTACAGCTACGACGCAA
AGAACTGGATGGCAGCAAAACTGGACACCGGATACTCCAACGAAGTGTTC
GATTCCGTTTTTTATGGGAATGGGAAGTTCTTCATTTCATCCGACACCGG
CATCGTCAAAACTGCCGTCAGCGTCAATAAGCCAATAAGCGACAACCTCG
GTATTGAGGTAAGCGCACCGGACCTGAATCCAAGAATTTACGGAGAGCTG
CCGAGCGCGGGGGAATGGCGGTCTGTCACCTACGGAAATGGCATATATGT
GGCGCTGCAGTATAACTCAGACTCTGCGGTTTACTCGACTGACGGGAAAA
CGTGGACTGCAGCTACACTGCCTGTATCTTCGGCATGGGGTTTCGTGATC
TATGCGAACCAAACTTTCTACGCTTTCTCCTATGCGGGTGATATTGCCAC
CAGCAGCGACGGAACAACGTGGACATCGAAGACGAAGATCGGGGCCATAA
CCGATGTATCGTTCATTGACGGTAAGTTTTATGTGTCCAACCTGAACGCG
TGGACCGTTGACGTCTCTTCGGACTTGGAGAACTGGAGCACTGTGTTTAG
TGGAGACTATACGGCACCAGTTCTTGGAAATGAGATCTACGTTTCTATTC
CGCAACATGGAGACGGCGCAGTTGTGTATTCGTATGATGGCAAATCGTGG
GGGCATTCTGCAACTCAGAATATGATCCGCGCCAGCGATATAACATTCGG
CGGAACGCTTTTCGTCGCAGTTGGCTATAGCTCGGACGTCATGGTCAGCT
CTGACGGCTTGAACTGGACGGTTTATAAGAATGTCTTGGGGCGAAGCAGC
GAATCTTATGGGGCACATGTCTTTTATAGTGGCGCACAGTTCATTTGCTG
CACAGGGGAGCACCACATTTTCACCTCCACAGATGGTGAGACTTGGAATG
CAATACCGCTTGGAAATCCATGCTGGGCTGGATGCTATGGTAATGGGAAT
CTGCTTTTAATGCCATATGGCGCAGCAAACGTGTATGGAACTGACTCAAC
GTCGGCTTCGATGCAAATCCATGCGCACGACGGCGTGCTGGCATCGTTGA
GCCTCCCAAGCACGCAGATTCTCAGTGTTTTGCATCTCAACGAAGGACAT
AAAATTGTCGTTTCGACAGATGCGGATGATCTGACGTGGGAACAGCACGA
ATCTAGTGTGCAGTTCGCCAGTAGCAAAGTCTTATATGGCAACGGTCTGT
ATGTTGCCTTTTCGTACAATCAAAGTGCTTACAGCGATGATGGAGTTAAC
TGGAACTCGGGCGGCTATGGCAGCTTTACGCCTTATGAACCGGCATGTTT
TGGTGGTGGAAAATTTGTTGCGCTGTCCTATGTGTCCCCATTTGGAACGC
ACTCTTTTGTTTCCACCGACGTGAAAGCGTGGAAAGATAGCGAGGCCGTT
GCGAATGCACAGCCGATTGACTTGTTCTTTGCAAAAAACCAATTCGTTGG
ACTTTTCGGAATGAATGACGGCGGCATCGTCGTTGCAGTTTCAGAAACCG
GGGAAAGTTGGGAGATTGTATCAGCAATGCCTGCGGCTGACAATGGTTGG
CGAAAGATTGTGTATGGCAATGGCGTATATGTTGTGATTGCACCACAGGC
CACTGCACCAAACGGCGGAGCAATCGCTTATTCAAAAGATTTAATGAATT
GGACAGTCGTTTCAGTTGTTGAACTGACGCCACACTATACCGTCAGTTCA
CCGGTCTTATTTCTATATGATATTTGTTTTTCCGGTGATCGATTTGTAAT
CGTCGGCAACAACGACACACGGATAACGTTGTGCAGCTATGACGGAATCA
CATGGGACGTTTACAGCAATGAGCACTCTGGGCCAAACATCATATTCGCA
CAAGGTTGGTTCCTGTCGGTCTACGCTGGAAGCGCAGGTAAGAGCAAAGA
CGGGATCAACTGGACTGCGTGCGATAGCCCAATCCCGGCATCTTCGTCAG
TCAACCCAACGATGGTGAAACTGGCGTTCGGCGGAAGCTTTGTTTGGGTG
GATAACACCAATGCATATACGTCTTCCGGCTTCGTGAGCAAAACAGAAAT
TCCTCTCGATTTCTCATTTGATTCACTCACTTCTCTGCAGATGGAGGGCT
CGCAGACGTGTGACTATGTATTGGTAAGTCAAAACGAGCTGACCAGCACA
GTGCGGAATAACATCTTGTCAGAACCGAGCTACCACCCGACGGACGTTTC
GGGGCAGTTCTTCGCAGACTTTGACACAGATTTGAATGGCGGAGGATTTG
GAAACACCGGGTTTACCAAATTTGCGATTTATCGCTATCTGGCCGGAAGC
CCGACCCTTACGCATGTCTTTGACACAAGTCCGGAGGACGGTAACGTCGT
GATTGACTGTGGAAGCAAAAACGCAGAGGCATATACGTACTATGCGTTCG
GAATCAATGGCTCGGCGTCCTCGGCTGCTCTTATCAGCAATCAAATCACA
ACCTGTATTTGGAATTGGTCTGTTCTGTCATGCACGAAGGACGCAAACGG
GGTTTTCCACCCGCAAAAGATTTTCTTCTTCGGAAAGAATCTGTCCAGTG
GGGATATCAGCAACAACAACACGCCTCAGATCCTGCAGAACTTCACACAG
TACCCGACGGTCCAGACGGCACCGTTCAACTACAAGAGCGGTACGCTGAC
GAGTTTGATTGGAACGATCTCCGACGGAAAATATTCTGACACTGTAAACC
TGCGGAACGAGATAATGGAGCTGTCAACAACGAGGAATACGCTGTTTCTG
AAGAGCCGGAAGGGTGATCTGCTGAGAATCCGGATAAGTGCTGCTATTGA
GGTCAGCACAATGGACAACTCTCCAACGCAAGCACAAACAGCCAAAATTT
CCTGGGTCGAAGTTGGAGGTACGGATGACGCGAGAATCGTCATCACAAAG
TCTGACGGAGCATGGCCGTACTGATGGGAGGGTGAATTGAGATGGGCATT
AAAATCTTAGAAACAACTGCTAACTCCATCAGTGCGGAATACTACGAAAG
CATTTCGGACGGATCATCGTCAGATGCTGCATACCTGCAATGGGTGCTGA
ATGCAGACGGGGAATCGACCAGAAGTCAAAGGACTTCTGACAAGTCGAAT
AATTATGCCGTCACGTTTACCGGACTGACAGCGAATAAGAGTTATTATCT
GACTGGCACGCTCTATGATGCAAATGGCGGGAAGATCGAAGGAAATGGAA
CTCCTGTTACCACATTGCAGGGGGATAAAACAGTCACGATTTATGCCAAT
GATGGGACCGGCCAATCCGTGAGCAATACGTTCCCGTTTGGCACCACCAT
CACCATCCCGGATTGTCCGTTCTCCGCTCCGCCCGGAAAAACCTTCGCCG
GATATGCTGGCACAGCCAGTGCAACCTCAGCCCAATGGCAGCCGGGGCAG
ACAACAACGGTATATGTAGACCGCGTATTCTACTGCGTCTGGCAGGAGAT
CACTGTACCGACGCACACGATTTCCTACAACGCAAACGGGGGATATGGCG
CACCTTCTTCGCAAACCGTGCGAGAAGACACAAACGTTCAAATCTCAACA
ACGATTCCGAGCCGGCCGGGCTATACCTTCGCAAATTGGGTCGCCGTAGG
TCTTACCAGCGGATACACAATGTCTGTTAGCCCAGGACAGACGTTAGGCA
CCACGCCGGAAGATATTGAGCTGACGGCCGAGTGGTATCAGTATTCGGTC
GACGTGATAGCGGGGGACTACATTGCAAACGTATCCAGGCAGTATCAGGG
CATCCCGTTTATCGATTACAACGGGAACACCCAAACATCTTGCTGGGTGG
ACTGCACGCTGAGTTCACAGTCTGGCTATCAGGTAACGTTTGATGGATGG
TACAACGCCTCTGACGTGAAGGTGTCCTCCGCTCAAAGGTACACGGTTTC
CGGTATTAGCTCGAATTTGGCGTTGACAGCCAAAGCAACGGCCACTGTAC
TTGCCACCTATACCGTTACATATGCACCCGGAGCAAACGGTGTCGGCAGC
ACGCAGACGCAGACAAAAACGGAGGGGACGGCTATCACGCTTCGTGGGGT
TACATTCACGCGTGATGGCTATGTACAGACCGGGTGGAGCCTGACTGACG
GCGGAGCGAAAGCCTATAGTCTTGGAGCCCAATACACGCAGGATGCCAGC
GTGACGCTCTATCCGTATTGGCAGAAGGAAGCTGCAGACGTAACGACGAT
TGACAATCTTCCAGCCGGCACCATCGTCAAAGACACGATAGATGGAGCTG
AGTTTGAGTTCATCGTGGTCAACCAAGGTGTCCCGCAGCAAAGCAGCCTG
TATGACAGCAGCTGCAACGGAACGTGGCTGATGCTGAAGCAGCTCTACAA
TCAACAGGTCTGGAATGGAAGCGGCAGCACAAGCATCTATTCTGGAAGTC
AGATTGCTTCTTATCTGAACGGAGATTTCTACAATCTTCTCAGTGCAAAT
CTTCGGAATGCTCTGCAAACAGCCAGGATTCCATATGCGAGTGGAACATC
AGTTTCAGCAGGGACAAGCGGAGTTGAATCAAAGGTCTTCCTGCTCTCTG
CGCTGGAACTTGGCTTGCGGAACGGACTCAGCGAGAACTTTGGAGAGAAT
AGCTGGGCAGACATTATCCTTGCTTGTCAGACAAAAACGGTTCCTGGCAC
ATGGAACGTCGGCGACAGCTGCAACATGACGATCAACAACACGACCTACG
CAATCGACATCATCGGCAAGAACCACGACGATTATGCCGACGGCTCGGGC
AAGGCTCCGCTGACATTCCAGATGCACACGACCTACGCGACGCAGTATAA
GATGAACGGCGCAGAGAGCAATAGCTGTGGTTGGGTGAACTGTCTGGTGC
GAACGTACAATGCATTCCCGAAGCTGAGACAGGTGATGCCGGCAGAGGTC
GTGGCTGCGATGAAAGCCGTGACGAAGAAAACCTCGGCAGGCAACGCCAG
CTCGGCCATCGACACGACGGAGGACACGCTGTTCCTGTTGTCGGAAATCG
AGGTACAGGGCACACGGACATTCTCCTATCCAGGCGAGGGCACGCAGTAC
GAGTATTACCAGACGGCCGCGAACCGGAAGAAAAACCGCGCATGGTATTT
GCGCTCGCCGAGACTCAACAGCACCACCTGCTTTGACAGAACTGGATGGA
GCGGTGAAGCGGACTGGAGCGTCGCGTCCGAGGTGGACGGCATCACAGCG
GCATGGTG
>metaspades_NG-14651_916_1_T120_lib231444_5693_NODE_7_length_77275_cov_92.8651
TCCGCTGTGACACGCTGATTATGAATATATGAATAAAGTATATGAAGAAT
TTATTTGACAAGCTTATAGAGTATAGAAAACGGCAAATAACCTATTTTTT
AAGATTATTTGCCGTTAGATAGTTTTCAATCTTTTTTAAAGCCCTTTGGT
GTTTGGCTTTAATCCTTTTCTTTTGTTCTGTATCTTCATTATTCCTACTT
ATATTATGGCGCAAGTCGTTCATCTTTACGTTTAAAGCTGTAATGTTGCC
TGAAGTAATTATATCTAAAAGATAATCGTTGTAAGATTGATCTTTAGTAT
GGGTAAGTAATTTTAAGATGTTGATAACATTCCTATCTACGCCTAATTTC
TCTAAATTTACAAAAGAACAGTCTGTATCTTCTACGATATCATGCAATAC
TCCAACTATTCTTTCAGTATCATTATTTCCCATAAGGGCAACCGCTAAAG
GATGGAGTATAACAGGGTTACCGTCTAAGTCTTTTTGACCCTTATGGAAT
CTGGACGCTATTTCTACTGCTTCATCAAAGCTTATCATATTCTTCTTTTG
TTATTTCCTTTCCGTAACATATACTTTCTCTTATAAAGGCAGAAGTGAAA
TCCCCCAATTTTTCTCTTTTGCCTTTTCTCTTGAAGTTACACATTATAAC
TTCTTTGGTTACAAACAGTCTTATTGCCAATTCTTCAGAATCGTCGTATA
TATACATCTGACCTTTTGTGGGCAACTTCTTCCAAATTTCTAACTCATTC
ATATTTAATGTTTTATCGGTTGTAAAGTTATGAATTTATATTCTATTATA
CAAGTTTTTAACTTTGTTTATCTGAAATGTGAATAATATTCTTCAGAAAA
TCTTTTTAGTCTTTCTATCCTTGGTAGGTCTGTAACTTTGTTTAACAGTC
TTATTTCTTCATAATATTTATGTCCTAATCCTCCTTGCAAATTAGTTTCC
GAACGTATCTTATTCCATAACTCTTCTCCAAGTATTCTTTTTGCATTTGA
TTCTGTTTCTTTGGCATAAATCATTTTGGCTGTATTTACTTGAATCTCAG
CCACAATATTGTTGGGCATAGATAGGTTAATGATATTTCCACTATACCCA
TTGAACATTTCAGCCTTTTGTTCCTTGTGTCTGAGGAATATATCTAAATG
CTTTAAATTGAAAACTACTTCCTCTAACTTGTCTTTATCGACAATAATTG
TACTTCTCAATGCATCTTTGATGTCTGTGATGTCGATATTCTCTGTAATG
AGCTTTCTATACATAGAGGAAAACGATTTATAATTAACAGGTGTTACGAT
TCCTCCTACCTTTTCTGCTATAGTTTCTCCTATTTTCTTAAAATCATCAC
CTCTTTCCCTCGCTTTTCCTATCAATATGGCACAATCTCTAACACTTTTA
TTGTCACGTAACCAGTATGGTAAAGTTTTTCTTCTGCTTGAGGATAGTAC
ACGTAAACAGTTTTTATCTATCCAAGAACCAAGACCACTTGGCAGTGGCT
TGTAACTATTTAAACTTTGTTTGGGGTTATAATACTCTTCATCGCTCATC
ACTATCGGTATAACATAACACATGCAGTTAGGATGCCACCCCACGAAAAC
AAAGTCTTTTGGGTATATTCCCAACAAGTCGTCACAGATGTCGGGTGCAG
GATGGCGTTTGCTCAACTTAATCTCATATCCCAATATGAAATCAAATTGT
TTCCATCTTATCTGCTCTGCCTTTCTGTAAGCCATGTTTATCTCCGTTCG
TGCCAAACGTATAGAAGCATATTGGCAGTCAAGACAGCTTACCGCTTTTC
CATATTTCTCCGCATAGTCTGCTTTCATTGAGGGATAGTCTGAGAGATAT
TTGCTTATTCTCTTACTGAGGACTACAGCAGACTGTCCTCTATCTATTGC
AGTTGAAATGGTTTGCTCAATTTCTTTCTTCAATGCCTGTGACTGTACCC
AGAGTTTTTGAGAGAGATTCATCCCTCTATCTACTCTTTGTTGGAATGCT
TTAAGCGCATCTGTATTAGGCTGAAAATATCTCTGATACTTATCACCTCC
CTTCTCAAAATCATAAGCACGAAGCACCTTTCTTGCAAGTAGGTCTTGCA
TGATGTTACTTTCTTTCCACTCCTTGGTTGTTCCAGAATAGATGAGGTTA
TTCATCTGTCCTGCATAATCAGACATCAGATTTTTGACTGTTTGATTTAA
TTCAGGATAATCTCTGAAAAGAAATTCAACAGAGCCATCGTAATTAGTAC
CATCTACAGCAATAGCTATTTGGTTTGCAATTCTATCATAAATGCTCTGA
ACCTGCGACATATACTTGATTAGTCGTATGTTCAGAGCATCGTATGCTTT
CTTCTGATTTGGTATCTTGGGCTTCATTTATTTTGGTTTAAAATGGTCGT
TTACACATACCCTTTGGTATAATACTGCGTATTTCTCAAAAGGACATGTA
GCAAGTGTAGGCTGTCCAGTTACACTTTTATTACGTGGATTGGAAACATG
AGCACATATATAACAGAATTTGTCGGTCTTTTTTTGTATAGCGACTGTTT
TCTTTTTAGGCATAAGAGAAATTTTTACATTGTCTGTTCGCCAATATTGA
ATGCTTCTTGTTGTGCCAATGCTGATGCTGCTTGGTCTTTCCTAATCTCC
TCTAACGTGGACATCGGGTTCTTAGACTGACCGAGCTTTACGATTGATTC
TAACTGACTTTCGACTGGCAGTCCTCCGTTGGCTTTCATTCTTACATTAA
TTGAATTATTCTCGTCTTCTGGAATATATGGAGTGATAATGTGTTTGCAT
GTTATATTATCAATCTCATTAGCCCATGATTGATTCATCTGTTTCAAGAA
AGCTTTAATGACATTGAATTCTCGTTCAAAACATTCTTTCCATGCTCCAG
ATTCTTCTATGATTCTAAGTCTTGCTTCCGTGAACAATGTTTGTCTTGCA
TCATAGCCTATATTGCCGAGCCCTTTCATATTGTCGAAAGAGATATCCGG
CATCTGAGAAAGCATCCAATATAATTTCAAAAGTGTATTGGTCTGATTAA
TAACAGCATCTTGGGATTGATTCCATGAGACATAAGAAATATCACCATCA
CTTTCTACGCGCCATATACGGCTGCTTTCTCCCTTCTTCTCTTTTCCTTT
GATTCCTCCCTTCACTTTTACTATAGGGGCTGAATTGTAAGATATGACAT
TACCATTACGAGAGAGACTATATTCCAATTCATGTCGTATACCACCAAGT
CCGTCATAGACAGGAAATGGGCGCCATAGATAAACACCTGGAATCTTGTT
GATTATTATCTGCTCTCCGCTTTCTATAGTTCCATCTTCCATAACTTGTG
CAGTTTTTTCCTCCCATGTGTTTCCTTGATTATCTTTTTCCCATACAAAA
TGTCGGTCTTCTGTATAGGTTTCAAAGATTGTGATTGTCTTGGTTTTTGA
TACCACTTTATCATATTCAAATGACATAGCTATCATATCATCAAGCTCAT
TTATGATAGGATACAATCTCACTCTATCCATAGGAGAGAAAGTTTTGCAC
TTTAGCTTATATCTGCATGGGAAACCGTATATGGTATTTTCTCTCTTGAC
TGTATACCATATAGTGAACATCTCACAAGCAGCATAATAAGCGATTCCAC
GTTTAAAGTTCATGGTATCAATATGTGCATTTTCGTAAATCTTTTCTATT
GCGCCTATAATAGCTGTTTGAGTGTCATTTGAAGGCTTGTTGTATTCACG
TTTTACAGGTATGGCAAATGTAAATTGATTAAAACGGCTTGCAAGTAATT
TATCCAAACCGATAGCAATACGTGAAGACTTCTCTCCATTCTCTTTATCT
TTCAAACTCAATGTGTCTGTTAGAACTTCATGGTTAGAAGTCTCATAAGT
TTTAAGCAAAACACTCCATAAGGGAACACATATTGTCCTCTTCTTCAGTT
CGTTAATTTTCTGGTCTATAGTATTTGCACTACCAATAATTTCCTTTATA
TCCATATTTGCGGCTTTTTTGCAAATATACTAAAAGTATTTGTTATTCAA
GCACTTTTGGTAAACAAATACTTTCAAATTGTTTATTACGAGCATTTACT
ATATTGTTCCGTGTCGGGTCTCGAACCCGATGTGCGCCTGTCGCTCACGG
ATGAATTCCTTCAACAAGTGAAGAGACTTATTGCTGTAGACCTTGATGTA
ATGGCGTATAGCTTACCACTCTTGCCCTTCATTAGTAGACCATTGAGACC
GTTAATGCCTTTTGAGTAGCCTATTTTTTCGTACCACTCTGGGATGGCGG
TACTACTGATAGCGTCCGTTACGTCAATTGCAGCACCTGTCTTGACAAGT
TCTTTGAGTTGTCTTGTTGTATACTTCTTCATAGCTGTTTATTTTTATTG
TTATTAACCTCAAATCCGCAACCTATAGGGTTTAGTGGGATTTTGCTTGC
AAAGCGACAAAATTCATTTTATTGTACATATTTCTTGCACAACAGAAATG
TCGCAGACACAAAATCCCCTTACCCCATAAAGCGACTTGAGGTAATACGC
TGGTTTAACCAGAAAAGCATGGTCTTTAACCAAAGTCTGTCTTGAACAGG
TTGGCATAAGCATTGTTGTCTGAGTAAATGTTCAATACATGCCTACGTGA
TGTCTTAATCCATTTCGCAGGAACAGAGATGAACTTGAAAACAAAGGTCT
TGATTCTGCTGGTGGCACGCAATCCAAATTCATGGGTTTTCAATCTCTGC
ATAATAGCTTTGTAGAAGTTTCTGATGAGAGCTGTCATAAGCAGGAATAC
AGTATTCTGTGCCATGAACGATTTTGGCAATCGATTCCAGCCAAAGTCAT
TGTTCATGTCATCGAAGATGCGTTCCTTGCCACCACGAAGATTGTAGAAT
TCCACGATGTCTCTTGCACTCGACTTGTAATCGTTAGTCAGTATACATCT
GTAGGTATATTCGCCTTCCCAAATGTCAAGGTCTCCATCTATTCGCCTTT
GTCTCTGTATGACAAGACGATACGGTTTTCCTTTCCATTTCTCAACAAGG
ATAGAATTCAACTCAAACTCAATACCGTTGATTTCAACAGTTTTCCATCC
AGTTAAGGCAAACATGGAATCGTAGAAAGAAGAGCATCTGTTGGCACGAA
TATAAAAATGCCTGCAATGAGCCTCTACCATATCTACGATTTCCTCCGAA
CATGAGCCGCAATCCATGCGGGCACGAGAAATATATATTTCCGAAGCCTC
CAATCGCTTGAAGATTCTTTCCAAAGTTTCTTTTTGGTTGAAGCGTACGT
TTGTGTTGCCGTCTCTATTTTCAATACCAACAATCATGTCGTTAATGACA
GCTACGCCTGGACTATAGCCCAAGAACTTCTTGTAGGTTGGTTTTGCATC
ATACTTCTCTGTTTCAATGAACTGATGGTCAAAGTCAAAATCATACTCTT
GACCGGATTTCAATTGACCAGTAGCAAGCAGGGCATTGACCAGTAAGCAG
TTCATCTTGTCTGCAGTATTGAAATCATAGGATTTGCCAGAAGCAGACTT
ATAGGTGATGCTCTTAAAAGTCAGTTCTTCGATAGCACGTAATATGGTGT
CTGCGCTGCAAGTGCGAAGAGTTGGATGAAGAGACAAATGTTTCATCAGG
TGAGTTGTAACATCCTCAATACATGAGCCACCACAAAGATATACGCACAT
CAGAGAGCGTAGAATCTCGCTATATTGATAACCAAACATAGTGCATCTCA
ATCCCAAGGTGGAATCTATGGTTTGAGCTAAAAGAGCATCAAATTGCTCC
ATAATCGAAAAAATTCCCCCAAAAGGAGTGAGTTTCTCTGATTTAATTTG
TATCTTTGCCATGTCATATTAGAGTTTTGCTTGTCTTCTTTTCGCAACAC
TAAGGTAAGTGAAAATTCTGACATGGCAAAATCCTGGGCAACTTTTTGTT
GCTCAGGCACTTATAAATAATGTTAAACTATAGTGTTGCGGAATTAAGGA
TTAATATTATAGCGTCCGTTTTTTCGCATTGAAGATAATTTTTGTTGACA
TTCCTTTTTTGTAGGAGCTGCGCATATTATACCTATTTCATCGAACGCTC
CCCAATTCCAAGGAGCGGGACGTTTTTTATAGATTACCTTCTTCATAATC
GTATAGTGTTAATGGTTATTGATGTTTGGCGAAGCCTTGGGAGGCAGGCA
AGTTTGCCCATTCTTCAAATGCATTGTAGTAGCCTGTTCTGATGAACAGC
ATATCTCCACTACCATCACCCCACCAATCATTACAATGTGAAATGTATCT
GCCTATCTGATTGTGATTTGTTGGGCATAGCTTCTTATACATAGAACGGA
ACATAGAAGATACCTTTCTTCCGCTGAAATGTCCAGCCCTCTTAGCGTCA
TTGGTGCAGTAACCATACATTGCAACAGTTTCCACTTTCTCGTTATCATC
AAGAAACTCCCAATCGCTATCGCCCCATGGACCGTAGTTGATGGTGTCTT
TGAGTAGCTGCTGTTCGTCTGATGTGAGAACTGAAACGATTTTCTGTATT
TGATTAATTGTAGCTTTCATAATCGTTTTAATGTTTTGATGTGTAAAACA
TATAAGGCGTTATAAAGAAACTTGCTTATAACGCCTTATATGGAGCAATT
AGGGCTTTAGTCTGTAGTGAATGTAAAGCCTGGAAGTTGTATGTAATGTT
TTAGCGCAAACTTTGCGTTAGGTGTGAGTTGTCGCTGCCATGCTTTGTTT
TTAGGAGACCATTTGAAAGCATTTCCCTTCAACATAGACCTTGTCTCACT
ATTTGGTATCTCATCGAAATATATACGTATACGCTCATCTGAATTACATA
TAACAACTTTACCACCGTCAAACTTATATTCTTTGTCTTCTGTGGTTGCC
ATAACTGTATGGCGCTTGATAGCCTGCTCTGTGTCTTTAATTTTAGCAAG
ATTATTTGAGAGTTGATATGTTTGAAAACCTTTCTTCATGAATGAATACG
GAGGTTCTGCCATTAACCCGTTTATTGAACTCTCGGACAATCCGAGAGCT
TCGAGTTCTTCACGCTGCTCTTCGTCTGATAATTTGCCATTTCTGACGAT
CTTGTTCACTGCTTTCATTTTCTCCTGCAGTTCAGTAAGCGTGTCGAGCT
TGCTCTGCAAACGCTCAACTTCCTCCCAACCTACCAAACGCTGTTGGCGG
TTTATACGCTTCACAACCTTCTCTTTCCAAGTCTCAAAACGCTCACGTGC
AGATTGCTCGTAATCATTCATCTTCTGATGTCTGCGGTTGTTGAAATTAC
CTGCTCCAGTTACCATTACTGAAAATGTGCGACTCAAAGCATGAAGCCAT
TCGCTATACTTAGAGATATAACGTTTCTCGTACTCGTTTTGCAGTTCTTC
GGGGATTTGTGCTAAGAAAGAGTTCAAACCGCTCTCGCACTCTTGTAAAA
GACTTGCGCCCATACGTTCTGGGTCCATACTTATACCTTGTCCTGCTCTA
TTAGCGAGTTCTTTAATTTCTAAAACTGACTGTCTCATATGATTAAATGT
TAGATTGGATAATATTGAACTTTATATTTCTATTCGGGTTGTGACCTTTC
TCTACTGCTATATCGAATGCTTCACATTCATTCTCGTAGATACTTTTCTT
ATTGTCACATTCGTAATCGAACTCTTCCTTTTTAAGGGATTGTTCTCCAA
AGAAATTTACTTTTTCTTTGAAGAAGGTTACTTTTAGAACTGTTACTTTA
TTCATTGCTCTTTTACTTTTTGTCTATTTTTTATATAAACTACCACGGCG
TTCATTGCATTTAGCTTATCTTTTGCCAACTGTAATTTACGTTCTGTTTT
CTCCAACATCTCAAGGTTTTGGCAAAAGACAGAACCTTTCGTTAAAACGT
CTATTGATTTTTTTGCTTCTCTAATCTGGTTACGAATGGCTTTCATATTT
GGTAAAAATTTACCACTTTCCAAGTCGTTGATTATAGAATTATATAAATC
CGTGTAGATTCCAAAGTCGTTATTCATTGCTCTTTAATTTTAAGTTGTTA
TTGTTTTAATTATCTGTTGCAAAGGTAGTCATTTTTTTGCTATTGACCAA
ATTTTAAAACTTGTAATTTACTGATAACCAATAGTTTAACTTTAGCTAAC
TTTTAAACTAAGGAGTGGTGTAAGTCTATGTTTTCCGCTGTGACACGCTG
ATTATGAATATATGAATAAAGTATATGAAGAATTTATTAGACACGCTTAG
ATAAGCTTAGACAAGCTTTAGATAAACTTTAGAGTAATGAATTTGGGGAA
TGATGGGAAATAAAAAAGGCATCCTAACCTCATGGTCAAGATGCACTAAT
CGAAGGTATTCATTGCAATGTCATTTAGTGTAACAGCAGTCCGTTCCGTC
TGGGATCGTAAGGAGCGAATCGCACGCTGTTTTGCCTTTAAACTCAGGAC
TGATACATTTGCCCTTGAATTTGATTGTTCTCATAGTTTTTATTCCTTTT
CAATTAATCGTTCGTACTCTGACATTGTGATTTCTACAAGGTCTGGATTC
TCCTTGTCTGCTCGGATATTGTCACCTAAACGGATAAAACAATGTTCATT
TGTGTATCGAAGTTGGGGTAATGTTATACGATTTCCGCTTCCTTCATTCA
GTCCTAACTCTTTGAGAATTTGGAAACTGTTTGTGACTGCGTTATATGAG
GACAAGACAGCACTAATAGCTTTGCCTTGCTTGGTTCTTTTGGTCGGAAT
TATTCGTACATAATCTTTGATAACCTCTTCCTTTTTCCACAACTTCTTGT
CAAGCTGCTCCCATTTTTCCTTGTCTACGAGGATAGAAGTGACTTTGCAG
ATTCGGGTTAGCGTGGAGTCTGGCATGTAGCCACCAAATTTTTCTAACTC
AAATCCGACAGCATCTTCCACTCTCTTGACATAAGCCTTAAACTCTTTGT
CCTCGGCTTCACAAATGCTCTTGATGTACTCGTAAGCCTTGCTTCCTTCT
TTTGCTTTGTATATCATTACTTATTCCTCCTTAATACCGAAGGGCGTGCC
ATCGGCAAAAACCCATCTTTTAAATGCACAGGCGTATTGGTCTATTACTC
CATTTTTAGGTGCAACGCGTTGCAGAAGTTCATACTCTTTAGTTTTCTTG
TTCCTTATCCACCCGAACGGCTGATGCTTCTGCATTTCCTGCCAACATTC
TTCTGCGTTAGCAAATGGTCGGTAATTGGGTTCTGGCTTGATGCGATATT
CAAAATTGGCAAAATTGAATATTGGCGAGATGGATTCTGTCCAAAGGGTG
CAACCACGTTCTCTGAACTCTATTGTCTTGCCTTTTACAAACGCCTGTAT
GATAGGCAGAAGTTCTTTTGCTTGCTCTCTGTTCATATTATTTCCTCCTT
TATGTTTAATCTTTAATTTTTCCAAACGATTCATGTTTTAATATTTCTTC
CCAACTCTCCTCATCTAAGCCTTCGGATTTGCCTTTTACTTAAAAGGCTG
TGAATATGCTGTATGCGTTCATGTAATTCTTGTTCCATTAACTCATATTG
TTTTAGCCTTTCCCGTAGAGAAAAGTCTCCATCAAAATCACCAACATAAT
AATCTCCCTCAAATAGGTTTGGGATATATAATTTGTCTGCATTTTGCGTA
CAAGAATTTAAAGCAAGTATATATCTTTGGTTTTTTGGATGTACCATGAG
ATATGTCCAAAACCTATAATTCCTGTTTCTGATTTTTGTTATTGTGCAAC
CATCAGATAGTTGCGAAAACTCCTTTAATTTTTCCATCTTAATCCTCCAT
TTCTTTATTGATTTCTTCAAGTAAATCGCCAGTTGCCTTAATCTCAATAG
CGGTTTTATTGTCGAAATTGATATACATAGTGTCTGTCTTGTTTTCTACG
CAGAACTGACGTAACCTCCACTTTATAAGACCAAAGATTTCTGCATCTGT
GATGATACGTCTGTCATTAAGCATAAGGTTTGGGTTGCGTTTAGAAACCT
TTGCGAGAAACACGTTGAAGCAAGCTGGGCATATTTTATAATCTTGTGCT
GACATGATTGTACGTTTGTTTTTATTTAACTTTAGTTAGTTTGCCGAAAT
AGTATTCTTCTCGTTTAGAGCGAGTGCCGTCCTTTTTGGGGTAGTTTATA
AGATGGAACGGACGGGTTTGGATATTGCTCGTAAATACAACCCTGCTTAA
CCAACACGTGGTGCCTTCTTCGTTGATACATTTATCACCTGGTTGTAGTG
GACAACTTGCAATGTATTCGTTTTGCAGGTCTCTCTCTTCTTGTCGAATT
GCCGTTTCCTTGTCTATCAACGCTTTCATGCGCTTTTCAAATTCTTCTTG
TGTCATTGTTATTTGTATTTATGGTTATACTTTTTGATTGCGTCCTTGCG
AGACGTAGCCATTATCTGTTTGCCCTTGATAACGAAATAGTATTCTTTCT
TAGACTGAGGTTTGAGGATAGGACAAGGCTCTGAATCTGACTGCCGCATA
TATAAATCCTCATCGTACATTTCTTTGTATGCAACTAAATTAGCCGCTGC
CAGAGTCAGTGCTGTTTGTAATAGTTTCTTACTCATTTTTCTTCTATTTT
AGTGATACTATCGTTAGAAACCTGTTCACTACGTTTGGAGCGCGTTCCAT
CTTTCTTTTGATGATACGCAAAAATAGTTGGATATATAGCTGAAGTGTCC
CAAAAAAGCAATCTGTCAACCCAATATATTCTTCCTTCTTTGTCTACACA
CTTATCGCCTGGTCGTATCGGGTAGTTGGCAAGACATTCATCTTGCAGCT
TTTCTATTTCCAGGTTAATAACCTTTTTCTTGTTCACTAACGCTCTTAAA
CGTTCTTTAATTTCTTCTTGAGTCATATTGTTGTTCTCCTACATAAAGTT
TTTAATAAATTCTCGAACTTCTTTCAAGTACTGTCCTCCACAATCCTTTT
CAAGCTCAATTATTTTTTGCTTGCTAAAGTTTGCGACTTTTATCATTTCG
ACGGTTGGCACATCTTCAAGTTTCTGTATTATTCGGGACTGTATTAACAA
CCACGAACCTCTCTCAAAGTCTGTGACGCTACTTTTTTCTACCTGCTTTT
TAGCTTCCCTACATAGTGCAAAGAGTTTGGATAGGAAAAACAATCTACCT
CCATCGGTATATTTATCCCAGCGGTTACCTATAGTCGCTCCGAAGTTTAC
AGCTTCTTTTAATATTTCTTCGTTCATTTTTCTTCCTCCAAAAAATCGAT
ATTAAGTTTAGCCATCAGAACGGTTTCTTTTATCCAACATTTCTTTGGCT
TTATCAAATGTCTCACAACACATTTGGCAAACATCTTCAAGACTTCTTGC
ATCCCAATTACGATATAGTCTTCCATAGCTTTCAGTTATTACTATAACCT
GTCTGTCATGGAGGATTCGCCATATCATTTTCAACTTTTGTTTCATATGC
TTTTTCATATTATTTTTATTTAATCTTATAAAAGATGGTTAGTTACTAAA
GCTCATTAAACTCTTTTTGAAATCTCTGTTTTGTTTCATTCAGAAGCTGC
TTGAATTTGGTTTTAAACTCTTCATCACACTCTGAAAGTACACAAATAGC
GTCAGCAAGTCTACCACAGCTTGATTTTGAAGACATATTTAAGAGTTCAT
CTACTTTAGGAATCAAACTCTTAGCTAAGATATTTGCTCTTTCTAATTTA
TCTATATTCATATTCTTCTTTTTTATCCTCTCCCGTTGTCACCAGGGAGA
CGTTGACATAGTTATTTTCTTTTACGTTTTTTGTTTTGCAGATACTGTCC
GTATTCTTTTGGTGAGCTTGTAAATATTGGACCGCAAGCTTCTCTAAGCA
CAGGCTTGTTGTAATAAGGTCTGTATATGTTTTCTATCTGTTCTATATTA
TTCATGTTTTGCTATTTTAATCCTCTCCCTGGCAGCAGGGAGAGGATGGT
TAGTTACTCTGTTACTTCAATGTACTTAACTGGATTGCCTTTGTCTGCAC
AACATGGCATACCAAGACACTCAAACTTACCATCATACACACATCCTTTA
CACATCAAAGTAGGATCTGGAACTTCTTTAATCATAATCTATCTATTTAT
GCCATAATGCGGTTAAACACGTTTGCTAAAATAATGTTCTTTTGTACTTT
TTAGATATTCACCACACGTCTCTTTAGTAAGATATTCTGTATCAGAGTAA
GCATTAAACTTACCTTCTTCCACTTTTCTAAAAAGGAATCTAATATTACC
CATATCATCAGAGTATCCTGTGAATTGCAAATGATTTTGCTGTAATGATA
ACCATTCCAAGTATATTTCGTAGTCTCTTTTAGAGAATTTGAACCAACGA
ACATTGTTCTTACACCATCCAAAGTAACTTGGGTTAATTCTAAGAACACT
TGTAACTGGCATACCTTTATATTTACCAAACGTAATTATATTCATACCTA
CACCTCCATTTCTGGGTTAAGTTCTGGACCGAAGATGCTGTAAATCAGAG
ACACTATTGACACCACTACGTAATAGATATCTTCTTATATAAGCATTCTT
CATATTACTTATATTTATATCCTTTATACTTTGCGAGCATCCTCTGACAC
GCCCTGCGCTCTTGGCGTGTCATGCCGTCATTTTTGATTTCGTAAATCTC
GACAGCTTCTCTATATCTTTTCAACTCTTCCAATGAAAAAACTTGCTGTT
TTGATAACTCGTTACTAAGCTGCTTTACTCTTTCTAAATCCATAGCTTTT
TATTTAAATAAGTCCAAACTCATAGACAAATACGTAGGGGTTGGAGGCCC
ATGTACCTTTGCCGGAGATTTTATCTATTAGAGCTGCGTAGGCTTCTCGT
GGGGTGCAAAAGAGAGGTTTAAGAACATTCTTGGCATAATAAGAATAACC
TTCAAATTCAGGCTCTTCTTCGCCAGAATAGAAGTACTGCTCACGAATAC
CTTCTGCTATACAATCCTCGTCGCTGATTTCCTGCAAGCGTTCAGCACGT
ATGTCAGTGATGCGGATACGATGCAGCATTTTGTCTGCCCGAACAAACAT
CTTATTAGTGTAACCTTTAGAGTTGAGAAGTTCTTGCTTTAATTCCAAGT
TTACATCTACCCTTAATATCTCGGCGTGAATATCCTTATAGGATTGTGCT
ACGGCGACTTCCTCGCCTATGCAGTAACGTGAATGGGCTATTTCATCAAT
TCCTCGAAAGAGGGTTGCCCTTCCGATATTTTTTGGTTCGACGCAAATAC
CACAATCAATAATGGTGGCAATGCCACCATAGGCAATACGCCTTGTCTGT
GTCTTGCGACCTTCAAGTACGGCTCGGGTGAGTCCGTACTTATCGTTGAA
CATAATCTTCTTCATCTTTTTATATCTTTAGATTTGCGTCCAAGTCCAGT
GCCCAAATGATATGCTGAAGCTCGTGGACGTACTTGATAATCCTTACCTT
TACAAATAAGAAACGCAAACTACCCAAGCCTACTTGGTAGCCTTTACCGT
CACCCAAAGGCTTTAATCCTAATCTGTTTTTTGCATATACAACAGTGTCT
TCCCGCATTTTAAACCCGTTTTTTTCGAGAATTTCGGGAGTTAAGGGAAT
TGGGGATATATTTTTGCACCAATCATACCATGAGATTTGTTTGCACTTAG
GGTCGATAGGAATTAACCTGACAGATACAAACCTGTCATCGAATAACATA
CTTTCAGTCTCTATTGCCGTAACTCTACAAACAGTGCCTTTTGGTATCTT
ACAACCAGTTTTGCTTACTATTACAAGGTCTCCTATTCTTAGGTCTTCTG
CTTTAATCATTTGTCACCTCCTTCCGTGTATGGGTCGGTTGTGCCGAGGA
GGTGGGCGGTATGCTCGTTGTAGGGGATGCACTGTGTGTGTATATATGGG
ATACAGACATAAGGATATTTAGCGTTTTCATCGTAATATGCAAACAGACT
CGCCCTCCATATTTGTCCTTCATGGTCCCTCACCAACACCTTGTCGAACG
GCATGAACGAACATTCGGGCTTTACGGGCTCTACTTGCAGGGTTTCGGGA
TTGTACTTGCCGTTGTAATGCTTTTCTGCGTTAGCAATAAACGTCGCTCT
TTCTTCGTCACTCGCCTTTACAAAGCAATTCGTGTAGCAGATCTCCTCCT
CGCCATACGATGCGTCATCTACATAAAAATTGATTGTTGTGTTAAATTCA
GTGTAATCGTCATTCGTCCATCCTTCAAAGATAACGCATATTTTGCCTTC
TTTGCTATACACCACGTCTCCTCGCTTGAAGAACTTAGTCCAGTCGCGCA
TTTCTGAGGAAGGGAAGAGGAGACATTCTGCAGAGGGATATTTTTCATAA
AGTTTACCATCAGAAGTAAATTCACCTCTGCGGTCAATGCCGGTAGCTAT
CATTATTGGATATACAGAATCACTGTTCACTTTCAAAAGTTCGATCTTGC
CATATATCGGTGAGTACAGTTTTGTGCCCTTCGGGCTGTCTTTCAATATC
TCTGCTATGTTAATCTTGTTTTCCATTGTTGTAATTTTTATTGTAACACA
TTTCCGGAAATTCTATTTTCCCGTTGATGTTTCTTCGTCAAATTCATGTG
TAAGACTTTCTTGTTGTTCACATATAAACTCGTACATCAACTCGCTCCAT
TCATCGGCAGGTTTGCCGTAGAGAGAATCCGCATAGTCACGAATATCGAT
GCATTCACATTTCTTGCCAAGAAGGAAACTTATATGATTTCCCTTTTTGT
TTTCAGCAACTGTCACTCCACCCAAAATGTGTATGAGCCATGTCTTGATT
TTCTTCTTCATAATTGTATTGTTTTTTAGTTTCTTAATAAGTGGACTTTA
ACTAACTTGTGTACAGCACGCGGCTGCGCCTTGTTGAAATCGCGAACGAT
GCGACGCTCAAGGTCGGCGTGCCATACAGGTTTATCTGTGCCTGGAATCG
AAATTTCAGCACGAACGCGCTGACCATTGTCGAATGCGAGGATGGCTGTG
CGCTGTTGGGGGGGGGATAAACGGATTGTTGTTCATATGGATTATTTTTT
AAACTTCTTATAAACCGTTCCTTCAGGTCCAGTTATTGATACATATGCTT
TGTACCCATCTTTTTTACCTTTTTTTATCAGGTTGTGATAACTGCTCACA
ACGTTATGCTTACACTTCTTGTACAAGAACTCCTTATACAATTCTATTGG
GAGCTTATCAAAACAAGCGGTTATTATCTTTTTTCTAAGCCTCTTTTTCA
TCGCTTACTCCTTTCTGCTTCCAATGCACATGACAATTGTTCTACTTGCT
GCTGTAATTGAGATTGTTTCTTTAAAGAATAATCTCTATCAATACGAGCA
TGAGAGATACAAATAAAACTTATAAAGATCGAAATCGTGACTGCAGCTCC
TATACACAACCAAGGCATTTTATGTACAAAACTGTTAATGTCACGGCAAG
CACCTTTAGCAAATGCCCATCCATATTTTAAAGCATACATTCCTGCTTCT
TTAGTAGTTGCATTGTCTACAAAGTCTATTTTTGTTGTTATCATAATTAA
TCCTCTAACTTCTTTATGTCTTGATATTCGTAATACAGTATGCGCTTCTT
TGCTGATCGTGTGCCATCATTTTTGGGTGGATTCACGTAAATGGTGAAAT
GCCCATTCGGTGTTATACCATTCAGCAATGTAGGACATATATCATGTATC
CAAAACACCTCTTTTGTTTTGGTGTTAATACACTTATCGTCTTTCTTGTA
TGGTAGGCTTTTGATGTCTTCATTTACAAGTCTTATAATGTTCTCGTTGA
TAATTCTTCTATCAGCAAGTAAATCGATGATTTTGTTATTCATAATTTAT
AGATTGTATCGTTTTGTTATTATTTACTTTGATGTTTATAGGAGTATCTT
CCTTAAAGTACTCCCATGATGTATATTCTTCTTTCATAATTTTATGTATT
AAAAGGTTGGTCCACTTGATTCATACTCGCTATCGATAAGGTACTTGTCG
TTTGGTTCGTACTCGTCTTCTTCCTCGTACTCTTCATCATTACCGTCATC
GTAGCAGTAAGGGTCGTTATCGCCATGATAGCCACCATTGGCGTAGAATG
CTTTCCAGTCTATCATAAGTTTGCTTATTTATCTTTTTTCTATCCAGTAT
TCATTACTTTGTTGGCATGAAAGTAAACGTGCTGTGAAATTAGCCGGATT
CTTAATTTCAACTGAGTATTTTATATCATTCTCGAATGATTTGCAAAGAC
GATGAAGGAATTTTTCTGCTTCTGCTTTGCGTGTAGTTTCAAAGACTTTT
GCTGTCTTTTCAACATACTGTTCCATAACATAATACTTTATTTTTTTCAT
TGCTCTTATTTTTTATAAATGTTTTAATTATCTATCGCAAAGGTAGTCAT
TTTTGGGGGATTGACCAAATTTAAAACCTCTGTAATCTACTGAAAACCAA
TAAATTAACCTTAGCTAACTTTTTCTTGATATATATTCTTCTGGAGTGCA
TCCGTATTTGGTTTTGAATGCATTTTTCATTTCCAACAATGTGTCTTTAT
CACATTTGTATAAGTTGCATATAAGAGAATTGGCAATATCAAGTATTCTT
TCTTCTATATTTATCTTTGGGTGATCTTTGGTCTTTTCTACTTTACGAGG
TTTGCCCGAATCCCTTGAAAATGGAAATGGCTTACCTTTTTGTCCACTTC
GTTCTGCATATTCATCCCATGTGCAGTAATGATTGTTGTTATCCGTGAGT
CTTAACTCCTCTTCCTTTTTTGTTTGGTCGTAATATGCTATATTCCTCTC
ACGACCAAACGCCTTTAAGGCTTCCATAATGACAAGAGGGTCAACAGCAC
CCCAGAAACGACCATAGCAACATCTTTTGAATCTCGCAAAGAAAAGCATT
ATCTCCGATACCTTCAAATAGAAGTAGTCATTTGCAATAATATCTGAGCA
TTGATTCAACTGATTAGATGTGAATTTCTCCTTTACTCCGCAATATTCAG
ACAGATCCAAAAGTTGGGGTACGAGCCATGCTTGTGCAGTTTTAGGGGTA
TATGTAGCGTTAAGCTCTCCAAGGGTAGGATAATCACCAAAGTAGCAATC
ATGTATATTCTTATACAATACAGACTGTTGAGACGGTGTGACCGTGAGCA
AAAACTCTTTTGCTGTTCTTCCGTATTTCGCAGTTATCTCAGTCTTGCGA
GGACAACAGGGATTCAACGAGGTCGGTTGCTTCTCCAACTCGTTGTGCTG
CGGTATTGTTATTTGGTCTATTCTTTTTGTCTTCATTGCTCTTATATTCT
TTATTATGATTTGACCATCGTGCGAGTCTTCTGCTCAAATCCCATGTTTT
CTCTTGTTCAAATCTTAGTTTAGAACCAGATTTATTAGCTTCACTCCAAT
AATCGAAGAACTCTCTTACCATTTCTCTACCATAAGTAGGTACGTAAGGA
ATCAAACTATCATAAAACTCTTGAGTTCGTTTTTTTGTTGCTTCCTTGAT
TTCCTCCTTGGTTTTCTTCGGTTTCGCTTCTTTCTTTTCTGGAAGTACTG
GAGATATTTCTTGATGTTCATTTTCTTGACTATCTTCTTTGGTCTCTTCG
CAAGAAACAGTTTTCGTACAACTATATTCTTCATAATTACAAATTGTTAT
AACTGAATAATTGTTCGTAGACTCTATGCTTATTGTCCCTGCGTCTTGGA
ATCGTTTAAGGCATGTACGAATTATCTTTTTAGTAAGCTTAGGATTATCT
CGTTCTATAGTATTTAGACTTGTTACAAACTGTCCCCTCTTTATCTCCTT
GCTATGCCAAAGTGTATCTTCTTCATTTGCTGACGCAAGCATGTAGAGGT
ACAGGACAACCATTTCTGGTTTATCCCACCATTCCCACTCAAGGACGTTG
CGAGGTATCTTAATCCAACCGTTTAGCATAGTAATCAAAACAAAATCCTC
AACGTTCTTACTTCTCTGCATATGCAGGTGGAACAGAAGCAATACTTGTC
GAGGATTCAATATGTTTTATCAGAAAGTTCCACGTTCCTGATGTTATTTT
CTTGTTTGCAAAGATAGTTAAAAGTATTTTAATGACCAATATTTTCAAGG
CTAAAAAATCTTAGACTATCATTATTTAACTTTTACTCTTATTGCCTTTT
CACGGCTTAGTTCGTTTACTTTCTGAGAGTAATACTTTATTCTATCTTCC
AGCTCACTGTCAAGCCAATGACATGTGGATTTAGCCTTTAAACCAAGTTT
TTCAAACCGACTTATGCCTATCTTACGTATGAGGTTTGTTTGGTAAGCTA
TAAGATGATCTGCGCTGAACCTGTTACAGAATTTACATTCAGCATTGCAG
TTATCTTCGTCAAATCTTGTTGCCATGTGGGTACGACTGTAGAAGTGCCC
ACAATCTACATCGTCAAAGGTTTTAATCTTTCCACATGAGATACACCGAA
CGTATCCATTCGGCATAGCATCACGAAGACGTATGTAAAGGGAGAACAAT
CTATCGAGTTTTTTTACCAAGTTAGGTTTATTCTTAGAAGTAGTCTTTTT
TACCTCTTTTTTTGCTGTTTGAGCAGCTTTTGGTTTGCGGTTGAAATAGT
ATTTATTCATAACCATAGGACTCTTTAATACAGCTTATTTCCGTGATGGT
ACTCTCTGCTTTCGTTATAACGCATCTTCAAGTTGATGTGCTGAACGAGG
TCGATTCCAAGTGCTTCTGCCCATTCAAATACGGAGGAAAGAATACTTTC
ATATAAGACATAGAACATTTCTGCCTTTACACTTATAGATGGGTTAAGGT
TGCACGAAACAATAGTTCTAGTAACAATCATAGCGTTCTCTGTAAAGCTA
TGCTGTTTAGCATACTTAACCTCAGAGTCAAATGTGGAAAATCCGGCCTT
TGGCACAACATCACAAACACCCATTAAATCAAAGACACGAATACAAATAT
CTGCCAACTCGCTTTCTACTTTTCCCTCGATGGTATCAGAGTAGTATTTG
TTGAACAAACCGCTATCTTGGTCGTTGGCAAGTACAGTTTTAAGACCTTC
TTTGTCAAGGTCGTCCATATAGTTTCCTTTGCGGTCAGCTTGTACGGCTT
CTGCTACTTCTGTGCAAACCATCATCAACCAATGCGCATTAGACTTTTCT
TCTTCATGCCATCCATGTTTGACAGCATTATCGTAGGCTCTTTTGACCCA
CTCTTTAATTTGTCTTGATTCAATTATCATATCCATTATATTTTAAAAAG
TTGAGGAATAGACAATCCCTTTTGTTGTTTACCTAAGATAAAATCGCATA
TAAAGTTTCTTGCATAATCTGCAGAAATAAGGCTTCGCTCTGTTGAACAA
ATGCCAGATTGTTTACTTCCCCTTGCTTTAATGATTGTTTTCTGTATTTT
GTTCTTTTGCAAACTCTTCCCATTTGTAGGTTCACAACCAATAAACCAAT
ATGCTGTTGGCTTTTTGTAATAATCACCACGCAACAATCTGTTGTTGTCA
ATGATGGTAGGTGGTAAGACGAAATTGCTTTTCAAGAATGTTTGTTCACT
CCATGGGTTCTCCATAATAAGTCTGCCCCCCCCCTGATTTTTACAACTGA
GACCATTTTTACTGCAAGCCGAAAGAATTTCTCTCTGTTTACTGAACGTT
CTAATATCATATCAGTAGCTTCTTTTGTTGTCTTCTTGCGATAATTAGTA
CATCCGTAGTACATCGCCATCTGACTCATTGCAGAGAAATATATACAAGG
AAAAAAGGCTAAGATTAAGTCGTCTTTTTCTATCTTGTCAAAGATAGATG
GCTTGTCTTCATAAGCTGCTTCTATTTCCTTAAACAGATCAACAATGTTT
TCAGTTTGTCCGAAGTCATTCTGTATATCATAATCTTCCGCTGGAATACC
AAGCTTTATAAACTCATTCTTGAATGTTCCTGATTGTTCAAAGAAACAAT
GTACTTTGCCTTTTATCTCCATAATGCTAAAATGTTACGTTCGTTAATTG
TTTACCTTGAGACCTTATACACCATCTTGTACTTCCTGGTAGTTCAAGGT
CTATTTTTAGGTGGCTTACATCGCCAAACCTTTTGTAGTTTCCTCCAAGG
TCTATAATCCATCCGTCTTTACCTTGAAATGGGCGTATTGCTCGTCCTAC
CATTTGATAATAGAGTGATAAAGACTTTGTCGGTCTTGCAAGTATTACTG
TATCAAGGGCAGGGTAATCAAAACCAGTTGTGAGTGTCCCCACGTTTGAA
ACAACTTTAATCTTACCTGACGTGAACTCCTTGAGTATACTTTCACGTTC
TACCTTTGGGGTCGTTCCCGTCACTATGGCTGATTTGATTCCAAGTGAAC
TGAGCTTATTTGTAAGTTTTTCTGCTTCATCTATAAATCGAGTGAAGACA
AGAACTCCCTTTCTTGGTATCTTGTTCTTAGGTTTTAATACTCTGATTGT
GGTTGATGTAAGTTGGTCGTAAAAACCGCTTCGTTCATATTCAAGCTTTA
GACTTTCTTCATCGTAATCAGCACCAGTCGTATTGGTTTTTACTTGGCTC
ATATCAAGCTGCGTACAGTCAAAATATCGAAGGTCAGCAAGGTAACCTTT
AGCCAACAAATCGCTTATTTGACAATAGTATAAGACTGTATCGAAGATTC
TTGGACGTGTACGAGTGAGAAACTTCAACATTGATAGCCCATTTAATCCC
TTTCCTAACCTATAAGGTGTTGCAGTTAATCCTACGACCCTACGATTCTC
TGCTTCTATGAAATCTTTGTACTGACCGCCCTTGCTGTTCACATAATGGC
ATTCATCTATCATTACATTCTTGAAATGTGCGAAGTCGCGCATGTGGTTC
ATGACACTGCCTATTGTAGCGAAGGTAATACGATTAATGTCTTTGCATCC
TACTGATGCAGAATAAACACCACAGTCTACCACACCATAGCTTTGCAGTT
TAGCAAAGTTCTGTTCAAGGATTTCTTTGCTCGGCTGAAATACAAGTAAA
GGTCCATCAAGGCGTGAAGCAATATCAGCAATAACAAGACTCTTTCCTGC
TCCAGTGGGCAGGATAAGGAGTCCGTTACTTTTAGATTTACTTTGAAACG
CTCTAACAGCAGCATCACTTGCTCTCTGTTGGTAGTCTCGTAACTGATAA
ATCATTATTCATCTAAATTTGGTTCGTCTTCATCGCCCAATGAAGGGTCT
TCATCGCCAAACGGCAAATCGTTACCATTGTTGTCCGTGCTGTCGTTTTT
GTCTTCCTCTACAGGTTTGTCAACTTCTGGGAACTCTATGCCGAACTCTT
CTAACATGACCTTACGGTTTGTGTCCTCTTGAGCCCATAGACTGCCCTTT
TCGAATGGAGATATAGGTTCTACCTTACAGAGCTGAAACTTTTCATCAAC
CCACGAATAGGTGAGGTAGTGACCATTCAGAGCGATACGCATAGTGTCGT
TGGCTGATAAGCGGTAGTCTGTAAGTCCGTTCTTTACTTTTGCAGCCAAG
TCTGCGATTTCAAGCAGTACCGAATTGTAGGCTTCTTCTGCGTCCTTTTT
CATTTGCTTGATTTGCGCAAGAGTGCATTCAAGTTCCGTCTTGCGCTTAG
GAGCTTCATTTTCCTGCTTTACGCAATATTCCTCACGGATGGCAGTAACC
TCGAAACTGTCATACTTACGCTCTGCGTTTTCGCCGTTAGGGAAGGTCGC
ATTGAATTTGTCTTTTATCTTCTTGAATACTTCTTTTGCAGACTTACACT
CTGGGCAAAGTACCAACACTTCACCGAACATTTCTTTGTCTTTGTCTGAA
AGGTTGAACTCTATTTCCTTCGGACAGTAATTTTTCAAATCTGATAACAT
AGTTGTATTTTTTATTATTGATATTCTTTGTACTGATCCATCTGCTGTTG
GGCGAAAAATAAAGCTTCACCCTCGTTTGCTTCTGGAAGATATAACCCAC
ATTGGGCACTGCTATAATTCCTAAACCTTTCTATTGCAGTTGTCATTTCG
GCCTTATCAAGCTCTGTACTACTTCTGATGTAGGTAACTTCTTGTCCTCT
TTTGTTTATTCGTTTTTTTTCGAATATATCTCTGTTGCATATCTTCTTGA
ATATGTCAAACTTGACTTCTTCGAGTGTGTAGCCAAATTCTGACGCAAAG
TATCCTAGCAGTAGATGGAGATAGCTGTTCTGAGCCAAAGACCGTTGAGT
TGCCTTTTTTTTCAGCTCTACATAAGACTGATTAATATACAACTCTCTGC
ATTTCTCTTTGAACCTTTCTCTTTCGTATGGGTTTTTCAAATTATAGAGT
GCCATATTCTATTTCTTAAAATGGTAAATCATCGTTATTACCTTGAATCG
GGATACCGTTTTCATCTACAGCTGGAGGGAAATTAGAAGCTGATGCTGCG
TTTCTTGCAGACTCCATAGCTGCTTGTTGTGCTCTCATTTGCCCTGCACC
TTGTGAGTCGGTAGGCTGATTACCATTAACGGCTTGTGTCGGTTGATTTC
CACCCTGTTGCTGATTATAACGAGATTGATATTTCTCGATTTTATAACCT
TGAACGTTAGTGAAGTATCTGACTTGCCCATCTTTCTCTGAGCGTGAACC
ATTCAAGGAGAATGATACCGTCACAATATCACCAATATTGAAGCCGTTCA
GATCATCAACGTGATTGCCTGTAAACTCGAACTTTGGATAGTTTGCTCTC
TCTATCTGCCCTGTGAACTGGTTACGATAGGAGCAATCCAAGACAAGCTC
TCTTTTTTTGAAGACTTTGTCTTGATAGGGAATACTCTCCGTATTCCCTA
TATGCTGAATAATTCCACTAATCTGAAATGCCATTTTTACTGAACATTAA
AAGTGATACCATTGTCACGCATGAAGCGTTCCAAACATTCCAATGAGTCA
TTTGTCCCAGAACAAACGTAATTACGTATTTCAGTTGGAACTGGAGGAGC
TACTGATTGTCCCATAGCAGCTGCAAAAGCATCTGCTGCATCGTCTTCGT
TTGAAGACATCTTTGCGCTCTTTTTCTTTTTTTCTGCCATATTAAATTAA
ATTGAATATTTTCTTGTCTGTTATCAAATCTCTGTTTTCTTGAATGAAAC
TAATCAATCCTTCGCAGTGTTGAGTGAGTAGAGGAATATCCCTTTTAGGG
TTAAACGTATAACTTTCCGTATAGTTTCTGTAATACGTCTTTCCGATTTC
CGAGATATTGTATTCGAAGTCGTAAACATCACAACCATTCTTCATGAGAG
CATAAGGATAGACCTTATGTTGCCAGTGTCTTTTGTAATTGCCAACTGCA
TACTGACGTGTTGTTTTCAGATCATGAGTACAGAACGGCATAAGGTAATC
AATATACCCATACAGCATTACTTTGCCATACATGGTAGGCAAGACAGCTT
GTATATAAACCTGTGGCAATGCTCCTTTATAGTAGGTTGCATAATGTCGG
ACTAGCTGAATAGGGAAGCAGAAACTTCTGCCGTTCAGCTTTGCTTCTAC
ACCGACAGGAACCCTTTTGCTATACGGATATTCTTCTACTTCTTGATAAA
TGGTGTGAATATCCATATTCTCCGAGTTACGATGAAGGACCATACAATCA
ATAACCTCGTTGAATGCTGTGCCTTTGTCAGCAGCTTCACTATCGAATGG
TACTCGATTTATCTTATCTATTAACGACTGGAATTGTATCTTCTTGAACT
CTTCTGGAGTATGGGGTGGATTTTCAGACCATCCCCAATACTTACTCCAA
ATGATGTCACTATCAAGGTAGTTCTGATACGCATCCAAAAGCGTCGCATA
GAACCTAAACTTGACTACTTCCATAACGTTATGCTTCTTGTGGGTCCTCG
TATTGCTTGGTCTCCTTATTGTAAACCAACTTCAGTGCACTGACCTTCTC
GGTGAACAGACTTCTTGCATGAAGAATTACTGAGTTGCCCAAGTTTGCAT
AATCTTTGATGTGCCCGATGAAATGGTTAGCTCCTTGTGCATCTGTAATC
AATTGTACGCTTTCTTTTATTTCGTCAAGAGCCTTATTGTACTCCTTAAC
CTTTTTCTCCTTCTGTGCTATCATAGACTGATAACGTGAGAGAATCTGAG
TGGCGATGAAGTTGTTCGGGGCTGTTGGCTGTCCGTTTGCATCAAGGATT
ACTGGTATCTGCATACAACCAGGAAGCTGACATGTATTCTTTCCGTCGTT
TCGGCTTGTCGGGTCAAAAGTGATAGTTCTCATCTGACGACCATTCTCAC
TTCTCATTTCGAGATAACCAAGAAGGTCCAAGTCAGTTACAATACTATTG
TAGTTCTTCTCACGGAGCGCAGGAATATATACTGTACTTTCCCCTTCCTT
GCGAGTGTCACGATGTGCGACAAATACAATATTCTTGTTAAGTGATGAGA
GGGACGAAGTAAACCACTTGAAGTCATTGTTAATAGTTCCCCAGTCTTGA
ACCTGCGGGTTGCGACCGTTGCAGCGATATTGAATGATGTAGTCTATCAT
CTTTCCGATGGTGTCTACTACGATAGTATCGAACTCTGCTAAGTCATTCT
TGTTGTAGTTCAGCAAATTCATCACGTCTTGCCAACTATCAATCTGAACG
ATACCTACGCTATCATCCAAATGTGCTGTATTAACACGCTTGACACCATT
ATCAAAGTCAAGCAACAAAGGCTTAGGTGCAGAGAGGGCGAAAGTTGTCT
TACCCATACCTGCCTGTCCGTAAACCATCATTTTAACATTCTTCGAAATA
GCAATCTCATTGCTTCTTTTAATCATACTCATTGCTCTTAGTGCTTTAAA
TCGTTAAACAAATTATTATCGTTTGCATATCTCACAAACTCAATTTGGTC
ATGGATGCCTAATTTCAGATATACTGATTTGATGTGATTCTTAATAGTGT
TCGGTGCTATGAACAAACGTGTTGATATTTCGTCCTTACTAACACCTTCA
TAAACGAGTCTCATAACTCTTAGCTCTGCCTCTGAGAGCTTAGAATTAAA
GCGTGGGCAACATATTACACCTTCATTCTTACATTCACCGCGTAACGGAC
ATTCTACTTTCTCGAAGTTGAATTTTCCAGAAGATTCTATATCGTAAGAT
GTTGTTTCGAGTTTTCCGAAATTGCATTTACAGAACCTTCTCACTATCAA
ATACTGGTAATATGGTGCATTTAGTGAACTCTTCTGATATTCAAGTTCAA
GGGCCTTATATGCAGAGGGATAACGTTCACGGATTGCATCTATTAACTTC
TGAATGATTTCAGAATCATGTTCTGTAAAAACCTGATTTCTTCCATCGTT
GGTTTTGAACCAAAGTTCATCGTTATATTGATAAAACTCTATTGCCATAG
ATTCTCTTCTGGTATGCCAGTTATTTTACTAAGTGCCGAAATCTGACTTT
GCTTCACAGGTTTTGTATGACCTTTTACCCAGTTGTTGGCGGTGGTGAAA
GAGACATCGCACTCAATCATTACACGTGCGAGAAAATCCTTTTTAGGATA
AGTCGCCTTTGGTAGATTTTCGTAATAACCCTTTAGGGTCATATCTACAC
ATTTTGTGTCATTGTTGTTTGCCATATAAATACTTTTTATTAAATTTGTA
TCGTTATTGTAAGTTTTACGTTGCAAAGATAGTGATTATTTCTATATTAT
CAACATAGAAAAGGTAGAAATATCTTTATCTTTCGCATTATTTAACATTA
TGGAAGGAAAAGACGTTATTAACGCTATTTTAGCGCACGAATGTATCAAT
GCTGCACAGCTCTGTCAACAGATAGGACTGGTAGGTAGTAAGACACAAGC
CTTGTATGACACATTGCGAGGTAAGACACAAAAGGTAAGTCCACGAATAG
CTAATCTTATTCGTGCCGCCAAGCCTATGTATCGGCTGGAATGGTTGTTA
ACTGGGGATGGAGATATGCTTGATGAGTCAATAGGCTCGACAGCTACAGT
TCTGCGTGATAAGCAAGCAGAGCAAGTTGACTCGCTAACTATTATCAATC
ATCTCATCAATATTAACGCTCAAAAGGATGAAGAGATACGAGAGCTACGC
AAAGCATACGAGCATCTTGCAAGTGCTTTCGAGAAGTTGGCGAATGGACA
TATATTTTCTGAAAACGAGATCAAGAAATCTATATAATCTACATTAAAGG
CAAGTATTGTTTCGTATGAGAATAAATATAACCCCAGAAGGGATTGCTAT
CACAAAACGCTTTTTTCTTGCACTCGACACGTTGCAGATGCGAAGAGAGC
TGAGAGGAATGAAGACTTTTACAGACCGATACAACATTAACTACTGGAAT
CTTAGTACCCTAAAAAAAGAACCTGAACGAAGGTTCTTAAAACCCGAATG
GTTATCTCATTTAGTACAAGATTACGGTGTTAATGCAAATTGGTTATTAA
TGGGAGTAGGTAATATGTTCACTAATTCAAAAAGTATTGAGCTATGAGAC
ATTTTATTTCGTTAATAGTGGTATTGTTAGTAAGTATCACTTGTAAGGGC
TTAGAACGCAAGGAAATCGCTGTTTCTAACCTAAGCATGGTTGTTAAGAC
CACAACTGAACAAATTCATTGGCTATATGGTGCATGTGATTTTGTGTCTA
AACACGAAGACAGATTGGACTGCGACGCTAATACGTTATGGTTGGATAAT
GTTTTCACCGTTGCCAATGGCTTCTTTTACAAAGACAAGGGTGGAGAGTT
TGAAGAGAAGTACAAGATTGTTTCTTGCACATACACCAAAGACAAGGTTT
TTTCCGATAAAGGATTTTCTGAAATTCACCGCTTTTTAGTCAAATCTATT
GATGAAGGGAAAGAGTCTCCTTACTCGGCCTACATAACAATAGAGAAGGT
TACTAATGCAGGTAAATCTATAACTATAGTCACAGTCCCTTCTATAGATG
ATGATGGTCGTCTTTGTTCTATTACGCTTTCAACCAACTTGACAAAGTAA
AAAGTAAAAGGTCGCATCCAAAGTCGGCAAAACCTCGCGCGCACGCGTAA
TAGCTAATAATAAATAATATAATAATATATATAATTAACTATATATATAT
TCTATATTATTATTGTCTGCGAAAGGCGTGTGCCCTTTGTGTGCCCATTT
TAAAATCAGACCTTACGTAAGTCATTGATATAGAGTTGCTTGCGTGTGTC
CTTTGTGTGCCCATTTTGAGATTTGGGAGACTTAAAAATCTTTCCACTTT
TCAATGTTGGTGTGCCCATTCTAAAATCTGACATTCTATAAGTCATTGAT
ATTTAAGGTGTTAGGTTTGCCATTGGCGTGCCCACCGTGTGCCCTTTGTG
TGCCCATTTTAAAATCAGACCTTACGTAAGTCATTGATATAGAGTTGTTT
GCGTGTGTCCTTTGTGTGCCCATTTTGAGATTTGGATAAAGGTGCAGTTT
TGTACCTATCAGAACACAAAAATCCCCTCTCTACTATCTGTAAGAGAGGG
GATTTTCTTACTTATTTAACTCTTGGTCTATCGCACATTGTAGTAATGTG
AGTGCATCCGAGCGGCTGTTTAGAACGTCAAGGGTGGAGATAATATTGCC
TACTTCTTCTGCTAAAGTCTGTTTTTCGAGTGCTGAAACGCTTGAATTAA
TGAGGTAGTATGATAGTAGGTTTTACAGCGTTAGCGTCTTATATGAGCCT
TGTGTGGCTTGTAGGACATCATTGAGGTCGATAAGTGTATTAGCGATGAT
TTCGCTATCGTCAAGACAATCGTATCTGTGTCTTGCGTTATCCGCTATTG
ACTGGATTAATCCTTCCATATATATTGATTTATAGGCGGTTAGACTTAAA
AGACACGTTCTTTATACTCAATACCAGCTTCTTGGAGTTTCCTTCTCAAG
ATATGATTCTCTATGGGCAGCGATGCGTCCTCCAACACTTCCATAGAGGT
GTTGCTCATTAACTCCTCGGCTTTCTTACGCTCTGTAGTGAGCATGGGGT
ATGCCGAAAGTGGCTTATACTGTCGCTCCTTGGCTTCCAACTCAAACAAA
CGGTCGATTATCTTCTCTCGAAGAACTGCGTTGTAACCGCTTGCAAGGAT
CAAGCAGCCTTTTGGGGTGAGGTGGTACATGGGTACTTACTTGTAACCAC
CATTCGGTTGTGGTTGATGATACGATGAGAGCGCAAAGTTGCGCTGTGAT
ACCCCTTGCTCCAAAAGGTTGCGAATGTCTCTTAATACTTCTTTGTGGTT
CTTACCTGTGACATCCGCGATTTCGAGTGATGTCATTCCGTCCTTGTTGG
CTGAGGATGTAAGCATAATTTCTTTTTCTTCCATAGTTCTTAAATTATTT
GTTCAACATGTTTATACGTTAATTTCTGTTTGCGAACCGTGGCTTAATTG
TCTATCTGTAATTCATTGCTCTTAGTGTGTGCTCGCTCGCACCTTTTTAC
CTTCTTTCTGTTCTTATTTCATTGCTCTTAGTGCATCTCTACTCTTACGA
GATTTGCTTTCTTAAAACTTCTGTATGCTTCTTTTTCTGTGTCGTAGTAG
ACTTGGCAGGTTGGGTTCGGTGTTCGTCCGCTCTCCTTGGTTGGAGGGAG
GATGGATGATTTAAGCGTACCAAACGCTTCTCTGATTGTTCCGTCCACCT
TTTGAAAGTAAAACTTGACAATTTGTGTCTGCATTGCAGTGTGGAGTTTT
ATATTTGCCCAAGCTATCTTCAAGGCTACCGAGAGAGTGTAGCCGTTTTT
CTTGACGAACTGCCAGGCGAGTTGCATGACCTTCTTCAACTGATTCTTTC
TTGTAGTACTCATATCTTTAGATTTTATGATTTGACTTAAACATCATTAC
TTCAAGTTCGGTATAACAGATTTGAATGAGAACTTTGTAGCCATTGCCAG
CGTAGGTAAGACAAACACCACTATTACCTGCTTTCCTTTGGGTAAGCTTG
AAACCTTTTGCTTTGGCTCTTTCAATCAAGTCTCTTGAATTACGGAATAT
CTCTCTTGATTCACCTTGTATGTAGGTTTTGAGCGTTCCGTTGTTTACTT
GCGTGAATATAGTTCCCATATCTGCTAACTTTTAAAAAGTGAATATTGCG
AAGTACTTATCGTGACCGTCATTTTTAATACCAGTCCAAGTATAGCCGAA
TTTGGCGCAGTAGATTTGCATGTCGCTATTGAGGTGTTCTTCATCAATGT
TACCATTGAAGTAAACCATTGCTGCTACTGTTCCTTGTGGGATAATGTCG
AACTTGATGCCGAATGTTTGGCTGAGGTTCTTCTTGATGTATGATAAATT
CTTCTTCATATCTTATATTGTTTATTTGTTTTATTTGATATTGCAAAGAT
AATCTAAATAAATGATATAAGCAAAGATTTTATCATATATATACCCTATA
TAAATGATATTTAACTTTATCTTATATATAATCTACGTAGATTAACTTTT
GCTAACCTATAACGTGTATAAGTTATTTTTTGTATATTGTTTTGGTTGTT
CGGGTTTTATAGTTAACTTTGCATTGTTAGAACATCATTTAAATAGATTA
TATATGGAAATATCAAAGATTATACGCAAACATGGGTATGATTTAGCTAC
GGTCGCTAAAGAAATGGGGATATTACGTGGGTCTCTTGCGAACCAAATAT
GCAAGGGAAATCCGCAAGTTAGCTACTTGCGGAAAATAGCCGATATAATT
GGTGCTAATATTAACGAGTTCTTTGAAGACGAGATTGCTCAACCCTTACC
ATCCAGTTCTTCTGACTTCACTGCTTTAATAAAGAAAGGTAACAATCTGT
ATTCCGCATCTTCTATAGAAGACCTCGAAGCTCTTATACCGAAGCTGAAA
TAATTGCAGTTTTATCGAATAGTTGAACATTCAAATATTAGTGTATGAAA
ACAAAAATTATCTGCCGAACGTTGATTGACATTCGAAAAAGAGTACTTGA
GCTATGTAAAGAATATGGAGTAGAAGCCGATTGGGTGTTTCTTCCAGAGA
CATTTGGAAGAACAAACAATATGGGTATTGCTTATGCTATTCAAGGACGA
AACAAGAAAAACAAGGTTGTAGCAGCTTCTCTATATTGTAGAATGGATGA
TGGTCTTTTTGAACTTCATTCAGATTTGATTAAAGCAAACCAATTAGTCT
GCACGGCTATACCGCAAAAAGAAACAGATAATATTGAGTAAGCGTTATAA
TGCTTATACATTACTGTTTCAATCTTTATTCATCTGAAAGTTCCAGATGT
GGTAGTTATTAGTGGATTATCTAAAACTCGCTTAGAACGTCTTAAAATCA
AAATTGCTCCCAAGGTTTCTTCGCTAAGATTACCTGGGAGCAATAGAACA
CTCGTACCGTCTTCACAGACACCGAGTGTCAAAATCAAATAAAACTCTTT
ATGAATTTATCATATTAATGTGGTTCAGTGTCTAAACAGCAGCCATCCAA
AATTTCAAGATTGATAGTCCGGTATAAAATTTCCTTAAGGTGGCTTTCCT
AAAACCGCACTCTATCTGTCCTGCAGTTGTGTACTTGGCAAGTGTCTTAC
GTGTTATGCCGAGGATAGCACAAGTTTCATTGATGCTATATCTACTAGTT
GCGACAACCTCTGGCTTGTTGCTTGTTACAGCCATGGGAAACCTCCTTTC
TTGTTTATGTTCTTAACGATGTCTTCGAATGAATTTCTGACTATAAATCT
GTCATTCGCCAAACATATTAGAGTTTCATTACCTTTAACATTCATCACTT
GTTCTATCTTATCTATATTGACAAAGTGCTTAACATCCCTATAGTCGATT
AACTCTATGAATTTTGCCATACTTAATCCTCCTCTTCGTTAGATAGTATT
ACTACGTCACCAACTATATAGTCATTTGGGATGAGTCCGTGTAATTTCAG
TATAGTGGTAGCTCTACTGTTCCATGGCAGATCATTTAGTTTGCCTTCTT
CATTGATATACATAGCTTGTCCGTTCGGCATTGCTATTCTTTCAATATAT
CCATTGACGAGTTTCTGTAGTTCTTCCAAAGTAAACTTCTCTCCATTGTT
CGGAAATACATCTAACTCCAAACCGCTTGTGTTAATGTATGTAGCCATGC
TTATTCCTCCACTTCTATTTTGTTTCTACCCATAGCATTGTTTGCCACAA
GAAAGTTGACAACAGCTGGAATAATAAGAATACTCGTATATGTTAGGAGC
ATAACAATAAACGAAAGGATGAACCACACGATGATTTTCTTCTCCTTTCT
TGTTTTTCTATTCCAACCTATGTCTTGTTTCCACAAGTTCCAAAGACCAT
AAATTTCGGTTCTCTTCAATATAGAAGTAGACGACCCATTGCTCTTAGTG
CATTTCATATCCGTTTTCTTTATGTTTTTAATTGCTCTTAGTACATTTAA
CTAAAAACAATACCGACATTACAATATATTTGCATATCTTTGTATTGTTG
TATTAAGTTTTACGTTGCAAAGGTAATAATAATTTCTTAGATATCTATAT
AGAATAGATAGAAATTTCTTATCTTTTACTTTGTTTAACTTTTACGCTTG
TATTATATATAATGTATAGGGCAATGAACTTAACAGAAAATTTAGATAAT
CTATCAACAAAGATAGAAAAGATGAAAGACCATATCGGCACGGAGGAAGC
CACAAAGAACGCTTTTGTGTTGCCGTTATTGCTGTCTTTGGGCTATGATG
TGTACAATCCCTTGGAGGTTGTACCAGAAATGCCATGCGACATATCCAAC
AAAGGTGATAGGGTGGATTATGCTATTTTCAAGGACGGAGAGCCAGTGAT
GATAGTCGAATGTAAGCAATGCTCAAAAGAACTTGCCCCGTTTGTCCCAC
AACTATCTAAATATTATGTAGCTACTAACGCACGTTTTGCAGTTTTAACT
AACGGTATTGAGTATTGGTTCTTTGCTGATTTTGATAAGACAAACTTAAT
GGATGCTAAACCGTTCTTTGTTTTCGATATGAACGATTGTGATTCTGTAG
GTATAGAATTATTAGGGTTGTTCTCTAAAAACAGCTTAGACGAGCTAAAA
ATAATAGAAAGGTTCACAGAGATAAGACTAAGACATATGCTTTCTGATTT
TATCAATAACAAAATAATGTGTCCGAGTGATGATTTCGTAGAATATGCGA
CCAAGTCTGCACTCGGAGAAGGATATGATAAATCTTTACATTCTGTTTAC
AAAAGTACAATAAAGTCATTAATGAATGATTTTATACATACACCTCCTCA
AACTGACGAGACTCCTATAATAAACAGAATTGAGTTAAGAGCATACGAGA
TTGTAAAAGATGTCCTGAAGGGAGAAAGTTCTGAAATACAATACAAGAAG
TTTAAGTCATATTTTACAGTCAACCAAAGTGGTTCTGTTTGGAGGTGGAT
TATTAGAGTAAAGGCGAAGCATGGTTCTTCTATTAAGATTTGCTTCCCTG
TTGATTCTTACAAGACCAACGAATGGATACAGATTGACAATATAGATTCT
CTATACAATATGAGGGCTCGTATTATATCAGCTTTCAAAATGGCAGCATC
CTTATAAGGCTCTAAACGCCAAAAAAACCGCAAATACACCGCAATTATAA
TAGAGGTTATTTACAATCCTGTGAATATCAGTTTTTTAGCTCAAAGTTCT
ATACTCTTGTACGACGCATAAAACCTATTATAGAAGCTAATAGCATGCTG
AAGATAGAGTCGGACAGGGGCAAGAGCTATAGCTTGAAAATCAAATAGAT
AGATTGTATAGATACAGGCTGATAAAATAATCATTCTTTATTATTTTGGG
GTAAACGTGAGTAAAATAAACCGCAAATATACCGCAAGTAAACCGCAAAT
TTTTAAATAAAAAAACTATGGCAACTATACATTTATATTTGGATAAGCGT
TCAGTTAAACGTGGTGAAGAAGCTCCACTTAAAATCGGTATTAACAAGAA
TGGGTCTTCTGCCTACATTTCACTTAAAATTAAAATATATCCTACTCAAT
GGGATGCTGAAAAAGAACGTATTAAAGACCATCCTAACAAGAAAGCTCTT
CAAAGTTATATAGACACTCAACGCAACAAAGTGTCTAATATTATAATGGA
TTTAACTAAAGACGGTAAACTAACGAAACTGACAGCGACACAAATAAAAA
ACAAAGTGCAAGAGATTTTAGATCCTACGATTGCTGTGTCTAACAGTTTC
TATAATCGTTTTATTTCTTATGCGAACTCTCGTTCTGCCAGGCGAACAAA
AGAGATATATTTAGTAACAGCAAAGAAAATGCTCGAGTATGACAATCATA
TTAAGTCAAGAACATTTGAGAATATAACAAAAGACTGGCTTACAGGTTTT
GACCTTTTCCTCCAGAAGTATTCTCATGCTACTAATGGACGTAACATACA
TTTTCGTAATATTAGGGCTGTATTTAATGATGCCTTAGATAACGAGATTA
CTCACAATTATCCTTTTCGTGTGTTTAAGATTAAAACAGAGCAGACAGTA
AAACGTTCTCTAACTTTAGAAGAAATTAGAAAGCTTTTTGCTGTTAGTGA
CCCTTATCAACAGCGTACTATAGACTTGTTCAAATTGTCTATATATCTAA
TAGGTATTAACCCAGCTGATTTGTGCGAACTAAAAGAAATTGATAGTCAA
GGGAGAATTAACTATAGACGTAGGAAAACAAAGAAATTATATTCTATTAA
AGTTGAACCAGAAGCTCTTGAGATAATTAACCGATACAAAGGTAATAATT
ATTTACTTGATATTTTAGAAAGGTATAACAATGCCCAATCTTTTATAGCA
AGCTTTGACTATCTGCTTAAAAGAGTTGGTAAATGTGTTTTAATACAAAA
TCCAAACTTCGAAAAAACACATCGGCATAAATATATCAAAGAGTGCACAC
CTTTATTCCCTCGTTTATCATCATACTGGGCAAGGCATACTTGGGCAACA
TTGGCAAGCGAACTTGATATACCCGAAGATGTTATAAGTCATGCTCTTGG
ACATTCTTATTCAACAGGAGCTGCTGTTACGCAAGTGTATATCAATTTCA
ACCGCAAAAAGATAGACGATGCAAATCGTAAGGTAATAGATTATATACTT
GGTATAACCGAGGATAAATAGGATAGCGTTTGGTCTAAATGTAGTTTTTC
TATGTAAACGTATATTTTCTAAAATATGTATATGTATATGATGGGAATTT
TATACAAGCTTAGAACAGCTAAGACAAAGGATTTAACTATTCATTCATTA
ACTCAATATTAATATATAAGTGATAAAGGAGACAAATTGTACTAAACAAC
TTGTCTCCTTTAACTATATATTATCTCTTGCTATGATTGTTTTATGACTT
TCTGCAAGAGGTGATTTTCCATACATTTTACTGACAGTAATCGCCTTGGT
GCAATTACCTATTTTTTCAACAAGTGCTATTATTGCTTCGTCAATTTCGC
AAGCACAGTTGTATACATCAGCGGAAAGGTCTTCTTTGTCTATTCCGTTC
GTACATTTGTTCCAAGTATTGTTAAGCTTTGTTGTTGCTTCAATCATTAC
ATTTATATCCATAGTTCCACTTTATAAGATTTAGATTGTCATATATTCTT
TCACAGAGCTCACCCATTATGTAACATGGCTGTTCGCTTTGCATTTCAAA
ACCGTCATTATCGCAGATGTGCGCAACTACATGAAAGAGTTCATGACCTA
TAGTGTTCACAACGCTTCCTCTGTTATCCGATGCGCCAACTGCGACAACG
CTTTCTCTTTTACCCACGTTAGAGTAGGTTAGTCCTCGCTCGTCACTCGA
CAATGATAGATGCATGTATGCAGATTCAAGGGAGTGGCCATTACAGCCTA
TATTTTCTAACGCATGACATATCTCATCCGTATCATCAGCAGTGTACCCG
ATGAAACACGTAATACTCCACCTATACTGATCCAAATGAATCTCACGCCT
TATCATAGCAAATCTTCCCAAGGTATAGGCATACCATTGTGGCAGCAGTC
GGCATAGAAGCGATTAAACACAAAACCGTCCTTCTGGTCTACATCGTCTA
TTGTGTCCTTTACATAATGCGCCAAGCTCGCTTCGTCTTTAATGGACTTG
CCCCAAAAGTCAGCCTTACACATATTCGCCACATAGACATGGTCGTAGCC
GACAAGGTTTTCAAGGGTCAGCCCATTGGTCTGCATCATTTCCTCTACCT
TGTCCTTACTTATAGGTTCAATCGGCTCTTCTTTACCGCTCGCCTTGTTA
ACCTTGCGCATCCGACCGACCGCCCAGTCGCACATCTTCTTGTTGAAATG
ATAACCATTGTATCTGAGATAGGCTATCATTGCATCAGGCTTCAAATCAT
AGACATCTAAAGGCATTCTACATTTTTCCATAGTCTTTCATTGTTAAGAC
AGGCAGGAAACAGTATTCCCTACCTGTCAGTTATTACTTAGTAGCGTCTG
CCACCACCATAGTAGCCGCCACCATAACGTTCTCCGTAACGTCCTTCATC
GTCGTAGTCCATGCCACGCTCATAGCGTCTGCGCTCGTCACGTCCCATGT
CCCGATAATCTGACATGGGCGAACGCTCACCCATACGACCGTCACCATGC
TTCAAACTTTCAATGCAGGACATTACCTTGCCACCGTATTTAAGCATTTT
CTCGGCATTCTCAACAAGTTCGTCTAACTTGTTTTCTGTAATCTCAACCA
TATACATAATGTTCAGTATTAAGTGTTTCCGTTCGACTTCTTGTTCAAGG
CTCTTTGCAGCATAGTCTCGATATTAGACAATGTGCCTTTCATGCCGCTC
ACATCGGCTTCAAGATTGCCTATCCTTTGTTCCTGCGCCTTCTCTTTGGC
TATCTGCGGATTGAGGACACCCAACATCTGTTCACAGTTCTTTACCACTT
TCTCATGGTAGTCTTTACTGTCAAGCACCTCTTTAGAGTGTCTGAGCATC
GCTTCTACCTCTGCGCTCATAGCCTCACGGCTCTCAGATACAACGAGGTC
TCCCGAGTTAGCAATCTGTCCATTTGATGGCAATTGCTTAAACTCCGCTT
CGCCATCTGGCATTTTAACCTTTACATCAACAGTTGTTTCCATTGGTTGG
GGGTTAAACTGCCCAGGCTGATATGAAGGAAACTTTGGCTGTGGATTGCT
TACGTTTACCACTTGTCCTATTTTTAGTGTCGGCTCTCCCGACTTGTCAA
GCACATAAAATATGCTATTAGGTCTTAATCCTTGAAACATAGAAGTCGAA
TTTTAACATGTTATACAATACCCGTCATCACCTGGAGGGTGTTAGTGTCG
CGTTCGAACCACAACTGATATACACCAGTTCCGGCTACGTCGGCAACCGT
CAGTGCTGCTCCATTGAACTTGGTAACAGCCTGTGTAGTGCCGTTGGTCT
CAAAGAGGATTGGCAGTGTAGTCGTTGTACCTGTCGGTATAGCCTGTAGC
AGATTAACGAAAATTGTTCCTCTGTAGTTTGCATTAACGAAAGCGTGGTT
CTTAAATGTAAACACCACGTTCTCAGCATTTACCTTTACACCAGTAGAGC
CTATCGCTGCCGAACCTCTTCTATTGACCCATGAAAAAGGATAGCCCCAT
ATCATAGTCTTGTCCTCCTTTCTTTAAGTCCAGAAGCTTGCACCATTCAC
GGCATTAAAACCGTACAGTCCCATCTGAGCTGCTACACAGTTAGGAACGG
CAGTAAATGGGCTGTATGCGACAGTCGCTGTTTCGGGCAGTTTACACTTA
ATTCCCGCTACTTCTTGCTGCAAACCTGTCAGTACGGCATTGATAGGTGC
TATAGCTTGACCTACAATCTGCGAAGTCATAGCAGAAGACTTAAAGGTGC
TGTTCTCTTCACGCAGAGCGTCTATCTTGTTCTGCATTTCACGCATCTCA
GCCTGCTTCTGACCGTTGACGATGGTCTGGGTGCTGTCCTTGATAGCGTT
TTGCAAGTCACAAGTCTGACGCTGAGTCTCGTAAGCCACGTTAGCAAAGC
CACGTTCCTGTCCTACCGCCACGTTGTTAATGGAATTAGTCAACGCACCA
GTCTGCTGACACATTGCCAACTTCACATTGCCGTCCATTGCGGTTATAGC
GTTGTTTGTCTTGCAGCAACACTCTGCCAACTGTGTAGCAATAGCGTTGT
TGCCCTGCATCAGGGCAGTGATTATCTGATTGGTATTCAAGCCCATCTGA
CTGCCGATGTTGCATACCTGCTGACCCAAACTGTTGATAGCAGCCATTAC
TGCGTCGCTCGATGTGTTGAGGGCTGTTGCCAAGCTCTGAACATCATAAC
CATTGCGCTGAACAGCTTGCATGATAACGGCTGTGTTCGCATCGTTGTTG
AGCATTGGCACAACGCCACCCTGTCCGTTAGGCATCATACCGCCACCAAA
GCCACCTCCAAAGAGGTTGCCTCTACCCATGAGGATGAAGAGAAGCAAAA
TGGCGAACAAATTTTCGCCCCAACCATTGCCATTGCTCTTGCCATTGCAA
AGGGCAAACAAGCTCGGGTCTACGCCCTGCTTCTGCATGAGTGCTGGGAG
CATAGCCAAAATGCTATTAAGACCGCCACCAGTAGTAGGCCCATTCTCTC
CGAATACGTAAGTTTTACTCTCCATAATAACAATCTTTTTTCAGTTTTTA
CCTTAATAGATTTACTAACACTATTGTAACGTTACAGCACAAAATTAGCG
TGTTACGACCAAAAAAGCCATAACACGCTCACACTTTTTATTATCCTCTG
AAATTCAGCTATTTACGTTGATAGCATATGCTATCATTTCTTATGCTTAT
TTCTTATAAAAGGTAGTATATCCCATTTCTTCCACCATCTTACGTGTCCT
CCTACGTCTTGCTGTCCGTTAGGAATATCTCCTCTTTTTACCATTCTGTT
GAGTGTAGCTTCACTGACACCAAGCTTACGTTGTACTTCTTCTTTAGACA
TCATAGGATTCATCAGATTCGGAAGATAGTCTTCACACAGCTCTTCTATA
TCCTCATCTGACATTCCACAAGCTGTTACCTTTTCTCCGTTTTTCTGCTG
TTCCCACGCTTTCATACAGCTCTCATACAGAGATTTAAGAATGAGAGCCA
AAGTGTAGTAATTGAAAACCTTTCTTTTCATAGCCTTTTTGCTTTAGAAG
AAAATCCTTTTGCCTATTCTTGTTTTTGTAAAGAACCAATCTGCTGTCCA
ATATAGGTAGAATACTCCTGTCATAACAATAACAGACATACACGACATTA
CCATTTCTTTTGTTGTATACCACGACCAATACGTAAGGTGTATTGCATTT
ACACCGAAGTAGTAGAAGAATGGTATTCTGTAAAACCAACATAACCAAAA
GAATCTGCTAAACAGTATAAGCACCATTGGCAGCAGATACAATAACACGT
AAATAAATGTGTAGCTCGGCCAGTGTTCTGAATGTACGATAAACATTTCT
CGTGGATTTTGCGAAAAATCCCACATGGCAAAACTATGCCACACCATTAT
ACATATAGGTAGCCACTTGGTCATCCATTTTATAAATTTTAGTAGCCTTC
TCGAATAGCTGTTACCACTCATTATTAACAGCGAGATAACCTCGCTCACG
TCCATTCCATCCAAAATTGCAAGGATATCCATTTTCTTTTCATCTGTCAT
ATGCATTAAGTTTAAATCTATTGTTGTCGTTGCAAATATAACTAAATGAT
ATAATTATTGTGTTTGTTTTGTTATTTATTTACAAATAAATAATTTAAAC
TTACAAGTCGTAACTGTGTGCGCACATAAAAATGGCATATTATTACAAAT
TAAAAGACAAAGCCTTGCCTATCTATCACAGACAAGCAAGGCGCATCCTA
AAACAATCTGTTACCTTATAAAAGACAAACCTAACTATTTCTTTTTTCGT
ATTGCATATATCAACAATGATATAATACCAACTATTAGTCCTATTGTTAC
AGCACGTCCTACTTCGATGCACCAACGCTCCCATAAGTTGTAAGTTGGAG
TTTGTGTTGTGTATGCAGACGGTGGCTTGTATGCCTTGTCTAATGAGTCG
GCTTTCATAGTCAACAGAGCAAAGTATCTGCCCTTAATGTCTTCGAGCGA
GTCACGCAAGATTCTCTCCGTGCTTGTCTGTATTGAGTTTTCCTTCCAAT
GCCAAGCTTCACGTTTTTTGACGTTACCTTGCTCGTCTACAACGGTCGCA
ACAGAGTCCTTGATGGACGAAAACTGCTTGCTAACGTTATCTACAATGTT
TTCCACAAATCTGTTGTGCCACATGCTGTCTGCCTTGATAACCGTGTCCG
TTCTCACGATTGTACGCTCATATATCATCGGCTTGCTCGTAGTGCAGCTA
CACAGAGCAATAATAAACAGATTCAAAAGTGCCAACATTAAGAGTATTGA
CTTGCTCCAAAAATCATCTTTCTTTGTTTCCATATTATTCTAATTTTTTG
TAACCGTTAATCCTCGTATACAATACTGTTTATACGATTAAGCCACCCTT
TTTTGTTAACAATCTGACTTGGGTCATTTTTGATAACCTTGTCAATGTAC
GCCTTTCGTGCATTCTTTAAAGATTCGAATAGCTTTCGTTGGTTCGGGTA
GTTATTGACTGCTGCCAGGGTTTTAGCTCCAACAATACCATCAGCCTTAA
CTCCCAAGAGCTGCTGTGGTTTGATGATTCCCCATTTACCACTATTCCAC
AACCAATCCACCAAAATTTCTGCTACCTTTTGATTTTTAATTTGGTCAGC
CTTCCATTTGTCCCAGAAGTTGCGTTTGAGCACCTTCTTGAAGTCCTCCT
CGTCAATGAGCTTCACGTCTTTCTCGTCTATCTTGCTGTCTCCGTTTTTA
TCGTAGCCAACGGTTCGCCATGTGGCAATGGTAATGCCGTACTTGGTTGC
ACCTCCTTTGTCACTCTTCTTGTTTGTGTACTTGGCACCTCCTTCCCATT
TAAGGATGAAAGGTTCAAATTTCTTTATTTCTGCCATTTTTATTCCTCCG
TGTTTGCTTGTTTATTACTTGGTGAGTTAGCTTCGTTCCTCTCACCGAAT
GCTTTTGTTATTCCTGCTGTTGCGAAAAGTGACCCAATAGCACCTATTAC
TGCAGCAATACCCATTAGGTCTGTGTGAATGGTGTTCGTGGTAATCACCT
CGTAAAGCAGGACAAATCCTATTGTCAACAGCAGAAAGCATCCTATGATG
GTCACGCTTACCAAAAAGAATGCCTTACTGGACGCTCCGCTGTTTGTCTG
GATGAGTTTTGTTAGATACTTTGTAAGTTTCATATTCCTTCTTCGTCTGT
TCTGTCTATATAGACATCTTCTTCTTGTTCTCTCTTACGAGGTGGACTTC
TTCGCTCACACCCATTACGAATGCAGCGATTCCAACTCGCTTCTTGCAAC
TGTAGCTTCAGATTTATGCACTCGTCTTTGAGCTTATCTTCGTTAGCTCT
GTGCTGATTAAGAATCTCATATAAGCTGTCTATCTTCTCGTCCTTGGCTT
TCAGTTCACTGTCCTTGCGCTCGCAGAGGTCTTTCCATCCGCTTGCGTAT
TGAGCCGTTGCTTTTGCTTCCTCCTGTGATGCTTTTGCAGCTTCCGTTCG
CTTTTTACTATCATAGAACATAAAACATCCCAAAATGGTAACGAGGGCGG
TTGCTACCGCTTGTAGTATTTCTGCATTCATAGATTTTCCTTTTATTATG
TTGAATGTACTTCCGTTTGTCTTGTTGACTGTGCAAGTGTAGCCATGTAT
TGACCATTACGATAGTGCAAGATTACTTTGTTGTAACCTGCTATAAAGTA
ATTGTCTACCCATCCAGAGCCCGTTGCTCCATATTTACTTTTCTTTTGAT
TCCAATTCGCTGTAGGATATTCATCTGTATCCATTCCTTGAACGTAACTG
TTCCTGCCATATATAAAACTACCATCATCACGAACATTGGTAAGGACAAT
TTCGATAGCTACACAAAATTCTTTCGTATCAGAAACACCAAAAAAAGCAC
GCAAACTTGACAATGTAGGCAATCCGATACCTCCGTTTTTAGAAGAGTCG
CTTGCAAAGAAGAACAAAGACTTAGTAGGGTTTAGAACAAACACAGTTTT
TTCCTTGTTGTTCGTTACTGTATCAAAGCCAATGCCACAGATACATCCAT
CAAGAATGCCGTTACCGCTACCAACGAATGCGTAATTATACGTTCCGTTT
TTCGCAGACAAATACATCGCTATATTCTTATCAAGTCCCCACTGGTTCGT
ATCGTCATTGTTTTCAAAGCGAGCCACTGATCTTAACCCACTTGATGTTG
GCAGTACATTACCTCCAATTCCTGCAAAACATGACTTACTGTCATTTCTG
AAAACCACGTATGCATCATTTGTGAATGGGTCGTTCGTAAGTCCGTTACC
GCTAATACTGAAGCCCGCTATCTTACCGCTGCTTATTGTTACATTGTTGA
ATGTGCCACTTGTCGCATTGATATTACCGCTTATGTTTACTTCTGTAGCG
TTCAACTGACCTCCATATGCCACTTTATACTTCGCCTTCTCCGGTGTCTC
TCCACCGATCCACAGTGGATAGCCGTTTACTTCGTCTTCAACACCACCAA
AGCAACCTTGCACATTCTGAGAGCTGTTCGTGATGAGCATTCTGTTCGTT
TGCCCGAATCGCAGCACCGCATTGTCGGCAATGATAAGTGGCGTGTAGAT
AGGTCTTTGCATATTATTAATGTGTAGCCATTCTGCGCTGTCTTCGCCTG
TTTTAGGTGCGTTTGAGGTCGTGGATAGATGAGTCTTCTGACATACGTAT
ATCTCAAAGTTGCCTTTCGTGTCAGTTACGGTCACTATGTCACGGTATCT
TATACCTCCCGTCAGATTTGAGTCGTTGTGATACTCAACTCCTGCTACCC
ATTCACTTGTGCGTTCTATAAGGCCAGGAATACCCTTCAAATCTTCTGAA
CTGTCTACATATCCTGTGTACATCATGCCTCTTTCGAGTTTGGGCTCGCA
TATCCACACCTTACGCCAAAGGTCTACATGAGGCACAGAGTCCAGTCTAA
AGAACAACTGCTGCTTAACCGATGCAGTTAGGCTCGATGCCGCCTTGAAT
GTCAGCGTGTGAAAGCTCCATCCGCTTGCTAACGACCATACAACACCCAA
GTCTGCCGACGGTGTGCGTTCCTCACCATCAACATATATCTTACTGCTTG
TGTCAATAAGACTGGGAGCAAGATAAGTAGTGAGGTCTCTTCTATCGTCA
ACAGCATAGGAAGTAACCGTGCCCGTGCCCTTGCTACCGCCCACAATGCT
GCGTATTACATATATACCGCTTGTAGACGGTGTAAGATAGTCGGTCTTTT
TGCCACTGGCTGTTTGCATAATAATTAAGCTTGCAGCCGATGTACCGTTA
AGTGTCACAGTTGTGGCAATAGGGTATGATGCACTTGATACAGTGCTTTG
CACACTAATTGCATACTCTATTCCTGCTTTAAGATAGACGTTTGCAATAG
CATAGGAGGTCGCGGATACAGTCTTGTTAAGGGTAATAACATTGGTAGCT
CGTTTTGCCCAAAAGCTCAGTGTATACCACTGACCGTTAACAATATTGTT
TAGTCCTCCGTTAGGATGATGTATCGTCTGTACAAGCACGTCCTTGTAAT
TAGCAGCTCCACTCACACCGCTACATCTGTCGAAGTAGGAGTTATGTCCA
TGCAGCTTGTTGCTTGTATCTATACCCTCACCGTCGCCAATCGGTGCGCT
ATGACTCAACATGCTATACTTGCTTTGTGTTACCCACGCTTCCATGTTGC
CCGAATCGGTAAATGACGCATTGCGAAGGATATTGCCTTTAGTTCCGCTC
TGATAGATAGTCACAAGCTCGGGAGTAGAGTAGGAGTTTGGTTTTTTTGT
GTAGGTAGTCTTTACACATTTCCACACATAAGGCTTTTGTTCCGTAGGCT
GCGGAAAGAGGTTGCTCCAGCCAGACACGCTGCCATACGAGGCCACCGCT
TTCTTGTCTGTAGCTACGAAAAGCGACACCTGCGACGCTATGCCGTTGCC
ATCCGTACCGTTATCTCCAGGGTCACCCTTGTCGCCTTTATCACCTGTTA
CACAGACATAGCTCACACTCTTGTCGCTCGTGTCGTTCTTGCGTTCCATC
TTCATCCACAGGAAAGGATATGTTTCGGTGGTTGCTATCGGCGCGTCCTG
CCATGTGGAGTAATAGCAGTCTGTAGGTGCAGTGGATGAATTTTTACTTG
TCTTGTTTTTACTGATGTTGTAGCTATAGGCCGTGTATGCTCCATCCTCG
CCATCCGAAGGAGTCCACCTGCAAGTGAACGACCCCTTAAATGTTCTTAC
TTTTGGTTTTAGCATGTGCGCTCCTTTTTAATTGTTTATACCTTGAATAT
GTCAATTATCGCTCTTGCACAGTTTGCGCACAGACAGCGATACTCGTCAA
ACTCCTCAAAAGTAGCGATGTCATTCTTAGCATCATCACTCAGCTCCTTG
CCGTTAATCTTTGCCATGAGTGCGCTGATTGTGTTGATAGAAATAGCATG
TTCTTCCTTCTGAGGATAACCTGCTTCAATGAGCAAGCTCTTGAGGTGTC
CGTAGTCGATGATGCCGTCTGTCTGAACAACAAAACCGCTGTATCCCTCA
ATAGTGTTAGACTCTTTCTTGCCCTTTGTTGTATTACTAATATTGTCGGT
GTCAGTTTTCGTCTGTGTGTCAGTTCGAAAGTCCATGTATGCTATACGCG
TTTCTCGGTCGTATACCATAGGCTTCTCTGTCATAAACACTCGTCTGATA
TTTCCATACTGATGTTTCATTTTATTTCCTCCTATTTTTTGTTTTGATTC
TTTTCTTCTTGTTCAGCAGCCTTTTTCTCAAGTTCTGCCTTGCGTGCAGC
TTCCACATTCTTCATTATTTCAGCTTCCTTTTTGACATTTTCCGCACCCT
TGGCTTTCATGGCATCCATGTCAACTGGTTCATTCTTGTCGGTAAAAATG
AGTTTACCTTCCTCGTTCCTGCCTATAGGTCGTTTGTCAATACCTGTGAT
TCTAACATTGTCAAAGTAAAAATGATTACCACCTTCATCTTTGAACTTGC
CAGTAAAGCTTGTCACGTTGGCAAGGGCGAAACCATCGATAAGCTGCTTG
ATTTTTGACGTGTTAACAATGAGCTTGTGGTGCTTTCCATAGAAGACAAC
CTCCAAAGCATAACGCCCCGTGCCGTAGCTTGTCTCAACGTTTCTTACCC
AATCTACCACTTCAAGCTCACTGTTAAGCACAACTGATGCAGTAATCTTA
GGAGCGTCGATAATGCGCATACCCATATTGTCCGTTTTCTTCGGCAGTTC
TATGCCGAGTTCGCTCATATCTATTCCTGTTTCCATTTTATATAACCTTT
TACAATGTTTATTTCCCCATTTTATCATTCCCCATGCTGCTGCGTCTATC
TCATGAAGTCTGCGTTTGTTGGTTACCTTAGTTCTTCTTTTCAGCCAACT
TACCTTGTTGCTCTTCCTCCAGTACATATCACCACCTTCGTAGAATACGT
AACCAAGGAAGTCTAAACCTTCGCTGATAGGGCGTATTTTAGGTTCGTGT
ATCTTAAAACCTAATTCTTTAAGGAAAGCTTCCGCCATTTTCATTTTTCT
CTTAACCTCGCCCTTGGTTCTTCCGAATATCACGAAATCATCAAGGTATC
GCAGGTAAAGGTGAGCTTTTGCAACCTCCTTCATATGTCTGTCAAATCGC
ATAAGAGCTATATTTCCGCTGTCTTGGCTTGGTCGGATTCCAAGAGGTAT
GCCCTTACCGCTTATAGTAAACCTCTCGAACGGTTCCATGTAGGCATCGA
TAAACTCTTTATCCTTAAAGAGGTATTCCAAGTTATTCCTCAACACGGCA
TGTGCTATGTTTGCATAGTATTTGCAAATGTCGCCTTGTGCATACCACAA
GCATTCCTCACTTTTTTCTCGCAACCATTTCTTTACTTGCAACGCACCTG
CTATCTGTCCATAGCCGATTCTCGACGCATAAGTGTGCGAAATCAATGTG
CGTTCTATTCTGTCGTGACTTACTAAGACCAAGGCTTGATGTTCAAGGTG
ATTTGGATGAAAGTTAAGTTTGCTGATTTTTCTCCTCTTCTTGCCATTGT
TCACCTCCATATGCTTATATTCGTCGGTTCGCATCTTGCGGTCGTGGATA
ATATTCTGAACTTCCACAAGGTCTTTAATCCATTGCTTCTTGTGCTTCTT
TACACCGTAGTTCTTTTTACGTCTTGTAGATACTCTATCCGCTTCCTTTA
ATGTGTCCCATTGCCACATCTGGTCGTATATGTAACCTTGTCTTTTCGGC
ATGTCTTTCGTGTTTTCAAGTAACTCGTATTTTTTATCGGTAGCTTGCTT
CTCTCTGTGCAGAGCTTTCAACTTCCAATTTGGATTTACTAACACCACTG
GCAGGTCGCTGACGTTGCCTGCGCAAGTTCGATTTGTTCCGGCTAATCAC
TGGCTATACTTATGCACCAGCTGCCGAGGCTCAGATAAGGCGGACATTTT
CCCATGACGCAGTACTAATGTCCTTATATTTCGTCCTCCGTTTCCGAAAG
ACGTTGAAGTAATTCGAGCCGAGATGTACGAGATCGTGGACGCCCAAGCG
TTATTCGAGTTCGCACGCTCGAGACCGCAATCCGAAGCGTTGTCCGAGTT
ACCGCCACACAGCCACAGCTATCCTTATCCTTTGCCTACCTTGCCACGAG
CTTGGGCAAGGAGTTTTTGGGGGGTATGATTTGAGTGGGGGATTTATCCC
CACACCCCCTTGGGGAGATTTTAATAATTTCTATGCACTTGCGAGTATCT
TTTTGAGTTCTGCTGAGGTAACCTCTTTAATCTCGCCATGATAATCAAGC
CGAGCCGAGAGGGCCGAGATCGCGGACGCCCAAGCGAGATTCGAGGCCGC
ACGCTCGAGACCGCACTCCGAAGCGCGGTCCGAGTAACCGCCACACAGCC
ACAGCTGACCATTAGCAGAGTATGAATAGCCATCATTATAGCTAATGCCA
TTCTTTTCAACAGTTGGCACATAGCTCATGTACTGTGCTCCTGCCGTTGT
GACAAGCGTTATCTCATGATTAGAAACCCATTCTTTTGATGACAGTCTTG
TAAGCTTACGGCAATCAACCGCTGCAAATGTGTCTACCGTAGGTTTATCA
ATACTCGGCATAAAGTTACTGTCCCACTGATACACTGTTGTACCTACTGA
GCATAAGTGTCCGTCTGTTTCCCAATACTGACCGTATGGATTTTCCCATA
CTCCTACGTTTACACTGTGACATGCGTAATTATCTGCATCCTTGACTTCA
ACTTTGCCATCATTGTAACCAAGAGCGAGACACGCGCCTGTCTTGATATT
CTTCTGTCGTTCGAATCCGTCTGTTAATGTTGATGTTGCGCTTTTTTCTG
TTCCATCCAAACCTGGGCCGAAAATCTTAGTACCATCCTTAGCTGTTAGG
TTCTGAATATCACGGTTTCCATACTTAGCCATCATGTACTGTAGTAGGAA
ATTGCGGAAAGGCTCGCCAGCCAAACCATAATTTTTGTTTCGTGCTTGCG
CAAGGTCGAAGAAACTGTATATCTTCTTATTTCCAGTAGGTACTACAAAT
GGAATGCTTCGCAACTGACCATTCTGCGCCACACATTTATACATGCCTAC
AGGTATGTTTTTTGTGAACCATCCACCAGGCAATGGAGTTAGAGATATGT
GGTGACGAAGGTGCTTAACACCGCTGATAACCACCTCTTGTATATAGTTC
CAGTAACCACCGTCCAACATGCCGAACCAGTCTGCATTCTGATATGCAGC
CACAACTGCTCCGTTGCTCACGACTTGGTCGCCATCCGCTGTATATCGGT
GGTCTTTGGGGTTCAGACGTGTATAGTGTCCATCGGGAGACATTAGGATG
CCAGTAATCTTAGACAGCCAAATCTGACGCATAAGGCTGCTACCGCCAGT
GTCGCAGCTTGTACTTCCTTTGCTCGATGCCGTGTTTTCTTCGATGTAGA
ATGCGTTCTCGTCTAAGAACTGCTGTTGGTTTTCCTCCATCATCGCTCTA
AGATTGGAGAGAGTGATGCGCTTGAGCGAGCCACCTGCCACAACCATTAT
GTAGTCTGTCTCGTTAAGGCTTGTTGATAGTCCTTGTTCTGTAATTTTGC
TGAATGCTGTCATATTTGTTGTTTTTTAAATAATTACGATATTGTTGCTT
CCACTTCAACTGCCACATCTGAGTGATAGTATTTGTCGGTGTTGTTCGTA
TCGGGTATACATTTTGCCATATCCGCTGTAAGAGTCACGCTTGAGCCTGA
GCCTGTGTATGTCTTAACATTGATAGCGTTCCATACCTCCCAATTCCACG
TGATTGTACTGCTAGTGTACGGAGAACCATTCTGAGTTAAGGAGAGCAAA
TATTTTGCATTGCTTGTCTTTGAGATGGCATCGGGATTTGTACCGTCGGG
TGTTGCTTTTATCTGCCACTCATCCGACTCATCTGTTATTCTCTGTGCAT
CAACAGCTTTCACTACCCATGCGTCTCCTTCCTTATGCAGGAGCTTAACG
CTATATACAGAGCTACCGTCAACATCGTCACGTGTCACCGTGAGCGTTTT
TCCATTTTGGCCTTCGATAAGAACAAAGTCCTTGTACCATTCCAGTTTCC
AATTTGCAGCAAACTCGTCGTCAGGTATGTCCTTTACGCCGTACATACAC
CGGGCTGTAAGAGTTGTTTCGGTATTTTTTGTTGCTTCGAGTGATACAAT
GTTCGTGCTTATAATCACTGAGTAACTGTCAGCTCCTGCCTCCTGTATGA
GTACATCTTCCGTTCCTTTATAAATATCACGCACATTGTTGCATATATAA
CTAATTTCAAAGCCGATGATTTGGTTAGACACCACCGTAGGACTTGCAGC
ATTGTCGATAAAACGGAGATAGCAGTAACCGTCTGTCTCCTTTTTAGCAA
ATTTACCGTCAGTTGAAAGCTGCCATCCTACATAGTTGCCACTTGCTGCC
GCATTTGCGTTAAATGCAAGCTCCACACCTCTGTAGGTCCACTTGATGTT
AGTTATCGTTACAGGATTGCCTACCGCACTGCTAAGACCTACTTTGAGTG
TAGGCTGATTGTAGATGTCTGTTTTCCAATCTGCAGACAAAGTGCCGTTC
GTAGGATCTATCGCCTGAAACAAAGCAGCTCCACTCTCAGTTCCGTTCTG
GTCGAATTTTACGACGTTCTTTACAATGAAAACTTGGTCTCCTGTTCGGA
GAAAGCGCACCGTGAACGCTCCTTTAACTGTGTTACCCATATGTTACTCG
TCCCATTTGTTAAGTTTTGACTTGAACTGCTCATATTCTAAAAGCTCACC
ACCCAGCTGACGTGCAGCTGTGGCAGGGTCACTTTCAATCTTGAGCAATT
CGTTTTCATTCACTGCCATTTTCGAACGTGTGTTGTTCGTAATATGGTAT
TTTGCTTTAAGCCCTTTGGCTTCTGCCTTGTCTGTATCTACTATTGCGTA
TCTCATTTAACCTTAGTTTTAGAAGAAAAGCACATTGCCATTCTCATCTG
TGAGTACTGTGTTTGCATCTTCAGTTGTGAGTATTGTTGCAGGTTCACGC
TCTTCAATGTCCATTGCCACGTCAAACCAACAAAGGTTCTTCTCATTACC
TATTCCCAATGATTCAACGCTACATTCCATACTTTCGCCAATCTGACGGT
TTATGCGGTCCGCGTACTTGTATGAGCTTGTTGTCGTGTCGTACACTCTT
GCTTGCGTCCACCATTGTATCTCGTAGTAGAGCTGAGGGTATTGTATAAG
CTGACTTCCTGCTGAAAATATGCCCTTATTATAGTAACGCTGCTGTCCAG
GCACAATGTCATTTCCTCTCGCTACCTCATGCTGTGTCAGAATACTCATA
TTGCGTATAATGCTGATACCCGTACTTGCTTGAACATTACCATTAGCGTC
AAGTATTTGCACTTCATATTGCTCACTCCACACAAAACGAAGGTCAAACT
TGATTGTTGGGAAGCTGATAGCCGTGATTTCTGGTCTGTCAAGCGTGTTT
GCGGTAAGTGCTGTTGTCTTTCCTCGCTCAACAAGGCGCATTGTCCAACC
TTTAGGCAGTGCAGTCAGCGTTGATGTTCCCGATGTTAGTGTAACTGTCA
CGGTACGCTCATAGCTTTTACCGTTAACAAACTTGTCACGTTGTCCTTCT
TGCTCGATACCCTCTGCTACAAGGAACTCGTAAAACAACAACTCGTCTTT
GAGTGGGTCGTATGTCAGCAACTCACAATCAACAGAGCAATCAATTTTGT
TACTGCCCTTGTCTGTTGTTGTCAACACTATTCCGCTTCCGCTGACATTG
TTGTTAGTACCTGTTCGGAAGTCGTAGAATTTACCTCTATAGCGTAGCTC
TGCCACTTCTCCAGGCACAAGGTTTTTCTTAACCTTTAAACTGCCGTTGT
CGTCCGTGTTGTCCTTGATAATGTCGTAGTCAACGCCAACTTTCCATACG
GTTGCGATAGGTTTAGAGTTAATAAACCACTCATGCTGGTCGCTTGCAAG
ATTGAGGTTGTTAATTCCCGATGTGTATATACCATCGGGGTCATTCACTC
TTACTTCTGGTCGGATGATAGTTGGGGTAATCTTGCGGTCTGGCTCATAC
TGCCCAAGTGCCGTGTTTGCAGCTTGTGCCGTAGGCGAATCAGGCGTGAT
ACACACCAACGAGCAACTTATTACCAATGGCGAGAAGTCAAGTCGTGTGT
GCTTGCGTTGCGACTGAAATGTTCTTTTTTTATTAGCCATTCTGTATAAT
GTTTATAAATTAATATTCTATTGCTGTAGACACCCTCTCTCCTTCTTTGC
CGTTGTCGGCTGTCACATAAAATAAGGTGCTTATACCTCCGTGATTTGGG
TTGATGTGCAAGTCCTCAAACGAGATTTCAAACGTAGAACCGCAGTTTAT
ATGTTCCGGCATCGCGTTCCAAACATCATCAGCTGACGTGTCGCCTGTGT
TTCGCTCCACCATGAATGTATATTCTTCTGTGTGGTCTTGCATATAACCG
TCAAGGACGCTCACCGTAACTGTTTCAACCTCGCCTGGTGCCATGTAACC
ACCGAGGCTTTGGTCGATGTGCATCTTCCTGCCGAGCTTTACAAACTGCT
GTATCGTTCCCGACATGTAGATGTTGTTGAGATATGCACTATAACCTGTC
ATGTTGAGACCGAAGATACTGAGATTTGATAGGTCTCCGAATTGTGCGGC
TATCATGTTCTCTGTAAACTCCCAGTCGTTCACGTCCTTCAGATAACGCT
CGTAGGTAAGGGTAGAGTAGCGAGAGCTTTGCCTTGTCTTATCCGAGAAG
TTACCGTAAGCAACGAAGTGCATCATGCTTGCAGGGTGATGTAAGGCTTT
CCAGTGTTTGTCACTTCTGAGGACGTAACGGAATGCGTTGTTGATACCTC
CATTCACGCTCATAACCTCCACTATACGGAAGTAGGCGGTGAAGAAGCCA
CCAAAGCGGAAGTTGCCTATACCATCGTCGTAGTCGTCTGTGGAATTGTT
GGACAGCGTAATGTGGTCGTGCCATATTCCTTGACAGATGTCGTCAACTG
CTATCTTTCCAATCTCTCCTTTTTCAAGATGCAAGTATACTGTGCCTCTC
TGTAGCTCGTTTCCTTCCTCGTCATGTTCTATCTCTACATTCTCAATGAT
ACCACCTCCTGCCGCTCTCCAGTCGTTACCAACTCGTATTGATATGCGGT
TGAAGCGATACTCTGGAGCTTCCATAAATGAACGCAGTGTGAGGGATTCA
AGATAGCCCACACCTCGACCGTCTATCTTTCCACCGAAACCTGCTTGACC
ATCGGCAAACGATTCTCCGAACTGTGCGCCTTCATGTAGGCTTGCAGTCT
CCTTTGAGACAAGTCCTTTAGCGAAGTTGATAAGACCCATTGCCGTGTCC
GCTCGAACCTTGGAAAGGAAGCTGTTTCGTGTGCGACGTGCTGAGTAGAC
ATTACTGTCTGTCTCAGGTGTGGTATCATTCATCCCGATAATATAGACTC
CTCCACCATTGGAGTTTTCACTTCCAATCTGTATTCCGTTTACGGTAATA
GAGTTAACCTTGTCTTCAAGTTGACCAAGACGACTATAGGCTGCTTCCTC
GCCAACTATGTAGGTTGGATTGTCATAAGGTATGTCCAATTTGATTTCGA
TACCTATGATACGAGAGCTACGGTAATGCTTACCATCCTTATCTGTATCC
GAAAACAACGGATTGATGAGCTTCACTTGCTCGCCCATGGGGTGGAAGTT
GTACGTACCGAAATTAAAAAACTTCTCACTATCAAGAACACAGGTGAAGT
TGGAGTTATCCACCATTGATTTCTTGTAGTAGTTCTTTGCTCTTACGTAC
AAGGCTTCTTGCGCATCTGGAATTAGAGGTGTCTCTGTTATCTTACTTGC
GTCCCAGTTGTAGAGATAGAACTTATCACTTATCTTAGGACACATTACAG
AATCTGGTAGTGTGCGACCGTATGTGTCATTGGCAACAATCTCGAAATAG
TTAACCTTGTCTATTATCTTGAAGCTTACCTCAAATTCCATTCCTGTTAG
CGCACCGCTCTCAAACCTAATCATAAGGTTGAGTCCCTTCTTTATCCAAC
TCGTTTCAAAGTTCGTTGCAAAAGAGTCATTTGATGTTACTTGCCAGATT
GTAGCTGTATTTTTAGTTCCATCTTCATTATCTACCGTACTTTCATACGT
TTTTATGGCACTTACGACACAACTCACTTTAGGGTATTCATCTTCAAACT
TTACTACTCCTTCGATGGCTTGTGAATCATTCTTGACCACATTTACATTC
TCGATATACCCATCTTTACTGTAATAGCCTTCTTCGTCAACGTCCTTGTT
TGGAAGCATGAGGTAATCAGTAGCTATACCGTCTGTAGTCACATCTACGT
CAGCTCCTGAGAAATATCCCGAAGGTATGTTCTTGTCTGATCCGAAAGCG
TACAGTCGGGTGATGAAAGATGATTTTGATTCTGATTGTGACATAGACAG
CATATTTACACCTTGTTCAAAGGTTGTCTGTCCATTCATTTCACAGTAAC
CAAGGTATATGATAGAACCATCCACCCACCACTCACAATCAAGAGTCTCA
CATATCGTATTGAGAGCTTCTATTATGCTTATTGAACTATACTCTACAAG
GAATCTCTTTTCCGTGTCGAACACTTCTTTATTATATGTCGTGTAATCGA
CTGAAAAATCCTTGTTGTGGTATTTATAGTTTAAGGCCTTTAAGTTGCTT
AGAACAACGTTTAAGTGTACAGAAACAGATGTTGTGAGCTTGAATGATGT
CTCGTTAGCACCATACTGAGGACGATACTTACATATCTTGTTCTTCCAGT
TCATGTAATAGGCATCCATCTGCAGCTCATAGTCGTAACCGTCAGTGGTT
TCGTTATACTTCGGGAAGTATGCAGATGTAAGGACGAAAAGACCGAAATC
AGCTATCTCCACAGAGTCACCAATCTCAAAATAGACTGGCTCTTCTGTAG
AAAACTTCAAGACGATGTAGTGATGGTCCATAAGCTGCCGTGACATCTTA
GAACCATCACAAACATCTTCGAGAGCGAAGAACGGCTGATTATTTCTGTA
TATCTGTATCATCTGTTACGTATTTGCTTTTTTCTCCTCTGTCACTTGGG
TCTGGCTCGTTGAGCTTTAGGCTGAATGATGCCATTTCCCTCATGAACTG
TCTAAACTGCGTACAGGATATATAAATGCACCTATACCATACATTCGGTT
GGAAGGAGGAGTGAATAACCATCTCCCCTGTTGCAAGAACTTCGTTGCAG
AACTTCTCATATTTCGATAAGAAGGAATCTACGTCATTTGCTGACAAATG
GAATCCTACCGTTATCTCTCGCTCGTCCAAGCATGGATTGTGCTTGATAA
CACGCTTGCCATTCTTGGAGCGATACTTGTTACTTATAAACTCCTTGTTG
GGAGCAGGTGTCATAAGCGTGCTGAGCGCGGTGTCATCCATGAAGATTCC
ATACTCTCTGAACGCATCCTTACCGTTTATTATGAGTTGTCCTTTAGGCA
TATCTTATTATTTTAGCTTAGACCCACTTGGTTTTCGCTGTGAACCTCTT
TTCCTATTTGTGAGTATAGTAATAAGGGTTGGGCAGCGAAAAACCGTTGT
AGGTCAAATTTCCTTTAATCGTTTATTCATATCATCTATCTTAGTACCGA
ACTCGTTGTATGTGAGCTTAGCGTATTTAACGATGTCTTCAAGGTAGCTG
TTGGTCATTATCATCATGTTACGGATTTCTACGACCGCCCCATTGGTTGA
TATTCCAGTTGCCACTATTGTTTCCATCTGCGCCACAGTGGTAAGCATGT
TAGCGGAAATATTCTCTCCTGCAATTTGTAGAGCTGTGAAACGTCCGTTT
AGCTCATCCGCTGTTTCTTGACCCATAGACTGCCAACCGCCGCTTGTAGC
CGATTGTGATGATGTTCCAGTGAAGCCTGTCACCTTAGACCATTCATCCC
TGCGCTTAATTCCCTCCGAAACGATGTCTTCATAGCGTTTGTTGAAGTCT
TCTATGTCTGCGTCAGTAAGCTGACCGTTTTTGGCCTTCATGAGAGCTGC
CCAATCATCATAGAGCTTCTTCAAGTCACCATTGATTAGGTCTTCCATAG
AATAGGAGAGAAGGGCCTTTTGCATCATCTCTGTGAAATCGTCTGCGAAG
TCTTGTGCTGACTTATTCATATCCATGAGGTCAGAGATAAAGCTTTCCTT
CATGCTGTCAAAGGTAATCTGAGTAAGATTCTCCTTCATCTTGTCTGTCA
GCTCATCTAACTTTCCGGCTTGGTCTATATAGTCATTCAGCTTTTCTGTC
AAGCGACCGCCATAGTTACCCTTACCAGTGTTCTCTATGTGCTCCCATAT
AGCAACGTTTCCACGGAGAAGTTTCATTTCTTCTGGACTGAGGGAGAAGA
GGTCGCCATTGAAGTCAGACTTGACGTTCTTATTGATCCACTCCATTTCT
TCACTACTGAAGCCACTCCAATAAGCGTTCCATGAATGGTGAGAACCGTG
ATAGCTTGCTTGCGCCTTTGCAATGTCAAGGTAGTTTTGATTGGTCTCCT
GCTGATTCTTATAGGCTTGCTCGTAGTATGAGGTTGCCTTGGAGCCATAG
GAGTTTTCCATTGCATCAGTCAAATCCTCGATGGATTGCTGCAGGAGTTC
ATTTCGGTCTGTGAGCCTTTCGATGGTGTCATTTACCTTCTTGGCATTAC
CGTCTCCACCGAACAGACTATTGAAACCACCGAATGAAAGCGTGTTGAGG
ATATGAGAAACGTTGTTCCCGATGCTCTTCAATGGCTTCATAACGATGTC
ACCCGATAAAGCATCATCGAGGATGCCCGTTACTGCGCCAAAGACCGTGT
CCATGAGGTTGCTTATGAGTGTTCCAAAGCCATCTTTGAGAATATCGAGG
ATTCCAAGTATTGCTGATATTATCTCTCCTGCCAAACCGCTATTCCCTAA
AGCTTCCGTCAGGGCCTTGGCTGCTTTGCTGTCCTTGCCGAGCAAACCTT
GAATACCCTTAGCAATGGTATTGGCTGTATCCTTCTGCATACTACCACCA
AAAAGCTTGTCAAGGCCAAGAATGGAGTTTCCTATGCCTTTGAGTGAGCC
AGAGGTAAGACCCTGCAAGCCATCTTCAAGCTGTTGGAACTGAGAGGTTG
CCTTCTGTGCAGATGTCTGTAAGTCTGAGGTCGCCTTCTGTACTTTAGAA
CCGAACTTTTTAACATCGTCCGATGCTGTAGTAAGATTCTTTTGTGCTAA
GGCAAGATTTACCTCTGACTTGTCTATCTTTGTTTGGTCTCCACCCTTCT
TTGCCTTTGCGAGGTCTTCTTGAGCCTTGGTGACTGCTTCTGCTGCTTTT
ATTTCTCGTTCCTGGGCATCATTATAGCCTTGCATGGCTGACTGATAGGT
GTTGATGTCGTCAGAGACCTTCTTGAAAATATCGCTATCCCAAACAGTGG
CAGAGCCTTGTAGCTTAGTTATAAGCTCCTGTATGGTCTTCTGTTCGTTG
ACATCTGTTGTGCTCTTGGAGAGCTCTTGCAGCTTCTTGATGGTTGGCTC
CAGTTGATCCTTGAACATAGCACCGAAGTCTCCGAAGATGCTTCCCCAGT
CAATGTTCTGTCTGATAGCGTTTATCTCGATGGCTTGGAGGTCCTTTTTC
CTCTGCTGCTGAAGGGAGAGCTTTTCGCCTTCCGTCTGAGCCTTGGCAAT
CTTCTCTTCATATTCCTCGGCAATGGCTTGCTTCTGCTGATAGAGAGAAC
CATACTCCTTCAAGTAGTCGCGCATAGAGGTGAGGGCTTCCTTGTTGACC
TCATCAAGCTTCTTATTGTATTCTTGGGTAGCGAGGTCTCTTGCCTTACT
GAGAGCATTAGACTGAGCAGAGGTAAGGACTTCTTTCTTGCCAGCTTCCT
TGTTCTTCTTCTTGAACTCGGCTTCCTGCTTGCCTATCTCAGCCAAACGC
TTTTTGTAGTCGTTCTTGATTTGAGCAAGCTTCTTCTCCGTGCCTTCATG
CATGAGGGAGATAGTCTCGTCAGTATTTTTCTGCTGCAAAGCCTTCAAGC
GGTTGTTCAACTCCTCCTGGACCTTGATAGCTTGGTTTACTTCCTTGATG
CGAGTCTTACGTGCCGTTGCTGCTGTCTTCGCCACTCTTCCACTTACATC
ACCACCTAGCTTAGAGTAGGCATCCTTGGCTGCTTTCAAGTCTTGGATGG
CGGTTTCGTACTGAGCAGTGGTGTATTTGCTCTTATTTTTCTCCATAGCA
GCAACCTTCTTTTGGGCTGCGTAGTATTTACGTTGCGCCTTGTTGTAAGA
TTGCTGGTAGGTTTCCGTAGAACCCGCATTAGTCAACGCTTGTGCCTTTG
TTTTGGCTTGATTGAGGGATTGTTTGGCGGTGTTCCATTGAGCCCTAAAA
ATCAAAGGAATGGTCGTTGCGCCAGTGACCGCCCAATTACGCTTCATCGC
TAAGAGGTTGTCCAGAACCTTTGTTTTCTCAGACTCCTGCATGCGGAGAT
TCAGATCAGCTGGATTCTTCTTAATGTCTTCACGAAGATCTGCTATTTCC
ATCTGAGCTTTATTGATGAATGCGTCCAATCTACTTTCGCCAGTGGCGTA
GTTGATGGTTTCGTTGGCTGATTGCCAGTCGTTAGCTAGCGTCATAGCTT
CATCGTAGAAGTCAAAGATTTCTTGACGAACACTCTCGTTCTCCTGCGCT
TCTTGCAAGCGAACCTCTATAGGCTTTGCGTTTTCGGCAGCTTGATTACG
TAGGGAAATGATATTATTGAGTCTGTCCTCTGCACGATCTAATGCTGCTT
CTGCTGTTTCTAATTGACGACTGAGTAGTATTCCTTGACCTCCTCCGTTG
TAGGTTGCGTCACTTAACAGCTGCTGATGTAGCTGTTTTACCTCTTCCTT
GTATTTATTAACTTCATCTATAGCCTTACCATATTTCGCTTCGTCCATGC
TTTCCGCAACTTCCTTTTGCGCTTTGGAAAATTCAAGGGAAGCAATGGCT
GCTTGGTCATACTTTTCTGTAAGCTGAGGTGCGAGATTGGTAAGCCTTTG
ATAGGCTTCTGCTTTCTCGAATTCCGTTGCTGTTTCAGATTGTATGGTTC
TGATAAGGCTTTCAATATTCTGCTGACGTTCTTTAACCTTGTTATCGAAC
TCATCCCATGCTTCATTGGATTTTCTTACGGCTGCTTCGTGAGCCGATTC
TGCAGTAGCAAGCTTATACACAGCATATGTAGTAGCTACTATGGCTGCTG
CTATCCGAAATAATGGACTTGAGAACATAGAAGCATTCCATGCGTCCTGT
GCCCTTTTGCAGAGAAGGGTGACCTGTGCCCATATTCCTTTGGCTGCGGT
GTCTCTTGCGGTAGCCGCGGTATTTAAACCTTGGGACGCGGTGTTAGCGT
TAGTTGCAGCCGTTGCCGCATTCTCCCTTGCAGCTTTGAGGTGCTTAGCA
ATATTGTTTCTTTCGTTTGCTGCCGTATTTAGGTTTGTTGCTGCCGTTTC
TCTTATTTCTGCTGATACATTATCGTCTAGAGCATCATAAGCGTCTTGAA
GCAATTGCACCTCATTATCTTGCAGCGCAAGCTTATTCTCCAATGCGTGA
ACCTCATCTTGCATAGCCTTTGCCTTGGTTTGTAACTCTGCAACGTAAGC
CGCAACCTCTTCACGCTTAGATGCTACCAGCTCTGCCTGTGCTGCTGATA
ATTGACCTTTGGCTACTGCTTCTTCAAGGTCTGTCTTCTTCGCTTCTTCC
TTCATAGGGAGCAAAGATTCAAGAGCTGACAGCTCGGCAGCATAGCCTAC
ATTTGCCGTAGCTGAGTCGAAGGCTGCTACACTTACCGCCATTGCCTTAT
ACAAACCAATTGCTGATGCAACAGAAAGAACAGCTTCGCCAATTTCTTGC
CAGTGGTTGACTGCTTTAGAAGTAATATATAAAGCGTCATTCATTAGACC
TTCGGTCTGTGTGCCAAGATCATTAATAGCCATTTGGATGGTATCTTTGA
TATTGCTTATCTGACCTGTGATAGAGTGAGATTGCTTTTCCATTAATCCA
CCGAACTTGCCGCCTTCATTGGTAAGGCTTTCGATAGCCTTCTTGACTTC
TGGGAAACCAACCTTGCCTGCTGTTACTAGTTCTGAGATTTTTTCCTTAG
TGACACCAAACTGTTTGGCAAGTTCATCGACTAATGGAATACCTCTACCA
GTGAACTGATACAGATCTCTGGTAAACAATCTACCTTGTACCATTGTTGT
ACCATAGAGCCATGTGATGTCTTCGAGATTCAATGATAAGCCAGCAGATA
AGTCGCCAAGCCGACGCATGGTTTCTGTTATCTCATTAGCTGCAAAGCCG
TATGCAAGCAGTTTCTTCGCTCCACTTACCACGCCCTTCATGTCGAAAGG
AGTGGTAGCAGCAAGGTGGGCCATATCTGCAATCATCATCTTTGCCTTCT
GTGCACTTCCGAGCATGGTTTCGAAAGCCATTTCAAACTGTTGGAAATCT
CCACGGATAGTACCTATAGTGGTAATTATCTCTTTGGCTGTGAATCCCGC
AAACGCAACAGAAGCAAGTGACTTGATGCGCGAGAATACGTTTTCTATGC
TTCGTCCTTGCTGCTCAACTATATATGCAGTCTGTTTTACTCCTGCTTGC
ACGCCTGCAAAGGCTCTCAGTACATCTGAATTATCGCCAGTTATGTCGAA
CTTGATACTTGCCATTTTTTTATTCTGTCAATTACGTAAAGGTGCACCTC
CTATTTCAAACCTTTATTCTTTGGCTTGTTCATGTTGTCGTTGGAGGTTA
AATCGGATTATCTTCACTCTGTCTAATCAGCTCCATGATGTCCTCTTTGT
TATCTCCGCTGAAGACCTTCTCTGTTGCTGATGGAATGTGAGCCTTCTTT
CTCTCCTCGTCAGATAGATAGACGGAAGTTATCTTGTCCTTCATCATAAG
CGTGAGGTTGTTGTATGATATTTCCCACAGAACATAGTCAAGGGTCCATT
TATATCTATCGCAAGCTGCGTCAATGAGAGAGCCCCAAATGGTTCTTCCA
CCAAAAATATACTGATTACTGGAGTCTTTGGCTTGGTTTATCTTCTCCAT
ACGCTCCGCTTCCTTGTCTATCCCACATTCCGTGATGATGTCGTGAAGCT
TGTTATCTGAGAGTATGGTGATAAGAAGGGTTGCTATGTCATCGTTATCA
CAGAACTTGAAGATGATGTTTTCCCTTGCCTTCAATATGCGTGAACTGAG
CATATCGGATTTCTTATGAAGAGTGTGGTAGGCTATTAGCTTACAGCAGA
TACTTCGGTTCTCATCTACTACACGGAGTGCTTCAATGAGGGGATTCAGC
TTTAAGTTATCATCTTTAATTCCTAGCTGCTTAATCAATGGAGCAGTCAA
ATACATCTTGCCTAAAGTCTGAGGGTAGATAAACATGTGCCTTCTACCTA
CCTGTATGCCTATAGGTGTATCTGTTAACACCATGGCTATCTTTGTGCCA
ATTTCGATGTCATTCTTCATAAGCCAATATTATTTGTTAGTACCCAAGGC
AGGACTCGAACCTGCGTCTCTCAACCATCTTTTTAAAGACCAACTGGATT
TTACAGGACAGGATTTGGTCTCGCTCTAACCAACTGAGCTACTTGGGTAG
ATTGCCGACTGATAACCCTCAATCGGCAGAAGGGAGAGAAGAAATCAACA
TATTGCCTTAAACGTCATCTTCGATTTGTCCGTTTGTTGGAACGGTTATT
TCCGTTGATGTGTCTGTAGCACCTGCAGGATGCTTGAATGTGAGAACGTA
TTCGTCTGTCTTTCCCTTAGCCTTCTTGGCTGTGATGATGCGCCAACGGA
ACTGGCAATATACGGTCTCACCCTTATTGTTGGTGGTCTTTGCTACTTCG
TCACCCTCTGGCACAAGAGCCTTGTGGGTGTACTGCATCAAAGCACCATC
CGCTGAAGAATATGACTCCTCCACGCTTACTGTTGACTTTCCGATATAGC
AACCAGGGTTCTCTGCATCTTCCGGCTGAACAGCGATAGCGTAGTTTCCT
TCGATAAGTCCATCAATGGTAGGGAAAGGCTGAGATAAGCCCTTCTTGAT
GAACTCTTGATAAACGAGTTCGTAGGTAGACTTAGCTGTCTTGGAATCGA
CAATACCGCCACCTTCCTCCTTAGCTTCTGTTGTATCACCCTTGGTAGGG
TTCAACTGAGTAGTGTCCTCCTTTGGAGTATCAAGCTTCTTCCAGTTGTT
GGTTGAAGCACTAAGGTCACGAACATAGATGGATGGCTTTCCCCATGTAA
TTACTGACATAATCTTAATCGTTTATGGTTTGATACAATAATTTGTTATT
AATGATGTGCTCACTTGTGCCCTCGCAAGCTATTACCCTTTGTTCGTTCA
TGGATAAGCGGAAATCTGATCCATGAACCGCTTCGAAGATAGAGAAAGAG
AGTTGACATAACTCACGAAGCCTTGCCGTGTTCTCTTCCTTTTGGATATT
GCCTTTCTTGGTGGTGGTCTGGTCTTGAACGTAGATGTTTACATTCACGA
AAGCTTCTTGTATCTGCGAAGTTCTGTTAGCTAAGATGGAGATACAAATA
TCTTCCTTGCCAGTCTTACCTGTGCCATTGTATGGTCTTCCTCGCTTACA
AAGACTACCTGTTACTGCAGTCTTTAATTTGGAGGATGAGATAATGTTGT
ACACATCATCCTTAATGTCAATATCCGATTTCATAGCTTAATCTGATTGA
TTATACTTACGGCTTTTTCCACAGCGAGCTTTAGTTTTCCATCAACGACG
GAACGTGCCCATAATTCTGTAGATGCAAGCACATCTTTGTTTTCTTTAGC
TTCTACAAAGCCTGCATAGTTCATAGCAGCGATGACTACCAATGCAAAGA
CCTTAGAGTATTCTGAAGCAAGTTCTTTCACCATTTTTTTCCCCTCAGAC
GATCCTTCTGCGCCACTTCCAAGAGTAGCAAAGGTTGATTCTATAAGCTT
TATACCATAATCATATATGGCATAACCTATTGAACTTCTAAGGTTAGATG
TGTGGTCTATCCAACTTTCCTCAGCAGAACGGTCTCGTATCCTTACAGTA
CACTCTTCTCCTAATTTTGAAAAAGCGGTAAGTATTTCCTTCCTGATAAC
TCCAAACGCTTCATTGAAGAATCTTTGTATACGGTCTTGAGTGTTGACTA
GTTTTGCTCCCATTACACCCATATTTTGCATTGCAGTTGGTAACGATGGA
ATCCAAGCACTTTAAATTCTCTGAACTCCTTGCCAAAGAGTTTAACTCTG
ATAATGTCTCCATACTCAAAATCCTTACATGTTCTTGGTAGGTTGTATAT
CGTGTAAGAATAGTGCTGAATAGAGCCATCTGGGATAGTGATAACATTTG
CTTTTCCCGCAGGAACGATGTCACACTTGCAATATTTCTCTATCCATTTC
TCAGAGCCTTGTACCCAGTCTCCATTATCGTTGTCATACCCGCCTGTTAT
CTCTTTGTAGTCGAGCGTGTGGGCGGAAAAGTTCAATACTGCCATTTTCT
AACAACCAATATAGACCATTGGTTGACCCAAAGCTAGGGTTTCTCCAATA
GCTTTATATAGTGAATTGATACGAACTAACAGCCTTTCCTTATCCTTGTC
AGACAGTGTTCCAATGCTCTTGTCTGACTCGGATAAGCTTACAGCTTGTA
TGAGAGAGTACAGACAATCAGCAAGCGCACCTTTCCATTCCTTGGACTGG
GCGACCTCGAATGTATAATCATCGTCACCATCAAGCTGACGCTCAATCAG
CTTATTTTCTACAAACCCTAAAGGAATAGGGTAATGGATTTCGTCTATTA
ACGCTTGCTTTATTGTCTTCATTGTAATTCAAATTTACTGTTCAGTTAAC
TGTGAAAGAAGAGCCTCCTCGTCTTCATCACTAAGTGCGTTCAGTGCCTT
TACCAAAGTCTCATCCGTAGAATTTGACTTGACATTTGCACCTACAGCTT
TTAAAGCTGAGATAAGGTCGGTTTTCTTGTACTTTTTTCCTTTATAGGTG
GTGTACTCGTCGGAAGTGTCGATTTTCTCTGCTTCCTCATCTACCTCTTC
TGACTTTGTAGATAGCATATATATCTGGTCTACGTCTTCGATAACAGGAA
GTATGAGAGCCTGTCCTGATGTTACCTCCTGCAAAGAAGGCTCATTCTTT
GAGTACTTAGAGATAAGCTTGTACGAATCTACGGTGCTGTATTTTACACC
GTCTACAGGGTTTGTGGATTCTGCGAGTGTACCCCATACAAGTGAGCCTA
CCTCTTCGTTACATATAAAGATAATATTGTCCTCATTCCAAGGCTTTACT
GAATGCTGTTTGCCATTCTTTTCAATGACAACCGTTCGGTTAACTGTCTC
AATTGAAGCACCGAACTCGTCCTCAAAGGCTTCTGAGAAAGAGCTTTCTG
ATGGGGTTTTCAACTTGGCGTCTTCTGTGTATGTCTTGCCTTCATAGTCT
GCAACAAGTTCCTTTGCCCACTGTTCCTTACGGATTTTCTTCAACTGATT
CTTTGCAAGCAATACCTTGATGATGGTGTTACCATCCGCATTAGCTTTCT
CGAAGATTTTCTCGAAGTCGTCTCTTGTGGTTACTCCATTTGTTGCTGTA
CGGAAGCTGTTAGCTGGCATGTAACCATAGTTGACACGGATTGCCTTTCC
AGAGTTATCTTCGTCCTCAACTGCTATGATACCATTGGAGAGACCTGCCA
AAAAGTTCAACTCGTTACGTTCTTCGATACCTACAGAACAAGCTACGCCA
TCATTCATAAGTTTGTTGATGATACGAGCTTTTGCATTATCTGCTGCTTG
TTTTGCTGCCGCTGCTTGCTCTACAAGACCTTGCGCTTGGAGGGTATTGG
CTTTCGTTACCAAATTCTCATACTGCGCTTTCATAATATTGACACTGTTG
ATGTCTGACTCAAAAAGAGTCTTTTTCATGGCAATCTTCGGTAGCTTGCC
ATTTGATGTGGCTATAGAACCACGTTTCTTCAATGGCAAAGGAGAATCCA
TCTCCACAATGTCAGCAGCAACATAAGTGGTGTTTGCTGATGTTCCTTCC
CACTTCTGGTCTGCAGAGTAGACCTCACGCAACATCTTCTTGAATAGATA
TGTACGGTTTTTTGGGGTCTCCTTCTCCTTTACGTACAGACTGAGCTTAG
GAAAGATTGCCCTTATAAACTGAATAAAAAGAGATTCATGCATACTTTTG
TGCAATTATTAATTTAACACTAGAGCACTATTTAATCGTGCTCGAAAATA
AGATTTGGTAGAGCTGTCTTGAAAGCAGTTCTCTGGTCTTCGTCCTTAAA
TTGATAAGGCATTGCAACGTCATTAACACGACCATCATCCATGATTGCAA
CAGCCTCACCATTTAAGCGCGAACGGACAACAACACCTGCAGGTATAGTA
CCGTCAGCAGGAATGGCTTGGTATTTCCCCGTACTCGTTTCGACAGCTAG
AGGTTTATACTCATATATACCATCGACTTCCTTTTTTACTACTAGGTGGC
CAGCCTTAATAACCTCGTCAATGAAGCCAGTGTAATCAAGGGCACGGCCG
CCTGTGATTCCACCGTTATATTGACGGATTACTACTGCATCCATACCCGA
ATCAACCTTCTTTCGCTCTGGTTCGTAATTTTCGTAAACTGACATGTTTG
CTTTTTTAAGTTAAACAATAGATGATTACATCTGAGCCAACTTTTTGACG
TCCTCATCTGACATTAATTCCTCCTCCTTGTTGTTGTTTTGATTCTTGTC
TGGAGCAGGAATATTTCCGAGCTTGCCAAGACCACGATCGGCTCGTTCTT
GATTCTCCGCCTCGATGTCCTCTTTTAGGTCTTCGAGATACTCTTCAAAT
TCCTCTTCATCCTTGAAACTCATACGAGAGAAGGCTTTTAGCTGTCTTTC
TCCGAACTTTCCGGTGTCGGTAAGTAATTTCTCTACTTTTGCGCGTCTGC
TGTTGGTTGTGTTACCTGTTTTAAGGGTATTAACTTCACCTTGCAAAGCT
GTGACAACTTGCGTAAGTTCTTTGAGTGCAGCGAGGGTAGCGGAATCAGC
ATCATCGCTATCCTTTTTGCTCTTAGGATTCTTCTGTGATCGACTCCTAC
GATTCGGCTCTTTATCGTCATCATCGTCATCATCATCGTCATCTTCTGTA
GAGCGTTTGTAATCTTGGACTTGGCGGTCTACTGCCGATTGAGTGAGTTT
CAGTAATGGCAAGACATCATCAATTGTATTACTGATTGCTTCACTAACAT
CTTCGTCAGTAGCATCTTCTTCGAGTTTCAGTTTATCGGCAACATTGGCA
GCGATACCCTTTAACTCTTTACGGCTGAACCCCAATGCCTTAATGTCCTT
GTTGGTTTTCAGCATTTCAAGAACCTTTCTTAAATACTTATTCATTGCTT
TTGTGATTAAATAAAAATGGTCTGCGAGCGTTAATGCAGGCAGACCATCG
TTATTAGAACCCGATATAAATTGAGCAATGATTACGAACGGTTCTGTCAC
GTGCATCTTCACACGCTTTTGTTTGCAAATATACTTAAAAATATTTGAAC
AGCAAACATTTTTTGAAGAAAATTTGCTGTTCTATAGAATTATAGTTTAC
CTTCTTCTGAGAAACTATAATAACCTAAATCTGTTACGATTACATGGTCT
ATCAGTTTTATTCTCATGGTGTCACATGCTTGTTGTAGCTTCCGTGTTAC
TCCATCATCATCTTTGCTTGGTCTTTTATTACCACTTGGATGATTATGTG
CAACGGCTATCACTGTAGAATTATTGAGAAGTGCTTCTTTTAAAATAACA
CGCACATCAAATGCGGTTTCTGTAAGTCCTCCGCTGCTTATCTTTTTTAC
CTTCTTTAGATTGAAGGCGTTATCCATTAGCATTACCCAAACTTCTTCAT
GGTCTAATCTACCTATTCGTGGCTTCATGAAGTTGTATATGCCATATGCA
CTACCGAGGTTGATATTATTGGATTCTTCTATTTGCGCTCTTCGTCCAAG
TTCGCATGCTGCAAGGACAGCATTAGCCTTTTGTTCTGTGAAATTCGTTA
CTTCTCTTATCTGTTTCGTAGTAAGTTTAGAGATACCTCTTATACTACCA
TCTGTTAGATTAAGAATACCCCTTGCCTTTTGAAGAGTTGATGTCGAACT
CTTGCCAAACAATATTGCTAATAATTCAACTGATGTAAGTGATGAAAAAT
CTCCACTTTCCTTTATCTTATATTCTGGTTTTTCCTCTGCAACCAAATTA
CTTATCATATCCATTGCTCTTATTTTTTTATTTTACATTCAAGAATTTAG
ATACTTTTTGGGTCAATCCACTGGGTGATGAACAATGAGAAGCACAGTCT
ACAGCTTTATCCTTTCCATCTTCCCAATATGTTACTTGTATCTGAAGCTT
ATTGTTTGTATGATAATATGATACTCTCGCATAACGATTTCCGTTTCTAA
TTTCACCTTCAAAGTAATTATAACAACCTTTACAGAATTGGCTTGTTACT
GCTGCTTTAATCTCTGCTTTGCTTGATACGTTTATTGTCTGCTTCATTGC
TCTTATTTTTTATAATTAAATACTAACATTACCATCTGACTTGTAACTAA
TACTGTCTTTAGTTACTATTGATTCCCATTGTTCTATACATTAAAATGTT
ATATACTTATCAAGTCTCATATCCTTAATATCTTCCTCAGAGTATGAATC
TCCAAAGAAAGCCGCACTTGTATGATACTTTTGCATCAACTTTTTATAAA
CCTCTCTACCTTCATCCTCTGTGAAAGCAAAACTATTGTATTCGTCATTT
GAGAGGTCTGCGTAAGAAGCAATTGCTTTATCCTTAATAGTACTAAGGAT
TGCTTCACGTTTTTTTATGTCATATTCCGACGAAATCAAATAATATCTTT
TCATTGCTCTTTAATTTTAAGTTGTTATTGTTTTAATTATCTGTTGCAAA
GGTAGTCATTTTTTTGCTATTGACCAAATTTTAAAACTTGTAATTTACTG
ATAACCAATAGTTTAACTTTAGCTAACTTTTAAACTAAGGAGTGGTGTAA
GTCTATGTTTTTCGCTGTGACACGCTGATTATGAATATATGAATAGAGTA
TATGGAGAATTTATTAGACAAGCTTAGACAAGCTTAGACAAGCTTTAGAG
TAATGAATTGGACGAACAGAATATTTGATAAACCATGAAATCCATTCGTT
CCCACTTATAGTGCCACCTCGTCCACCGTTTTCATAAGCGTTGAACTCCG
ATTTTACTCCGTTGTAAATCAATTCGAGTCTTTTTATTGTTACCACTTTT
TATAATATCCGCAATCGAAAAACACTTCTTTAACTACATCTGAAAAATTT
TCATTTGTAGGTTCATAGATGCCGTTTACAATATATCCATCATAAGCTTC
TTCACATTCGTCTGTCTTAAACCAATCTAGTGCAGACTCTCTTGTATAAC
CTTTTTCGTTCATACATTCGAAGTCAATGCTTATCGAATATCTTAGACTT
TTCTGCTTGTCTGTTAATTCATTTGTATTCATTGCTCTTATTTTTTATAA
ATGTTTTAATTATCTATTGTAAAGGTAGCCATTTTTTGCAATTGAACAAA
TTTTAAAACTTGCAAATGACCGATAACCAATAGTTTGGCTTTAGTAAACT
TTTGTACTAAATACTAACAAAACTGCATGTTTTGTTGTGCCCATTCTTCG
AACTCGTTATAGATATCTGTTGTAAAAACTAATACATCTCCGTTTCCTTC
ACCTCCAAGCCATTCGTCGCAGCAACTGACTTGGAGGTTGACATGTTCAA
GCTTAGACTTTCTAAATTTCTGGAACATTGAATTGAACATTAATGATATA
TTCATACCGCTTAAGAGGTATGATTTACTTGCGTCTTTAGTGGTGTAAAT
ATACATTCTGACTTTTACCATATTTTCACCATCGAGTGGATATTCATTAA
ACCCTCCCTTTCCCTTAAGGATAAGGGACTTCAGTAGCAGTTGCTCGTTT
GACGAAAAAGTTGAAACGATTTTTTGTACTTTATTATTCATTGCTCTTTA
TTTTTAAGTTGTTATTTTTTAATTATCTATTGCAAAGGTAGTCGTTTTTT
TTGAATTGACCAAATTTTAAAACTTGTAATTCGCTGATAACCAATAGTTT
AACTTTAGCTAACTTTTAGACTAAGGAGTAATGTAGGTGTATGTTTTCCG
CTGTAACACACCGATTATGAAAATATGTGTAAGTATATGGAGAATTTATT
AGACAAGCTTAGATAAGCTTAGAACAGCTTAAATAAGCTTTAGAGTAATG
AATTGGGGAATGATGGGAAATAAAAAAGGCATCCTAACCTCACGGTCAAG
ATGCACTAAGAGCAATGAATCGTTTAATAGATAATTAAAACAACGATTCG
ACTGCAAAGTTACAAATTTATTACCGATTTTCAAAATCTATACAACACTA
TTTAATAGTTGAATATCATTATCCTTATCATAGTCATATGGATAGAATGT
ATTAGCAAGTGCGTCCATCTTATCGGGAGAGCGTTTGAGGCGTTTTTTGA
TTTCTTCTTTCGGCTCTATGATGATTGAGCCATCAGACTGAAAGAACCAA
TGTGGCTCGCACAATTCTTGGTCTAACTCTTCATCTGGTGGTAGAGCTGC
AAAAAAGCCATTCTTTGGATTAAGCCAATCACGGATACACCAAAATAAAT
AGGCTCTCATGTTAGCGAATGTGTAACAACCAGTGACATCATGTTTGTTT
CTCACTCCTTCAGAAAACTTACAGGAGAATGCTGTTAGTATATTCTGTTC
TATCAATCGTGAGTAAACACCCGCTCCCTCACCTATTGTATCAATGAATG
CCTTGTTACGGTGATCCGTTTTAAGATAGTTAGCTACTTGACCTGCGACT
GCCATGTGATCTGCCCTTCCTCCTGAGTTATGACATCTTATTTCTGACAC
ATAATTCCCTTGTCTTGGAATGAAGCAAGACCTATCGCGACCCATACCCG
CTACATCGACACCTAAGCGTACTGGTTTATGGGTGATGAATCCACTTTCT
TTGAGCTCTTCCCATCGTTTATGTGCAATCTCACACCATTCGTAAGGGAT
GAGAGTATCTTCTGAAACCTTCGGGAATATACCGAGAACCTTAACGCGGA
AGAGGTCGTTGGGAGTATAATAGCCTCCTTCCCAAATAAAGTCGCCACGA
CCTTCATCAAACTCAGACTTTCTGATTTTCTGTGCCCATGCTGAGACCTT
GTCAGCTACCCATTCATAGTCAACTTGACCAGGAATAATAATTTTTTTTC
TGACTACATTCTCTGCGTTAAGGGATGATAGTCTGAACTTCTTGAAACGA
GGAGACTTCATGGAATTGGCTGCATATCCCGTTGTAACGTTAGGGTTGAA
TACCAATAGCAATCGAGAGTTTCCCTGTAGGTTACCTTCGATTGCATTAT
AGATGGTATCTGAGATACCCGAAGCTTCGGTTACGATGAACATGGTGTTT
ACTGCGTGAAATCCCGACCATGCCTCTATGTTGTCGTCGGAAGACTTGAA
ACCAGTCAAATACCATTCCTCATAATTGGTTCTGATACCATCCGCCAACA
AACGACCGGGAAGAAAGCCAGCCTTCTTGTATAAACGTGCTACCTCTGGA
ATCATGATGTTTGTTACCTGTCTTCCTGTCGGCGCTGTAAGGGCAATCTT
GGTATTCTTTTCCAAACTGCCATCCTTACCAAAGCGAGGAGTGAGGTAGA
GGAAACATAAAGCAGCTACGGCAGCGATGTAATCCTTACCCCTTGCAGTT
CCACTGGCTACCGTTGTCATTTTATTCTTTTGAACAGAACGCAATATAGC
CTTTTGCTCTTCGTCAAGGTGAGCCTTCAAGACTTCTTTGGCGAAGAGAC
ACCAATCATTGCGCCATGCAATCATTTTTTTTATTGCTTTCTGTTCAGAC
ATCTTCTTTATAATATTATTTTTCTCTATTCTTAATCTCTACAAAATCAC
CAATACCCAAACGAGCCTTGTTGATGCAAGACGCAATCCAACCAATCAGA
TAGGCAGAAGGCTCATCGCCGTGCTCCATACCAATACCATTTTCTATTGC
ATCGCAAGCGTGGCTAGCTTCGTGGCAACAAACGCTCATAGTCATATCTT
TAGTACTCTTAAACGAAACTAAAACTCCATATCTGTCATCACTCTTTCTG
ATAGCTTTGTCGTAAGCAACGCCTTCATATCCGTCATTTGGTGGATTACA
ACCATCAAACTCAGCATTTATCAATTCGGGTAAATCCTTTCCGATATGTA
CCCAAAGTTTTTGCGGATAGATTCCGTTTTCGTATTCGTAATATCCTCGT
TTCCTCATTCCTATTTATTGTGAAATATTACTATCTTTTATTTATAATAC
GTCTTGCATAAGAAACTCCCAGTTCTCATTACTCTCGTATCATTGCTTAT
ATCCCCATTTCCCCTCCTTTCTAATCATCATCGGGAAGCTCCTTCATTAA
CTTCTCGAATGGATTTTCTACTAATCTGTTATCTACTTGCTCGACATAGC
CACGCTTCTTGCCCTTGGTTTTCAGAAGGAAGATTATTGCAGTTAGGTTG
CCTTCGTTCACCTTTTCAACCAACTTGCTTTCAGTAAAGTCAAGAATGCC
TTCATCTATATCGTCCAACATCTTGGCTAACTTCTCATCCTCTTTTCTCC
AGTTATATAAGGCTTGGCGTGTAATGCCCAAAGCTACTGCCGTAGCAGCC
ATATTGCCGCCCTTCTTTTCGTAAGCAGCGGCAATCTTTTTTAATTCTGT
TCTTCTTACCTTTGCCATAATCAACCTTTCTAACTTGCAGATGCTATGAC
TTCTTTCAAAGCATCTATATACGACATATTCTTGCACAACAAAAGTGATT
TCGAAAGATGGTCTAATGGACCAAGCCCAGGAAGCAGATTGATATCTATA
GGATAATATCTACCATCTATTCCCTTGCGAAAATCAATTCTTGCGTGAGA
CTTTAATTCTAAGTAATGGAATATTTCGCTTGCCAAACGATTTAACTCAA
CATCATTTATTGCAGAACAGCATTCTTTAAAGCCAACTTTACAGTCACGT
GTTTGAATGCCATTGGTTTCGTCGCAATCAATCGAGATTGAACACAGAAG
TAGCTCGTTTGTTGTACAGTTGTTAATGCACGTTACTGTGCAATCAGAAC
CAGCAATATACTCCTCAACAATACTTTCCATTCCAAGCTCTTCTTTAATG
TATCTCATCTGTTCTATTACATTTTGTGGGGTACGACAGATGCTTTTCTC
TGATATACCAAAGCTATCACTGCCATATCTAGGTTTAACAAAATATGTCT
TACCTTCTTGTAATGATGATAAATGGTTTTGATATTGCTTCGGTGCCCTA
ATACCGCTAAAACAAAGGAAACGGAAGACCTTTTCCTTATCCTTAACCAA
TTCGTATTTAGAGAAATCCTCTGCAGTTGTTTTTACACCTTTTGCTCGGA
TAGCCTTGATGAGAGATTCACTTGCGGTTCTAAGTAATGCCACATCTTCC
TTTTGTAAGAAGTCTAGCTTATCGTTTTCATCTACAACAGCTAGTTTGGC
ATTTTCTTTTCCTAAGGCTTCTCGATAATATTTGAAGACGGAAGAAATTC
CATAGCTCTCCATCTCTTCTTTACTTGTTATGCTCCAAATCATTTTCTTT
TTCTCCTTCCTTTATTTCGATTAAACGTTCACTCGCTAACTCTAGCAATT
TGGCAAATGAGATACTTGGAGATTTTATGCCAAACTCCTTACCTATGTCC
TGTTGAATCTTAAGCAGGGTCTTCTCGTTATCTTCTTCGGAAGCTAGAAC
TAGAGCATCACTTTTGCGAGCTTGCTCACGAATGTCTCCATACAATGTGT
CCAGACTAGCAAATGAACTAGGGTAGAGGATGATGGTGAATACGAAATTC
TCCTGCATGGCATATACATCTATACCCTCTGTGCTTATTGGCTTAATCTC
GTCGATGTTCACATGGGCAAACTTCTTAAAGTCGATAGATTGAATTGATG
CAAACAACTTCTTCAAAATGCTAACATTAGCTTCACCATGAAGGGAGTTG
TGAGATAATTCAATAGCAATAGCTTCATCATTTGTAATCTCGCTCTCTTC
TACATATAAGATGCCAAGCATTTTATAGTGCAGTTTCTTGCAAGCCCTCA
AACGATGATTACCGCTGATCATGATGTATCTACCATTATCCTTCTTGATA
CAGGTAGGCACACTACTCAATCCAGACTTAGCAATGTTGTCTGTTAGTTG
GGCGAAGTCTTCACCCGACATTTCGTTTGCATTGATTTCTACCTCATCTA
TGAGGTTTATATCAACTTTTGCGTATTTCCATCTATCTTCATTTTCCATT
CTTTAACGATTTTTGATATTTCTCGATGATTTCCTTACTCGTAGGGTATA
GACCAAGTATTCCTTCGTAAGCAAGATAAGATGATGTGCAGTGCTCTTTA
ACTTTTTTGTACACACCACGATATTTCATACTCACTGGCTTATGTGTGTA
AGCAAGAGATAGAACCTTGTTGATAAACTTGTGCATTCTCCTATTAAGAT
ATTTCTGTACTCCTACGGATAAAACGCAGTAAAGAATTAGCTTACTCAAC
CTTGGAATTGCGTTGTTGGTGCAAAAATCCGAAATTTGGAACAAGTCGTA
TTTGTCATACTTAGATAACGTAAATCCAAATCCCCCAAGAGTATATTTAT
CATACTTAACCACAAATGGGAATACCGCACTGGAAACTTGATCTATCTTT
TTGATATACTTTCTTTGAAGATTCTTCAGCAGCGGTGGTGAAACTACCTC
TATTTTCAACAAGTTTGGGTTGCTGATCTCTAAGTTGTCTGGTGGGACAA
TCTCGTTGCACTCATCTCTGAACGAAGTATACGATGTGTTTACACTTTTT
TTTACAATTGGCTTATTGCAGTATAAGTATCTTCCGGCCGCCCACCTTTC
ACCAGTTGAACTGTCCATTAAAGCAATTTTATGCAAGTTTCTCAGGTAAG
GACTATTGCTAAAATAGTAGAAATAGCTATCGCTAGGAATACTTTCCACA
AGATTGTAATAGTCGTTTCTTGCGACTGAAAAGTCCGATTTTAAGTCACT
ATTCTCAGAAATGAGTTTGAATGCTCTCTTCTGCTTCTTCTCTATTCTTC
CGTAATTAAAGAAGATTACCTTCTTATTCTTGATGGCTTCTTCTAGTGTT
CCGACATGGAAATCACATGTTGTGAGTAATCTCATCAATCGCTCATTTGC
CTGCTCGGTTTTCTCGATAGATTCCCTTGCCTTAATTTTCAACGCTTCGA
AGATGGCACTATTTCTTGCCGATTCGCTCATGAAATACTTTTGCAGTTTC
ACCGCATAAAGAGCCAAAGCAAGCTGTCTTGATGGTGTCGGGTTATTGTA
ATCTTCTAACCATGCAAGCTTATCCTTATATGTAAGTGATGTTTTACCAT
TCGCCAACATATAGAGCAGATAGCAGTAGGCATCTTGGCAGTATATAGAT
ACTTCCACCTTATCAAGGAAGAATAACTCATAGTAATACATGAAGCCATT
TACTATGCAGATTTCCTTGTGTCCGTTAGCTTTTATGGCATCATACAGAA
CTGAAACCATTTTAGAATTGTAGGGCAAAGGCATAGTCATAAAAGCTTCT
ATTGCGCTATATGGATTCCCTTGATATAGGAGTGGACATAACTCTTCTGG
AGTATCATATTTAAGCCCCGTAACCTCACAAAATTGCTTGTAAGATGTTA
TGGATTGATAATCTTCCAATTCGTGGCTTATGGCGTAATAGAATATGCGA
TATGCAGAATACACACAATTCATAGCTCGATAGAAATCATCAGTTGCATG
AAACGTTCTGAATTCTATCGTCTTTGTCTTAAAATATGCCGAGATATTCA
CTGCATGACGTATGAACCCCTTCTTAGACTGATTTGTGAAGAGTGTTTGT
AATTCATCAAACGTCTGAGCATTTTTTACTCCTTCGAAATATTTTTCTGT
AGGAATAGGTTTTGCATTGAATATGTTTTCATCCCAATCTGAAATTTTCG
CATATCTTTTAAAATATGGATAGCAGACATAAAAGAATAGATATACTTTC
TTTAGCTGATCGACTGTCAAATCGCCTACATATATATGGACATGAGTATC
TATACTCCACTTAATCTTACCACCTGCAGCAACCATCGATTCGTATACAG
AACGGAGGTCATGCAGCTCTTTTAGGCAGCAAAGATGTAGTGGAGGGGTA
TTCACCTCTCCACCAAACTGCTTATTGCTTGAACAATCGGTATTATCAAT
GCTCTCTTCCTTGCTCCAGGAGTAACCTTCGGGCAAATTTACCTTCGCCC
TTTCAAGATTGCACATTTCGATCTCAATACCGAAAGTTCTGTTTTTTATG
TCACTATCTACATTCATGAAGCATATCTATTTCGTTAACAATACCTAATC
TCTGAATAGTTCTTCCTGTCTTTCGGAAGTCAATCCCTAAAGCTACACTT
GCAAGCGTAATGAGTGATGATGTAACTGGAAGCTCTAAGCCTATATGATG
GGCAATACTTTCCATCAGCACTAATCCCTGTGAAACATCTTCTGTGATGT
ATCGTGAGTGAACAGACGTTGGGCTGATGGCTCTATCACTAGATTCTGAG
TAACGATAAAAGCTTTCTAACTTATTATCTCCTATAAAACCACCTGCTTT
GAAGATGTCTATAGGTCGTTGATGAAGCGTATTAAGAACTTTCTTTTTTT
CTTCATCAAGTTTAAGCATAATATCCAATGTGGCTTTATTATTTCTCGTG
TATGCTTCACGATACATGCAGAAGTTTCCCTTTGAATATTCGATTCTTGA
TAGGCTCATAATAGAGCCTACGGTATGAAGAACCATGTTTGGGTTAAGTA
AAGCCGATTCAAGCACAGAATACTCATGATTAAAGCTATTACAAAGATTG
TGCAGTTTATCTAGTTTCTCCATTTGTTTTTGTGATGGAGACGCTGCAAA
AGGACATCTTTCAAGCCTACAACCTACACGGAAGACAACCTCATTCTGCT
TGTCATTCAACTCAACTCGTCCCTCCAAGTATGGACCAGTGGCTTCAACA
AGCATGGGCAAATCTTGACAGTACTTCTCAAAATAGTATGATGATGCGTA
GCTACAAATACAGACTACAATTTGGTCTTTATGTAGATACTGATGGATAC
GTTCTACCAATCCTTCATAATAGTTACTCTGAATGGTACAAAATATAACT
TCTGCGTCTGCAACCTTGCTGAGGTCTTTAGAAACCTCGTTGATTGCGGT
TTCTGTATAAACTGATTTTTCTTTAAGAAAAACCCTTTTGTCATTCTTGA
TAAGTCTATCAAAAGGCTCTGATTTGTATGAAGATGTCTTTAGGAGTGTT
ACCTCATGACCTTTAATAGAAAGGTCTGTCGCTATAGCAACACCTACGTT
TCCTGCTCCAATTATTGTAACTTTCATGCTCTTAGTATTTAGAGCGGAGA
GTTGGGACTGCACCAACGACCTCAATGATGGTTTCATTGCGCTCTACTAA
CTGAGCTATCTCCGCTTAGTCAAACAAATTACTATACACGCAAAAATGCT
CGTCTTTCCGAGCCGTCAACCATACGGTATATTAATGTTCTTTACTAAAA
CAAACTCTGTTCTATGTATGTTGGATTCCTAGAAACCCCATACTCTTGGA
TTTGAAGACCTAATTTCTCGTTCATCCATTTTGCAACCAAATGACGATGG
CAAAAATCGTCAGGCTTTTCGTAGCAGCAAAGAGCTACATCTTTACCATT
TGCCAATCTCTCTATGTTGGAGAGGAATACTTTTGGGTCTCTATGAGCTA
ATATTTCAGAGAAGAAACGCTTTTCGTAATCCTCATGGTCTTGTGAATTG
TGCAGGATGTCGTATGATGGTGATACCATTTTCAACGAAGGTCCGGCAAA
CCACTTAGGAGGGTACAAAGCTATTCCTATAACTACAATATTATCCTTGT
GTAACTTCTTGCTGTTTGCGAAGTATGATGTGTAAATTTTCATATCTTGT
AACTTTTTGCAAATATACTTAAAATTATTTGAATAACAAATAGAAAGCAT
AGAAATTTCTACCCTAATACTATTTTTATACTTTTCTCCTTGAAATCGTC
TCCGCCAAGAATTATTTCTTGATTACGATACATTTCTTCAACCTTTTCTC
TTGCAGATTTAGCTGTAGATGATTCAATTTCTATCGTGCGTGACAGAATC
TCTTGGACTTCTATTTTATAGATTCTCTTTACCATTGCTCTTTGTCTTTT
AAATGTCGTTATAATGAAGGCCTTGTCCGTCCTCTAATACGTGGCCTTTG
TTTTCTACTAATTCTGAGAGAGTTTTCATATTATTCATATGTTATATAAT
ACTCAACCCAATTTACAGTCATCATTACTCTTATAAGGGAGGGTTCGTCT
TTTATTAACTCACCAGAGATAAATCCTTCTGTTAGAGATTTCTTTTCTTT
TACGAGTGCTTCTTGGGCTTCGTGCAATGAACTATATTCTGCATATCTTG
GATTATTAGGACATACATTTGAACTCCACCTTTCGTTTAAATACCATTTT
CCCATAATATTGACTTATCCGTGATAGCGAGGGCTGAATGTTTATATGTT
TATTACTTCTATTCCTTTCTTAGGATTCTTGGTAGCTCTGTCTAGGCTAA
CTTTTCCCTTGAATACCCCTTTTACAAGTGCGTAGAATGAAGTGCGCTTA
TCTTCGGTGGTAGGTACCTTTCCGTAGCGTTCACAGGTAACACCCTTGTC
AGTAAGAATGGTGTTGATTTCCATCATTCCGTAGTAAGACTCCTCGAAAC
GCTTCTGAATGACCTTGCCACACACCTTAACTTGGCAGCCTTTCGGAATG
TTCAACTCTGGCTTCAAGCTATCTTCATAAGCTTTGACCAGGAAGAAGGC
ATAGACCTCTTGACCTTGATAACAATAGAAGTTCTTTGCAACCGTAAGCA
TATCCTCTTCAAAATCTGTCTTAGGCTGAATCTTTGACCCGAACTCGCAA
ACTGCCTTGACGTAAGTTTCATCTACCTTCAAATTGCCACTATTCAAAAT
AGTGTCGATACCCTCTAAAGTTGCCGAGCGGTAACGGACGTTTTCAACCT
TCGTTCCCTTCTTATAGACTGGGCAAATTTCGTACTGGGACTTGGCTGCC
ATGATGAGGTTCGTTTTAAGGATAGCATTCTTGTAGCTTGAATCCTTTCT
GCCGCCCCATTCTAGAAGATCTCCATATTCCTTATCAGTAGCATAGTTGA
GTTTGTAATTATATATTTCATATAGTTTTCTTGTAAAATCAGATATATAA
TACATATCGTCAATTCCAAACTTCTTGATACACTCGCAACCTACTTGCAG
TTCTTCACCAGTAGTGATATTCTCTATTACGTAAGCGTTCTTGCACCAGT
GGCCACAATGGTCACATTTTCCGTAATGTGCTCCGTGTTGATGGTTCTTG
AAAACAAGTTCCTTGGTTGGGTCAACAGGAGTGAAAGCATCATCCTTGTA
TGTAGCAAGGAGTTTCCAACCGCTCTGCTCTGGTATGTTAACCGTGAGGT
CACACACTTCATGGAAAACCTTAGTTCGGTGTCCTGCAGTTCCATCCTCT
TCTATTACTGGGTGATAAAAAAGTTTCTGATAAGGCTTTCCTAAAGAGTA
AGTGAAGTCCTTCACGTTCTTCTGTGTCTTATCTGCGAACTTCTTGAATG
AGTCAACTGACTCAGATGGAATAAATGTTTTAATCGTATTCATTGCTCTT
CTCGTTTTATGGTAGGGCATAGCCCTACCGTTTACTTTATTATATGATTT
TCAAATACTTGTTTACTTCATATGTTATGGTAGATACAGATTTAAAGTGA
TTAATTCCATTAATTTCTTCCTCCATATATATTCCTACTCTTTCAAGGGT
TTTCTTTTCCTTTTTTGTATAGAAACAGTCTGCTAACTTGGTAAAGTCGT
TGCACTTCGGTTTTGTTGCTATCATAAATAGCTGACCTTTCAGCATTTCC
TCCTTTTCTTTGGCAATCCTTTCTTCTTTTGCCTTGTTTACTCTCTTGTG
ATTCATCCTAACCCAAAGTTTGCAGAATTCGTCTTTGTCAAGGTCGCTAT
TCATGTAAACCGTTTCAATAGCAGCGTATTCTTCGGGAGAAACAGATATC
TCTACTCTTTGTGTAAATTCTTGTTGTGTCATTGCTCTTATCTTATTTAT
ATTAATCCCAGAATATTTCTGTACTTTCCCCAAGATGATTGAGTGCGTTT
GTTAGGTCGTTGATTGCCATGTGAATGTCTTTTGCCTCTGTATTAAGGTC
AGAGCGTTTAATCCACAACTTATCGGCGACATCATACTTTTTAAGTTTTG
TTGCTTGCTTAATTCCTTCCGAAAGGACTTCGATTTCTTTCTTCATTTTG
GAATACTTAGAAATCAATTCCTCTCTGTTGCATTTGATTGTTTCAATTAT
CTTTTTCATTGCTCTTTAACTTTAAGTTGTTATTGTTTTAATTATCTGTT
GCAAAGGTAGTCATTTTTTTGCTAT
>metaspades_NG-14651_916_1_T120_lib231444_5693_NODE_8_length_71527_cov_13.6724
GGCTGGACTGCTTGGTCAGAAGATGGCTCTGAATACTGGTTCCACCAACA
CTGGCGGCTGGGCAGATGCGAATATCCGTACATTCCTTGACGGTCGTATT
TTGAATGCTCTTCCGATTGGTTGGCAACAGATCATCAAACAGGTCAAGGT
TGGCAGTACAATTGGCGATAAGAGCAGCGAAGTTGTAACTGCGGATAGTT
ATTTCTATCTGCCCTCTGTGGCCGAATTGTTCCCCTCTCAGAATGTTGAG
CCTTATATTTACGAAGGTACGGCAATCAGCTTTATGACTGATAATACCAG
CCGCATCTGCAATGACGAAAATGGCAATCCCGCTGCATATTGGACACGAA
GCCCGAATGCTCAATATGGCAGCTATTTCTGGTCTGTGACTGTGACTGGT
GAATATTACGGATTTACCCCTGCAAATAACGAACAGGGTATCCGCCTGAT
GTTCAGCGTTTAAGGAGGTGTTGAGAGTGTACTATAAGGTATTGAAAAAT
GGCCGGGTGATCGATGCTCTTGACCACCTGCGCTTTGTAAAGTATCAGCC
CAAGCACGACATTATGGTGAACTGCGTGGAGGATGATGCACAGGGAATTA
TCAGCAGTGACGGCAATCATATCTGGCATGTGGATGGGTATTATCTCATT
CCCTGCCTAGAGTATGACACCGTGGAACTGCAGGAAATTGACCTGTATGA
ATATGAGCAGCTGAAAGCCTTGGGTGGTAAAACACCTGAGGCTATTATTG
ATGCTTACACTTTGAGTTTGATTCAAGGAGGGCTGCTATGAGTGACGAGA
AGAAGTATAGCGAGTTCGTTGAGAGTATGCATCGGCTGTACAATGGCGGA
ATGATTCAGGACAAGCTCCTGGACAATCTGTTTGCTGGACACAAAATCTC
AAAGGACGAGTATCTGTATATCATCAGGAAGGAGGTGTGATATGTATACC
TTTTTGATCAATGAGGATAATACACTGACCGTAAGCAAGCGGGAACGCAT
TATGGAACGCAGTAAGCAGGTGGATACTCTCCATTTTCTGGCTGACACTA
CATATAAGGGTGTTGACATGAGTGAATTCACCGTGATGCTTGAGTACGTT
CTGCCCATCAGCAAGCGATATAAGACAGAGATTCTGGAGAAATCAGAAGA
GCTTTATAAGAACAAGCTGGAGTATAAGCTGCCTATCGACACCAACCTGA
CCAATGAGCCGGGTGATATCCAGATTCAGCTGACATTCGTTGATGTAACA
ATGGACCCAGATGGCACGACTGTTCAGCACGTGCGCAAAGTTGGCCCCGG
CGTAATCACTGTTGTTCCTATCCAGAATTGGAGCGACATTGTTCCTGATG
AGGCCCTGGGCGCACTTGACCAGCGCATTATCGCACTGAATGCACAAATC
AAGGCACTGAGTGATCGTAACAACGCTATCCTGGATGGTAAGGCTGATGA
CCTGAGCTACAATGACGACCATACCCTGCAGCTGCTGGCCAACGGTAAGC
CCATCGGTAGTGCGGTCAAGATTACTCAGGAGAGCGTCGAAACTGAAGAC
GGTAGTTTGCGGGTGGTTCCGTTCTAAGCCATCCGCTTCTTTTATAAGGA
GGCAAAGATGGCACAGGCTAAATATTCCAAGCTTGGATATGGTAACGCCG
AAGATGTAGAAGCTGCGATTGCACTGGGAATGTTGGACGGCAGGGATATG
ATCATCACAAAGGATTCCTCGGAGTTCATGTATGTGCGCGATGACCTATC
CGTTCAAAAGATTCGTCCTCGCAATCGTTGTTTCGCCAGCGTTACTGAAG
CAAACGAGCAATTAAATGAGACGGAAGACACTTATGCAGGTCAAACCGTT
ATGGTGAAAGACGAAAATGGTAAATATGCTCCGTGGATCGTTCAACAAAG
CGAAGCCACGGGGCTTTTTTCTATTGAACCTTTTTACGTTGAGCCGACAA
ATTTTGTTTGGCAAGAATTTTAAGAAAGTGAGGCAAAGATGGTTAATGTA
AATTTTGGCTACGGTACAAAAGCGAATTATGATAAGCTGACTACCAAAGA
TGCCAACACATTGTATTTTATTACAGACACGCGCCAGATTTTTAAGGGTA
CTGATGAGTACACCAAGAGCTGCAAGCTGGTGAGCGCTCTGCCTGCAAGC
GGCCAGATTCAGGGTCTGCTGTATATCCGTATGACTGACTATACCTTCCA
CATTTGGAATGGCACTGAGTTTGTACAGTTGAATCGCCCCGTTGTGACTG
AGATTCCCAATGCGGATGCAAGTGACGACAATCTGCCCACCACCAAGGCT
GTGGCTGACTATGTGAATGCAAAGATTGCCGCAACCGAGGGCAAGGAAGG
TCTGTTCGTTACGGATGTCACCTACTCCCCTGCTACCGGCACTCTGAGTG
TGGCAAAGAACGGTGCTCCTGTTCCCACCGTGATGAGCGGCCTGACCCAT
GATCCTACCTATGATGCTGAAACACGTACCATCAAGCTGCCTGTGTTTGG
CGGCGATGAGCTGGTAATCAATCTGGGCAAGGATCTGGTTGTGAAGACCG
GTACCTACAACACAGAGACCCACGAGATCGAGCTGACTATCACCACTGGC
GAAGTCGTGAAGATCCCTGTTGGCGCTCTGATCGACATCTATGTTGGTGT
GGTCACTCCTACTGCTGAGGTCACTGTTTCTGATGACAATAAGATCTCTG
TTAATGTGCGTGTGTCTACCAAGGGCAATAACAGCATCACAGTTGAGGAA
GATGGCCTGTATGTTGCAGTGCCGGACGCTTACACCAAGGCTGAAGCAGA
CGCGAAGGTTAAGGTCGTTAATGACAAGCTGGACGAGCATATCAAGGACG
CTGTGAAGCACATTACTGCTGACGAGCGCAAGGCTTGGAATGCAAAGCCC
ACTCAGGATGAGCTGGCTGCCGCGAAGGCTGAGGCAATTTCTACCGCCGC
CGATGATGCAACCACTAAGGCCAATAACGCTCTGGCTAGTGCAAAGACTT
ATGCAGATGGTCTGAATACCACTATGGATGGCCGTGTGCAGGTGCTGGAA
GGCGCTATTACATGGAAATCCCTTGATGGCTAATTGATTTGTTTCACCAC
ATGGCAATGACGCTGTGTGGTGAATCTTATTAAGCAAAGGAGTTGAATAT
GGCAAATTTATCATTACGCGAGGTCGCACAGTCTCAGCTGGATCAAGCTC
CTGTGATTGACGGCCAACTGATCGTATGTACTGATACTGGAAGCACTTAT
CGAGATATCGGCACAAGACGAATTCAAATCAGCAAAGACTTGGAGATCGT
AAGCTCGCTTCCGCTGGCTCCTTTGTCTAATAAGATTTACTACCTGCGCC
CAGACAGCTTGTATGTTTATAGTGGCGATGACTGGATTCTTTTAAACCCA
TCAAAATTCACGCTGGAAGCTGACAAAAACGCAGTCAATGGTGAAGTTAA
TATCAATTTAATTCTGAACGGTACGGCGCAAGATAAAATCAAAATCGCTG
GCGGTGGTGTGACTACAGTGACAACTGGAGAGACGGGCGATATCACGATT
GATACCCCGCACCCAGATGAACTACTGGCTGCACTGACGAATGAAGAGAT
TGATGCGATCACTGGTGGCATGGTCGATGATAGCGGCAATCCCCTGCCTA
CGCCGCAGGTTGTTGTAGATGCGACACTGACTGTATCTGGACGTGCTGCT
GATGCAAAGGTAACTGGTACAAGGATCTCTGAGGCGCTGAGTATTGCAAA
ATCAGCTGATGCCGGGCTGACCAATGTACGCACTGAGCTGGACAAGTTGA
AACTGGATTCTGTTGCGGTAGACAAGACTCTGACAAAAGAGAATTTCGCT
GCCGATGCCAAAGCCGTTGGTGATGCTCTGGCGAAGAAAGCAAATGTAGA
ACATAACCACGATGACCGCTATTATACAGAAGACGAAATCAATGTAAAGC
TTTCAAAGAAAAGCGATGATGGTCACACCCATGATGAGCGGTACTACCAA
CAGAACGAGATCGACGAGAAGCTGAAGGTAAAGGCAAATACGATAAATAT
CCACACACTGACTATTCCGACTACAAGTTAGCTTATTGACGACACAGTGG
ATCGATATTCAAAGTATATTGACCTCGACATCGACGGGATCACCTCAAAG
GATGTTATTTCTATCAGCGTGACACCGGCTAGTGCAAAGGTTGCCTCTTA
TGCTCAATTTGCAAACCCTGAGACCTTTGATGGATATGTGCGTCTGAGAG
CTGTATCAGTTCCAACGACTGCGATTACAGCTCAGTATTATATCGTGCAA
GGTGGCGGACAAACAGATAGCGGCAGTGGTACAGTTGTTGAAGGGTATAC
CAAGGCACAGGTGGATAATAAGATAGCGGCGGCAATCAAGGTGGCCAAAG
AAGAACAGAAGCTGCTTGATCACCCTGTTGGAAGTATTTATCAAAGCGTA
GAACCGACAAGCCCTGCTGAATTGTTTGGAGGAGAGTGGCAGAAAATTGA
GGATCGTATGTTGATTGCCGCAAGTAGCACGTATCCTGTAAAGAGTACAG
GTGGCGAGGCGACACATACGTTGACAATTGATGAGATGCCAAAACATAGG
CATTCTTTGGATAGTCTTAGTTATAGTGCTGGTCCAAGCGAAATTGACAC
TAATGGGAATGGTGTAGGTTACAAAAAGAGCCCTACATATCCTATTTATG
CATCAACTTACGCTGGCGGCGATGCTGCTCATAATAATATGCCGCCATAT
TACGCCGTTTACACATGGCTCCGCACCGCATAATCGCATTGTAAAAGGAG
GATTACGAAGTATGGCAATCGGGAACTTAAATATCGCAGGGGGGGGTAGA
AGCATACCCTATTGGATCGATTTATATGAGTTTTAATTCTACTGAACCAA
GTATACTGTTTGGTGGAACATAGGAAAGAATCAAAGATAGATTTATTTTA
GCAGCTGGAGATAGCTATACGGCTGGAGAAACTGGTGGCGAGGCGACACA
TGAACATAATTTAAGCAATAATGGATATGCGTCTATCGGAAATTTTAATA
ATACAACTGTATTCCGAAGTGGTTCAAAATACGCAAAAGATGATGCTGTT
TCTGCTTTTATATGGACTCATAATGGTGATTCGTCATTCACATCAAGCAG
TACAAATTATGACAATATACAGTATGTCGGACTTCGAGGGAAAACTGATA
CTGCCTCTTCCATGCCGCCATACTTGGTCGCTTATATGTGGTACCGTACC
GCATGATTGTGGCAATTTTCGCTGCTAAAATATTCGTTTTATAAGGAGGC
AAAATATGGCACTAGGAGAAATGAATAGCGGGAATGATATTATTACGGAT
ACTGGATTGACACAGGAAGGTATGCCAGCAGATGCAAAAAGTGTTGGAGA
TAAAATAAATGCAATGGGCCCATGGATTACTTTTGGTTCTATAAAAAATT
AGAGCGTCGGTCAATCAAGTGGTGGTTGGAAAACAGGTGGAAATACGACA
CCGTTTTTTAGATACGACACTCATTGCAAAACCGCTTTATTTGGGAGCAC
TATTGCGAGGATGACAGACAATGGTATAGTCGTTGTTTCTGATACACCAT
ATATTATTGGAACCAATCAAAGTAGTGGTTACATTTCACTAAGAGTACCT
ACATCTATTGCATCTACGTCTGCTGAACTTGATGCTTGGCTAGACAAAAT
GGATGCACAATTTGCATATATGCCGAATGTATTTGGAGAATAAAAAGAGG
AGGTATGAATTATGGCTTTGGGAAATATGAATATTGGTGTTGATAGTGAG
TTCATTCCGTTCAACCTCAATACGGTTCTTACCCCCCCCCACAGATTCTG
ACGAAGTTGTGATGAACACGGGTGCAGCCGGGTATCACCGTAAGCCACTA
AGTGCATTGTGGAGCTGGATTAAGAGTAAGATAGCAAGCGAAGTGATTCC
GGACGTGGTGACGATTCAAACTTCTGCGATTACGATCACAACAGATTGGC
AAGATACTGGAATTCATTCAACTGATCTGCCGTCTGGAACTTATATTATG
CAGTTTCGTGCTGACACGACCCCGTATTGCAATATTTGGGGAGACATATT
TTGTGGAGTTGTCCAGTGGTATGCTGAAGAGACAAACAGCGGTAATGCAG
ACGATATAGGTTTACATTGTTCTGGTCATTCTACAAACGGACAACATTTT
TATCTTAGGACAATTCGTTCTGGCCGTTCCGAAGGTGTTGGCTTAAGACT
TCAAATCAAGGGCTCTATGGCTGCAGATACCGCTTCCACATTTACATTTA
AATTCCGCAAACTGATATAAACAACGCATTACAAATAAGACGTTTTATAA
GGAGGCGATCACATATCGATGAGTGATGAAAAGAAAAGTTGGCTAGACAG
AGCGGGTGCGGTTCACCTCTGGAAAACGATCGAGGCTATGCTCGGTACAA
AGGTAGATAAAATCGAAGGATTCGGCCTGTCTAGCAACGACTATACAACA
GAAGAAAAAAAGAAGCTTGCTAGTTTAAGTGATCCTGATGTAGCTACTAC
TGAAAACAATGGTTTGATGAGCTCGGCTGATAAAGCAAAGCTGGATGGTA
TTGAAGCTGGAGCTAACAATTATACTCACCCGGAATACGAAGCAAAACAG
GCTGGACTATATCGCATTAGTGTGGATAACACAGGTCATGTGGCGACAGC
AGATAAAATGACGAGTGAAGAATTAGCCGCAGAAGGTGTCTCTCCTGCCG
ATCATACGCATGACTTGGGTGAATTGGTAGACGCACTGGATACGAGCGCT
GACGCTGTTGAGGACGCTGATACTGTTATGGTTGGCGCTACAGTTACAAG
TGATGATGGCAGTGCAACTACGAAGTATACCCGTAGACCACTGGCTGCTT
TATGGAACTGGATTAAGAATAGGACGGATACGTTATATGCCGTTGTTGGA
CATACACATAATTACGCTGGTTCTATTGAGCCGGGTGGCGATGCGCTGAA
TGCGATGAAGTTGAAAGGTTACGATGTCAGTATGTATGGGAGCGCAAACT
ATTAGAATGCAATTCCCCGAATTGACGATGCTGGTGTTATGGAAACAGGT
AAATATCTTGACTTTCATTCTACAGACGATAGAGACACGGATTACAATGT
TCGTATGGTCGCTTATGATAATGGCACGTTGGATATCGTCAAAGCAGTTG
GACAACCTGCTACAATTACAGCAAATCTAAATGGCACTGCAAATTTTGCT
TCTAAAACACGGTTTGATGATTATACATGGATTTCCGCCAAAGATCTTAA
CCAAAATACCTGGTATCCAGTTGTTAATATGAGTGGCATTCCATACACTG
GATTACATCATATAAAATGCAATATTCAATTAAATAGCGGAACAAAGCCC
TCTTGGAGTACACACAGCGCTGGATTTACTGTGAATCTTGATATGCTTGT
TATGGCTAGTGGATGGGGCACTACGGGAGCACAAAGTATTGTTCTTGATA
ATTCTTATCAATTTGTTACATCCGGTAGTTCCTCTCCTGTCGGATATTCA
CAAATGAACAATTCTAGTAAAGCAGTTTTCTGGGTTCGCGGAGGTGGTAG
TTATCGTATTCACTCTGATTGGGATGCAAATTGGCAATTACAAACAAGTA
CACACACAGATAGCGGCCAGAGTGTTTCACCTACTACATCTTATCCAGGT
GTAAATTACAACAAAGCCACGCTCGATGGTGGAGCGCTTTCGTCATATCC
AGTTGGCTCTATCTACATGTCCACCAGTTCAACCTCCCCTGCTTCCATAT
TTGGTGGCAGCTGGCAGAGCATTGCTTCCGAGCGTGTGCTGATGGGTGTT
TCTAGTTCCCATGGTGCTGGCAGCACCGTAAGCGCCGGTCTGCCAAACAT
TACGGGTGTACTGAAAGATCTGGTGGTAAGTGGTCATTTTAATGAATCAA
CAGGAGCATTCAAACGATCCCATGCTAGTGGATTCAGTCAGCAAACAAGC
AGTTCGGACTGGATGACATGGGCAGATGCACAGTTTTATGCATCCGATTC
TAACTCAATTTACGGCAACGCTTCCACTGTTCAGCCAGCAGCCTACTATG
TCTATATATGGCGGCGTACTGGCTAATTGGAAAGGAGAAATACTATGAAA
ACAATTGATGAATCTGGCAATATTATCGAAAATCCTGATCTTGAAAAAGG
CTATCTTGAGCCCGCTAAGGAAACAGTGCACCATGAAGCAATTGAAGGTG
TTGAAGAGCAGTATCACTAGGAGACTATTGCTGAATATCCGAATGGTGGC
AAAGATGTAGAAAAAGTTATTGATGTTGAAGGTGTGAAAGCAAAAGACGC
ATGGGACGAAGAAGTTGATGTGATGAAATATGTCCTATACACTGAAGCAG
AACTGACACAGCGCCTTGACCGCCACAAAGAGACACGCATCAACGAGAGT
AAGGACAACCTCTCCACCTTCCTGTCTCTGCATCCTATCCAGTGGACAGA
TGGCAAGTATTACAGTGTCACCAGCGAGAAGCAAGCTCTTCTTACAAGTA
ATCTTGCCCTATATCAGATCTCTACAGCCGCCGAGCAGCCTTTTAAACTG
ACATAGAATTCTACAGGCGATGAATGCGTGGAGTGGACTTATGACGATTT
AGCCGCTCTGGCACTTGCGATCGGTATGTATGTGAAGCCCTTTGTCTCTC
ATCAGCAGGAATTGGAGGTTGACATCAAGGCATGTGCGACCAGTGCAGAG
GTAGACGCTATTGAAATCAGTTATGATGCTGTGCTTGCAGAATATCTGGA
TCTTCACGCAGATAAGGATGTGACCGAATGAGCAACAAACTTCGTGAACT
AATCAAATGTGGCATCCTCTTTTTGATCGGAGGGTGTCTTTATTATTGCA
TTGAGATTCTGTGGCGCGGACACTCTCATTAGACGATGGCTGTTGTCGGT
GGCATCTGCTTTCTTGTGATCGGTGGACTGAACAACTATATTCCCTGGGA
AATGCCGCTTTGGAAACAGGCTAGTGTTGGAGCGCTCTTTGTGACTGCCA
TGGAGCTTGTGGTGGGTGTTCCACTGAATTTGATGCTTGGCCTGCATATC
TGGGACTACTCTTCCCTGCCGTTCAATCTGTTGGGTCAAATCTGTCTGCC
GTTTACAGTGCTATGGTTTTTCCTTGCGTTGCTGTGCATTTTTGTTGATG
ACTGGCTGCGTTATGTTCTATTCCATGAAGAGCGCCCGCATTATCACTGG
CGTACTGTATGTGATGGCGGAAAACGCACATAAAGAGAAAGAGCCCCTGT
GACGATGGCTACATCACAGAGACTCTAACTCATGCAACAACTCATAGAAA
TGAGGTCGTACTAGCCCGATGGAGGGTTTGTACTGCTCTCACTATATCAC
GTTGATAGGAATTTGTCAATTGAAAGGAGGAATTATGGCGCAGGAAATCT
TAAAGCCGCTGTTATTAGACGAAACAGGCAAAGAAATCGTGACAGCACTG
AACGCTATTGTTACACAGCTGACCGAGATCAATGAAACACTGAAAGCCAA
AAACACAGACAGTGGTACGAATGGTGGTGAGAAGACATGATAGGAAGTTT
GAATGCCGCACCTCACGTCTATTCTTTTACCATACAGCAGCTGTAGACAA
TGTTACTGAGCATCTGTGGTGGTATCACTGCTATTTCAGCCGCTATTGCT
GTTATCATCAAGGCAATCAATCATGCGAAAGCCCCAGATGACAAACAGAA
CGAGCGACTGAATGCCCACGATGTAGAGCTTGAGAAGATCAATAGAAAAC
TAGGTGCAGATAAAGACAGGCTCGACCTGTTCCAATCCAAGCTGGTCTCA
TTAGAAGAGCACCAGAAAGAAAACAGTATCACGCTGGAAGTACATGATCG
TAAAATTCTCGAATCAGAACAGCGTATCAGTCACAGCGAGCAAGGCAACA
ATGTCACCATGAAGGCTCTACTTGCACTCCTCAGTCACGGCATCGATGGC
AACGCGATCGAGCCAATGAAAGAGGCCAAGGCTGCACTGGAAAACTATTT
GATCGATGGTCAGAACAACACAAAGAATATTACGAACTAACCCGAGACTG
CGTGTCTCGGGCTTTTTATTTTGGAGGTTTATTATGATGGATATTATCAA
TGAGCTGGTTTCTGTTATCGTCCGCCTGGTTATTGCTGGCGCTGGCACTG
CCTTTATGGCCTATGGTATCCCCTATCTGAAAAAGATCGGCGTGTACAAG
CTGGTGCAGATCGCTGTTCGTGCCGCAGAGAAGCTGGGCGCAACCGGCGC
TATCGAAAAGGCCGACAAGAAGAAATACGTTATGGAAGCTCTGGAGCGTC
TGGGTGTGAAGATCACTCCGACTATTGAGACCATGATTGAGGCCGCTGTC
AAAGAGATGGACATCCAGAACGATAAAATCAAGGACGAGTTCAAAAAGAA
TTGAAGGTGTGATGAAATGGGTATTATTACATACTCTATGAAGAAGGACT
AGAACAAAAAGGTTTCGGCTCATTTTTCCGTCTATGAGTTCGCCTGCTCC
GATAAGAGTGATACAGTTCTGGTCGATAGTCAGCTGATTGAGGTGCTGGA
GCAGATTCGCGCTCACTTCGGCGCTCCTGTCCACATCAACTCTGGGTATC
GTACTCCTGCCTATAACATCTCTATCGGTGGAAGCCCTCGTAGCCAGCAT
TGCCTTGGTACTGCCGCTGATATCTGGATCAAGGGCGTTGACCCGATTCG
GATCGCACTGTATGTATCTTCCCTGCCCTACTTTGCCAAGAGTGGTGGTA
TTGGATATTATAGCCGTGCTGTGCTTACGAGTGGCTTTGTTCATGTTGAT
GTGCGCACCACCCGCAGCCGCTGGATCAGTAAATCCGGCACGAAATATAT
CAGTGTAGCCAATCTTATGCCGGCTATCAGACAAGGTGCAAAAGACGCTA
TGAACGGCGCTTCTTATGCTGTGACTGTGCTACAACGACATCTTGGTGTT
AAGGCTGACGGCATTTTTGGCGCGAATACTAAGGCGAAGCTGATTGAGTA
TCAGAAAGGACACGGGCTGGCTGCAGATGGCATCTGTGGGCCTGCTACAT
GGGGTTCGTTTTGATGGCAGATAACCAGAATACATTTCGTGCAGGAGACA
AAATTAAATTAGACGGAATATTATTTTCAAACAGCCAAACACACTGCGGT
ATGCGCCGCTCTGGTGAATGGTATATTTTTGATGGGAAACTTGTGAACGG
ACGCTATCGAGTGACGAATCTTGAGAGCCGCATCGGCAAGTACCCAATCT
CAGTGAATGTGTCGGGCTATGTAGAGCCGAGTGATATTGAGCTGATATAA
AACGAATGGGGTATCAATCCTTAATTGGACTGGTACCCCATTTTTTAGCA
TTTATTTTATTTTCTCAGACAACCATTCTTTCCAGCCGCCAACTGTGTGC
GGGCAATTATCCTGCTGCGCGACTAGCTCATTTAAGAATGCGGCCAGCTC
ATCATCTGACAGCTCACGGATAGCCTGCGCTTTATTGTCAGCAGCTTGAT
GCTTATGAAGTATAAACGCGAGTGCGATATCAAGTATTGCCGGATTGTTC
ATTGTTCCACCTTATGAAATACAACTGGAGCATCCTCTATTTCCAAATCA
GCGGCAATCACCATTGGCGACAACCACCTTAAAACCAACAGTCTATTCTC
AGGCTCGTTCTTGGGACCTGTCCAGAAATGATGCCAGTGACCACGACGCA
TGTGAGGGCGCGGTGAGTTGTGAGTAGTGGGTTCAGAGTCGCTATCAGAT
GCCTTCGTTTTCTGTTGACGGATGGCTGCGCCGATTCTTTCGCCAACATC
CCATTTACGAATCTCAGAATATTTATCTTTGATTACTTTGCCGCGCTTTG
TTACAGTTGCCTGTTCTTCATCTGGGGCAATCTCTGCGTTCTGTGCCAAA
ATATAAAGGACGACCTGCATGACTTGTTTGATAAACGTGATCGTCTCTTC
ATCTTTTGCGGGGTCTGCCTCTGCATACTTTTCCAGCTTTTTATTTCCTT
TGGCGTGTTCAGCGAGCTGTTCATTTAACTTTTTGATACTGTTTTCAATG
GTTCCGGCATCAAGGTCGATGGGATAAGTGAACGAATCCCCATTCTCAGA
AAGGAACGTCAACTTCAAATCACGCTCATGCAGCTTAACATTATAATCAA
GAGACACGAAGAAACCGTGAATCTTTTCATTGTCGAAATAAGTGTTGGGC
AACTCAACATAAAAACACTGATACGGGAGATGCATCAGAATATCGACAGG
TATATCGATGTCATCCTTTTGTTCAAAGAGAAGGTCTTTTATATCTTCGT
TGATAACATAGACTTCTTTACTGAGCCTCCACGGTGCCAAAACAGAAACG
AGCTGCGCACATGTCACAACAGCGCTCACTTCATTCATCGACAGACGGCT
AAGGTCATGCCCATCCGATACAACAGTCAGTGCGGCTTCGATTGGAGCAT
AACACCACTCAGGCCATGATACAGAACTTGCTGTACCATTCATATCATGG
AATTCTTCCATCTCTTTCCACACGATAGGATATTGAGTAGTGAGAACTCT
GAGCATTTTAAGAGGGAGATAGATATCTTGTTTCATAATATTACCACGCC
TTTGAATTGATATTGTAGTTGGGGAAGTAATCTGCAAGTTCTGCAGCGTC
CAGATAAGCCTCCCAAGTTGCACGGGCCACAGCACGAGCTTGATCAGCGT
CACGCAATTTAATTCTCCTTATGATCCGGATGTCCTCGATAGCGTCCTTC
TCTTCTTGTGTTGTATCGGGGTCGCTACGATGTTTATCAAGCCACATAGA
TACCGGGAATTCATTCGTTTTGCTGTCATAGCCTTTGCGCTTCTTGAACT
CTTCGATGATATCTCCACAGTCATAATACCTATCCATGAGCTGATTGTAT
TCTTCTGTGGCCTTGTTATACTTCTCGTGTGCCGCCTCTGATTTTTTGAG
TAGACGATCGACGAGCTCTTGAAGTTCCTTAGTAGGAATGGTTTGAAATT
CCTCCATGGTTGCGACCTCCATTCGGTTTTCTTTAACTCCATTATATCAC
ATAGCGAACGCCATGACAAATAAAAAGGGCGCAGGTCGCCCTACGCCAAT
TGAAAAATTACTTATTCTTCATCTTCCAGATCATCGACCTCGTCATCTTC
TGTACCAGGCACGATTGCCATCTCTTTCAAGCTTTCGTCCTGTTTGATAA
CATTAGTTTTATCGTACTGCTCTTGCTCTCCCATAACCGTATCCATAATA
GCTGCAACTTGTTCGTGCATCTCATCTGTGATATGAGTATAGTATTTAAG
AGTAACATCAATCTTGCCATGCCCTAAACGTTCCATAACATATCGAGGAT
TGACTCCCTTACTTGCAAGAATGGTAGCATGGGTGTGACGGAGATAGTGA
AATTTAAAATCAAATCCAGCTTCTTTCTTACAAATACGAGCAAGAGTTTT
ATCAGAGCTGGTCACATACATTTCGCCGTTTGGTTTAACATTGATAAAAT
CATCAACGGTAATTAACACAGCTGGCTTCCCATAAAACTCTGGACGACGA
TCCATAACCTTGTTACTTCCCTTCCATCCAGCACCAAACAGCTCTTTATT
TTTTGCGTATTTATTTTGAATGGCTTTCAGATAGTCGATTAGTTTTTGAT
TCATTTTTATACTGCGCAAAGAGTTTGGTGTTTTAGGATAGACAAGGCTC
CATACTTTATCTTGGAATTGAAGCTGACACCCAACTTGAATAGTTTTATT
GTCCCAGTCTATATCGCTGAATCGCAGTGCAAAGCACTCTCCCACACGAA
CACCGAGATATAAACCAAGTTGGTAAGCCGTGTATAGATTTGTTGACTGG
AATCGTTTATCCATCCATTCGATTTGTGGCTGAGTATAATATCTTATCTC
CTTGCCATACGCACGATAGTCTTTTGGCGGAGTCACATCGTCCATTGGGT
TGGTTTTGATATATTTCTTTTTCTTTGCAAGAGCAAATAACACAAGAAGA
AAATTATAAACACTGCGAACATAAGCCGCACTTAACCCTTGTTCAGAATG
ACCAGACATTTTATTTTTCTCTTCTTTAACTTTATAGTTGATGAATTTTT
GAATTCGCTCAGTTGTAATTTGATACAGATAGTTTGAAGCAAATTCTGGT
TCTATTTGATTTCTATAAAGTGACTTGTAGCGAACAATGGTTGTATATTT
TCGAGTCAGCGGAGCCTCCTCTTCAATGAATTCCTCATATAGTTGTTGCA
TTGTAATTTTTTGTTCTGCTTCTATATATTCACCCGTTTTAAGCAGTTCA
TTTTCTACAAGAGTCATTGCGGCAGCCGCTTCCTTCTTTGTGGCAAAGCC
GCCTTTCTCTTTTTGCATACGCTTACCATTGACAGCACCAAGGTCAACTC
GATACGACCACTTGTCGCCTCTTTTTCTAATGGTACCCATGATATCACTC
CTTTGCTCACTTAGTCTATTCATCTGACTTGATTCTATCATGGCCGATGT
TTGGTGTCAACGATTTGCCCACAATGGCGAATTTTCACACCCCTGATTTT
TCTAGGCCACAAGCCAACTTTCAGGCTTTTTGTGGGCAAGGTTTGAAAAA
GAGGTCAAAACTGGTCAAATCAAAGGTCTTTGCCCACGATTTGCCCACAT
AACAAAAAAATCTGTTCTCAACCGATAAAAACAGTTAAGAACAGATTTGA
ACAGATTATCCTATGACCAACAGCAAAACTTGCGTTCTGCAATTGTATTT
TTTAGCTTTTTTCGTTACAGCTCCACGTTGAAGTAGCGCTTCAGCAGGCC
CTCGAAGCCGCGGCCATGGCGAGCCTCGTCCTTTGCCTGCAATAGTAAAT
TGTTGTAGCATCGTTACTTAATACAAAAAGATGCGTATTTTGCCCACGTT
TTGCCCACGAGAATTCAAATGTGGGCAATTTTGTGGGCAAGCTAATCAAC
CGGCTCTTAAGAGTTCTCCAAAGTCAGTGTTGGCATTCTTATCAAGAAAC
TCAAGAAGTGCTTTACGGGTCACTTTACGCCGACCCAACACGATACTTGG
CAAATAACCCTTTTCTATTAAAGAGTATATCACAGGGCGCGTAGTTTTCA
AGAGAGTCGCTACTTCTTCTACGTTATATACAAGCTGTTGGTCAATTGGA
ATAATCTGTTCTTTCATTCAATCACCCTCTCCATCTTCTCTTCCCCATAC
TTTGCCACACATACATTGTAAAGCAGCATCGCCCTAGTCATCAGGCCGAC
ACCTCCGATACGAGGTGTAACTTTGATACCATCCATATTATAAACAGCGT
CAGAACAGTCGCCATGTTGCTTTCCGTTCTCGTCGTAATTGATGCCGACA
TCAATACAGACCTCGACTCGATCAATACCAATCGGTGTGATGAAATTACG
TTTTCCGACTGCAGAGATGATCACATCGACCATATCCATTGCAAGAGCCG
TGCACTTCATAAAACCTCCGCTGCTATTTACAGAAATCACATTACAATGG
CGCTTAATCAGCATATCAACCAGCGGACGACCAACGATACTAGACTGACC
ACACACAAGCACGTTCTTGCCATCCAGATTATAACCGATGGAATCGAAAA
TCTTCATAACGCCAAGCGGAGTACATGGCTGAAATTTGGATGTGGAATTA
AAACCATCAACATCAAGTTCGTCTGGAATATAGATATTCTTTGGATTGAT
ATGTTTAGGGAGCGGCAACTGAACAATGATACCATCTACGTTTTCATAAT
TATAATTTTCCTGTATTTTATCATTCAACCCATCTTCGGTAATCTCTTCT
GGTAGCTTGATAAGCTCCGCTTCGATTCCAACCTCTTCACAGTCACGCAG
CTTGCCGCGAATATAAGCGTTGGATGAAAGATTGTCCCCTACTTGATAAA
TATGTAAAATAGGAGCATAGTCATCTTCTGCGATGATATTCTTGATTTTA
TTTTTGATATCCTGTGCGATAGATTTGCAATCAATAATCATTGTGAACCT
CCTTATAGCATCATACCGGCAATGGCATGAATGACCCTCTCAAACATCTC
GTGATTAAAAACATAGTCGCCAAGGTCACGCACAAACGAGATGATATTAT
TTTCGCGGCCTTCGATTTTGAAATGCTTAAATCCCTGTGAAACCAGCATT
TTGATTTCATCTTCATTCATAGATGTGCCAAGAAGAGGATTGCTGTTTCG
AGTAGAGCCGCAATAGTTATATACTATCGCCAACTGATTTTGCAGCTCCG
TAATATCATCACCATTGACAATAGCCTGACCCAGCTTTGTGTTCAGCTGA
TAGTGACGGCCAGCCATGGGACAATTCGGCAGACACCGGTGATTGACAAT
AAATTCTACTCGATCATGGTTATGTAAATTCTTAATAAACTGCTCGTCAT
GGATCTTAAATGGATTCACAACGACAATATCAAAACGGTCAAGCAGACGA
TTATAATATTCGGCAGAATCATTCCCAAGACCGACTTCAACAGACGGTTT
TACTTGCGAGGAAATCAGCTCAAGATTGGGATACATATAGCGAATATAAT
CAGCCAGTAAATCGGACATAACAATAACGCCGTTACGGTTTGTGAGGCCA
TTCTGATTATTATGATCGAGGTGCCGCAACATAATATTTGAAGTTTCATC
AACGAGATCACCACGTGTAACAAATGGGCTTGAGAATGTCAAACGAACTC
CAATACCAAGTTCATTATATTTATCTACTCTGGACAGAACTTCTGACACA
GGCAGATTTTTCTGTGGTGGGATACGACCACCCTGCAGGATTGTGAAAAT
GCTGCCAAACACATATCTGATGCCATTTTTCTCACAAGCCATTTTACAAG
CTTTATCGATATCAAACATCATTTCATCATGGCCACAAAACGCGCCGATA
TTCCAATCGATTTCACCGCCGTAATCTTTTACAAGCATCGAATTCTCCTT
TCTTTAAAATCGCAATTCTTTAGGCATTACGCTTCACGCCTTCACAGAAG
AATTTATGAAGCATTTTGTCGTATTCGCGTCGGCACTGCGGGCATAAATC
TGAAATCGCACCTTTATCTTTTAAGCTCCATCTTCCAGAGTCGGAAATAT
AGCAGCCCGCGATACAGTCTGGGAAACGTGCCTTTCTAACAAGTGCTTCT
TCCCCACAACGGTCACAATAAATTTTTACATATTCTTCAATCATAATTCC
GTACCTCTTAAAACATCACGCCGCGATCATTCGATAGATAGCAGCCCTCT
AATGAGCTTGCGATTTTGTGGTATCTATTATCAAGCTCAACAAGAAATGT
GTTTATCATCTCATTATAAATATGTGCGGCCTCTTCGTAAGTATCTGCAA
ATGCATAATACGATTGATTTGTATTCACGCTGATTGTGCGATTTTTTGTT
TTAAACTTCGAGTTCCAATAATCCTTATTATGAATAGATCCTTGTACCGG
CTTGCAATTGATGCCGGCCTTCGTATCATCAAATCGAAATCCAGTGCACC
AGACTTCTTTATCTTCTGGAACAGACATAAGTGTATAAGTCATATTGTTT
ATTCCTCCCACCCACCCATAAAACATATTTACTCTAATTGTTCAAGTGCA
TATATCAAATACAGAATCAAAGTCTTTGTCTTCTCTTTTGTAAGCGTTGC
AGAACTCAATTCCATATCTGGAGCATCACTATAATATGCAAGTTCAACAG
AGCCATTCGAGACCCTTACGCCAATATCTACGTTGTAAATTCCGTCTGTC
GCTTGCAGGAAACCGATTTCATTCCCCTCCATAAATCCTCCGTAAAATTT
ACCTTTTAGAAGAAAGTATATCTTGTGCTTCTAGGGACATCAACGCTAAT
TGTTTTCATATGCGATTCAAATGTGCCCACCCCAAAGCGATTCACAAACG
AAGTCGCATTATTAATATCGTCAATATTCTTTTGGAGTTTTTCTAACTCT
TTCTGAATATCAATTTTTACCTCGACATTCTCAATAAATCCCATATCTTC
AAGACACTTGCAATAGCCAGCAATCTCGTTATAGAAGATGTGGTCATATT
CTTCAAGAAGAGTGTGTTCATCAAACAGCTTTACTTGCCAAGCAATTCCA
AACGGTGCTTCCTTCTCGGCATGAGATTCGATAGTATAATACTTCATTAT
GTAATCTCCTTATTTAATGCCGTACTTAGCCTTAACCCTCTTCAGAACAT
CAGCCTTCTCGGAATAGCAATCACGAGCTGCATGATAGTCACTCATCTTC
TCGGCCAGAATGCGCTTTGCTTCACCTTCAGCAACATCAGCTTCAGCCAG
CTCCTTATTCAGCTGATATCCGCTTGCCTTAATTCCATCGACAAATCCGT
CGATGCGGTCCTTCGGCACAGACTTTTCGCCTACTGCACCAGTTTCAGTG
TTAAACATCTTCACAATAGAATCCGCAGCACCTGCAATAGAATAAACATA
AAAATACTTAGCCATAATTTATTCCTCCTTGACTTTTTCAAACGTATAAA
TCGTATGTGCTGTTTCAATTTTGACAGTTTTTTCATTTTCTGAAATCGAG
ACAGAAGTAACGGGAGATGTGTGCATCCCTCCCGGATATGGATATCCCTC
ATTGTCTTTTACATATCGGAACTGAGCAATCCAGCCGACAGGAATTGGAC
GGAACTGCATTGTCATACCGATCCATTCTGGATACCACCCGTCAGTACGA
GTTTTGCCTGTATCTACATAGACGGCGTTCTTCATAATGTAATCGCCTTT
CGGCATTTGGATAATATCGTTCATTGATTTACTCCTCATCTGGATTCCAA
GGCCATCCGTCATCAGGTCGATCTTCCGATTCATCTTTAACATACCAGCT
ATTGTCTCCAGTACAAATTTCTACAGAAACACAATATTCAGCTCTGATAT
ATCTTTTATTAAAGTTCATATATTTGGGATTGCCGTTAAACGCAGCTTTG
ATCATATCGTTTGCGCGATCGATAGCATTGCAAATGTCTTCGTCAAGCTT
CTCTTTCGCATTCCAAGCTGTCTTTGCATCCAAATAACTAAACAACGATC
TTTGATAGGTATCGCTAAATTTATCGCCATTTTCCATGATGTAATACACA
GTAACAAGCCTCGATGTATATGGGAGTTTAAGGTCTTTTGCTTTTACAAC
AACAGGTTCTTTTTCGGTGTCAACCGGCTGAATTTCTTCTGATTTATTCC
AGAACATTTTACATCACCCGCTCCTTTTCATCCCAGTGTTTGATACCGTA
TTTGTCACGAACACGATTTAATCTTGCAAGAATTTCTTTATATTGCGGAT
TGTTTGGTTCTGTCTCGAACATGGCCGTCTCTGCTTTTCCAAGTTCTTCA
TTATATCTATAACCACCATTTCTTAGCTTTTCCCCAATGACAATCAATTC
GTCATCATTTTGTACCGATTCGTCATAGATACCATTTTCATCATAGTATT
TAACACGTCTTTCTACATATGGTGATTTAACTGTATATCCAAAACTACAT
CGCATAAGCAATACTCCTTAATTGTTAAACACCAGTGCTTCCGAAACCAT
TATCACCACGCTCAGTTTCGTTCAATTCATCAACAACATCGAACTGTGCC
TGATAATACGGAACGAACATGAACTGTGCGATACGGTCACCATGAACGAT
TTCCTGGGGCATATCAGAGTGATTGTGTAAAGGAATAAAAGCCTGGCCAC
GATAATCCTCATCCAACACGCCGACTTTGTTCGCAGGGGCCAGACCCTTC
TTAGATGCCAGACCGCTGCGGGCAAATCCGAGGATAGCCCAACCATCAGC
AGGAGCAAAACGCAGGCCGGTACCGATCATACGGGTCTCATGCGGATGGA
TGTAAATAATAGGATTACCATGCTCGTCATACAGGTCTGCCTGATCTGCT
GGGATATAAGCGTAAACATCAGCACAGGCGGCCTTCTCAGTGCCATAAGT
AGGGATGTGAGCGTCAGGATAGATCTTGTTTACTTTTACAATAGGGTTCA
TATTAGTTCTCCTTCCATAATACGACTTCGTTCTTTTTCAAGCTCCGTTT
GACATCGATCACTCTTTGATTGTTGCTGCCAGCCCACGGCAATGAAATAT
CGCGTTGAGCTTCGATATATGGGCCATCCACTAGAACATCCACATAATTT
AGATGATCCCAATCTTTGATTTGATCCCACTCGTATCCAGTCCACATCCA
GATATCCTTAGTGTCGCCGAACTCTTTACGGACACGTTCACAGATATAGC
CAACGATAAGCCGGTTCTGAACGAACAGAGGATCTCCCCCGCTGAATGTC
AAGCCTTGAATATAATCGGGGCGAAGCAGATCAAGTAACTCTTGCATGGT
GTCTTCGATGAATGGATTACCGGCGGCCGCATCCCACGTCTGAGGATTAT
GGCAACCGAGACAACGATGGGAACAACCTGAGCACCAGAGTGTGACCCTG
CAGCCGATTCCGTTTGCGATATCTGGTGTTGTTATCTTAATATAGTTCAC
TTGTTTCACATCCTCTCATGCCACCACACCCACCCTGCTCATTTTATTTA
CTGCTTCTTACTGTTCGCAGATCTGCCAAAGATAAGCAGCACCAGCCAAA
TACCAGTTGCTGCCCATAGATTAAAATCTGGCCCAAGCAGCTTCCAACCG
CCATATAACACAACAGTCGTAATGAACCACGACAGAATAAAACCAAGAAA
ACCCGAAATGAATTTTGCAATATCATTCATACGATATCACCTACCTTTCT
TTAGTTGTCGATTTTATTTTTATAACAAAACCGTCCTAATTCGTTGCGCC
CCATGAAACCATCTGACATCGCGTATTTCAGGTTTTCTTCTCGTGTAACC
CATTCAAGATTGGAAGCAGCGTTATTATGTCTGTTACAATCCAAATGATT
TACCTCGTCAACATTACGAATATTAGGAACAAAAAGTTTTGCTATGATTC
GATGTATGTAAACGTCTTCTCTTTTACCGGTTGACTCTCTACGAATATAA
ACTCTGTCATATCCATGAAGAGTCGGTCTAGGCTTTACTTCTCTTGGCGC
AGTTCGCTTTGATAAATCATAACGATCTCTGCATCCTTGAGCCAGTGTGG
TCTAAATATGCCCATCGGCAGATGCGTAGTATCCTGCAAAATCAGGAATC
TCGATCAAACCTACTTGCAATTGCGTCATCTCCTTCCGTGAAATCCTCCC
ACCCTCCACTTTCCTTAAATATTAGTTATCGCTCAAGTGAACCACGCGAT
CTCTAATCTCTTGCGTCCTTCCTTGGTTCCAGAAGTTACTGCCGATATCC
TTAATACCCTCGGTTTCCCGATATTTTATAGGGAGTAGAACATACAATAA
TGATTCGATATTATGTTCGTTGAACGTCCTCCATATCAAAAAGACTTAGG
AGTTTCGATGCGTCAGAGGAACTTTCATCCTCGGTCGCCCAATCACAACA
ATTTTTATGGTCTATACTTTATGCCGCTTTCACGCTTGCCGTTTCCAGCT
TCGTTGTAGCTTGTTGTGCTCTAAGGGGTTTCCCGCAGTTTAATCGATTT
AACGTGGACCATATCGGTTTATAATCCACAGGTACGGCGGGCGACATTCA
TCTTACTCTGGTCACGGTTGCCGCAATTTGGGCACTCCCACACCAGCTTG
CCGTTATCCTCAACAATCTTGATCTCGCCGTCGTAGCCGCAGCACTGGCA
GTAATCGGACTTGGTGTTCAGCTCGGCATACATGATATTGTCGTAGATGA
ACTTCATTACACTGAGAACTGCCGGAATGTTGTGCTGCATATTGGGCACT
TCCACATAGCTGATGGCACCGCCCGGTGATAGCTTCTGGAACTCGCTCTC
AAACTTGAGCTTAGTAAAAGCATCAATATGCTCACGAACGTTTACGTGAT
AGCTGTTTGTGATATAGTCGTGGTCTGTGACATCAGGAATAATGCCGAAT
CGCTTTTGCAGGCACTTGGCGAACTTATATGTAGTAGACTCCAACGGAGT
GCCGTACAGAGAGTAGTCGATGTTTTCTGCTTCTTTCCATTCTGTGCACT
TATCATTCATATACTGCATGATAGACAGCGCGAACGGTTTTGCTTCAGGA
TCGGTGTGACTCTTGCCGGTCATATACTTCACACACTCATACAGACCAGC
GTAGCCCAGGCTGATGGTGGAGTAGCCGCCAAAGAGCAACTTGTCGATCT
TCTCGCCCTTCTTCAGGCGTGCCAGTGCGCCATGCTGCCAATGAATAGGA
CTCATATCAGAAATAGTACCGAGCAACCGCTTATGACGAGCCTGCAATGC
ACGATGACAAAGATCAAGACGTTCATCAAAGATTTTCCAGAATGCGTTCA
TATCTCTACCAGAGCTACATGCTACATCTACCAAATTGATGGTGACAACA
CCCTGATTAAAGCGGCCATAGTATTTCTGACCCTTGACCCAGTTCCCTGC
ATTCGCCACATTTTCAGTAGTTCGGTCAGGAGTGAGGAAGCTCCTACACC
CCATACTTGTCCACACGCCGCCTTTGAGCTCTTTCATAACCTTTGCAGAG
ATATAATCAGGAACCATACGTTTTGCGGTACACTGCGCTGCCAACTCAGT
CAAGTGATAATATTTAGAATCCGGATGGATATTATCCTCATCAAGAACAT
AAATCAGCTTCGGGAATGCAGGAGTAACATACACACCGACTTCATTTTTG
ACACCTTTGATACGCTGTTTTAACATCTCTTCGATAATGACAGCCAAGTC
ATCACGAGTCTGACCGGCAGGGACCTCGTCCAGATACATAAACACAGTGA
TAAAAGGAGCCTGACCGTTGGTTGTCATAAGAGTGATGACCTGATACTGA
ATTGTTTGGACACCACGAGAAATCTCAGCTCTTAGACGACGATTTACAAT
ACGGTCGATAGCTTCCTGTGAGGGCATTTTCTCAATATCATCGTTCTGAA
GCATCTCATAGAATTCGTTATGAACTTCTGCTGTAATCTTCTTGCGTGAG
ACATCCACAAAGGGAGCCAGATGAGACAACGTAATGCTCTGGCCGCCGTA
CTGGTTGGATGCCACCTGCGCAATGATCTGGGTGGCAATGTTGCAGGCGG
TAGAAAAGCTGTGTGGTTTATCAATGCCAGTACCAGAAATAACAGTGCCG
TTCTGCAGCATATCCTCCAGATTGACCAAATCGCAGTTGCCTGTTACAAT
GCCACCATCCAGCGTAAAAGAATGAGTTTCAGGTTCTTCAACACACCAAG
CATCATATTCAATTTCAGGTCGATACGGTGTAATCTTTTTCACAGACCAC
AAATTATTTGCAATTTGATACTTTCTGAAGCGGAACTCAATCAGTCGTGC
CTCTTTCTTAAAGTTCGTATCACGAACAACCTCTGATTCGCTTGATACAT
AAAATCCTGCAACAGAAGAAATATCGCGAATCATTTCCGCCACACGATCA
TCAGAAGTTGCAACTTTATTAGCTTTTACTGCACCATCGGCAGCATAAAA
TCCTTCAAATAGATGTTGCTTCCTTTTTATATCTAAGAACCGCCACGCTT
TTGCGTTCAGGAAATCTTGTTTAAACGCGCCCCTGTGTAAAACATAAGCA
TCACCATGATAAGATTCCGGATATGTAACGGTGTCTCCGGCTTTTACAAA
ATTGTCTGCGTATCTAATTTTGTTGCCACATAGACGAATCGTAGTATAGT
CATTTTTCTTATCAAGGCCATCTCCGATTGCGAATCCTGTGGCCCATGCC
TGATAATCTTCTTTGGATTCCATTTCGTATTTAGAAAGCTCAGGAAGCAT
GACCAATGTCATTCCTTCTTTTAATTCAGTGGTTACAGAGCCATCATTCA
GCAACCATCTGTGGTTTGCCGTACAGAAGACATGTTTGACAGACCGACCT
GCCTGAAGCATAACATCTTGCATTTTTTGTTTTCCATACCTTTTTACGGT
AGCGGTATGCCATTTTCCATCAGAGCCGACAACTTTTACTGTTTCACCGT
CATTGAAATCTCGAAATTCTTTTACGCCACTGTCGGTCACAAAACGAGTA
TTGCTCTTAAAGCAGTTGTGCATGTGCTGAGCAAAATAATCTGCATCATG
GAAGTGAATTAAGCCATCTTCATGCGCTTTGACGATCTCTGGGTCGAGCA
ACAGACGAGCAGTCAAATCCTTTGATACCTCACCAGCCATATAGTCGCGC
TGAACGCTGTTCACGGTGGGGTTCTTATTACTGTTCTCCTGATTGATCGC
ATCATTTTTAGCGTCGATGATTTCAAGAATACTGGCATTCGTCTTTTCCT
TGTCGCGAATTTCCTGACGGAGCTTTCGCCAGTGGCTATAAGATTCAGCT
ACATCAGCAAAAGGACTTGCTTTCAGCTGCTCAATGACGATATCCTGAAT
CTGCTCGACAGAAAGAGTATCTGGCATCTCAGCGATATGATCCGCAATTG
CATTCGATACACGAGAGTCAATACCGCCGGGAGTGGTGGTCATCGCCTTT
TCGATTGCATTCACGATCTTAGACTTGTCGAACGGAGCTTTTACGCCATT
GCGTTTGATTACATACTCCATATTCCATCACCTCCAAATCAATAGTAGCG
CTGTTCGTTCATCATTTTCACGGCATAATCTTCGTACCAACGAGCCTTCT
TCTCGTCCTGCTCTGCGGTTACACCGGGCTTAGAACCATCACGGAAGCGA
TACTTGTAGGCATTGCAAATACAGAACCAGCGGACGGCCTCGTCGCCAAA
CAGCTTACGCATATTCTCGATGCACTCGGTGCCATGATAGTGAGCGGGAC
CATCCACATACTCGTACGGCTGCTCATCGGGTTGTGCTGCATTTTCGTTT
TTATCTGGATCACAAGAACAGTCGCTATCGGTAGCAGGTGCATCGCTCTT
GCAGTGGTCACAATCGCCATCACACAGGTCTTCCTCGTCATCCTCATCAA
GGTGGCAGATAACATCACCATCAGAGATTTTTTCGGCACAATCGCAGTTC
TCACAGTCGTAATCGCAATCGTCCATATCAATATCCTGCTGGCTCATAGC
ATTGATCAGTTCGTCGCGGAACATATACTCACCATCTTTGATGCCGCAAG
CTTCGGCCAGAACGTGAAGAATGCCGTTGTCCAAAGCCTCCAGATCGGCA
GTGTTGAAATGAGCGATACGGTGGCCGGTTTTCTCGTCGATGTCTCCAGT
GGCCTCAAGAGTCAGGTAACCAAGAACCTTGTCGTTGTCATCAACATCAT
CGTCATATTCATCGTCTTCCGGAGTAACCATAATAGAAGAATACAGATCG
TGATGATTCTTATAGATGTCGGCCAGCAGATTATGCCAGATAGGACTCTC
CTTCCGAATGCTCCATTCAACGACATTCCCTACCCAGTCCTCCTGACCAA
AGAGATACATACCCTTTTCGTTCAGATCGTGATAGGTCTTGCTGATTGCC
AGAGTCATAGGCATCAGCAGTTCGTCGGTATGATAGATCAGACGCAGGCA
GCCATTTTCCATGGTGACATCGCAGTTTTCGATATTGAACATCTTGCTCA
TATGTAATCTCCTTATCTCTCGTTGGGTTTATAAACATCTGCCAGCTTCG
GGTGGCGGCCACAGCAGCGACTCCCCTCGGGACAGAACGGATACTTAGGA
TTCGCTTCACAGGACGGAACCATCCATGCGCCGAGTTCGGGGCAAACCTG
AGAAACCTGGAATTTGATTGCCATAAACAGTCCACGGATCTCACGCTGGG
CACGAGTGCAGAGCCGCAGGTGGCTCATTTCAATCAGTGACCGTGCGTTG
ATGGTGACATAAAGTTCAGTACAGCAGGCATTGGGCAAAACAGCACGAGC
GTCTTCATTGGCAGCACCGTGATACTCTTTTAAGATACGATAGTCATTGG
CGATATCTGCCATCATGCCATCAAATACATCTGCGTCTTCCCCACTGAAT
GGATTGACATACTGCATAACACTTTCATCACAATAGCGCTGACTGCGAAC
ACTCAGACTGATATGCCGATGGCGGCTCAACTGCGCCAGAAGTGCTCGAC
TGACACCGGTGACATGAAACGTAAAGCTGATGTGTTCAAGCACCGAGGTG
TGCCCGGTCGCCTTACATCCCTTTGCAATCCGATAAGTTTCAGTCGGCTC
AGAATCATAACAGACACTTGCTGCCAGCTCTGCGACACTGAGCGGATTCT
TGTCTGCATCCTTCTTTACCGGCTGTGAATATGAAATCAATTCGACTTCC
ATTTACTGCCCCTCCTTGATAAAATCATCTACTGTTTTTCTGCCTGTCAA
AACCTGTTTCATTTGTTCTGGCGACAATTTATATGTAATAACCTCACCAC
ATTCATATCCGTAGCGCCGAATCTGACGCTCGCATTCTGCTGTGGCGCGT
TCTTTACGGCCAAGCTCTCTTTGATTGATCCCTCGCATGGGACCTCACCT
CCCTCCTTATTCAGTATTTACGATCTCTGTTTCAATGTCGTATGCGTACT
TGCCGTACTTGGGGAATGCAATCATCGTGCTATGTGCCCAGAGAAAATAA
AATTCATCCAGTTCTGCGACGATTTCGAAGCGTTCTCCATAGCGAAGCCG
CCAACAGAGAGATTCATCTTGATATTTAAGTCTTAGATATCGACGTGTCC
AATTTTTCATTGCGAATCTCCTTTAAGATTCGGTTGAAAGCTTTCTCAGC
GTGAACGAGATCATCAATTGCGCAATCGATATAATCAGACTCGCAACACT
CAAAATGATTTTGGGCGATTGTAATTTCTCGTAATGCTTGTCGATACCTT
TCAAAAAGCCACTTCTCATTGTTCATACACCGTTCCTTTCAAAGCATCGA
AATATGGATCGCCATCTCGTTTTTCCAGCTGAGTCAATTGGCCATCATCG
GCCACAGAATATAGACGGAAGTTTTTATAGATCTTATCGCCTTTGATCGT
AGCCAGAGACGTAATGACGTAATTGATATTGTGTTCTTCTGTGCCATCGG
CAAGTTGAACTTCAAGTCGTTCTTTCTTTGGGACGGCTAATTTACTGAAA
TCAACCATAAGACACCTCACAAATCAGCAAGCTGAGCAGGAGACCAGATA
TCTGGAATACCCCAATCTTCTTCCGATTTTCCATTATAAATTCCGTAGAA
ATATCCTTCGGACGGTATATAGACGATTCGCTGCCAGTCATTCGTTCCGT
GTGACTCCTTTGGCTCAAAATCACGAGTCAAAATTCTACGTCCACCGCTG
CTATAAGCGGATGTCTTTGTAGGAACCTCGATACATTTGTTGTCCAAAAT
CCGAAGAATGTGCTTAATGGACTTCTTAGAAAGATTCATAACTTTCTCCT
TAGCCGTAGCTTACTTCGTTCTTATCATCACGGAATCGCACAAAGGTCGG
GAATTGCAGGGACTCAAGGCCGGTCTTTTTATCCATTGTGACCTCTTTGT
ACTTTAATTCGATGATACGCCCGATGTAATCACCCTGATTCGCCCACACG
GTAGCTCTCGTAGCATCATCAAAACCGGAACCAACACGAAGCTCGTTGCC
CTTGTAGTCAACAACCAAAGCGCCCATCGTACCAGCCAGACGGTTCTGAC
CCTCTTCGATTGCAGTGACACGAAGATCAACAGTATAAAAACGCTTGATT
TTAAGACAGCCAGTGTGACGCGCCCGCTTATAAGGAACCGATGTATTAAG
CATGAGCCCTTCCCAATCATGTTTGACTGCATAATCGAGCCACTGAGGAA
TCACACTTTGATCTGTACCTTCGTAGACCATTGGCACGACCTGGATATTT
TTGAGCCCTTTCTGCTCGATCGTAACACCTAAATCTTCAAGCCATTTACG
ACGGAGTTTATATGGCGTAACAAAAGAACCATCTTCATAAGGAAGGCTGC
CTTTGCCGTTCTCAAACTCATCAGTAGGAATTAAATCAAACACAACGAAC
TTGATCTGGCTTTTATCTCCATCCGAGTTCAACATACCAGTGCCAACCCG
AAATGCCTCGCCGTCTGATAGCCCTCTGCTATTACGATACACCAGCTCGC
CATCGTAGACGTATTCATCAATCAGCGATTCATCGCCAAGTTCTTTGATG
ATGTCGTCCTTAATATGGTCGAGACCGGTAAACTCTTGTCCCTGACGAGA
AATGAACTTGCCACGGTAGAAGGTGCCCCTGTTACCATTCATCTTGCGGC
TGAGACTAAACCAGGTTCCCGGCTTGAGTTTGACTTTATCGATAGGATAT
CCCTGCTGGACTTCCCAGACTGGAACGACCACTTTACCAAAAATCTTATT
GACCGTAGCAGCTTCAACACCCAGAGGCAAATTCTTAGTGAACACTCGAA
TCAGAAAATCTTTATGTGAAGCATTCCAGTAGATATAACTGGCTGCCATT
GACAAAGCCATGTCAGAGCCGGTGTTGCACTCCGCCAGGAATAAGCAGAT
ATCTTGGAAAGTGTGTGGAAATTCATCCACGATTCGCACCTTTTTGTTGA
TCTTGGCCTTAGAGATCCCTGTTGTGATCTGCGGATCGAGAATAAAATCA
AGGAAGAAAAACAACGGATTCTCACCAATCTCGTTCTTAGCATCCAACAA
GATTGTTGCCTTATCGGTCTTTTTTGTGGCCTTCTGAAGCTTTTTTGTCA
GTGTTTCCAGCTTGTCCAGCAGCACACCGTCCAGAATCAGCTCGCCTTCA
AAATCAAGTGATGATGTCATCTCCAGTCCCCTTTCTTGTTCTCTTTGGTT
TTTGCGGTAGTTCATAATGGGTCAGCGCTTCACGCATTTCGTGGAGAAGA
AACGCATGGATCAGCCATGATGTGGTATCCGGCTCACAAAAGATGATCTG
GCAATTATATCGAGCAAGCCATGTGGTGAGACTGCCCAGCAGTGAAGCGG
GTGTCATTTTACTGCGATATGCACCGCGATTGATCTTTTCCCATGAACCG
TTTTCAATGAGTATGTAAGTTTTTGCTCCGGCTGCAGCCGCCCTGTCGAA
CTCTTTGGCGAACCGAATTCGATTCGTTGTGAAGTTGCCGCAGATTTCAT
CTATGGAATTTTTCCTTTCAATGGTCACCTTATCTGCCAACGAGAATTTT
TCGCCATTGGGCAGTGTTACTTCAGCACTATAGTCACCAAAGTCCAGCCG
CTTACGCATATAAGCACACGGGAACGACGAGAGACGCTGATGCAGAAGTG
GAGTATCCTTTTCGCGGTCATCAACAATAATCACCATTGACTTGAGGATC
TGAGTGATTTCGTTATATGTCACTTTGTCACCTCCTTTCACCGCACATGA
ACGTATTTACGAAGAATCGTTTCTTTGTCTGTCTTGGATTGAATCCACTG
GCCATGCTCGTCCTTTGACCAGCGGCCTTCATCCCGCTCTTCATCAATGC
GAAGGATGTCGCCTTTCTCGATTGGGGCAACTTCCAGAGTGCGGCCTTTC
ACCTTAAGCCGGCGCTGTTGACCGGTTTTGAGGACATAGGCGCTTACAGT
TTTATTGGCGAACTTACCATCAATATCCAAGACGTAGATGTAAGAATCTT
TGAGCTTCGGCATTGTAAGCTGGATGTAGCCAAGGTTGTCACCCTCATAC
TTTATTCTGTCAGTGATAGGAGTCTTTACGGTATCTGTCTTTTCGCAGAG
CAGCCGAACGATTTTCGTCCAGTCTACGTTGACATATTTCTTTTCGGTCT
CTTTCTCACACAGTTTGGCCATGATGTCGTGAGACAGAAGCTTGTCCATC
TCGTCCTTATTGAGCTGTTTTGCATCAAGGAAGTTATTGAAGATATCAAC
CTGTTCCAACAACTGATTGGGATTGCCGAATTCAGAAAAGAAATCAAGCT
CAATTAGAATCCCTAACTGCCGACTGTCCGCAATTTTTCTTTTCTGGTTC
ATCAACAACAAGTCAATGAAAGAATCGAATTTATGGTTGCGGAGCTTATA
AAACTCCCGACTGAGCCGCTTGTTCAGGTACTTGATAGATTCCATCCCCT
GATAGATTTTCTTATCTGTCTTATCGTAGACATATTCATCCCGGGAATGA
CGAAACTTGATGGGCATGATCTGGATGCCACGTTCATTCGCAAGCTTGGT
CGCATTAACGATTTTTTCTTGCGTGTCCGCAGTGTTCAGAAGTGCCGTTA
CAAATTCGTGGGTGTAGTAATAGCGATAATACGCACAATAATATGTAAGA
ATCGAATACCCGGTAGCATGGTTCAAACCAAACTGATACGAGGCCGAGTT
CTCGATGACCTGTAAGAATTCTTTTGCTTCTGTTTCGGCGGTTTCTCTTG
GCTTCGTTGAGTGATTACAATATCCATTCAGGATACGAGGCATTGCCGCA
TCCAACTCCGCTTTGTTCTTATGACCGATTGCACGGCGAACACTATCTGC
ATCACCGCCGCTCATATCACAGAACCGTTGGAGGAATGCAATGGTCTGTT
CCTGAAAGACAAGCCAGCCCAGGCTATCTTTTAATAGCTCGTCGATTTCA
GGAGACGGGTTGTGATTTGCTTCATGCCGGAAGAGCTTGTCTCTGTAAGA
AGCGCCGCCGGGTCGAATGGCTGCCGTGACCAAGCTCAGATCTGCGATGC
TGTGAACATCGTATTTTTTGAGCGAATCAAAAGCGAAGTCCTCAACGAAC
TGGAAAATGCCAACCGGAGACGTTTTCATATCTGCCCAGACTGCCTGGTC
ATCGAAATCCATTTCCCAGGTGTGCGGGTACGGAATATCAGCCAGCTTAC
AGGTTTTATCAATAACAGACACTGTATCAAGACCGAGGATATCGTACTTT
GCCAGACCGACTGCATGAGACGCTTCCATGTCAAGACACAGAATTGGCAG
CCCGTCTTTATCTTGGAAGACACCATACCTTTTATAGAGGTCGATTGGAG
CGATGATAACGCCAGCCGGATGATGTGACAGAGACACGATCGTTCCTTGC
AATCCATCGAAGTAGTAGAAGATATCAGGATGATCTGCACGACACTTTTC
AGCGCTGGCATCGTATTCCTTTTTCACTTTTGCGATCCGATCAAGGGAAT
AAGGATTCCTAGATTCGTCTGCATCCGGATTTTCACGCTTCCAGACCTTT
GCAAGAGCTCGTCCAATCTCGTCGATTGTCGCTTTTCCTGCCAAAGTACC
CATAGCCAGAACATACGCACACTTCTCACGACCGAACGATTCAAAGATGT
GGTTGTAAATCATAGGACGATAAGCATCAGGCACATCGATATCAATATCA
CCAATCTCGACACGGTTTTCATTACAGAATCGTGAGAACACCAGATTCCA
GCGAGCCGGATCAACATCGATGATATCTGTGACGAATGCACATCGAGAAC
CTGCAACAGAGCCACGACTTGGTCCGAACGGAATGCCCTCTCCCTTGCCC
CAAATCATCAGGTCGCTCATAGAAAGCATAAAGCCCAGCATATTGGTTTT
CTTGAAGACCGTAAGTTCCTCTTCTACGTCCGCCTTAAACTGTGCGGCTT
CATATTCAGGGATGATACCGCGACAAATTTTGTCGTTCAGCATATCATGG
GTGCGTTTGATGTAAACCTTAGCATCTGATTCAGAAGTCCCGGTCAAAAT
GGGATATCGTGCCTTTGTGCTTAGAGTGAAATCAGTGACACTATCTGCCA
TCCGATTCGTATTCTCGATTGCTTCCATCCAGACTTCACGAGGGAGTGCA
TCTTGCACAGTGAACGCGTCGACCAGCTCATTGTAAGACTTGAAGGTTAA
ATCAAATTCGTCCTCGCCAGTGAACTCGATTCCCTTACCCATCATAAGAA
TCTTACGGCACTCTGCTTTATACGCATTCAGACTATGGGTATCAGTTGCA
GCAATCAGTGGCTTGTGATATTTCTTAGAAAGCTCCCAGAGATACTGGTT
ATATTCCTTTTGATCGTCACAATCGTGATACTGAATCTCATAGTAGTCAT
AAGTTTCGCATAGTTTGTCATAGACTTCCTGACGAAATCCATCACATTCT
GACGTGTATTTGCGAAGCGGGCTTGCCAGACAGGCAGAGATTTTGATGAT
GTTATCAGACAATCCAAAGAATTCTTCAAAAGTGATACGGGGCTTATAAT
ACTTGTGATCAGCATCATAAGACGTGCCCATCACCTTGTTCAGCTCCAAA
ACACCACGGGCATTTTTGCAAAGAAGAATCGTATGGAAGTTGTCGCGAAC
TTTATAGCGTTCAGCATCCATCATTTTACCGATTTCCTCTTGTGCTTCCT
GCGGGTCCCATCCCTGATAAGATTCATAAACCTCGTCTGGAATCTCTGGA
TAGTGATATATCTCAGAAGTAAGATACACTTCGCAACCAACAATAAACTT
CAACCCCTTCTTTTCTGCGTACTGTTTCTTTTCAGTCCAGTTAAGGTTGT
AGCCATGGTTGGTAGAAGCAATCGCTTTCATTCCGTAAGAAGCAGCGAGA
TCAACATAGTCCTCCCATTTTGTACAAGAATCAAGGAGCGAACCTTTATC
ATCGTGCAAATGGTATACAACATAGTTTTGCTCCATGAATCCTCCTTAAA
ACAAATCGTCTATACCGACCACGCTTGGGTCTTTTGCCGCATAAAACGGC
TGCTTGTTGATACAATCCCGAAGCGGTTCACAGGTTTTACGATGACCACA
AAGATTGGTACAGAAGAAATTGGGGCTGCCATTTTTCTCTTCGATCTCTC
GTGCAGGCCATTCGCCACTGCGTTTCCGCTCCTCGAACTCGTCCGCTGTT
TCGTTTATGTAATCAATACATTCTTTGCGCAGTTCATCGGTGACAGGATA
CGGTCTGACATATGTAGTCAATTTGAACTGGCAGCGAATATCTTCCGGCA
GATCATTGATATCGTTCGATTCGATAAATGCCTGGGTAACAATTTCGATC
TGCTCACTGTCATACCCGGCGGCTTTCATTTTGGAACGAACTGTTGACCG
CAGCGTGTAGCCCACTTTGCATCGATCGAGCACCTTTTCGGCTGGTTTTG
CACGTTTTCCGAATCCGGTTTCGTATGTAATCTTGCAATATTTCACCATG
ATCCAACAAGGAGCGGCCGTTTTAAATCCGGCCTGTTCAAGCGCCAGAGT
GTACGCGACCAGCTGACGACCATAGTGAAGCAGATCTTCGTCCTTAAACT
GACTGGAAGTCTTGATATCCAACACCTGTAGCCGCCCGTCTGGCATAATA
CGAATCAAATCCGCATAACCTTGAAGATAGCGATCATCACGAAGCTTTAG
AATGAGCAGCTTCTCGATTTCATACTCTCCTTTTGGACTGACCCAATCAC
GAGCCATACAACGCATGTTTGAAATCCATTTATCGCGGATGCCATTGCCG
CCATCTCTCGTTTTGGGAAAATCAATCCCAAGCATATCGAGTTCGTCCAG
ACCGTTTTCAATGGCAGGACCGATATCTGCTTCTGTGTTCTTTCCTTCAA
CGATTCCTTCCAGCGTATCGTGAACCACAGTACCAAGAGAGGAATACACA
TTGGCGCACTGATCACGCTTTTCGATATATGTAAGATACGCATTATACGG
ACAATCATGGATGGTGCCGAGCTTTGAATAGCTGTACACCTGCGCCCCTT
TGTCATACAGTGCCTGTAGCTCAGGGGCTATTACTCTTTGTCCCATTTAC
ATCACTCCTCTACCCATTTCACATATTTTGTTACGCCCTCTTTGTAAACA
TCCTTACCAAGATCAGCGATATTCATTTTGGAGCCCTCCTGAATCAACCC
GTCAGGCCAAATGTATCCAACCTTTGTTTTTAAGATCGGATTGTTCACGA
TAAGTTTTTTGCATTCGTTAACCAAGTGCTCTTCTTCAAGCCCTTCATCG
TAAGCCAGAATGATTTTCTTTGGCAGCATTCGTTTGATGTATTTGGTTTG
CGTATCTGATACATGACAGCCGCACGTTGCGAGGGCAATATTGCAGCCGA
ACGAATCGCATTGCTGGACTGCCTTTTCAGATTCAAACAGAACGATATTC
CCTGTTTCCTGAATCCGATGATAATTCTCAGCGTATCCAAATAGTGTTTT
ACTGCGCGGACAAGCGATCAATGGATACCAGCGTTTATCATGCTCGCACT
CGTAATTGGCGCGACCCATGATGCCGACCAGAGAACCATCGGTTGCACGC
TCTGGGATCGTGATTCGATTTGATTCCACATCATAACCGACACCGAATTT
TTGCTGAGTATCCAGACTAATACCATCTTTGATGAAGCGGAGATTGTATT
TGTTAGCATACGGTTCCAGAGTCTCCTCCGGGTACGTTTTCAAATCTTCC
ATCTCTTCTTCATAGTCAGGCATCAGTTTTAAAAAGAATCCACCGAACGG
CCAATGTGTTTTGATGTTGACCTCTTCTTCTGAGATGCCAGCCTTTTGTG
CAGCGAATTTCAAAGAATCTGGAAACGAACATCTTTTGATATCCATAATC
AGACTGAAAAGATTCCCCTTTTGGTTTGTAGAGAAAACAAAGAACCGAAG
CGTGCCGCAATCAAGCATACAACTGGTTGGATTTCGCTGCTCTTCCCGAG
CGAACCGCAGATTATTTTTGAGAGGATTGAACTTGATATTTTCAAAGCCA
AGTGCTTCAAGGATCTGAATGATTTTGTCTGGCTGATTTTCAAACTTAGA
CGTTAATACATTGACATCCATTCATATCGAAGCCTCCCTTCTTATTTATC
TGCGGTCGTACTGGCCATGGTCATTTACAATGGTACAGAAACCAATTTCG
ATCCAACGGTTCCAAGCTGAATCCCATTGATAAAGAAGGGTTTGACCATC
TTCATCAGAACGAGTTTTATTCAGAAAAAGAACCATATATTTTTTGTCTT
TATCCATGATGAATGGCTCTTTGATTTTTGGATTATCCTTATTCCGCCGA
TATGGATTGCAATCAAATTTCTCGCCGGTATATTCGTCCTGCCAACATGC
CCTGGCAAAGACAGCTTGAGCCACCACTTCTTTTATCTGTTTTGAGTTTG
ACAGACAAGTTGCGTCAAGCCAACGCTGATTCGTAGTATGTAATGCCAAC
TGGAAAGTACAGATCATAGCGACCTGTTCTTTTGAAACGGTATTAAAAAT
GCGACGGCTATTCATCAACAATGCCTGCCACATCTTATCGTCAATACCGT
CATCCGATTTCATGGTGTCATAGATGATTGCCTTTGTGCCGGATCTTGCA
AGACGCTTGATGTACTGAAGCACCTTAGAAGTGTCGTTTTCGAACATTTT
TACAAAGCGAATATTGGAATACTTTTCTTTTGTAATAGCTGCTGCTTTAC
GAAGCATCTCCAATTCCTCTTCATTAAAATGGCCAAGACTGAGCTTTTTA
CGGGTGATTTTCCAGTAGTCCAATTCTTTCGTGAGGATGTGAACCAGTAA
CATATTTTTATATGCCTTGCTCTGCATCTCGTTTGAAATAATCGCAACGC
CTGTGCCGCCTTCTGCAAATGGGAGAACCATATTTTCAAAGATAAAACTT
GATTTTCCTGTGCCGCTGTGGCCAGCAAACAAATACATATCCCCAACAGG
AGCTCCAAGTGTCAGATAATTCAATAGAGGTGCTCCGGCTGCATAACTGA
TTCCCTGATCCATGCCGGCATTGCACTGCTGGATGTATTTTTCATCAACA
ACAAGATTTTCGATCTTTGAATCGTTGCCGGTTGTCAGCGCCACACTGTT
ATTGAGCAGCTCGAAAGTGTTATACACATCTTCGTTCGTGGCATCATCAA
AGCGCTCCGGGTGACTGAGCAGATCATCATACTTGGTGGCCAAGATTTTG
AGCGTATTCATTTTGGCGATTTGGTTGTAATAGCTATCCGTATTTTCCGG
ATCGACCAGATCCATCATCGCCTTACAAGCACGCCAGCCGTTCAGCTCTT
CGTAGTGCCGACGGAGTGTGGGTTTGTCCGCCAGATATGTATCAAGAGTG
ATGTTATCGATATTAGAAAAACCCTGCCGACGAATGCCGCGACCGACCAT
GAAATAGAAAACCTGTTCTTCACAGATCAGGGTTTTATCTGTTCCTTCGT
TGATGTTTTTGTAATCGTCGTATCGCTGGGGATCTTTCCATAGACAAAAA
ACAAAGCTTGCTTCGGCCTGTACACGATTTGCTTCGATCTTTTCAATCGC
CTTGGTTAAATCCATAAATCGTCACCTCCTAGCAAGCTGCTAACATCTTT
TCCTTTGTGTGCAGTACCGATCGTTGACAGGTCAATCATTGTGTCAAGAT
TTGGTTCTGCATTATTTTTGACAGTCTTTTCTGCCTTGTCTTTTTCACGC
CGGTAAACAGCGCCGATATTGTTGCGAATAATCGCCATCAGATAGCTGCA
CTTCCCTGCGTCATCCTCGAACTTCCTATTCTGCATTGCCCACCGAATCG
ACTTTTCGTTTTCATCCATGGTTTGCTGAATGATTTCATCCGAGTAGAAA
TCCAGTTCCTTCAGCCGGCGAAATACGATTGTTGGCATTGGCTGACCATT
TTCCGGGTCATATCCAATAAAGTCCGCAATCGTACTGCATAGCTTCTTAT
AGGATTCCATCGTGCGGCCTGGCTTCTTTTGAGGAGCGGGCTTATTCTTT
TTTGCCTTCTCCTTGCGCCGCCCGGCCAACCACGCCTGATAAACCGCTTC
TGATTGGAAATAGCGATTGTTTGGCGCTTTGTAAAATTGACTCCTGGGTC
CTTGCACCCCGGTAGCCATACATTTAACTGTAGGTTCCTTTGCCATATTT
CCTACCTCAACATACCCACCGTCCCGCCCTGCGTATTTACTTTGGAATGA
CCATGTAAAGTGTGAATGATTAGACCAAAGAATAAACGCGTTTCAATGCG
TCAATAGGAAATTCTGGATCAGAGAACTTAAGACCGACCTCATCGCGGAT
CGCCTTGATCTGAGCCTTAACATCGGCAGAAGCGTTACCGAAACGATCCT
GAATTGCGCTGATCCACTCGGCACGGTGAGGCTCGTCCTCTTCTGCCTGA
GCTGCTCCAACATACTGCTTTGCACGTTCAGCCTGTACAGATTCGACATC
CTTCTTCTCTGCTGCCTGTTTCTTCAGATCAGCTTCGTAAGAACGACCGC
CCTTATCATGCTCTGCCTTGATTGCATCAGTCAGAGCTTTGATGAATTCA
TCAGCGTCCAGAGGGATGCGGTCCACAATATCAGCGAAACGACTCTTGGA
ATCAACCGAGAAGTTGTCATCACGGAAACAAATTACACGACGCTCAGATT
TAACCTTGCCGACGATTTCCTCTTTGCCATTAACAACATTCTTACGGCCA
GTTTTCACCTTATCGATATCACGATCAACATAAGCGACACCAACGATATC
AACCTTGTTCTTCAGCGCATTAAAGTACCGCTTATCCATATTAGTAGACA
ACATGGAATAGCTTGCCAAAGTAACAGGATCGGTGATATCGGTCTTCTTA
GTGTGACCAATAATAATAGGACTAATACCAACACGCTTCAGCTCCCACAG
ACGGTTTGTAACCAGCTCGATTGCCTTGTCAGTGGGGCCATTAAACCCAG
AGAAAGTCGCTTTGAAGGACTTGGTGCGCTTATCGGGATTTTCACGATTC
CAGATACGGACAGTTTCCTCTTCTGCCATTCGCATCAGTTCGTCAATAGT
ATCAATAACAACGACTTTCAAATCGCTATAATCGGAGAAGCGGTTTTCAA
TGATATCCATAGTGACTTCATCAAAGTGCTCCCAGTCCCAAACAGGCTCC
TGAACGATACCTTCAATAGTGGCTTGGTCTGCTTCCTTGCCACAGGTCAG
AAAGATATAACCATCGTCCCCTACCATCTTTTCACAAACCTGCTTGATCA
CAGTAGTTTTACCAATGCCGCCTTCACCCATCAGATAGATACTGTAATCA
AGTGGATTCAGGCTAATTTCAGTTTTCTTACCAAATTTACGCGCCATTAT
GTATTCTCCTCTTTCAAATTTGCATTTCTTGCCCATTCTCCAAAATATTT
CTCTTCCATCCATCGACGTTCTGCGATAGCGTCTTCAATATTATCGAAAC
GGGCTTGAATTGATTTTCCGTTTACAAAAATCTTCGCTTCGTATTTATTA
CCATCAACTTTTCTAACACCTAAAATGCCAGTATTATTGGAAGAATGAAC
ATTTAAATTCATTCCATTTTCATGCTGAGTTGCAATACGGAGATTAGATT
TTCGATTGTCGGAAGTGTCTCCGTTTTTGTGGTCAATTAAATTATCAACG
CCATTATATTCACCAACATCCATTACCAGCCGATGCAAGTTGATAACGGT
TTTACCGTTTGGATCATTATAGAGGTTCGCAATAATATAACCTCTATTCG
CTTTTCTCCACGAATAAGCTTTTATTTTTTCATAATCTTCCTTATCAAAA
AGAAATTGATCGCCATTGTAAGTGGTGCCAATACCATATTCTTTAGATTC
AAGATCATAAGTTGATAAATGTTTTGATGCTTCTACCGAAACATGACCAC
ACGAACACGATTTACCTGAAATCAAATTTTGCTCATGGACTGTTCTTTCA
ACTCCACAACTACATACACACAACCACATGGGTTCATGTCTCCCATCTGG
TCTTATGTAATCAGCGGCCTTCCTGATTACAGTCCATTCACCAAATTTCT
GATTGACCAGGTTTCTATTTGTTCGTGCGAGACAGCCACATGATTTAGTG
TGACCGGTTTTTAATGCTCCGCCCTCGATAATAATTTCTGTTCCACAATC
ACAGATACATTTCCACATTGGAAGATGTTGGCCTTTAGGCGTGATGGAAT
CTTCTACCTGCTCAATGACAGTAAGTTTTCCAAACTTCATTCCAGATAGA
TTTTTCTTTACTTTAACCATTTCAACACCTTCTCTTATTCATTCCATGGT
AAATCGACAGGATCAAAACATGGTGTCGATATCATCATCGCTGTCTTCCG
GGGCCTCGACTGCAGGAGCAGCTTTTGCCTTGGTCTTAGCCTTGGAACCA
CCCTTCATCATATCGTCCACGCTTTCATCAACCGCCGGGGTCCAGATCTC
ATCCTCGAACTCACGAGCAGTGTAACCAGAATCAGCTGCAGTCTTGCACT
CCTCAAATTCACCAGTCAGGATAGGCTTTACCAGACGCAGCTCCTTTTCC
CGATCACCGAGGATATTCCCACGCGGCTTGAAATCTTCCATCTTAGAGAT
ACCGAGTTCGACCTGCTCCCGCTGCTGTTCAGTCAGGCTGTCCATAGTAA
ACGGGACCTCTTCAGCGCCATTGACGACTGCGATCTGCCAGTTCATATGG
ACAGGATTGCGAGACTTGGTTTCCAGATAGCGCATCTTGTAATCGTGGAT
TGCCTTGTGCTTCGGCTTGTCCATATCAAAAACAGCAGTATTGAACACGG
TGTCGATCTGGAACATCTTCTGTGCGCCATCTGCCTTAGACCACATCGGA
GTGTAGCAATGCATCATAATCTTGCCGTCATCCTTCAGAGTGGTTGTATC
CATGCTGTCCTTGTCGTAGTACAGGTCCAGATTCATAGTCAGATGGGGAA
CTTCCTTCTCGCCGGGCATGTACACGTTCTGAATCTGATACTCGCGATAA
ACCTGATCCTTGTATTTACCGGTGCCGGGACGCAGAACGAACTTACCAGT
AACAACAATATCGTCCTCATAACCGGCCAGAGCGGACTCCAGATACTCGA
TCATATCCCACTCGGTAATGAACTCCTTGCGCTCGCCCAGATTCACTGTG
AACTTTTTGGTGCTGGCAACGGTCTTGATCACATCTTCGTCCAGACGATC
ACTCCACGTGACCTCGATATTGTTTCGATCAGTATCCATGGTCTTGATCT
CGTCATTCTTAAAGCCTTCCAGCTTGACATAACCGAGATTGTTTCCGGCT
TTGATACCAAAGTTAATACTGATCTTCTCACCCTTGTCGTAGGTGTCGCG
CTTCACGAACGGGACCTTTTTGGAAACAGTAACCTTTCCGCAAAAGCTAA
AGCGAGAGTAAACGTTGTTTTCCTTACTTGCCATATGTACCTCCTATGTA
ATCAGTTATCAATAATCGAATTCTTCAGTAGTCTTATGCTCCCACTCTGG
CACCCTGGGGGCAAAGGGAACAACGATGGGCTCGTGTTTGCATCTGGACA
TGAATTCATCTGCCAGCTTGTCATAACAGCCAGAGCAGAGAGAGAACTTC
ATCTTGTCCCCATCACGCTTGCTCCCGTAGAAGAAAGGCAGTTCCAGGTT
ACCAAGATTGATCTCATCGCAGGCGTCCAGAGTCTTACCACAAAAATTAC
AAGTCATATTGTTTTCTCCTATCTAATTTGACGAAATGCTATCGAATCAA
ATCAGGAGACGCACGTCCATACAGCATCTGTACTCCCCTTTCGATTTACT
ATTTATAAATTCACTTCAGTTCCATAATGTCATCAAAGAGCATCACGTAT
TCATCCGTGTATTTATTTCCATGGAAGTGGCCAAAGTACCACATTGGCTC
TTGGTACGCCGGGAATAAGGAGTAGATTTCATCAAAGAATCGTTCTGTTG
ACTGGTCTACTGTGCTCTGATCAATGCCAGAGATAAAAAGCTCAGTTGGC
TCGAACCGCAGCGGACAGGTATGGGTCAACATAATATCGATTTGTTTTTC
CGTTGCCATCAACCGTACCAGCCCCTTCGTGAGTTCATTTGGCTGTTCGT
CCGGCCACCAATGCCAACCGCGCCGCAGACGATAATACTTGTCAACCGAA
TAAGCACCGCCGCAAACAAGTGCAGTCAACACACGGTCTGATGTAAAAAT
CGTATATACAGCACCGTCGATGGCAAAATACTGGTTAGGGTGTTCTGCGT
GCCACATCATCGGACCCTGAATCGCACCATCTGTGACATCGATCTGTTTA
TATCCATCTGCTTTTGTAGGACGCCGCTCGTGATTGCCATGAATACAGAA
CAGTTTTGCAGGGATTTCATCCGCAATATTCTTGATATACATCTCCTGCG
GATGATCCTCGCCATAGTAATTCAAACCAACATCGCCCAAGCAGATAAAC
CATTCTGCGTCTGAATGCACCTTACAGAAACTCTTCAGATCATAAAATCG
ACTTGGGTTGCCATGGATATCACCTGTTATATAAACCGACATCGTTATCC
CCCTTTAAGATGGAATTTTGCTTACCTTTTCGTAAATCGTCCATTCATCT
GGACAATCACAATGCGGCGTGTAAAATCGAGCACAGAAATCGTAATACAT
ACATTCTCCGCAGCTATCACTTGTTTCATTTTGCTTTTCACATTCATAGA
TAAAATCTTTGATGACCGCTTCAAGTTGTTCAGGGGTTGTCATTGAGATT
CCTCCTTTGGATAAAGTTCCCAATCACAAGGAGCATTATTTTCCAATACT
ATCAATCGGTCGCACACTGAATGATATCTGCATTTCAAACAATGAGTATC
ATAAGCAGTTCCAATTCCTTTACAATTGCTAATAAAATCTCGGAGAGCTG
CTTCAAGTTGTTCTTCTGTAACCATTTTTGATTTCTCCTATTTAAAATAG
TTCAGCCCATTCCTTTTCTGTTAATCCGAAATGTTTCTCTCCAAAATATC
CCCAGTCATTAGGGTCTTTGTTTGCAAAACTGAAGTCCTCACAAACAGAA
TTGTATTTACATTTTTTGCAAATATAATGATTGTGAGAACATTCAGTAAT
GAAATCGTTTAGTGCTGTTGTAAGTTCTTCTGGGGTGGTCATTTTTGTGC
TCTCCTTTAATTTATTTTCTGGCTGCGCCGGCAGGATTTGAACCTGCGTA
TGATGGAGTCAAATTCCACTGTGTTCACCGCTTCACCACGACGCATCATA
TAAGGCGGCACCCAGTGCTACCTGAGCACCGCCGTGAGTTTTAAATCTTA
GAAGTTGGACCATGGAAGAGATAACCAGCCGCAAAAGAAGCCAGCATCAA
TCCGCCCACAATCCAAATTGCTTTACTGATTTCAATCCAGATCAATCTGA
ATCACCTCAGTTCTCGATTCGCATAAAGCTGATATCGGTAGACTGGTATA
CGCTTGCATCCGACTTCAGAGCACCAGCAGCCTTATCGGCCTGATACTTT
GCGTTGCCGGAGCCTGTAATAATCAGTCGATTCTGATCAATACCTTGAGA
AGCCAGATAGTTGGCAACAGTCTGAGCACGATTTGCAGAGAGCTGAATAC
CAAAATCAGTCTGAGTGTCCGCATTGATATTGCCGTTGATAACGATCATT
GTGCCATCCAGAGTCTTGGCGATATTTACGAAATCATCCAGAACAGAGGC
TGCGCTGGCCTGATCGGTGAACACAGAAGAATCCGGGACAAATGTTACAT
TGGCGGTCTTGCTCAGCATGGAATCATAATCCAGATTGCCAGTGACCTGC
TGGGTGATATTGGCACGGGTTTCGTCACTTACAGTCACCTTTGTGGTGGC
ATTTGCAGCGGAAGTAGACTTAAAATCACCTTTCAGAGCGTCAATATAAG
TGGTATCAAAAATCGTGTCCACAAGGCCGCGATTGACGGTTTCGCCCAGA
GCCTCCCAGATATCGCACATCTGGTTGTAGATCATGGGAGCAGTATCGTT
TAAAATGTTGTAATTGTCCTTCCAGCTGGCCATCTTGGCATTGGCGTAAG
TAGCGTCGATATCGGCATCACTGGAAGTAGAGTACATCGGGAATACTTCA
CGAGCTGCATCATAATTGATGGGCTGATCATAAGACATCAGAATGCCCTT
GACGAACTTCTTGACAGTATCTTCGTGAGCTGCGGCCCAATCGGCATCAA
ACACAATGCCATCCATGACCAGAGAAGAAGAAGACTTGGTATCAAAAACA
ACGGTGCTGTTGGTATAGGTCTTAGCCTGAGTCAGGTACGGCTCCCATGT
TGCAGCAACATCGATCTGACCAGCAAAGTATGCTTTAGCAGTATCATCTG
CCGTACCGAACATGATCAGGTTGTTCATAATGGTTGTCTTATCCGCATCG
GACAGGTTGGAATTATTGACAAACCAAGCGACCAGGGTTTCGGCCTCAGA
GAATTCAGGAACGCCGATCTTGGCATTGACCCACGAATTCACATCCGCAA
ACTGAGTGGAAGCGATAATACCGTCGCCGCCATAGCTGTAGTTGGTAAAC
ACCGGCATGATGATATTCTTACCGGCATCCGTAAACTTCTGAGACAGGAA
CGCGACACGGTTCGTAGTATAACCAGCGGCCTGCAGATCACCAGAGATCA
GTGCATTGCTGGACTCAGTAGCGTCGTTGATGACATTGATATTCACCTTG
ATGCCGAGCTGGTCAAATACAGAACCGGGCTGAGTAGTAAGACCTCCATT
TGCGGTGATACAGCTCAACCATCCCGCCCATTCATCCAGAGACAGATTGA
TCGTGTCGTCGCCGGTTGATGCATTCGTGGTGACGTTCGTGGCAGGCTTA
TCAGATGCAGTTGGCTTTTTCTTGTCGAACTTAATCACACCGCCCTTGAT
GCCGCCAACGACACCAATAGCAACAACCACAGCAAGGACTACACCAACAA
CAGCGCGGCCAGCCTTAGTCAATTTGAACTTAGACATGTTATTCTCTCCT
ATTTAATTTTGATTTTATTTCTTGGACTGAGTGTTCAATCCAGAAGACTT
TGTGAGGGCATTCAGATCAGGAATGCTGTAAGTTGTTACGTTTGGATTGC
TCTTTTTGAGACTATCCAGATACGAACTCACCTTATAATCAGCAGTATTT
GCGTCCGCTTTATCCAGCTTTCCTTCTCGACTAGTCTGATACAGAACCTT
TGCACCCGCTGCTTTTTCGCGACTTTCCTGAAGGCCATCACGGGTAGCGT
TGAGCATTTTATCGGTGCCGGTAGATGCACGCAGACGATCCAGATTGGAA
TACACATCTGCGACCTGTTCGTTCGCCTTCAATTCGGCCACCACATCCTT
GCTTTCGCGCTTCAGAGCAGCCAACTGATTTTCAAGTTTTTCCTTGATTG
CCTTGACCTCTTCCGCTGCTGGTTTCATTTTTTGGAACTGAGCAGATAGG
TTCTCGGCTTTATCGAGCTCTTCCTGTAAAAGACGAGCGTAAGTGGTTGC
GGACTCTTCATCACCGCGACTCATAGCAGCCTTTGCACGTTCATCGTAAC
TCTTCGCCTGCTTCTGACAGACAGCGTAGTTATCCTGAATCGTCTTGAGC
TTACCCGTCAGGTCTCGCAGAGTATTGCAGGCATCTGTGTATTTCTCAGT
CATCTCATCGATCTTCTGAGCATAGATAGCGCGTGCACCATCTGGTGTCT
TGGCTGTATCCTGCACAAAGACCTGCAAGAAACCACCGGCAAGAGCTTTG
AGCTGCTGACGGAATGACGGAAACAGAATTAAACTGCCAACAAAGGCGAA
ACCAACACAGAGAAAAGTAAACTCAGCAATCGTGAAAGAAAACATTACTG
GGCGACCTCCTTCCCGGCGGGCTCCGTCTTATCCTCTTCGATAAATTCCT
CGATAGAAGAAATCATCTTGAGCTCATCCTGAACTGTATTGGTGATCTTT
TCGATGGCCGCACCAGCTTCAACGTTGCGATTCGTCAAAGCTTCGATCTG
TTCCTTCATAGATTCGATCTGCTGGTCGTTGCTCTTCATCTCGTCAAACA
ACGCATTCATTTTATCGTTACCAACAGCCCGTAGAAGCTCCTTGCGCTGC
TTCGCATCAGAGATAATCGCGGTTGCATCATATCCCAATGTCGCCATCAG
ATTTTTTACTGTGGCACGTTTGGTCTTGGTGGGCATCTCAGACGGAAACG
TATCGATCACATCTTTGATCTTGTAGACAGTAACAGCGTCTGCAGGGTTC
ATACCATTAGTCTCGTAAACCGCCCGGACATCGATGGTATCGCCCTCAGG
AACCTCTACCTGAACCGGTTCGTCCTCTGGGAAATCTCCATTGATGTAAT
GATCTCCGACGCCACTACAAACGCGAAGCTCATTCGTGGTATCCGGCATA
TCATACTCAGAAGCAGCTACACCCTCAACAAGACCGAGTTTTTCAAAAAA
ACTTTTCTTTGCCATAATTTTCTCCTCTATATAATTTATATAATTGGTGC
TCCAAGAGTTCCATCAGGCTTCACATAACAGCCGTCTCGAATCTCAGAGA
ACCCACCACCATAGTACCAACCATGCGACTCAACAAAATCTAAGAACACG
TCTGTGATTTCATCAAAATTCGCGTTATCTGGGATGGTCAAACAACCTTG
AATCTCAATTTCGTGTGACATAATCTCTCCTTACGAAAACTTCCACTTGA
AAATCTTCTTGATACAGATATTTGTGATCCAGTCAAACAGAATACTGAAA
ATCACAATCGCCAATATTCCAACAAACACCAGAGATGTACGGCCACGAGC
GGACGAAGTATAGATCAGATAGCCAATACCGTACTTCGCATTCACCGTCT
CGGCCACTGCGATATAGGTCCAACCGATGGCGTACATTGTGGCGAATGAT
TGACAGATGGAAGGCGCTGCGATTGGGAAGACGATTCGTGTTACTGTGCT
GAACTTCCCTGCTCCATCAATGCTGGCCGCCTCGATCACATCATCACTGA
CATCGTCCATAGCGATCAGAACACTTGGAAGCATAAACACAAAGCTGGCC
ACAAATAAGAAAGCGATCTTCATTTTCTCTCCGATTCCAAACCACATAGT
CAGCAGCGGATAGAAGGCAGTGACTGGCAAAAACCGCATTGCTCGAATTG
CTGGATAGAGCAGCTTTTGAAGCGGATGACAGATTTTCATCAGACAGCCA
AGAGGAATGGAGATGCCGGCGCTCAAAGCGGCTGCCACCGTAATGCGAAC
CAGCGAATATCGGAATGCTTTCAACATTGTTCCATTTTGGATCAACAGGA
AGAATTCCCGAAACACAGCGCCTTTCTGGGGAACAAAAATTGGCGAAGTC
AAAGCCGCGCCAATGTCCCAGATAATCGCCAACAGAATCAGAAGAATCAC
ACGATAGATCCAATCTTTCCTCGTCGTTTTCATTTTGATACCTCACAATA
TTTAATTTTCAAAAAATGGCCTGTACCGGAATTGAACCGATGTCTCCGCC
GTGAAAGGGCAGCATCTTCACCTCTTGACTAACAGGCCATAACACGCGGC
AAGCAAGATTCGAACTCGCGGATGTATTACCATCAATGGATTTCAAGTCC
ACCGCTTTAAACCACTCAGCCATTGCCGCATATAACAAGCCTTTTCACAT
CATGCTCGGGATGATTCTTGACAATCGCGTAACAACGTGATACACTTTTG
CCAACTTAACTCTCACTAGACACACCAGTTCCTCAATGACGGACATTGTT
CTCGCGTCTCGAGCGGATTGGAGGTGCTTAGATGAAGCGTTAGGCGAAAG
ATTTTCTTGATGTCGCTGGTGACATTTGCAGTATCGTCGGGCTCATACTG
ATGGTTCTGCAGATGAATCACGTCATCGGGTAATCCTGACAGCTCAGTGG
TTATGGCCGCTGGGCTGTTTTCTTTTCTCGATCTCTTTATCAACATCTTC
CAGAAAGCTCATCCAGTTTTGAAGATCAAATTCATCACCAAAATCAAACC
CTTCATCCAGACGCTGATATAGATCCCGCTGAAAGCACCATAGCGTTTTA
TCTGTCAACTCACTCAGATGCGGCGTAATGAAATCGATCACAAGATCAGG
CATATATGTTCTGCGCCCAACTGCGTATCGAACAGCACAATTACAAATGG
CACCGAAGTCATCATCATACGGATCAATCATTGCCATAATGTTCGATCTC
CTTTCTATAAAATAAGGGATACTGTTATGTAATTTGTTTGGCACGCCCAG
CAGGATTCGAACCTGCAAAATGACAGTTTTAGAGACTGCGGCTTTAACAA
TTAAGCTATGGGCGCACATCGAATCCGAATGCCCGCCCACGGATATGACG
CTCGCTCTTCTATCTTGTCAGCGTCTCCACAAGACTGTTTACCCAACCAC
AGACAGGTATTGGTGCGACCGGTGGGTTACGATCCCGCTACCCCTTGATT
AAAAGTCAAGTGCTCTACCAATTGAGCTACGATCGCATAATATAGATCAC
AGAGGGATGTCACCTGTGATCCTCGTCCTGGCTTTAACGGGTCAGGCGTC
CGGCATTTACCGTTACTCTTCAGAGCACTATTGGCGATATGCTTATCCAC
TGCGGTTCTCAAACTCGATCATCCTTTTGGGTCAAGCCTCTTCCGGGTTA
TAGCCGCGCTACATAAGGTTTTTCAGTGTTATTCCTTCACCTCTCACTGT
TTTCGGGTTGGTGAGACTCACGCACAGTTGCGCCTGGAATGCGGATCTTA
CATCGTCAGCGCACGCAGTTTGACCAAGCTTGCTACATCGATCACTAACC
AGCCCTGTGAAGGCTCGCTATTCCTGATGGTGGTCCCGGCTGGAATCGAA
CCAGCGACACGGGGATTTTCAGTCCCCTGCTCTACCGACTGAGCTACAGA
ACCACGATTTATACCATCAGCCATTCTTCATTTGTATAATTTTTTATATC
GCTAGATTTAAATGGCAAATTATAATACTTGCACCAGTTCTTTATGCAAT
TTCCAGTCACATTGAACTGTCGCCCTATTTGTTCAAAAGGAAATGATCTT
ATCAGATTTTTCAAAGTTTCTCTTTTAGGGCGTCCGTCTCGTCCTTCCTT
CCTGTAACATTCTCGGCATAGCGTAGCTCCAGGATATATAACACAACCGC
AACGCACACAATGATTGATTTTTAATGGATTGCTTTTACACGAAACCGTT
CCATCAATATCAAATGTACATAAAGTGAAATCTTCTTCATTCATATGGAA
AATCGAATGATCCTTTTTGGTCTTAAAAATCATTAAGTTGTCTGGATTAT
TATTGGACCGATTATGATCAATATGATGCACTACTTCTTCAGCAGTTAGA
TATCTTCCAAGTTTCTTTTCTGCAACTAAAACATGTTCATATACCATTCC
ACTAATATTCGCATGTGGATGATTAGGCATATAAATTCGAACATATCCGT
TAGCATATCCCATGATTTTATCCTCCTAATTTATTTGAAGAAGTAGGACT
CGAACCTACGCTCAGGCTTTCGACCCAGCTCTACCAGTTAAGCTATTCTT
CCATATAAACGGCAGGTATTGTTACGCCCCTGCCAAGGCGCTCACCATCT
ACCAGCCATGTGGTAAACAACGGGACTTATGTAATCGATCCACAAACCTG
TGCCCATGGATTTTATAAATCTTTGACCTGTATTCGTTACTATTTAATCT
TTAGCTAGAAGTTTAAGCTTTGAACTTTCAACCTTTAACCTTTAAATCAA
TAACCGTTAACCTTTCCAAGACATTTGAATCAACTACGTGTTGGCCCTTG
GGACAACTTCTTCTCTTGATTCGATTTTTTTTTGGATAATGGATTCGAAC
CATCGTTTCAAGCTTATAGGCTTGCGTCTTAACCTCTTGACAAATCCAAA
AATTCAAGTATTACCAAATATTTTACTTGATTTCATCTTGTCGGCTTATG
AGGCCAGCTTTTATATGAATGGTTATTAGCTTTTTTATTATTTGATTTCG
TTCAAGCAGGCTACCATCAGCAAAGAACGAACGATTACAGTTTGTCGTTT
TCGATAGACAGTGAATATGCTTCGCTGATTAAATATCAGTATTCGATTGT
GATCTCAGTCATGGCGTTAGAAGTAGACAGAACCGCGTCAACCTCAGCCT
TGAACTTATTGATCTCATCAGCCAGTTCTTCCTTGACCTTCTTGATGTTG
ATACCGTCGACCAGCTGCATGGTTTCACGCTCAATGTAGCTCTCTCGCAT
ATCCTTAATAGCTTCCGCATCCATACTGTTCTTGTCTGCGCCAGCGTTGT
TTCTGCTGATAAAATCATCTGCCTTATCACTCAGCTTGGAGTTTGCAGCC
TCAGTAGCAGCAACTGCGCTTGCATACTGACGCTCCAGAACATTGAGCAA
AGTACTCTTGAAATCAATGCCGTGCTGGTTCATCCAAATAAGCTGCGCAA
CAGTATAATCATGTCCACATACAACAGCATGAGTAACCGCATTGGACTCG
GACACCGCCCGCTTAATCGCTGCCTGACGAGCCATCAAATCAGTGATCTT
ATCATAAGTAGACTGGGCATTCTGCTTGTACTCTTCAATAGTTACACCGC
CCAGCTTCTGCATACAATTCTTAGCGGCACCACAAAACTTGGCCTCGCTC
AGCAGCTTCATGATACGATCGTCCAAAACCTTCAGCTCGGCCAGTGCGCG
ATGAATTGTCATAGTTTCAGTAGTCATAATTATTCTCCTTTGTAATACAT
AATCTTTGATGCGGTCGCCCGCTGTTCTAATGGTGCTGGAGACAGGGCTT
GAACCTGCAACCTGAAAATTACAAATTTCCTGCGCTACCATTGCGCCACT
CCAGCATATAAAGGTGGATTCACTCCACCGATTGATTAGATCAAACAGAC
GTTTTTCTGCCATCCGATCTTTTTTCTACTGTAAGGAATCCATATAAGAA
GCGAGTTCGCTCTGATATGTAAGCACCTGTTGATGCGTCTGGTTGGTGTA
CCGACCTTTCCTCAGATACTGTTTGTACTTCCCTGCTCCGATCTGGTAGC
GAAGAAGCGCTGCAGAATCGTTGCCGGTGTACTGCTTGTGATACGCCAGC
AGCTGAACACCACATTTGATGCCCGTTCTATCATCCAGCAATTCAGACAT
GGATCGAATGCCAAGCGTCTTGTTGAGATAATCGAAGTTGACCTCGTTGA
CCTGCATCAGACCGTAATCGACTGTGCCGTTTGAATTCACATGAGTCAGG
CCGCTTTGGAACCTGCTTTCGTTATAGATCACACCGAGCGCCAACGAATA
ATCGACATTGTATTCGTCACATACAGACTGCGTATACGACTTGAGTTCAT
CGCTCCAGCCCTGGTATGTCTCGACCAGACCCGCTGCTTCACCGCTGAGC
AAATTCGTCAGCAGATAAACGCCGGTTACAACAATGGCTGCAATCGTCTT
TCTCATTTCAATCACCTCCTATTCAACATAATGACATTATAAAGTGTGAA
TGGCAAAGGAAAAATTCAGGGGCTGGTCAGGCCCCTTCATTTTTATAATT
TTCTTGCTTTCTCGCGCATTATTTGATACTTTCGGAATGTGAGCGGCGTA
TCATATTGGTTCTGTCTGAATTTTTCAGCGACATATTCGATACCATACTC
GTGCTCTTCCGACATGATCTCATAGAATTCGCGCAGGTTTTTGATGGTGC
TTGTTTTAACAAGGATGTTTTTATAGTTAGATGTTGGCGGAAGTCCCTCA
ACAATTTTCTTTTCTCTTCGATACAGATCCTTAAAGTATCCAATTGGCAC
AGGGTTATCATTGGAACTCTCTCTGCTTGTACGAATAAGATATGGGCCAT
CGCCAAGGTTCATTTCTAACTTCCCAAGTTGTCCCTTTGCGTGGTTTTTG
AGATATGTGGTCGTGTTTTTGGCTTTACAGATGATCGACCATGCGATATC
GTGATCGATATATTTCCCGCAGACGGTTCTCGTGTCTACATCAACGTCTT
TTCTTTTGATGACGCGAATCTCTTCGGACTGGAATCCATAATACAGCAGA
CACATAATTGCACCTGTCATAATCGCCCCTTCTTCCGAGAACACAGAAAC
GACGTAGGTGAAGAAATCATCTTCTGATGGAAACACATAATTTTCAGCCA
ATTCATCGGTACTCTTGTTTGCAATGGCTTCCAGCTGGTTCTTTACACGC
TCAGAGCGAAAGGTGGAACTGGTGTCTTTCTTTTTCCATCCGGACATTTC
CATGTCAAAGAACGGATGCTGATAGTACCGCTGCGTTGAGAGCAAACCCT
CATCTCTGCACCACATAATATACTGCTTGAAAATAGACAACACAAAAATG
CTGTAGTTTTCATTCAGTTCGGAAATCCACCTTGAGAATAGATCATTTAT
AAATTCTTCGTCTTTGTCAGACTCGATCTCATAAAAGTCTTTCTCATATT
TCTGTTCGAACGCGGCAAGTTTATGAAAAATGCTGCGAACCTTGTTATAT
CTGTTCTTACTCTTAGCAAGAATGATATATTCGCCAGCGGAATCCTTAGC
TGGATCTCCGTTGGAATCTTTTTCGCACATTTTATCCAAAATAAATCTGG
TCTTGAGCTCTTCATTATAATATTCCGCACTCTGTCTCATCGTTTGATAT
CTCCTTACACAGTGGGTCGGTATATGAACTATTAGATTCATTGTACACTA
TGTAAGAAGATTTTGCAAACAGAATCGTGGAATTTATGATGCAGAGACCA
AATTTGTACTGAATGCCGCCGCAAGCATCGGACACTGGATCACCATGGCG
TTCGCTGCGCGCTGCCAGTTCTTATCAGAGAACGTTCCGATTGGTTCGCT
CAGCTGAGAGTTTAACAGCGTATCGCGGCCTTCGATCACAAGAGTGGATT
CATGCGGTAAGCCATCGACCTCACCTACACCAAAATCAACATGGACCGGG
TTGCGGCTGTTCCAGCGTTTTGTGGTGAAGGGAATCACCTCACACTGGCC
AGAGTTTTTGTTGTAGATGTTGTTGCTGACGATCAGATAAGGATGAACGC
CATAATATTTATGGACAGTTTTTCCTTCCTGCTTGATATCGGCAACATAA
CCGAGACGGATCTCGCCGATTTTGGGGACACTTGAGCCAGCCTTAAACAT
ATTATGACCTCCTTGCTGACCATCTGTTTTACTTTGTGTCCTTATTATAC
CATATTCATTCACACTTTACAATACCAATTCAAAAATTTTTTAAAAAAAG
TGTGATTGGCTCCTCTGCATAATCGGATGTAATAATAAGGCGCTCCGACT
TTTTCCCCCTCTCAACTTCACAAGAGAACACGTTGCCTGTGATGTTGCAG
CAGCAACAAAGGATGTCTGACCTGGGATCAAACTGGCATTCGATACTGAT
GTAGTTGTATCGCTTGCCTTTTCTCAGTGCAACGCAGGATGACTTGGCTT
TGATCATGCAGACATTTTCTTCGTTCCGGCTGCCCCAGAACTCGATGATG
TCATATGATCGGATATGTTCGTACATTTCCTGGGCAGTATATGTGATCCG
CATTTTGCCCTCCAAACAACTAAAAGATGTCCTGCTTTTCTAACCAAATT
CAGTTCGGTTGTTATTTTACCATAAAACATGGCGCATTTCAACCCGAAAT
AACAACTTTTAATTGTTTAGAACAATCTGCGCCGTCTTCTGCCATGAACA
GCATCGTCTAGCATCTTGTTCATCAGCTTCTCATAGTTCACGCCGCAGAC
TTCGTCCAGGATGGCATCGTCATACGGGATACCCTTGGCGTTCAGATGAT
CGCGGAACCAAAACTTAGTCTGATAATAGGGACCCATACGGTCAGAATAA
TCGTGTGGCCATTTACCAAGACAATTTGGATGACAGTCTGGAATGTTATG
CCATTCTTTGCGAACGCGATCATGTATCTGGCGGATTTCTGAGTTTGACC
GATCAGTAGCTTGTGCTGTATAAATTTGATCCAGCTCTGCCTGCTTTTTC
ATCTGTTCAATTCCGTTTTTCGCATTTACTGCGCCAGACGCTCCCAACCC
CAGTAGACCTAAAACAAACGATACTGCTCCACTCATAATAAATCACTCCT
TAAACAAAAATATCATCGCGGACTTTCGGTGTATAACACCGAGTTTCCAG
GCGAACGATTTCAGACTGCACCCTGCCGGTTCCCCAGTCATCCAGATTGA
ACTTCAACACCATCTCGATCAGACTCATCGCATCCTTGCATTCACGGCGG
ATCTTACGCGCCTTCTTTAGTTCATTCTCCAGAAAGCAGCGCTGGACTGC
ATTTGCCTTGACAAGCTCAATGGCGTGCTCCAGATCATCAATCTCATCTG
TTGCCCGAGTCAGATCAGAATAGAGGTTTGCATACATCGGCTTTAAGCTG
CTGAGAGTTTTATCGACAATTTTGAGACTCTTTTTAAAATCAGTCATCCA
CTCTGAATCTTCGATGGGATAAGATACAGGATCGAACCGCTTTCGTTCTG
GCTGTGCTGGAGCGACAATCTCTTTTAACTGTGCCGATGCTTCCTTGACT
TCGATTTTCTTTGGGAGATACCCGGCTTCTTTATATGTACGCGGCAAACA
ATTCAATACGTTCCAGGCTTTGCTTTCTGCATCATACTGCGAGGCCAGGC
TTGAATCGTATGTTGTTGTGAATTTGCCATTCGGCTTTTTTGTGATATAG
GTGTGTCCGTTGGTAAGAACATACGCCATTTATATCATCCTTCCTACATT
ATTATAATAGGGGTCTATAAAATCCTTAATGCTCTTTCAAAACAATGGAC
TGGCCTCGCCCCATAACCCAGCAGTTTTTACCAGCGTAAGCACAATCCTC
GCAATGGCCAGAGCACTCATGTGCATCGGCCGGCGCTTCACAATATCCAT
CTTTAAATGCCACATAAGCAACTGGAAGATTATAGGGGTTATTTACATTA
TAGCCAGGCCAGGATGAAAAGAGAATATGTAAATTTCTGGGAATCGTACC
GCCAGATTTCACAAATGTGTTAACCAGATCGTATTTCTTGGTGAATGCGA
GAAACTGGGTGCGAGGGAGTCTAGTTGCGATGCGACACATCATATCGAAA
TATCGTTCATCCACGATATCTCCACTGACATGCCACCGAAAATAAAAAGA
CCCATAAGCAGCTGCAGTCGCTTGGACTTCAAAGCCGTCAGGGTCTGTTA
ACCACAGATTCAAATTGTTGTCATAGGCGTTTCGTACCGTGGTTCGCCAG
TCGAAGTGACTGACATAGCACGTTTTTGCGCACGGAACGCCTGGAGCACA
GGTTTTGATACGGGGCATCGAGATCGACTTGATACTCCCCATCTTGCTGT
TTGCGTTCGACACTGACAGCTTTAACATATTCAATTTTCATACCCTCATC
CGTGGAGGGTATACTCCTTCCTTATTATAATACTACGAGACCAGTCCTAT
AAATCGGACATCAAGCCATTTTTAGCGCCATTCGATTGATAGTCACAACT
AACTCGTTGACACGGTTTCTATCGATGGTGTCCGGCAAAGCAGTGTTCGC
CTTATCGTACTGCAGGCGCTTTTCATATTCTTTGTGGAAATCTTTTACAT
CGTGCTTGATATAACCGTTGGCAGCCTGGAATTCACCGTTTCGAGCCATC
ATCAACAGGTCGTGGTTCTCCGCCCGATTCGTAATGATCTCACCCTTTTC
CAGAATATCAAAGACCATAAGGTAAAGACGAATCATATTCATAATGGTTT
TGTTCATTCGCTTCTTTGTGATCTGATCTTCTGGGTGTTGATTACACCAT
TCGCCCAAAGTGACTGCCTTCTTGAACAATTTATCTGCAAAGCCACCAAA
CGAATACACGACCTGTCTGGACAGGAACAACTTCTTATTATCCATCAAAA
GCTTTGTGGCCGGATGATAGCTGATGACAAGATCGTCAGCATTTCCAAGC
TGCTCCAGCATGTTCGGATTGCCGCTGCACATTAGTTTGACCGCTTTATT
GAAGCTGAACACGGTCGTATCAGTGGCTTCATCGACCCAATGATCGAATT
CGTCCATACCAAGCAGCTCACGCTCCGTATTCAATGCGACACCACGGATA
TCCACATCAGAACCTTCAACATTCGTTCCGTAGGCGTGGCTGCCACCAAT
GGTCAAGAACATCAACTGGCCGTTCAAATGCGGATTCGTGCGCAAAAAAT
CATACGGTTTGCTTGCGATGATCGTTTGTAATTCTTCTCGTGTCATATTT
TCACTTCCTTATAATCCAGTTTGGAGCGTAGCGAATTCAATCGGCTCACC
GGTCTTTTTGTCAATACCCTTGCCCACAACTCGGACGATGTATGCCGGCC
AACGCTCCTGTTCGTTCTGACCAATTGAGATACAGACCGTTCCTTTGAAA
TTGTCGATCCAAGTCGTTGTCCACTCTTTCTTCTTGTGGTAATCAAAGTC
GGGGTTGTACTTGAGGACAGAATTCAAATCAGCGACACATACCATACCGC
CATCCGCACAGAACTCACCAAGAACTTTTGGTTCTCCATTTTCATCTTTA
TTGATGGCATCAAACGTATGGCAGCTCCAATCACCATAAAATGTCTGAGA
ACTGATTCCATGAATACCATACTTTTCAAGGTTAGAATCATCGAAGTTAT
CATCATCTTTCCGGCGCAGATAACACGGGTCTGTGATAATGATATCGCCA
TCGAACTCCATCACTTTGTCCTCGGCTTCGTCATATGGGGCATGGTTATA
ATCGATGAGATAGTAGAAATACATATTCGCCATCTTGTGGAGTTTTTCAA
ATGACTTGCAGATCTCATCGCCGCGCTCTTCGGCTTCCTTTTTACCGAGA
TGAATTCCAACGTCGAATCGAATTTGGGACTCTTCTGTCTGATACGACAG
TTCAAAAACGTCAACACTGAGAGGTTTCTCATCCAGTTTGATTTGAGCTG
CGAACAGCCGAATCACACGGTCACAGTCGTTATATCCGGTGAGAGTTTTT
CTGTATTCCTCCGGGATCTCATTCCAGGCATCGATCAAATCTTGCGGATA
GTTTTTAAACTGGTCGAGATACTCTTTGTTTTTTCTCTCTACCCATTCGT
GTGTCATATTTATTCTCCAATCAGATTCGGATTCGTTGAATTCCAAATTT
CTTGAGATGTATTTTCGCCATCATCCGACAATTTATCGATCCAAGCATTG
AGCACTTCACGATACACTGTCATATTCGGACAAAAATGACTGTTGGTGAA
TACCGGCATATCGTCATTACACAGAATCCTCATGATAGCAGCGCACACAG
CGGCAGATCTCGATACGCCAGCAGCGCAATTCACACAGAACCAATCGGTC
TTATCTGCTTCGTGGTTATCCAAGACAAATTTCACAATATTCCTAGCTTG
AACACCCGTAATACATGTACCCTCCAGATCAGTGGTGCAATCATCAAACT
TCAGTGGCAAGAACGTGATGTTTCCTTCGCATTTCTGAAAATCAATATGA
TAGCCATTAGCTTCAGTGATAGAGATAAATCGAATTCGTTCAGAATGTGG
CTGCCGAATAAAGTCTTCTGCTTCGTCGGCGCTCATCACAGAAAACTTCC
ATTTACCGCGATACATTGTAATCATAACTCACCTCACTCAACCATCAATA
CTTTCCCAGATTTCCCCATGATAGCGATGATAACTATAGCCATCTGTAAA
CGTCTTAATCATATATGTAAGATCATCGAACGAGAATTCGCCAGGATCGA
TCTCGAGCTCTGGAATAGTGTCAAAATCAATATCGCAATCCTCGCCAAGT
TCATCTGGAAGAGATTCGCCCGAATCATACCACCAGAAAACCGAGTTGCA
GATCATTTCGTTATCAAAATCAATGGTCAAATCGCCCTCAGACCAGTATT
TTTGCTTGTCCATTACCTGCTCAGAGATTGCAACAAGACCATCGTTGCGG
GAGCCATCGTCCTTAAACTCAACATTCGGGAAACGCTTATTGAACTCCGG
CTTATCCTCAAAATCGATACAGCCTCCATTGGATTCCATGAAGCGAACGA
TACGCAGGATCAATTCGTCCTTTGACGTGGTATCTTCCCATTTGACATTT
TTAAGGATCTTCTGAGCTTCGTCCAGTGCGCTGGTTGTATATGCAGACCA
GTGATAATAGATCGTGGCGATATCCTCATCAAACGCATGGACCGTAATAA
CCAACCGCTGTCCCATTATTTCAACTCTCCTCTTTCGTACAGTCGCTTTT
TATATTCTTTTGACCTTCGGTGCGCTTCCCGCATTGTTTCTGCATCCGGA
CGATAATACATCCAGTGTGTTCTGTTGTATTCGTCGTTTTTTCGTTTTGC
CCGCTGATCAACAATGAGCGAAATCGTTTTGTGCGAGACGTTATACTCCC
GCGCCAGACCCCGGAGTGAGTATTCGCCGGTTTCAAACTTACAGGCGATT
TCTTCCTTTTTTGCCTTGGTCAACTTTACCCGACGATCCTGAGTTTCTGA
TAGCCGACAGGTTTGCCACTTGCTTGCCAATCAATCATCCTCCGATTCTG
CGAACGCCGATTCAAACTCATCCTCATAGCTTTCGAGCTCTCCGTTATCA
TACTTTGCCAGAGCCTGCTGCATTGCATCTTCTGTGTCTTTTGCATCCTT
TATATGTACTTCGTAATAGCGATTTGCTGTAATATATACTGTGTATCCCA
TATTGCCATCTCCTTTTAACAATGACAGAGCAACCACGAAACCAGATCAT
CATGCTTAAACCAGCCCGCCGGGAACCCGCGCCAGTTGTTTTTATCCGTC
CAGCTCCTGGATTTCATCTGGCCGATTTGCTGAAGCTCTACTGAAAGACG
CACCATGAATTTCTTGCAGTCCGCTTTATTCTTCATTGCTGTCTGCATTA
CAAAATTATCCTGCAGCCTGCCATTGACGACCTCACAGATCGCACATGGA
CAGTTATGACAGTTCTTTTCGGCGCACATCAAACAGGGCGACATTGTAAT
TCCTCCTTATACACCATCAATATGGCTGGCCATCATATCGGCAGTGTGCG
TCCACAGTACATTGGGGTACTTTGCAATGGCATTGCCGTAATACTTCCAC
TCATTGGTGTCGGTTTCATATGCGCCCATGTGCCAGCGGATACACGCGAC
TTCTTCCTCAGTCAGAGTGATGATGCTTGCCAGCATACAAATGGACTTTT
CACCATGGTGACTGTAAATAGAATCATTTGTATAGGCGTACTGATAACCA
TTTTCTATGTCAATCAGCTTGTATTGATCCATCTTACAAACATCGTGTAG
CAGACCAACAATAAATGGAGACCCGGGATTATCCCACTTCAAATCAAGCT
TCTCTGTTAACATCAAAAGATTTTTTGCAACTGTCAGACTGTGTTCCGCT
AAACCGCCAGGGTAGTTACCATGATATTTTGTAGAAGCAGGGGCATCCCA
AAATCCATATGTATTAAGAAAGTCCTTCACGATGATTGCTTTAGCTGGCA
TAAAATATTTATCAATCAGTTGATACGCTTCATTCTTGATATTTTCTACG
TTCATATCTATTCTCCTTTGCAAATTATTCTGGCGGCGGTTATGTCTGCC
CCAGTACCGCCAATCACCTGGCATTCGCTGTGAATTAGCCGAAAATGATG
ATCTCTTCCATGTTTTACTCCTCCTCGTTCACGATCTCGATCTGGCACAT
CTTCATAGCTGCCAGCGCATTCTTGTGGGACTCAGGAGTAACACCGGCAC
AGCAGCTTGCATCCACGATGATAGGAACCTCAGGCAGTCCTGCCTTAAGC
AGAAGCGCATTCGAAATGACGCAGATATCCGTGCAGAGGCCGACCAGAGT
AATGGAATTGATCTTAAAATCTGCCATTCCTCCAATTGTAGAGAAATGAG
AGTCGCATAAATCTTCCATTAGCAATGTCGAACCGAAAGTTCTCTTTTCG
TAAATTTTTGCTTGTGGATCTTTCATTTCCGGCAAAAGATCGTGTTCGAT
TTCATCAACAAATAACCAGCCCCTCGTATGTTCGATACAATGTTTTACAG
GAAGATGTTTGCCCTCCTGAGTTTCGAGGTAGTTGTCATAATGCGTATCC
TGCGTATACAGAATTTCACCCTTCCAGTTCTTGATCTTCTCAACGACCTT
CGGCACAATGGCCTGCGCTTCAGGAGTACCCAGCGGACCGGTGACAAAAT
CGTTCTGCATATCGACAACGACCAGGATATCAACCTTTTCTTTTCCCATA
AGAACTCTCCCTTACCACTCAACCTCGTAAAAATTAGATTTATACACAGG
CATCGGCAACAGTTTGAATGCGTTCGCATCGTGCATTCGATCGATCTTGG
CTGCGGTTGCAGTGTCACCGCCGAAATCACCAGTGCGAATGTACTTGTCG
AGGAAATCATAGGTAAAGCCGAAATTGTCCTCGTCGGTTTTGCCAGTCAG
TCCATCTGCGGGCGCTTTCTCGATAAACTTTTCCGGAAGACCCAGCTCAC
GACCAATCGCCTTAACTTCTGTGACGGTCAGCTTACCGAGAGGACTGAAC
TGACCCGCGCCATCACCAAATAGCGTAGCCCAGCCGACATAGTCCTCTGA
ATAGTTACACGTGTTAGCCACTCGCCCATTCATACTCTGAGACACCATGA
ACAGAGTCGCCATACGGATTCGTGCCGGCAGATTCACACGAGCCTGCTTG
GAATCGCACAGACCAGCAATTCGTCCCTTGGCCAGCAGCGTGTTCACAGT
CTCGGCAATATTGATCTCGAACGACTTGATGCCAAGATGCTTAACTAGTT
CCCGTGCCACATCGATATCGCTCTGAGCACCCTGGGGCATTAAAACACCG
ATCACACGGCCATTGCCCAGCGCTTCACAGCACAGAGCAGCCACGATACT
GGAATCCTTGCCACCAGAGATACCGATCACCGCGTTGCAATCAGGACCAT
TCTTGCGGAAATAGTTCCGAATCCACTCGACGATTTCATCCTTGGTTTTT
GCTGCGTCAAATTCATACTTGCGCATATTATTTACCCTCCAATCTCCACA
GTTCTACATCGACACCCTGAAATGTAGTGTCAATGATTTTCTTGACTGTC
TCCCAATCAGCCCCACCACGACAACAGCCAATCTTATATGGCATTGCAAC
TTTGAGACCCTTTCTTCTTGCTTTTGTTGCAACGGTAGATAAAGCGTGTT
GTAATGCAGCAATATCGGTATATTGTTTTCCATCGTATCCATAATTGTCT
TGTGCAAAACAATTAACGATACAACGATCATCAGACACCTTCACGAATTG
AGCCGTACCCAAGAGAGTATGGTTGTGGTTCGTAATTGCGTTATAGCATC
TGTCCAAATATGCGTAATACACTTCTGGATAACGTTCGCGAACTTCTTTG
GCAACACCTGACCCCATAACGCTTCGACAATTCACCTGATGACAGATAAT
GTCGGCATCGGAATCAAATACATTGCCATCTTTGATAATTACGGCCATGA
ACTCACCTCTTATCTGAATTTTTAATTGCAAAATACTGTGCTGCTCTCGG
ACTATTTAGATTGAATTTTTCAAAAGCAGGATTCACAACCATAACATTGC
CATACCCATATTTTCTGAAAAATCCATTTTGAATAAGCTTTCTAGCTTCA
TTTCGATACTCACACGCAACTGCTTTACCATCAACAATGAAGTATAACAG
CTCTGGTTCGCCCATCCACGTTCTTGAACCGCTCATCTGAACTTCCCTTC
CCACAGTCGGTCACGAACTTCCTTCAGGCTGTACTCCTTAACCATATTCC
CATCGCGGAATACGGTCTGTAGAAGATTTCCATCAGAATGAGCGGCGTGA
TCCATCAGGCCATCTGTGCAAACCAACTTTCCAGAATCATCCTTTGTGAC
ATAACACATACCCTTCAGACTCTTCTTAAAGTGATCAGTGTCGGTCTTTG
GGTCCTTGAAGATCTGAATCTCCTTGCCATTGACCACGCCATAAGTTGCC
TTGACTGCCATGCCAAAAGTATCGCGGGTGAACGGCTTCAACTGACCATT
TTGCTCGATGCACTGCATAGAGAAAGAGCCAACGCCCAGACTGACATTGT
TGCAGGCAAAACCGTGTGCTTTGAGTTCGGCATAAATCTTTTCGCACCGC
TGCACCGTAATGGAATCGCCGTACAGGGCCTTTACATGAGGGTCGAGCAC
TTTATAACCCTTGCTATTGACCGTGCCGCCGAAGATATCCCACAGATGAT
AGACCGTCTGCGTGACGATTTCGACCGGGTCGCCAGAGTCGCCACGGATC
AGCAACGTACCATTATGAGCCATGATTTCATCCTTGAGCTGCGGCAGGAT
ATTATCGACCAGATTCCAGTAGTCGTAGGAATCAGACACCATACTGAAGC
TCATATTGGGATACAGCTCCGTCAGCGCCCTGCGGATGAAGGTGATTTCA
TCGCCATCGACTGCGAAGTTAGAACACATCACACTGTGCTCGGTACTAAC
AGCGCCAAACGCAACGGGCTCTTCTTCACAATTGCAGCGATACATTTCCT
CCAGATACGGAATCGCAGGGACAGTAGCCGTATTCAGAAAACTCAGACAC
CAACCGGCGCTTGACTTAACTGCCGACTGCATACACTCCTGACCACGGAA
ACTGAAATCACCCAGAGCACGAGCATGCGGCACGCCATCCTCAACGGTTT
CATCGTAATACTTGTCCACGATATCGCGATACAGGGTGCCGACCGTTGCA
GAAATCATCGGATGCCACAGCTCAGAACTCATAAAAGATTCGAGGAACTG
CGGAACCCATGCGAAATCAGGATGCGTATTGCTCATCTCAAGGAACGGCA
CATGGATGGGGCAGCGAGTACCTTCTGGCAGCGCCTTGATTTCAACAGGA
AGATATCCCAGATCATGTAGCGCTGCAATCTTGCTCAGATCGTAAGCATC
CTTACCAATGGTTGCATCCAGATATCGTTTATACTGGGGAACGACCATTC
CTTTTGGTTCGTCAAAGAAGTTGTCGTTGAAATAGTTCGTCAGATAATCC
TTGCAGAATGCCTGAATACCGAACACAACGACTTCATCTACGCCATCCAA
TCTGCTCATGCGTGGAGTAAAATAACTGACCAGCTTGGTAGTGCCGGCCG
GAAACTGCTTACTGTGAGTCGTCTTGTAGAAATCGCACAGCAGCATCGGG
TTGATATTGATCATTTCAAATCCTCCAGTCCAATTTCTGACCACATTGTC
CGCAATAGTGATCATATTGACTAATTAACGTTGTATTGCACTTTGGGCAT
CTGTAGCTTTCATACTTTGGATCGATTACAACTTTCTTGCTCTCGATCCG
ATTGAAGTAATCACTCAGAACATCACTTATCATTGCTTTTTCAGACCAGT
ATGCATCTCCATATTTGATACTTTTCGTTAAGCGCTGATATGCACTAAGG
ATTTCACCTTTTGCATATTTCATATCAGTCCTCGTCCCAATGATGCTCTA
ATACAGTGATCTTGTCGTGATGGCCGGTGAAGATACTGTCTGTGGTATAG
ACCATATGAATCAGTTCCGGATCATCAAACAGATGGCCGCGCTCAGAGTC
CAGGATACTGTTCTCGCAGTGGCTGACATACATATCGATATCACCAGCAC
CCAATTCCTTCAGCTTCTTGGCCGAATAGAACATGGTGCCGCCGTAAGAA
CAGATATCATCGATCATCAGAACCTTTTCACCAGGCTTCACTTCACCAAC
AACATCCAGACCGAGAATTTTGCCCGTTGCCCAGTCCCGCTTTTTATCGC
CATGGATGATATAGGCGTTGCACTTGACTCGCTCCAATGCCCAGTGAACA
GTTTCCTCATATCGTTTCATTGCGCCGGCATCCGGGAAGTAGATCACATC
AGGCTTACTTTCTTCGATTGCCTGACAAATCTCACGAATCGGAGTATGTA
CTTCGCACCGATCGATCAGTGCCGGAGCCACATCACTGTGAGGGTCAAAC
ACGGTAACGCAGCTGAATCCACATCGATTGATTTCATCTGCGAACCACTT
GAGGGTGAACACATCTTCGTCGTGATAGGCGCGGTCCATACGAGCATTCG
GGATGTACGGCATAAACAGCTCAACTTCTGCACCGTTATCCTTTGCATCC
TTTGCGATCATAACGACCGTGGGAAGCTCGGCCATGGATTCAAACGTCCA
GACGATGCTGATCACGTTGAGATAATTGATGGTCAGATCCTTCTTGATCA
GCGGAGTACCGTCAGGAAAAGAACTGATTTTATAATGATTTGCTTTGACC
ATATTGAACCTCCTTAGACCATGTAGTGAATGTCTCTTTCACGAGTACGG
GAGATGATGACTTTGACCACGCCGTTGTCCTTTTCAAAAGCTTCATAACG
ATCCTTTTCATCGTCATCACTCTTGGAATACGGATTGATCACATCAACCT
TCTTGCCATCAATGAACTGCTCACCGTTGGCGGGGTTATACTGGATATCC
TCGGTGTTGATGTAGCAATCAGGCCAGTAGCCATCTTTCAGCTTGACATC
AAAACAGATACGCTGTGCACCATTGAACATATCAAAACGCTTGGTGCTGG
ACGCACGGTAACCATCCTTGAAGATAACAGTGAGCTTGTAGCTGGTCTCG
TTCATATTGATGATATTCAGATCTTTGATGGCCTCTGCGAATGGAGTGCC
CAGATTCAGTTCAAAGGCGATAGACCGCAGGCAGTCATAGTTCAGATCGA
TCTTGCCAGAAAAATCGACCACAGCGGGGATCTGATCGTAATACTTCTCT
TCGAGCTTATCCTTGAGATAGGTTTCGACCTCATCAGCGCCCGGGTAATC
GAAGCGGAAGTGATAGTGGAAGCGGCCGGGACGGTTGACCAGATAATCGT
TCAGGCCATTGAGCTGGTTACAGGTGACAACGAACAGCTTTTTGCCCGCG
CTGGTGCCATCGAATAGACTCAGCATTGTATCCTGCGGACTTTCATTGTC
CCTGGCCTTAAATGTCTTATCAAACTCGTCAAACAGGACCATAACTTCCT
GATCGATGGATTCGATGAAATTGGCGATACCGCTGATATAGCGGTTAGCC
AGAATGACAGGATAGCCCTGCTTGATGGCCTCGATTGCAATCATCTTAGC
GGTCAGAGATTTGCCGATGCCTTTGTTGCCGCTGAGGATGACACCCAGGT
TGCGGTTGAACACTTTGAACGAATTCAGCACTTTGGCAACCTTGCTGCTC
TGGACACCATACACCTTTTCGTTGATGACCATATCGGGGCGGCGGGACAG
ATAGAAACCGGTCATCTCAGAACAGTGGATATCATAGGTACCCGCCGGAA
TCTTGTCATACGCCTTCATATCGTCGCCATACAGGAACAGATTGCTTGCG
CTTTCAACAACTTTCATGTTTGATACTTCCCTTCTCAGTTCAGCTCTTCC
AGCTTCTTCATCAGATCCTCGATGCCCATGTCTTCCAGCGCCTTATCCTT
TTTCTTTGCCACGATCTCCATGATCTTATCGCGCTGTGCCTTCTTCTCGG
CGGCAGACACACGCTCCGCTGCCTCAGCCAGCTTGACAGACACGATATAC
CTGACGATATCGATCTTATTGGCCAGATCCTGGTCCTCGGCGCTCTTAGT
GGCCAGCAGAGAATCCTCGTCGGCGGTCTTCTTCTGACGGTTCAGCATCT
TGAAGATGGCATCCAGATCCTCGACCCGCAGACTCCACAGATCCTCTACG
GTCATAACGCCCTTGTAGTTAAAGCGATAGCGATTACGAGTTGCGATTTC
AAACAGATTCTTTTCCATGATAATTTCTCCTTTCAGATTTACAGAAGTGA
TTCACAGTAACATTCATTGCCGATTTGGTCAGAAAACATGTCGTCCGTCC
AGTAGCGACCTCTTGCTCTGTATTTTTTACCATCGACCGTATCGATTATT
TCTTCGATTTCGATAGTCTGTCCACAAAGCTCTATCATGTCTTCAGTTAC
AACATCTGAAACAACGTTCCTCCAAGGAGCGTTTTCTTTTCCACCTGATC
GAATCCAATAACATTTTCTAAAATCTAAATCCTGGCGGACAATAACGACA
TCGCCTACATGATATTTTGTATCTTGCAACTTGTGCCTCCTTATAACAGA
GATTCGCAGCAGCACTCATTGTTTGCCAAACCAGAAAACATGTCATCAGT
CCATCTAAAATCATATGTTTCTTCTACGATATAGTGCCCGTTAGAAGAAT
AATCTTTAATATGAACCAACTGCCCATGAAGTTCCGACATATCCAATGTC
ACAATGTTACTGTTGGCTTTTGGATAAGGACCAGACCTCATATCGTAAAA
GGCACCATACTTAAGATCATCTCGAACTAAAACAGCGTCGCCTATTTTAT
ATCGATACTCCATTTGACACCTCATAGAAGAGATTCACAGCAGCACTCTT
TTTCGTTCGCCAGACCAACAAACATATCATCTGTCCACAGAAATTTCCGA
TCCGTTTCTTTGATGACATATCGATTGCGACAATACTCAAGAATCGTGAC
GACTGTTCCTTCCAAAGCCTTTCTGGCACGGATCGAAGCTTCACTCACAC
AAATCACATTACTAGGCGGATACCGACTCCCAGAGCGCATATAGTAATCT
TTACACTCTCGAATATCATTGATCACCACAACACGATCACCCGGCTTATA
ACGATAATCCATTTAGCACCTCACAGTAGAGATTCGCAGTAACATTCATT
TTCGTTTGCCAGACCAACGAACATATCGTCTGTCCAGAAATCAGCATCAG
GAGCTTCCGCGATATGATATCCACCATTTTTATACGATTTAATCGTCACA
ATAGCTCCTGCAAAAGAGAGGTGTCGTTTGGTGCACGAGGCCCAGCCACC
AGGACGCGGCCCAGATCGCATCTTGTAACTATCACCATATGTGAGAGCTT
CGTGCAGATCATTTTTTACAAGAACCTTGTCGCCGATTTTATACCTATAT
TCTGTAGGATAAGTTGCCATCAAATCACCACTTTCAGAACTCGCTCGGTT
GCCCCCTGCACCTTAACGATGAAGCTGTTGTGCTGCGTCTCAGAAAAGCC
AACACCGGACAGCTGGTCATCCACGGACTGAGCTGCCATCTGAGAGCCCA
GTGCCTCAAACACACGCTTATGCTGCAGCAGGTCCGCCTTCAGGAATTCA
TTGTAGAAACCATTGGGCTTTTCCGGATTGACGCAGTCTTTGAGCATGAA
GAAGTAGTGACGATTGCCATTGCCAGTCTGTTCGTCCCAGTAGTTCGGAG
AATACATCGCCACAGACACAGGTACAAACTGATTGGAATTCACACCCCAG
ATCTCGCGGGTGCTGGTAGAACTGGGCAGCAGCTCCTTGATAGAGAACTT
ACCATCCTTCAGTGTGACTTTTGCCACGGCGACATTCTGACCACCATGCA
GCGGCTTATCATAGTTGAAGGAGTAGATGTTGCCATCGAACTCGATCTCA
GCACGAAAACCTGTTTTACCACCACGACTAGCAAAACAGTTCACATAGAA
GCTGTACTCGCCTTCCTTCATCTTCTTAATGTCAGGCCAAGTAATGTTCT
CGACAGCAACCTTATCCCGCGAAGGATGAGTGATATCCACATCCAGGCGG
CCATCAGTACGAGAATTCCACTTACGGACATAATAGATGTGATTCTTATC
TGGTTCAATGCAATGAGCATCCTCATCGTTTTCATCCCATTCACCCGGCA
CATCGTTCCACTGAATCGAGAAACGCAGCACACCATCCACCTTGCCGCCA
GCAGCCTTAACGTTTTCGCGAATATCGCTGTCTGCCATATTGCCGGTATA
CGCCCAGCTGAAACCATTGGGCCACTTGAACATGCTTGGCGCACTCTTAT
CTTGCGGCGCAATCAGAGATACCATGTTCTTCGAGAAGCGATTCTCCATG
AACAATTCCAGACCTGCCGCAGTAGGCAGAACTTCTTTGACAAACTTTTC
GATGCCGATTTCTTCTGCGCGGCCGAACTTCTTGGGATCAGTACCCAGAG
ATTTCGCCATTGCCTCAAACGGATTCGCAGCGCCCATCACCCGAGGAGCA
GCATCACGGTTGCAGAACAGGATGTTGTTGGCGGTGATATCATCCAGAGT
GGCAAACCGACGAGCCAGACTGTTCATATAGCCCAGCTCAGTGACGGTTT
TCTGTGCATCCTCCAGCATCTTCTTGGTGAAAATCGCCTTAGGACGCTTA
TAGTTTGCAGGAGCAACCACCTTTTCAAAAGCGGTCACAGCAGCATCCAC
ATCCATGCCCTCGCTCAGGTTTACCAGCAGAGTACCGATTGCTGTATTAC
GGATACGAAGCCGGTTCATCGATGCACCGCCGGGAGCCATCCAGACATAA
GCGGACTTCTTTTCATCGGGCAGACGATCATACACCTGCTTATCGCTCTT
GAAGCCACGAACCAAACCCTCGAACTCCTTGCCGCGATACAGGCTGTTCT
GAGCAATCAGCTCCAGCACAGTATCCACAGCGTCCATAGTCAGCTCTTCC
AGAGAGCGCTTGAACACATTGGCAGAATCACGCCACTCGGCCATCTTGGT
GGACACATCATAGGAATTGACAATGAACCGCTGAGGAATCTCGACAGCGA
AATGATCCCAGGTGCGAACCGCCTTATGATCAACGTCATACTCATAGTTC
ATCTCTGTGCCGAACTTGCCATCAGAGATCATATTGCGGCTGACGTAATA
CGGATTCACAACGGCGCAGGTTTTCACATAGGCAGCCAGCGCATCCACAA
CCGGCTGATAAACATCGGACTTGGTATCGAAATCCCAGACAGTGACAATC
TGACCATCCATGAAAGAAACCAGCTTGCCGATATTTTTCACAAAACGACG
GCAGCAGGAGCAATCATACTCACGCCGCTTACGGAAGGTAGGATTCGTGC
CAGCCGGGAAGCTGTCCAAATAGAGGTCATATAGCTTGTCCTCGTCGGCA
TTGGTGATAAACAGAGGTGCGCCATCCTTGACCATCTCATCGAAATGCTT
CTGAAGCAGAGTGCGGAATTCTTTGAAGTTTGCCATTGTTTTCATTCTCC
TTTTAAATTACAGTAAACTGTCACAAATACATTCGGTCGGGCTTTCAAAC
ATCGACTCAGTCCATAGCCATGGAATTCCCTTTAGCGTATAGAGATCATC
ATCATCGCCATAATCCTCGACTTCATAGGTTTTGCCACCATACTTAACCA
TATCGTCGTTACAGTAAAGATCTCGATTGCCTGCCGAAGGACCATATAAA
ACGGGATAATAGCGATCGCCAACCAAATCCGAACGGATCGTTACCAGATC
ACCCGGCCGATACAATAAACTATCCATCACCATCACATTCACCTCACAAC
AAAGAGTCACAGCAGCATTCGTTTACCGACATCGGCTCAAACATTTCATC
AGACCAGAACAGACCATCAGGGTCATTGTCGATTTTGTAATAACCCTCAT
CATAAGCGATGATTTTGTGGACTGACCCCTTATATTTTCCGATATTATAT
ACAGTCCCGGGTTCGCGTCCAGCTTTGGGACCGGAACGCATACGATACTG
CATGTTTCGATCAATATCGTCGCGAACTTTTACGAGGTCGCCAATTTCAT
ACAGGTATTTCCTTTTCATGATTCACCTCACAGCAGCGGCGTGCAGATAC
ATTCGTTGGGTGCTGCGAACATCTCGTCCGTCCACCGATCGCAGCCATAA
TCTTCGTCGATGTAATAGCGGCCATTGCGCTTGCCGGCAATATGAACCAC
AGTGCCAAGCCGCTGCGCTTGAGAATAAGTAAGGGTGGCACTGACATTAT
TTGCTCGGTAACCGGAACGCATATAATACTGAACACCGCGCTCCAAATCA
GGCCGAACAAACACTTCCTCCCCGTTTTTGTACTGATAATATCTTGACAT
CGCTCTACTTCCTCCATTCCATTACAGCAGTGAATCGCAAATGCACTCGT
CCACGACAAGCGGCTCAAACATCTCATCAGACCAGATGCAGCCATCGATT
CCTTGTGCTTTGTAAACACCAGAATATGATCTGATCTTTTCAATGACTAT
CTCTTGTCCTGCGTATTTTTTCATCCAGTCAAAAATCATCCAACGTTGGC
CTTTGTTTTCACCAGACAGCATTTTATAATCTTCATCTTCCGAGAGATCA
AGCCGAACGCGGACTCTGTCGCCCGGGTGATACATGTAATCAGTCATTCT
ACTCCTCCATCATCGAACCAGTCCGACACACGATCAGACATTTCGTCCAT
CTTATCCTGGTCTGCCTTGACATAATGCATCGTGACACGCTGGCTGCTAT
GCTTAAACTTTTCTTGAAGCATCTCGATCGTTTGCCCAGATGTACCAGCC
TTTTTCGCTGTCTGAAGTGCAGCCATTGCATAGGTTTTGCGCATGGTATG
AGTGGACAGATCGATATCCAACTCACACGCCTTCCCTGCTTCTTTCAAGA
TCCGATAGAATCCGCGCACTGTCAGAGGGCCACCCTTGCGACTGCGGAAC
AGATAATCAGATTGACTGATCTCGAAATCCTGTTCATTGAAATAATCTTC
CAAAATGTCGGCTGCCATCTTGGGGATCTTGCACACATTGCGCTTACGAG
TCTTTTCTTCGATCAGTTCGACATGCTCTTTCACACTGCCATCCTGTTCA
TAAACATCTGCCGTTTTCAAGTTGAGAAGATCGCCACAACGAATGCCCAA
ACTGCACCCGAACACGAAAATCGCCTTGTTGCGTAGACGAAACTTGGGGT
CGCCATTGGAAGCGAGATAATTCGCCAGTTTCTGGAAATCCTCTTTGGAA
CGAATCGGATCAGCAGGCGAAGGTTTGATGCGGCCATCCTTTGTATAAAG
GCTGTTGGTTGGCTTTGTCTTGTGCTTTTTCTTGCGAGCGGCAGCCACGA
TGTCCCAAATCATTTCCTTCAGCTCGGCTTCGCTCATGGTGATGTGAGCT
TCGGAACCAGGCTGTTGCGGGAACTGAACTACGCGATCCTTACGCTTACG
TGCTGGTTCTGCCATTGATCTTCATCCTTTCTATGTAAATCAATATCTAT
GTTGGTGTTTTTCTCTATAACGCAGGTTATGAGTGTATAGCTCTTTATCG
AAATCGTTGATCATGCGACATTTCTCTTTGTACTGGTGTTGCTGTGTCAG
CTCGATTTCGACGTACTGCTGGCGCTCCTGACAGTGATCGTGACACCCGG
GATAACGCTTGGGAGCCACACAATAATGGCATGGATTCTGCATTTTCAAA
TCATTCCAATCATAGTAAACTTTCGCAAACACAAGCAGCGCTGTATTTGT
CCTGCGTCAGGAACATCTGGTCCGTCCAGGCATATGATTTATTGTCTTCT
TCAATGAAGTATTGACCATCAATATGTTCTGCGATATGAACGGTCTTACC
TTCGAGCTCTTTCATTTCGTCGACAACAGTGTTGTATGTTTTGGGATTGG
GGCCGGACATCATAAAGTAGCTGCAATTCTTTCTGAGATCTCGCTTTACG
ACCACTGCGTCACCGACATCGTATCTGTATTTCATAGTTCACCTCACAGA
AGGCTATCACAGCAACACTCATTGATAGAAATAAACATCTCGTCGGTCCA
GCCATAATCAAGCTCTTCCAGACTATATCCAGCTCCTCCGTCGCGAGGAC
CCAGAATCGTAAGAACCTTTCCAGCCTGATCTGCCATTTGATCAACCACA
TTGTAGGTGAAGTCCCCATTGTAGCGGCCTGACCTCATACGATAAACTTC
ACGGCAGTTCAGATCCGGGCGAACCATTACTTTATCTCCGGGCTTATACA
TCAATTCCATATTTCTACCTCATTTTCCTTTTTTTTTTATCAAAATCACT
TTCTAAATCCGATGCTCTGGAAACGGGAGGACGCACGATCAGGGACTTCT
GTCACGCGACCTGGCGCGTGACTTTCGTCCCGGATCGAAGGACGAGTGTT
TCTTGACAAGGATTGGGAGGCCAGCTGCACGATCAGGGGCCTATGGCGGA
GTGCAGCGGCCGATTGCTGTGGTATTCTTCTTAACATCCGCCTTGGGCGT
GATGCTCGCTCTTTTGGAACGATATGCAAAGTGATTTTTTTATTTACTGA
TTACTGATTGGGCTCATCGAATTCGATTTGTTCGCCCATGGATGCAGCCG
TTTCACAGACTTCGTCAAACAAGACATCTCTGCCGGCTTCCAACATTGCC
TGGTGAATGCGCGGTTCTGCGGCGGCCACAATGGTATCGCAGAAATTGGT
ATCGTCTGTGAACCACATTGTAGGTGAAGTCCCCATTGTAGCGGCCTGAC
CTCATACGATAAACTTCACGGCAGTTCAGATCCGGGCGAACCATTACTTT
ATCTCCGGGCTTATACATCAATTCCATATTTCTACCTCATTTTCCTTTTT
TTTTTATCAAAATCACTTTCTAAATCCGATGCTCTGGAAACGGGAGGACG
CACGATCAGGGACTTCTGTCACGCGACCTGGCGCGTGACTTTCGTCCCGG
ATCGAAGGACGAGTGTTTCTTGACAAGGATTGGGAGGCCAGCTGCACGAT
CAGGGGCCTATGGCGGAGTGCAGCGGCCGATTGCTGTGGTATTCTTCTTA
ACATCCGCCTTGGGCGTGATGCTCGCTCTTTTGGAACGATATGCAAAGTG
ATTTTTTTATTTACTGATTACTGATTGGGCTCATCGAATTCGATTTGTTC
GCCCATGGATGCAGCCGTTTCACAGACTTCGTCAAACAAGACATCTCTGC
CGGCTTCCAACATTGCCTGGTGAATGCGCGGTTCTGCGGCGGCCACAATG
GTATCGCAGAAATTGGTATCGTCTGTG
>metaspades_NG-14651_916_1_T120_lib231444_5693_NODE_10_length_60737_cov_87.3043
TAGGTGCTGGGCTTGGGCTTGCAAGCAGTATCGCTGGCGGTATAGCTAAC
CGCAATGCGAGAAAAAAGCAGGAGCAGATGATTGCCCAGCAGCAGAGAGA
AAATCAGGCATGGTATGATAGAAAGTATAATGAAGACCCTACCAAGCGTG
CTGATACGGTTCGTTTGCTCACCCAGATGCAGGAGCAGATTAAGAACAGA
AACAAGGCTGCCAAGGGCAGACAAGCGGTAATGGGCGGTACGGAAGATTC
CACTACTGCGGTGAAGGAGGCGAACAACAAGACTCTTGCCGATACTACTT
CACAGATTGTAGCTGCAAATGATGCCCGAAAGGATAACATCGAGCAGCAG
TATATAAACAGAAAGAACCAGTTGCAGAACCAGCAGATGAGTATTGATGC
TGAGAAGGCTGCTGATACTGCCAATGCGGTTGCAGGTGTGGCTGGTACTG
CTGCCAATATCGCTGCATCGCTTGATAGTGGTGCTGGTAAGAGCAAGGCT
CCGAACATGAATGTGACTCAGGAGCAGTTGAATGGTATTGCCAAGAACCC
GAATGATGTTCTCGGCTTGCAAGCTAAGGCAACTTCTCTTCCTTCTCAGG
GTGAACTGAATAGTCTTGGTGCTAAACTTCAAAAGATTAAAGCATAGCCT
ATGAAAGCATCAGATATGTTACGAAACAATAATGGCTTGAAGACAACACA
GAGTGTTCTCAACAAGCAGCAGAGTGGGGTGGATGCTGCTCAGAAGGTGG
CACAGACTCAGGCTCCAGTCTTCACCCAGCAGCAACTTGATGCGGCTGGT
AAGAAGGTTGACCAGATGAATGCTGCCACTCCTCAGAATGAAACACCTAC
GATGAAGGCGGCTAGAGAGAAGACTATCGCTACTCAACAAGCCATCGCCA
ATGGGGTAGATGTGAATCAGAGTGCGCCAAGTGATGAGGAGGATAAACCA
TCCGTACCTATCGTGAAGAAGGAGGAGTCAAAACCTCAGCCTAAGCAGTT
GTCTTATGCTGATATGTATAAGATTCTGAATCCTGAACTGAATGAGACTG
CTGAGCAGAGGGCGAACAGAGAGAAGAAGGAACGTGCCAAGGCTCGTATC
GCTGCTACTGGTGATGGTCTTCGTGCGCTCGCCAATATTTTCTTTGCTAC
GAATGGTGCCAAGGTGGTACACAATCCTGAGTCGGATATGACTAAGGCGA
TTAACAAACGCAAGGCTTATATGGATTCTCAGAGAGAGAAGAATCGGGCA
TCATGGCTGGCTGGCTATCAGAGGGCACTCGCTCTTGATGAGGAAGCTCG
GAAGAATAACCTGACTCTTGCTGAGCAGATGAGGTATCACGATATGCAGA
ACGAAATCAACAAGGTGAAGAATGACCAAGGGCAGCAGAGAATTGACCAA
GGTAACAGAAGACTTGACTTATCGAAGTTGAAATATACCAATGATGCTGA
GTATAAAGATAATCAGTTGAAGATTAAGAAGATGCTTGCTGATGGTCAGA
TAAGCCATTGGGCTGCTCAGGATGCACTTGCTAGACTGCGAGAAGGACGA
ATTTCTAATAAGGCTCAGAAATCTTCTGGCGGTAACCAAACTACTGCTGG
TTATTGGTATGAGTATTACGACCTGATGGACACTCCTGAGGGGCAGAAGA
AGATAAATGAACTTAAAAGAAAGTTGAGAATCAAGAATGTGACTCAGACT
AACGTGAGATACCTCATGGATAGATTGAAGGGTAGACGAAGTTCTACTAC
TGGTGGTACGTCAACTAGAGGTGGAACATCATCGGGCGGCGGCAAGCATA
CAACACATAAGGCTGGCGGTTCTTCGGCTGGTGGCAAGAAGAAGACTGGC
GTAAAATGGTAACAGAATTGGTAACAAACAAATATATATATCATGGCAGA
AAGACCATTATACACTTTATACAAAAATCTGAAAGCACAGAACTATGATG
TGCCTGATGATTACAATAAGTTTGAGAGTGCTCTGACAAGAGACGGAAAG
GGCGGTGCGGATAATAGACACGCTATCTATGAGAACTTGAAGGCTCAGAA
CTTTGATGTTCCATCTACCTATGAGCGTTTCTACTCTGCACTCTTTGAAC
CTCGAAGCAGGACTTCATCAAGAGCAAAAGGCGGTAGTGTTCCTATGAGT
GCTGCTGACCGTGCTCGTTTCTCTGCTGGGGCAGCAGCTATCTCGGCTAG
TGCTCAGCAGACAATGAACAATGCTGGCAGATACAACAGACTGAAACAAC
GCAAGCAGAAACAGCAGAAGGATTTCGGTCGTGTGAATTTGGGTACAAAC
AAGACTCCTTATGGTGGTGATGCTAACAATTTGGTGAAGGATGATTTCGC
TTACAATTCTGAGACTGGCAAGACTGGGGCATACGTTACCTCGGACAATG
AGAATGTTTATTCTCTTCCTGAAGCTGAGCAGATGCAAGCTATACTTGAC
AAGCAGAACGATGCCTATCAGGTAGCGGTAGATACTGGTGAGATTCCATC
TGCCTTTGATGTTCGTGACAAGAATGGTAACTATGACTTGCAGGAGAACA
TCGGCAAAAATGGAACCTACCTTACTGAGGAGGGTGCTCAAAAGCAGTTT
GACAAGAAACTGGCTGATGCCTATGCCCGAAAGAAGGAGATTGAAGCTCT
TATCGCTGAGGATAATCGTCAACACGGAAATCCTTTGCTCTCTTATGGTA
CTAGTATCGGTGCAAGTAACGGAAGAACTGCTGAGCAGAGTGACTACAGA
AATAAGTTGGCAACCTCTCTTTCTCTGGTTACTGAGCAGATTGGTGCGCT
TGAAGCGGTGAAACAATATCCTACCAGCAGTTGGGGTGAGGATGCCTTGA
AGGCTCTTGACAATACTGCATTTACTGCCAAGACATGGGATTTCGGTCTG
ACTGACTTTGCTACCATGGGGCAGATGGAACGTATCAAGACAAAGATGGA
TAACAACATTCCTCTCTCAGGTTCGGATAAGATGCTCTTGAAGAGTAAAC
TGGGTGCGGATGCTGCTGCGGCTCTCGAAGACGAGAAGATGGGTAACATC
TATCGCTGGACGAAGATTGCAGGGCAGAGTCTCCCATTTATGGCTGACTT
CTTCCTGACTGGCGGTTATGGTGGTATTACCAAGGGCATCAGTCGTGGAG
CATTGAAGTTTGCAGCTAAGCGTGGCATGGGCAAGGTGAGTGCTGCCATA
TTGAAGAACACTGGTATCGTGGCTGGCGATGTAATCGGCTCGTATGCGAT
GGCTGGAACTGAACAGGCATTGAAGACTGGTGCTGACATCATGCAGCGAC
ATCTGGGTAATCTGTATCAGGATGAGAAGGGTGACTATAAGTTCGGTACT
TTCGATGAAAACGGAAATCTTCTGCATGAGGGTGGCGAGTCTATTGGTAC
TGCTCTCTATAAGGGTATGACCTCTGCTATGGTAGAGAACTATACTGAAA
AACTCTTCGGTCACAATTATGGTATCAAGAAGGGTGCTGTCAACTTCATG
GAGAAACATGGTATGAATGCTTCTGCTGAGTTCTTCAAGAATATCGGCAA
GAGTGGATGGTACACCAATTCCAAGAAGTGGATGGAGAAGTTCGGTATCA
ATGGTTTCGCAGAGGAAGTGATGGAGGAGGAAATTGGTATTCCTCTTCAT
GCCTTGCTGGATGGTGAAGGTAAGGTTAGCGACCTTCTTGATGCTAAGCA
GCAACTCGACATCATCGGTGGTATGGCTATCTCGGTCGGTTCTATGTATG
CGATGGGTGCTGGCTCCCGACCAGTAAAAGGTATCTACAATCGTGCTCAG
TACTACCGATTCCGTAACAAGGTGAACGTGGCTGACAATGATGCTCAGAA
CCTGATGGGCGATAACTGGGCAGACATCAAGGACAAGATAGATAACGCAA
CCAACGAGCAGATGGGTAGTGTGCTGGCTGGCATTCTCAGACAAAGAGAT
ACCATGACCAAGGAGCAGATTAATGCTGCTGTCAACTATGGTGTGAACCT
GATGAAGATGCGTGGCTACAATATTGCCAAGACTGCTGAAATGAATGCAA
GAGAGATTACCAATGAACCAACAACTCCTGAGGAGCAGCATCAGGCAGAT
ATTGACAACGCTTACTCTGAGGGTCACGATGCTGATGATGCAGACAAGCA
TGATATTCAGATTCAGCAGGAAGACCAGATGAAGACTCTTGCAGCAGCAT
TTGGCATCTCTGAGCAGCAGCTATCTGCCATGAGTGATGAGGAACTGGAA
TCCCTGACAGGACAGGATGATAAACTTGACCAAGCTATCTATGATTATCA
GTTGTCTTCTGCCCGATACCAAGGTGTGATTGATGATGCACAAGACAAGG
TTGATATAGCTGCTCATCAGGCGGCACAGAAAGTGGATATGTACACAGAC
CGAAGTCGTGGCTCCGTTCGTAACGCTACCATCAAAGCATCAGGCGGTTT
GGAAGATTATGGTGTGTATATTATCAGCGGTAATATTGCTACTCATGAAG
ATGGTTCTATTGATGTAAGCAATAGTGATGATATGATTCTCTACTACGAC
CCGACAACGAATAGTGTAGAACATGCTGATGCGTTGATGTTTGCTGAACT
GGGTGAAGAACTTCCTGCTGATGATGTGAAGGCTCAGGCGGTAGCTGATG
CAAAAGAGAATGCTATCAAAGAGATTGCTGGCATCATTGACGGAACTGTA
GAGGTTGGCTCTCAGTTCAATGTGACTGATACTGATGGTATTGAACATAC
CTATGAGGTGTTGGCTGATTATGGTGATGGTACTGCTGCTGTCTCTATAG
ATGGTAACGTGGTGGAGAATCCTTATTCGCTTGCAGACTTGCAGCAGATG
AAAGACTTGGAAGACCAGAAGAGACTGGAAGCTGCCAAGGCTGAGCGTGA
GCAGATGGAGAAAGAACGTACTGAACAGCAGAATCAGGAGACAGAGCAGA
CTCAACCTTCATTTGACTTCAATCAGATTCTCAATGATAATGGTAACGTG
GTGCTCGTTGATGTGCTCGACAAGGATGGTAATACCAAATATCCTGACTC
TAGATTGTTCCTTATTCGTGATACTGGTGCTAAGGCTAAGGTAGTGGAGT
TGAAGAGTGATGGCACTCTCGTTTCTCATGCTGTGAATAAAGAAGATGTG
GCTACAATCTCTTCTATGTCGCTCGATGAATACAAACAAGCTATGCCTGA
ATCCTCAATGATAGAGGATAATAGTGGAGAAGAATTTGATGAGGATTCTC
AGCTTGCAAATCTCGGTTTGCCTAAAGGTAGTGAGATATGGATGAGTGGC
GATGGTTTCGGAAGACCAAAGGAAAACACTCTATCAAAAGTTGTCGGTAT
TGATGAGCAGGGCAGTATCATCCTTGAAGATAAGGATGGTAAAAAGTGGT
CTGCATCATTTGATTATATCAACAACCATCGTGAGCTTCCACCTTTGGAT
GAGAATACCAATATCGTTAATGATGAGAATAATCAATCGGAATCAAATGC
TGAGGAGAATACTCCTGCTCCTGAACAGACTCCTGCTATGACTCTCGAAG
ATGGAACCATCGTGCCTATGCTGGAGGATGGAAATCCTGACTTCTCGAAG
CTGACAGCCGCACAGACTGCTGAGTTGTATGATACTCAGTTCGGTGAGGA
TGCAGATAGTATCGTATCTGGATATGTGTCTGATGCAAAGAAGGCACTCG
ACAAGGCTAGCAACATGACCGTGAAGGGTAAGACTTTCGTGGAGCAGAAG
GCTGCCAAGGATGCCAAGGAGAAGGCTATTGCTGATGCTCAGGCGGCTTA
TGACTCTGCTATCGCTATTCGTGATGCTTATAATGAGCGACAACTTGCCA
AGGTGGAAGATACTGCTGAGGGTAGAAAGGAACTCATTGAGAAGGCAAGA
AGAAAGTTCGCTCGTTTGAAGAGTGCTGTTAAGGATGATGCTGAGGCTGT
ATCACAACTCTATAGAGAAACTATCGGTTCTCTCCTTCATCGTCTGTATG
ATGGTACTGGCATCGATGTGACAGATACAACTCCGCTTACTGCCGAGGAG
TATGTGGCTAGCAACCTCGGTGCTCACTCTCTCAACTATGAGGGAACAGA
GACAAGCAAGGGTGTTAAGCAGGAGACTGGATTGAGTAGAGAAGACTTTG
CCAAAACTCAGTTGCTCGCTGCTGATGGCAAGGGAACTACTATTGATGCG
CTCGTTCATAGCTTGTGGGAGAATCGTCCATCCAACCTAGAATCACTCGA
TACTCAGGATATTCGTAACGCACTTATCGGTATACTCAATAGCGGTTTCA
AGGCATCGGAAGCGAGAAACTTTGTTGAAAATATTCGCATTGCTCAGGCA
GAGAACATACTTGAAGAGCAGAAACGTGCTCAGGAGAATGCAGCCTATGC
TGAGCAGCACAAGGCTGAGCCAGAGGCCGAGTTGAAGGCGAAGTCGGATG
AAAAGGCTGAGTTGAAGGCGAAGTCAGAGGCGAAGTTGGATAATGAATCG
TCTAATGAATCTAATGATTTGGATAATGATTTGGATAATGAGAAGACAAA
TGACAAAATAAATGATAATATAAATGTTCCTGAGGATGCTACTGATGAGA
ATCCTTTAGGCGCAGAGCGTGATGAATCAGACCTTCCTTTCTCTGCCAAG
GAGAATGGCAAGCAGCAGACAACTGCTGAGCGTGCTGCTGACGTAGAGAA
GAATAAGGTGGATGATATGAAGGTCGTTGACAATATCGTAGGGCAGAAGA
CTCGCAAGGCTTTCGAGAGACTGGCTAAGATGATGGGTGCTGAGATTCAA
TGGCAGTACTCTGATAAGTTGGGTAACGGCTGGATTCAGGAGACCAAGGA
TGCTGATGGCAACGTTCATCGTACCATCTTCGTCACTCTTGACTCTTCTA
TCAAGGAAGGTGCTCAGTTTATCTTCGGTCACGAAATGACTCACCAAATC
AAGAACCTGAACCCTGCTGCATACAATGAGTTGACTCAGCTTGTGCTTGA
TACCTATGGCTCTGATGCCTTCGACAAGGCGGTAGATGAGACCATGCTGA
GATATTCCGATGCTGGATTCTCTGGACGTGCTAGAGATTACTATGCTGAG
GAGGTTGTTGCTGATGCGGTAGGTGAAATGATTCGTGACCTCAACTTGGC
TCATACTCTCGCTATGAAGATGTCTCATCCTCTGCTCGCTGCTATCCATG
AGATATTGCAGAAGATTAAGTTGGCATTCTTTGGTACTGAGTATAGCGAT
GTGACCAAGAACATCATCCGCTCTATCGAACAAGCCTACGTGAAGACTGC
CAATGGTGAGGTGACAAACTCTGAGACTGGCGAAGATGTTTCATTCTCTC
TCCGTCAGAAGCCTGAACCTAAGAAGAAGGGTATCGGCTACAAGGTGTTC
GTGCTAAAGGATGGCAAACTATATCCACCAATGGTAGCGAACCCTGATGG
TGCTGCTACTCCAGTAGGTGTGTGGCTCGATGCTGATGCTGCTCCTATTG
CAGGAGAAAGCAAGACTGGCAGACCTCAGGTTAAGCAGGGCGGCAAGGGT
ACACAAGGCGGTAGTGGTAAGCTAGCCTATAGACCAGGCTGGCATCTTGG
TGTAGTGCCTTACGCTATCCAGTTCAACCGCAAGGATGCTGAGGGAAACA
AGACTCTCTTCCCAAAGAACTTTGTCTTCGCAGAGGTGGAGTATGCTGCT
GATGTAGATTATCAGGAGGAAGCTCGCCAAGAGGGTATCAATCCATCGGG
CAAGTATCAGCATTCACTCGCTGGCTTGAAACATCTGCCTACTGATGGAT
ATTATATGTATCGTACCAACCCGAACCCTGAGACTGACCCTTGGGTGATT
ACTGGTGCGATGAAGGTGAACCGTATCTTGACCAGAGCAGAGCAAGCTGA
CTTGGTAAGCAAGGCTGGTCGTGAACCTCAGCAGATTCAGGAGGGCGATA
TTGTTACTGATGATGTTGTGAACAGCATCAATCAGGAAATAGCTGATGCT
CCTAAGTTCTCGTTGAAGGTGTATCATGGTAGCGGTGCTGACTTCACAGA
GTTTGACTTCGACCACATGGGCGAGGGTGCTGGCTCACAAGCATTCGGTT
GGGGCGGCTATGTTACTTCATCGGAAGAGATAGGAAAAAGCTATGTAGAG
CTTACACGTAAAAAGCCTACTTACGTCTATAATGGTAAGGAAATGCCTGA
GGATGATTTGCGCTCTGTTTTGTTGGATAAGGTAGGTAGAGATAACTCAA
ATATTCTTGATGATTTCTTGTATAATCTTGAAAAATATGGTGTATCAGAA
GCTAAAAGCATATTGCGAAAAGGCGATTACGCTTATTTTAAAGACCTCCT
TAAAGATACTTATGGTAGTGTAAGGAGTGCTTATCAGAACAAAGTAAATG
CAGCAGAACTCCTACTTGCTCCTAGAAATATCCGTGTTAAAAAGTATAAG
GGGAATCTCTATGAGGTTGATATACCTGAGGATAATGGCAGCAACTATAT
TGAGTTCTACGAAGATGCTACCCCTGAGTTTAAAGAACAGATTAAGAGTG
TGTTAGCACATGGTCTCCCTTCTGAGTTGAAGGAAATGCCTGAGTACAAA
GAGGCTGAACGGAAATTCTATGAGGAGAACGGAACGGATGAATCGTTTGA
GAAGTCTCTTATTGATGATGCTCTGTTTGAGATGGAGCATAGAAAAAGTA
ATGGCGATGCTTACAACGCTTTGTCTGTTGCTGTTGGCGATAAGTTGGCA
AGCAAAATTCTTTCTTCTCTCGGATATACTGGTATCAAATATCCTGCTGG
AACCATCATGGGTGGTGTTGAAGGAGACGAAATCAACTATGTTATCTTCA
AGCCTGAGGATATGAAAATTACTCAGCACACCAAGTTCTCGTTGAAGTCA
AAACCAGTCCGCTTTGAAGCTGGCAAGAAACTCAGCGATGAAGAGAAGAA
GGAAGTCCTTTCTACATTGAAGGATGCCTATAAGGTGAATGGTGTTCCTT
ATCACATCGAAGAGACTGCTGGCGGCAAGGAGAAGAGAGTGTATGAGCCT
ACTGCTGATAGCTATGTTGTGAGCGATATTACAAATCGTCCACTAAGATA
CTATATCACTTTGCCTGATGGTCGTGTGGCTCATCCTACTGAGGTATATC
CTAATATCTCGGACAATGAGGTGAAGTCTTCGGCTACCAAGCAGGGCTTG
CTTGATGAAGAGGTTGACCAGATTGTTAGTGCTGCCATTGGCAACATGAA
GGATATTGCCGACAATGCCAAGGCGATAGAGGTGCTGACCGAATTGCAGA
ATCTCCCACATGAGACTCATGATGTTGGTTACGGCTTGAACAATGCTCAG
TCATACAACTACAAGACTGGCATCTTTACTTCTGATGCTGCCCAAGCTAT
AGATTATGTGGTAAGACGAATGAGAAGAAAGGAAGATGTTTCTGCCGAGG
TTCCTGCTGCTTTGAAGAAGGCGGTGGCTGATAGCTATGGTATGGTTGAT
AACCTCATTGATGGCATGAGTCCTACCAAGTTCTCTCTCAGTTTGAAATC
AGCTATTGAGGAAACAGAAACCAATCCGTCTGACGCACAGAAAGAGAGTG
GCAACTACAAGAAGGGACACATCAAGTTCGGTGGCTACGATTACACAATA
GAAAATCCAAAGGGTTCAACTCGCTCAGGCAAGGATGCTAATGGCAAAGA
GTGGAAAGTAACTATGCACGATACCTATGGCTATATCCGTGGTAAGTTTG
GTAAGGATGGCGACCATCTGGATATGTTCATCAACGACAAGGCAGACCTT
GATAATTGGAATGGTGATGTGTTTGTTGTTGACCAAGTGAATCCTGATGG
CTCGTTTGACGAGCATAAGGTGATGTATGGCTATGACTCCATGAATGATG
CAGAAAAGGCTTATCTCGCTAACTATAGCAAGGGATGGCAAGGTCTTGGC
AATATCACTGGAGCAAGCAAGGCTGAGTTCGACAAGTGGCTTGATACGAG
CAATCGTAAGCTAAAGCCGTTTGCTGACTATGCAAAGGTGAAGTTTTCTC
AGGCGCAGTCTGTTTCTGAACCTCGTTACTCGTTGAAGGACATAAAGCCT
ATTGGTGTTGGTGCTTTTGGAAACATATACAATCAGTTCCGTGGTAAATC
TAAAGCAGCTATAGAGTTCTTGAAGAAACTTGGTAGCGGTGAGGCAACTG
CTGCACTACATCATCATACTATTGGTGATATATCTTTGGTATGGGGAGAT
AAAAAGACTGGTCTTGATAAGATTCTGAGAAAGCATCCTGAGGTCGTTGA
CAATTTGCAGTCTATCATAGATAGTATGGAGGTTGTTCAGGAAAGCGACA
ATCGCATCAAGTTGGAATCACCTACACATTTTGCTGTTGTAAGTAAGGAG
TATAAGGGTGAACCAAGAGAACAATGGTTATTGACTGCATACGAAAAAAG
AGAATCCTTGGAAAATGACAAGAGTATGGACACTGCCACTTCTTCGTTGG
GAGGTGACACAGCTCTCTCCCAATCCAAGGGTTCTGCTGCAAAGATAGAC
AATTCTTCTGAAACTTCCAAGGAAAATGGAGAAAAGTTTTCATTGAAGGA
CGAAAAAACCATGTTTGGTATGCACAACATCAGTCTTGATAAGCTTCGCA
AGGCTATCAAGCAAGGTGGCTTTGCCGCACCTTCCATGGGTGTGATTGAC
TCAAAGAATGGAATATATTCTGGCTATGGAGAGATTACATTGATACCGAA
GGCAGAAAAAATTGCCAAGAGAACAGGCAAGAATATCGGCACTTATGCCG
CAGATGCCTGGACTCCTATTTATCCTCCAGTAGAAAAGAAGTTTGGTGGC
AATGGTGGTGATGTCGCTTACGACGACATAGAATCCGTTCCAAAGGAAAT
GCAACGTCTCACAAGAAATGCCATCAATAGCTTCATGGATGGTCGTGAAG
CAAACGGATTTGCTTATCTTTACTTGCAAGAGAAAGGAAAAGCTCCTGAG
TTGGTTCATGTTGAAGGCAAATATCCAAAGGAACTTCATGATGAGGTGAA
GGGTATATTGGGAAAATTAAATGGTATCTATAATACTACGGATGAGCAAA
AGGAGAAACTCCTTGACTTGTTTATTCGTGAGGTGTATGATGGCAATAAG
GAAGAGTTTGACAATGACATCAAGAAATTCATTAAGAAAGACGAGGAGCT
TATCAAGAAAAGACCAAACTCTAATATTGCCAAGAACAAACAACTTGATG
TTGATTGGATGAAGGAACATGGCTATGACTATGGGGCTTTGTCTCGTTTC
GTTGATGGCATACTGCGTGATGCGGAGACTTCTGGTAAGGTGGATGAGAA
TGCAACGATGAAAGCTGCACAACAATACATTCAGGACAAAGGCATGAAGG
AAGACTTCGATTCATGGAAAGAAAAACTCAATGACCGCTATAATGTGGAG
GAGGTTATCTTTGCTGGATATAAGCCAGATGGCAATCGTAAGTATCTGCC
TAACACTGTGGAGAATGCCGTGAAGGTAATGAAACAAGATGGCAAGAATG
CTTCCGTTGGTTCGGCTTCTTTCAGTCATTTCGTAGCATCCATATTGAAA
CCTATGGGGACTCTTGACCAAATCCGCAAGAAGAAGGGCAATTTGACTGG
CAACTATGAAGATGTTGAGAAGTTTCAAGAAAAATGGCAACCAGTCTATG
ATGAGTTGGCTGATAAGATGCAACCTGATGCAGAACCATTTGAAAGCTAT
GGCATGGACAGATTGGAAGAGGTTGCCACACAGAAGAATCCAAAGAAATA
TGCCAAGGAAGAGTATGGTGTGGACTTGACAGACGAGGACATCAACAAAT
TGAATGAACTTATTGAAGCTGTCAAGAATGATAAGCCTTCTATTTACTTT
GAGACCAAGTTTATGCGTCCTTATGGTCTTGACGAGTTTGAGAAGGCTAT
TGTTCCAAACGATACTCCAAGCGATGTGGTAGATGCCTTGAAGATGGCTG
GCATTGATGTGAGCAGCTATGAACGTGGAAATGCAGAGGACAGACAGAAG
GTTACTATGGATGCTATCAATAGCAGCGACAATATTCGTTTCTCTCTGAA
ATCAATGATGGCGAAACCTGAGGGGTGGAAACAAGCCAACAAGAAGGCTA
TACATATTGCTGAAGCTATTGAGCGTGACCCTAAGTTTTCTTTGAAGAAC
CTTGATGGCACTCTCATTAAGGCAGGAACCTACTTTAGCGGTGGCGGTCT
TGTTGAGGAAGGATTGAAGGGTATCATAGACCCAGTTGTAGCGGTTGAGT
ATGACGAGAAGATAAGCGGTGTATATCGCAATAACTTCGGGCAGCACATC
GTTACTGCTGATGTTCGTGATGTTGACCCTAAGGAGTTGGTGAAGCAGAT
AGATGGCGAGGTGGAGTACTTCCATGCCAGCCCAGTCTGCAAGAACTACT
CTCAGGCGAAGAGTAACCATGCTGAGTTGGAACTTGACAAGGAGACTGCT
GCAAGTACTGCCGAGTTCATCAATGCTATCAAGCCAAAGGTTGTGACCAT
TGAAAACGTGAAGGGATATAAGGATTCAGAAGCGATGAAGACTATCACGG
ATGCGCTGGATGCCAATGGCTATACTTGGGATGCTGATGTCTATAATGCT
GCTGACTATGGCGGCTACACCAACCGAGAGAGATTGATTGTCCGTGCGGT
TCGTGATGGCAAACTTCCTGACAAGCCAAAGAAGATGGCACACAAGAGCG
GATGGTATGAAGCTGTGGCTGATATTATACCGACCCTGACAGAGAAGAAA
AATGGTGTGGCTCCTTGGATGGATATTCGCTTGAAGGCTGATGGTATTGA
CTGGCGAAACATTGACAAGCCATTGTATGTGATGGGTAGTGCCTATGCTG
ACGGAAAGATTCCTCATGCCTTTGCTGATGAACTGCTGCCAACACTCAGA
ACCAAGAGCGGTGACGTGATTGTGATGCCTAATGGCAAGGTATATCGTGC
CATGGGCAGAGTGCTCGCAAGAGTATCAGGAGTGAGCGATGATTACAAGA
TGCCATTCTCTGAAAATCTGAGCCATACCATCATCGGCAACGGAATCCCT
ACCCAGTTGACCGAGCATGTGATTGCTCCACTGCTTACTGGTTCTGACCC
TAAGTTTAGCATCCGCACCTATCATGGTACTGGGGCTAGCTTTGATAAGT
TCGATTTCAGCCACATGGGTGAAGGCGAAGGTTCACAAGCGTTTGGCTGG
GGTGGTTATGTTACTAACTCTAAGGATATTGCTGAGGACTACACAAGACG
TGCCAAGATAAGGAAAGATAATGGCGGTTTTGAATTTGTGACAGATATGT
CTGCCAATAACAAAGATATGGTAAGACAATATATCTATAAACATAAAGAT
GTAAACAAGGGATTGGATGCTATGAGAAAAGACCTTTCTTCTGCTCTAGA
AATGTTCCCTGATGATGATGATTTAAAGGAACTTAGCAATATTCTTGCAA
AGAAGAATGAGGAAATAGCTGTTCCTGATAACATTGCTTATCTTTATGAT
GTGGATATTCCTGATGATAATGGAGATTATCTTGATTGGGATGCTCCTTT
GACAGATAAACAGAAGAATACAATCATTAAAGAATTAAGGCGATTAAAAA
TAGATTTTGCCGACTTTAAAAAGCGTGGTTTTTCTTTTGATGGTTCATTT
GGCGGTAATGCCTATGATTTTCTAATGTATGCTTTAAGAAGAACAAAAAA
GTGGAAAGATGTAGATGCTAGTCGTGCAGTTAGTAAGTTCCTGTCTTCTA
TTGGTTTCACTGGTATCAAGTATAAGGCTGGTAATATATTTGGCGGTGCT
AAGGAAGGCGATTACAACTACGTGATATTCGATGAGAACAATGCCAATAT
CGTTGGTAATACCCGATTCTCCTTGCGCTATGACCAGTTTGAGCACGACC
TGAACCAGTGGAAGAAGGATAATAATCTGCCTAAGGATGCCAAGCGACCA
TCCATCCCACAACGCAACGCTGGCGAGAGTGCCGTTGACTTCCTGAGGAG
AGTGGACGACTACCGCAAACAGATGGCTCTGTGGAAGACTGCTCCAACCT
ACGAACAGCATCTTCTGAGTGATGATACTGCCCTTGGAGAGTTCAACCGA
GAGTTGCAGCGTGGCTCTGTTCTCAAACGTATCGCCTTCCAAGATAGTAT
GCTGGCTATCCGCAAGGCTCAGGAAGCTATCATGAAGGAAGTGGGTGTTG
ACCGCCTGAATATGGCTGAGGATGCCTATACTGCCGAGAACCGCAGTCAT
GGCAAGGGAAAGAACGAGTTTGAGGAGTACAACAATGAGTTCTTGCAGCC
ACTTAGAAAGGCTTATCATCAGATGAAGAAGGTACTGGGCGATAGCTATG
ATAATGTTCGTATCTACATGATGGCTAAGCATGGCTTGGAGCGTGATGCT
CAGATGGCTTTCAAGAAGTCTCTGGAAGCTGACTATGAGGACGTGGCTCA
GAGAAGTGCAGCATACAAGGCTTACAAGGGCGATATGAACCGTATCATTA
ATGATAGCGACCTAGAGTTTGGCAGAGTAGACTTCACTACTTGGAGACAG
AGAGACAATGCACTAAGGGTGAAATATTCTCCATCTTATATGGACTATCG
CTACGACAAGAATGGTATTGCCTACGATTACTCAGGTTTGTCTGCTCTCT
TTGACGGCTCAGACTTTGAGGAAGCTGCCCACAAACTGGTAAAGGATATT
GAGAGTAAGTATGTAGCTGAGACCCACGACCTCTGGGATGCAACGAATGC
GGCTACCAAGAAGATTCTCCGTGATGGCTATAAGGCTGGCATGATGAGCA
AAGATACTTATCAGTATGTGCGAGATATGTATAGCCATTATATTCCTCTC
CGTGGCTGGGATGGCACTACTGCCGACCAAGTATGGGACTATATTGGTGG
TGGCAAGGGTGCGTTCAATCAAACCTTGAAAACGGCACACGGACGAACCT
CTATCGCTGACGACCCTATCGCCTACATCGAGAATATGGCAGAGAGTGGA
ATCCTGCTGAACAACAAGAACTGGGTGAAGCAACACCTGATGCTCTTGGC
TCAGAATCATCCAACTTCCCTGCTGACCCTGAGCAAGGCTTGGTACGTGA
AGAGTACGGATGCCAACGGAAACGAAGAGTGGATTCCTGCTACACCTCAG
ATTACTTCTCAGATGAATAGTAATCAGGTGAAGACTGCCATTGATGCTTT
CGAGAAGAAGATGGAGCAGATGGCTCAGACTGGCGATGCTACTCAGAAGA
GAGACGGATTGAACATAGCCTATCCTCAGACTCACAGCGAGGAGAGAGAA
CATGAGGTAAGAGTGATGAAGGATGGCGAGGAGTACGTTATCTATGTGAA
TGGTGACCCTCAGTTGGCTCAGGCGATGAACAATACTAGAGCACACCGAG
TAAGAGAGATTCAGAGCGGCAAACTTGATAGGGCTGCTGCTTGGTTGGGC
AGAAAGATGGCTGCTGCCTATACCAGTCTTTCACCTCTCTTCATCCCTTC
CAACTACTTCCGAGACCTGACCATGACGTTGGCATCTACCGCTATCCGTG
AGGATGCAAAATACAACTATCTGCTCAGAAAGAATCTGGCTACCTCTTGG
AATCTCGGATTCATGCTGAGAGACTATCAGAACGGCAAGTTGAGAGATAA
GGTAAACAACGGAAACGCTACTCCAAAGGAACAGATGTTCTATGACTTCA
TGATGAATGGTGGTGAGACTGGCTTTGTCTCTTCGCTTGATGTGGAAGAC
TTGAAGAAGAAATTCAAGAATGATTTGAAGGATTTGGATAGATGGAAGAC
GAACCCAGTAAAGGTAGGGCACACCATCATGGATGGCATTGAGTTCCTGA
ACAGAGCAATCGAGGATAGTAACCGATTTGCAGTTTACATGACCTCTATT
CAGTATGGACGTTCCATTGATGAGGCTGTGAATGATGCCAAGGACGTGAC
CCTGAACTTCAACCGCAAGGGTACTGGCGAATATGGCTGGCAGATGGTTA
GAAACCTCTATCTCTTCATCAACCCAGCGGTACAGAGTTTGCAGACCTTG
GGTGCGCTTGCCAAGCATCATCCTTTCAAGTTTACGGCTGTTACTGCATC
ATGGTTGGTGAGTGGTGTGCTGGTTCCTATCGTTAACGCTGCCCTGATGA
ATCTGTTGGGCGGTGATGATGATAAGGATAAGTACTGGCAGTTCACCAAG
TGGGATAGAAGAAACAACCTGATTATGTGGGTTCCGTTTACTCATGAGTA
TGTGAAGATTCCGCTTGCTCAGGAGTTCCGTGCCTTCTATGGAGTAGGCG
ATATGATTGCATCAAAGATGATGGGTGGCGAGTTGGCTGAGGAGAGTTGG
AGTCAGTATGCAGAAGACTTGCTCGGTCAGGTAGTGGATATGCTTCCGCT
TGACCCTACTGGCTATGACGGCAATATTGCTGTCAGTCTGATGCCGAATG
CTATTCGCCCAGTCTTTGAGTTGGCTTTCAATGTAGACTTTACTGGCAAG
CCATTATTCAAGGAGACAGAGTACAATAAGTATGACCCTAACTTTACCAA
GGCATACGTGGGTACTCCTGATTGGCTGGTACGTGCATCTAGGATGGTTA
ACTCAATCGGAAACGACTATCCTAATGTGCAGCAGAACAGCATAGATGCT
TTCGGTGACCCAAGATACAATCTGAATAACCCTGCTGTGGTTGACCATGT
ATTGTCTTCTTATCTCGGTGGTGCTTACACCATGGGCAGTCAGGTGCTCG
GTGTTCTTACCAAGTCACTCAACGACCCGAAGGAAATCAAGGTGGCTGAT
ATTCCATTATTCAGCAAGTTCGTCAGCAATCCTGATGATAGACCGGTTAC
AAAGAAACAAGGTGATGAGTTCTGGGATATGAAGGAGAACCACGACCGTG
CAGCCAATACCCTGAGCAAGTTGAAGAAACAAGCTAAGGTGGATGGAGAT
TACTCTATGCTGGAGCGGTTCTACGGCTCAGAGGAGTATAAGCAGTATAA
GCAGGATGATGTGAAGGTGAAGAAGTATGAGGAAGACAAGAAGAAGGAAC
GTGCTGAGGAGAGTGGGGAGGAGTATAGACCTCACAAGTTGAATGCCGAG
GATATATACAAGGCTCATGCTACCCCAAAGGATGATTTCGAGGACTTGAA
GCTGAAACAACTCTACACCAAACTGAACGGATTCAAGACTTCCTATGACC
TCTTGGTTGATACGGCTCCTAGTCAGAGCGATGGCTACTACAATACCAAC
AAGGCTGCCATTGATGCCATTGACGAGATTTCCCTTGATAAGCAGGAGAT
TTCCGAATTGAAGAAAGGTTTCTTGGATGATGGAAAGGATGCCTACAACG
CTGAGGATATGAAACAGATTCGTGACCGGAGAAAGAAGATTCTTGCCGTG
CTGGAGAAGGCTAACAAGGTAGTTGTGGCTAACCAGAAGGCGAAGGCTAA
GAAGTAATACATATATGACTATCCCCTGAAAGTGTTAGGCTTTCGGGGGA
TAATTGCTTTCAATCTGAAAATTTTTACCTCTATTTCTTGTGTAAATCTA
TCAATCTGTAAGTATTTATAAAGTTTAACTATTAAAGTTTTGTATAAATG
TAGCTATTCCATAGTATCTTATTAAATTTGCTCCGTCTAAGAATTTTTGA
TTAAATCAGCAAAAGAATCTCAAACATATAAACTTAAAAAAACAATGGCT
TATGAGAAAAGAAGAAGACGAAGACCTACGAGTCAAGAAGTTAATTGGAG
AGATTACAAAACTTCTCCCCGAACGCAGCAAGATTAAGACGGACTTGCTT
TATTTCAAGTATGCGCCTATATTGGTCATGCTTTTCAGATGGTATGGTAT
ATCTCAGTTCTACGACAATAAAATGGAGATTACACTATGGTACGAAGAGA
ATGAGGAACCAGTCTGGTACTTCTACTTCATCACTTACATTCTTTACCCG
ATTTCTCTTTGGAAAGGTCAGGTGTTGCACAGATTGTGTGTAGAGTGGCG
CATCCCGATACTCTATATCGCAGGAGTCAATGTGATACACATCATGTTCG
GCTCTATCGTTATCACAAACAATATGTACTATTGTGATATGTTCCTGATT
ACACTCATTTTAATTTTATATGCTTATGTCGCAATTAGTAAATTACAGCA
TCATCGAAGCTGGACTTCGTGCTCTCGCAGATAAGGCACATGAATCAGCA
GTTGCCCAAGCAGAGGGCAAGCCTATCCCTTGCGGTCTGTCGGAAGGAGA
TATGGAACTTGTAGCACTCCTTACTGCCATGATGAATGATACGCAAGCCA
ACAAGGGATGGTGTGCTCACGAAATGGGCAAGTCTATCTCATCCTTTGAA
AAGTATGTTCACGATGGCAAGATACCCGAAGGAATCCATGACCAGTTCGG
GCATGAGAAGAAGTGGAATAAGTCGCTTATCCGATACTTTGCCAACAAGA
AGGCATTCTTCCGCAAGCTATCACGAAAGTATGGCATAAACCTCTAGAAG
TAGCTAGACATTATATATATAGGAGAGACCCAATCGCCCCTCCTATATAT
TTACGACCTTTTCCGTAACCATAAATCTATGCTCATCAAGCACTTATATA
ATCTTTTACGAGTTTATCTATATCTATCCATATTATTCGTAACTTTGTGC
TCGTAACGTTACGTAGTATTAATCAATTAATGTTTAACAAAAGATTCAGG
ATAATATGGAAAGTAAAACGTATGTATTCGGAAATGAAGGCTCAACATCT
AACAATGGGATGCTCGGTCTTCTTGCGCCTCTGCTCCAGAAGCAGGGTGT
TGACCCAAATGTCCTCCTTGCCATGAAGGGAAACAATGGTTTCGGTGGCG
AAGGCGGATGGTTCATGTGGGTAATCTTCCTTTTCTTCCTCATGGGCTGG
GGAGGTAACGGCTGGGGAGGTTTCGGCAATAATGGTCGTGGTGGTCTCGC
CAACGAGATTAACAATGACTATGGTCGTGGTCTCCTGATGGATGCCATCG
GTGGTAACCGCAATGCACTCAGCAATTTGGCTACCCAGTTGAACTGCACC
GAAGGTCAGATTCAGAGTGCCATTTCTGCATTGACCTCTCAGGTTCAGAG
TGTAGGTAATCAGGTTGGTATGAGCGGTATGCAGACCATCAATGCGCTTC
AGCAGGGTAACATGCAGATTGCTCAGCAGATTGCAAACTGCTGCTGCGAG
AACCGCTTGGCTATCTGTCAGCAGACTGGAACCTTGCAGAATGCCATCAA
CAACGTAGCTAATGGTCAGGAGCGTGGCTTCGCCAATGTAGCTTACGAGA
CTCAGAGACAGACTTGTGACTTGCACAACGCTATCAAGGATAGTACTCAG
ACTATCGTTGACGGACAAAAGCAAGCTGAGATGCGCGAAATGCAGAACAA
GATTGATTCTCTGCGTGAGGAGAACAGTACCTTCAAGTCTTCTGCCATGA
CTTCTCAGATTGTTGGTCAAGCTGTAGCACCTATCAATGCTGTGCTTGCA
GGTCTGCAGAGCGAGGTGGCAGGTATCAAGTGCAAGCTGCCAGAGACAGT
AACCACCCCTTACAGCCCATTTACTGCGGTTCCTAACTGCGTGGCTTATC
AGGCAGGTCTGTACGGACTGAATGCTGCTAATGCAGGATTCTGGGGTTAA
TAAGGAAAGGAGGCTGCTATGTTTTGGTTAAGACCATATACAAGGGTGAA
TCGTAATGGTTCGGCAGCTATCGCTTCTACGGGCGTGGTTGTGAACACCA
ACAATGTTGTTTTCTCGTTCAAAAACCACGCCTTCCTGAATGCCAGCTAC
AGAGGAACGATTTTCGTGAACCTGATGCAGGCTATTCCGACTGGAACGAC
TGGTACGCTGCCTATCCTTTTCGAGACCAACGGAAGTTCTCAGGCTGTGA
CCAAGTATAATGGCGCACCATTGACGGTTGCAGACATTTCGGGAACTGGT
GTTTATCAGTTTTGGTTTGAGAGAGATACTAACACCCTACAGATGATGTC
GGGTATTGTTTAACAAGAATAGATAATAGGAGATTATATTATGTTTCAAG
GTTTAAGAACTAATTCTTTATTCTATGTCCTAGACAAGGGCGAGAACCCG
AACTTGCGAATCGGTCAGGTGGTTTCAGTAAGCAATCCTCAGACGAAATA
CCCTACCTTTAACAACGGCTTTACTCCTCAGCCTATGGAGACCGTAGTGG
ACGTGAAGGTGAAGCTGGGTGACGAGGAAGTGGATTTCAAGCAACTGCCA
GCAAACGGACAGATAGCCAACGACAAGAACCTTGTTGTTAGCGACAATAA
GGATGCCATGAGTGCAGAGGTGGATGCCATGCTGAGACAATCCAAGGCGA
TACTGGAGAGCGTAGATTACAACAAGAGGGTAGTAGAATCTTGTGAGGGA
ATGCTACAGCAACTCAACCCCCAGATAGCCAAGGATAAGGAACAGACCGA
GAAAATCAATAAACTGGAAGGTAAGGTTTCAGGCATTGAGGGCAAGATTG
ACAAGATGATGGGATGGCTCCAGCAGACCATGAGCAAGTAATCTCCTATC
TATTCACTTAAAATCATAAGATTATGGTAATGATTGAGATTACAGAAGAT
AAGTTCGATGATTTGTATGACAACATCGAGTCTATGCTTGGTTTTGGCAG
CAAGGCTATGTCTTGTCTGAAAAAGATGAAGCAGGAGCGTATGGGTGAGC
GTATGCCTGATTATCGTGACGATTGGAGAAGAGAACGTGAGGAACGTGAA
GAGCGTGAGAACAGACGTAGATTCAACAACGTCAACGATGATTGGAACTA
CCCGAACCGCTATGGTGAAAGAGGTGGTGGCGGCTACAATGGTGGCGGTC
GCTAGTGTTTAACTTGGGAGTTTTGGCACCGACATTTATGTCGTGACCAG
ACTCCCTTTAATATTCAGCAATATGGGAAAATGCAGAATGCCATTGGATA
TGTATGACCTCAAACCTGAGGCGATGGTTGCCTATCTCAGATACAATGGC
TATCATTTCAGCAAGAAGATGTGCGAGTGGGCGGTGAGCCTGATGTACAA
GTATGACCCTTCCTCCAAGCGTGATGTAAGTGTCTCTTTTTGGGATAAGG
AGAAGGTGGATGCCTTGTTGCTTGGTCAGGGTGTAGAGGTGAAGAATAAG
ATAGGCTACGACCATGTATATGTGGCGAATATGGCGAGGGCAGACTTCTA
CAAGTCTTCCATCAAGGATGAGGAGCAGTTAGCCCAGTTTATTAAGGATA
TGGTGGATGATGCCGACCAGAAGGATGGTTTCATCTTTAACAGATTTTAT
GCCGACTGCTGCCACAACGGTGTGCCTATTCCTTGGGAAGATGTGCTATG
ATTGAAAGGTTAATACAACTTCCGAAATACGATTGGAGCATAGTATGTTT
CATAGGTTATCAGCCGCCTGATGCCGATGAGATATGCCATGCTCTTTCGG
ATATTGGCTGCAATGGAAATCCGTTATCTGAAGCCTACGAACATCTAACC
AAGGAGAGTGCAGACAGAGGTCTGACCTATTCCAACCTATCCGAAAGAAG
GAGCGTTCTTGCCATCGGGAAGTGTGATTCTGATGGCAGCATCATCAATA
CAATAGGTCATGAGCTTCTTCATGTGGTAGCGCATATCTGTGAGCAGGAT
GGTATTGATATGTTGAGCGAGGAACCATGTTATATGATGGGGAGTCTTTG
TGAGAGTTTTTTTGATGTTTCGAGTGTTAATAATGTTAATTGATAAAGAC
GAACTGAAATAATTAGTTATCTTTGCACCAATCAAACATTCAAAATTATG
AAGAAGAAAATAATATATTATATTATAGGAGCACTTGGTTGTATAATCAT
TGATGCTGCATTTATTGCTTTAGCAATACATATAGACGCACCAGTTTCTG
ATTATATCCTTATGGGTATATTCCTACCTATTGTTGATATTGCGTTTCTT
GTTTTTGGTAGTTTATGCTTAAAGAAGTCAGGAAATGAGTGCTTGGTTAT
CAAACTTCCTGATGTAGTAGATAATGATGAACTTCCTAAGTTAAAATAAT
AACAGAAAAAACTTGAAGAGGAAATACAAGAAAAGGGAGTGTTAAGCAAC
ACTCCCTTTTTCTTTATCTGTATGTTTTACTCCCCATACTTTGGCTCCTC
ATACACCAAGTTATGCTCATCTACGTGTTTCTACAAAGATACTCCATTCA
GAGAGACACTATATCCATTTGACTTAATAGTAGCTAAGGCTGTGTCTGAC
ACAGAAGAACGAGTACCATTTGTGCAGAAGATGATGATATTTTTGTCATG
TCCGCTATCAAAGTTGCAACTAGCTGCATTGATGAGATAGTTATCAACAT
CTTTTCCCGTTGCAAACCTTACATTATATATAGGAAGGAATGAGTAGGAC
GAAGGTCTGACTGTTGAACTGCTCCAAGTAAAGTTTTCGCTCATATTAGT
ATCACCGTTACTAACAAAGATTTGTATTTTGTCACCAAGCTTTCCTAAAT
CTCCGTGAAGAGACTTACCTTTTGTGCCACTAACAGTAATTTTAATATTG
CTAGCAAAAGAAGTATGAATATTTGATATGTCACCATATACATTACTAAG
TGATACTCCTTCTGGAGCATGACTGGTTAATGTCCATCCTTTTACATTAG
CCAAGTCACTTGGAGTTTCTGGATTCAAGTAAATGTCTGTTATAGGCAAA
TCCTTGATGTTTTCCAAAGAGCCCTTTACGGTCTTCTTTAAACCAATATT
CAACCTAGTAAGCGACTTGCAAAATTCCAAGTCTGCAAGGTCAATCTCCA
AATCTGCAAAAGTGTCGTTATCTTGCTCATACAATGTAACAAGATTGTAT
TTGTTTTGAACTCTAAGTCTTACTTCCCCATCAGCAAAGCACGACATGTT
TCCGCTGCTTGAACTAATATTTAGTTCTTGCGCCTTGTTGCCATTGTTGG
CATTCTCAGCTGAGATTAAACCATTGATGGCTTTAATCACAGTTGCCTCC
GTGAAGGAGAATGAAGGAATACGTTTACCTGATGATGAGTTGCCTTTCAA
GATTATCTCCAATTCTCCTATTTTAAGTAGGTCTTCATTCTGAACGACAC
CACTAAGTTTAGTTATTAAACATTTTCCCATAATTATATATTATTTGAAT
TAATAAATATTTGCCCTATACAAAAGTTTCTGCTGCTTTAATTTCCATGT
TATTTTAGCATTCGTGTACAGATGGTTGTCTTCTGTCACTGTTGTTGCTT
CTGTTGTGAAGTCTGCAAATATGATTGTTCCCATCATAGCATAATCTATG
CAGAACATACCTTCATCCATCATCCATGCACTACTCATAACACTTGAATA
ATAAGATGGAACGACATACACCTTGTACTCCACAATCTTCCTTTTACTCC
AATCAATGCTTAGTTGCACAATTCTAGAGCAAGTGGCTGCATTATCTGTT
GCACCAGTGGGATTTGAAGTAGGATTGTTTCGAGGGTTCTCTTTCATTAA
GTAGTTGTTATCGAACAGTGTATATGTAGGATAACTCACACCACTAATCT
CTTTCATCCCCCAATACTTCACATCATGGCACAAGAACCACTGAGCCAAT
GAGTCTGTCTTGATTCTCCTTGCAACAGCACCATAATTACTAGACGATGG
CAAACCACCAACTTGTTCCAGTACTGGACCAAATGTAACCTTGTCTTCAC
TGCTAACAGTTCTTTTGAGAATTATCCAAGAGCAACAGTTTCTTGGATTT
ACAATTATTCTGTCTTCAGTCCTATCAAAACCGATAGTATTTGTATGGGT
TTCTGCTATAGGTGCAGTGGAATGCACATCTGCATCAAACAGAATATCTT
TCAAAACATCTTGGTCATTGAGGGTGTATGAACCAATAATCTTGCCATTC
TTCCACTCTTCCAAAGTATCAGAATAAGTTCTGTGTCCATCTATTGTTAG
TACGTTGCTATGATGATACACGATGTAATGGAAATCATCTATGTAGATGA
AGTCATGAGTATCATAACTTGGACTTGCTAATTGGTCGATTAGGATGAAG
TTCTCATCAAACACGCAAAGACCTTTGAATGGGTCAACCTTTAACAATGC
AACAATTCTTGACTTACCACTGCTGTTTACCTGATGCTCGACATTGTAGA
AATAAGCAGAGCTGTCAGCGATGGAAAGAAACTTTGTCAATCCAGTTTCC
TTGACCTCATACAGATATTTCTCGTTATGCAGCAATACCCGATTGGCATT
TCCGCAAAAAACAGCAGCACCTCCAGAAGGGTTGGATATAGTGAACTTTA
AATCTGATGGTACATCGAAAGATGCCACAAGGTCTTTGTCTATCTCCTTT
ACAGACAATACCCCTTTATCACTTACAGAAAGCTCAAAGAAAGTACCATT
TGGAGATTTTAGATATTTGGTTTCCTTCGTGAAATTGGCAACATTCAATT
TAAGTTTTGGAATAGAAACAGATTCACTAGATTCACTTACAGCATACTTA
CCTCGGTTTATGGTAACATTATTTTCGTAAGTAGCCACGGCAAAACGTAT
GTATGCAGCCCAATCCCAATATTCTGGAACCTGAACACTTGCCTTAGGCA
GACTTCCGTTTGGCATCAATCTTTTTGCGTTATTGTCATTTTTGTCTGAA
ACAACAACCATACCTGTAGCTGTGCCAGTCCTAGTGAACCATTCTCCTGG
CTTACAAGGTATTTTGTTACTCATTTCTGCACCTGCATTTGGAGGAGTGA
AAGATTGCTTTCCATCAGCCGTTGTGTATGTCTTTTGTGATGTAAGATAC
AAATTAGGCTTTGAGTTGTCGTAAACCCCATCGATGTTTTTAAGTTCAAT
GCCATTAACATCGTCTTGTGTTGCATAATTGGAAAAATCAATAGATTCGC
TTTTCATACTAAAATGTTCTACATCTAGAGCAGTTTCATGTTTAACACCA
TTCTTGTCTCTGTAGCTAAGAATACGTTCTTCTTCGTCCAATGTTATCTC
TGTTCTATTCTCTATGTCTGTTTTTTCTTCAATTTGTGTCAGAATAGTCT
CAGACTTTACATTGTAGAGATAATGGCTACCATCGGGAGCAATATATCCA
ATCACCTTACCATCGGAATCAGTCTCAACAGAAAGATATTCATCATTGAC
TATTGTAGAATGATGGGCTGTACGCTCTTTGATGCATGCTATATCAATAA
TGGCATTGGCGATAAAGGTACTAATGTCAATACCACCAACAACCATGTGA
CCATCATCAGCACGGAAACCACCAAGAACCTTATTCTCTGCATCAATGAT
AGCATAAAGCCATTCCTCATTGGTTATTACAGAGTACATTTCATGGTTAG
GGAAGTATGGCTGTGCATCATACTTGATTCCTGCAAGGATTCTGTCTTCT
CTATCTACTACTGCGATGATATACTCATCATTAGAAATATAGAAGAAGCT
GTCAGCAACATCAAGATTTATCAATCCCTTACCACCTTCTTTTGGCTGGA
AGGTTTTGAGGGTTTCGTCAATGCTTGAAAGAGCTTCCTTGATAGCCTTA
ATATCATCAAGCCACTGAGCCTTGGCTGCCAAACAAGTACCATCTTGCTT
AATACCAAGAAGAGGATGATTAGCTGCATCAAGAATTATCCAAAGGAACT
CTTCATTCTGCTCAACGTGATACATTTCATTGAGAGGAAAATATGGCTTG
CCAGTTGCTCTGTAGATACCAAAGAGAAGTCTATCCTCAGAATCTATTAC
TGCATGGATAAACTCCTCATTCTCGATTACCCTAAAGCACTCTTTTACTT
TATCTTCAATTAGAGACTTGCCTTCTTCTTTATCTACCTTTGTATCTTGT
AAGTCGCTGAGTTTATCTTCTACAGAAAACCAGTTTGCTGGGTCTGCTGA
CCATGCATTTGCCTTTAAAGTATAGCGGTAGATGGTATCACCTGATTTGT
AGGTGATGGTGAGACCTACCTTCTGAAATGTTGTAGGAACAGAGTTGATG
GCATCTTGGAGAGTAGTATGGGTTACGGTTCCACCTTTTGAGCAGTCGTA
TGTTAGGATGCCTAGTTTGCCTACCTCGGCTGAAAGAAAGTCGGTTTCGC
CACCAGTAATAGCGTCATTGACTAGGGTCTTGTTGCTCGCATCGACTACG
CCGCTGTTTCCCTGCATACCAACTTCACCTTTGTCTCCCTTATCACCTTT
GTCTCCTTTATCACCCTTGCTACCTTTACTACCATTGTAGAACTTAACTT
GTTCGGACGTACCATCATGACGGGTTAGAGTGATAACATTCTCGCCACCA
TCCTCTGCACTTTGCTTGGTTTGTTTTAAGGAATCAAAGGAATTGTCGGT
GCGAGTCTTCATTTCTTTATTGATGTCTGACTGCATCTTTCCTATGTCCT
TGTCGAAGATGTTGTCGGAATTAGCCAACTTACCATCTTTTCGACCTGAA
ACGATTGTTCCGTTATATCTTTGTTCTGACATATTTATATTATTTTATGT
TATATAATCGTTATTGTGGAATCGCCTGAAATCAATTCATCGGAATGATA
ATAGTATAGTTCTCCAATCTTACTCTGCTGCATTTCCAATGGCAAACCAC
CTTGAATGAATGTGAGAGGAACAGATGATACTACCCAGATGATGTCTTCA
TTTTCGGTTGTACTGATGGTTATTGTCTGTCCAGAGAGAACACCTGAGAA
TTGTTGTAAGTATTCGACATTAACCTTGTTAGGGTCTGTGGTAGATAAAG
CACCATAGTAAGAGAAGATGACATCTTCTTTTGTGTTCAGTTCTATCCAG
TACTTCGCATTGTACATACCTCCCATTTCACCCTCTACGATGCCGAGAGG
AATATGAGACTTGCCATTTCGCTCCACGATACGGAAAAGGTGGTGCTCGA
TGCTACAGATGTCGTTTCCATTGTATTTTCCACGAATGGTAATGCCATAT
AGTCCTTCCTCTAGAAATGGTGGGAACTTGACACAAATATCACTCGGCTC
TACTTCACTATTATTTGTTCCGCTATGAACAAAAGGCATTTTTGCTACAC
ACTCTCCAAAGGCATCAGTAAGATGTACTTCTAGATTACTGATGGCTGCT
ACGTCAATATCTTCCAACATCTGCTTATTCTTGCTGATGTAGGCTTTCTG
AAGCTTGATGAAAAGGTCGAAGCTGTTACCTTTAACAATCTTATAAATAT
CCATATACGTATACATTATTAATAATAGGCAAAGATAGGCAGAATTTTCT
CCACCTATCTTTTATCCGTTTATTTAGGGCAGAAAAATTTTAGATTAAGC
CCTTCCATCTGAGAAATTTGCGCTTGCGGCTGCGCTTTCCCTTCTCACTC
TTGCAGTTGGTATGGTAGACACAATCCTTGAATAGGTCTCTGACCTTCAT
GTCGTTGTCTACCAGTTTGGTTTTCTTGAATGCCTCGAAGAGAGGGCGGT
TCATAATCATGAGGTTGCCCTTCTGCGTAGGAAGGACGTAGAAGATTTCA
CCATTGTTCTTCTTGGATGCGTAGTCTGCCTTAGCCGTAGCTTGGCGGTA
CATGATTTCGCACTTGATGCGCTTGAAAATCTTTGTTACTTTCATAATCG
TAATTATTTAGTTTGAACTATATGATGGTTGCTGCCGAAACAGAAACCTT
TCTTGTCATTACTCTTGTCTTATTCTCTATCATCTTAGGCATTTCCATTT
CATTGAAACAGATGTGGAGTCCGATGGCTCTGGTCATGAGCAAATCATCG
TGCTTTCCGTCTGCTGCCTCGTATACGGTTCCGTTCTTCTCGTAGGTGAG
ATATTCATCTAAGCATCTATCGTCTCGCTCTACATAGAGTTGTTCACGGA
TAGTCTGAACCAATACTGAGATAACCATCGGCTTGGTTGCCACGTTGGTA
TGGAATCCGTACTTCACTGGAACCTTATTCTTAATGTCTGATTCGCTCTG
CTTGCGTGCATAGAGGTTGTCGTATACATCTTTAATTTGATTCAGGATGA
ACTCAGACTGGTCACCACCTTCCAAGATGTGCTCCTTGTCTTTCGTCTCC
AAGGTGTTGGATTCAATCACCAACAGAGCATCGTTGTAGTATTTGGCTAT
CTGAGCCGCCTTCCATGCCAGCAAGTCCATATCAATATGCCCGTACCATT
GGGCTACCACATACGGCTTGCCACCTTCCATCATCCAATAGCGGTCGAAG
ACACAGATAACAGACCAGTCTGCATTCTTACTACGTCCACCAATATCCAC
TACGACCAGATAGCGGTTTATCACCTTGCAATCATCAAAGGTCTCAGGTT
TGCTCCATATCCACAACTGCCCCTGCTTGTCTTCACAGAATCGGACATTC
TGCATACACTTCTTACCTTTGTAGCCATCACCATAAACATCACCGATGAA
CTTAGGTGCTCGGCATCCTTTGCGGAATTTGTCAACCTTGTCTTCGGCAA
AGACCTTGGCTCCTGAATGTTTGAATGCCTCAATATCATCTGTAGGGTAG
CCAGCAGCCATATCGGCATGGTCGGTGAACTTCCTGCGCTCGGCAATATA
CCAGTTGATGGCTTCGAGTGGAGCACCCAGCGTCCATAACTTCCAAAGAT
AGGTACCTGGCTCCTCTCGGTCGGACATCGTATTGGTATTGTTGCGGTTC
TCGTATAGCCATTTGGCAAACTCTACCTTCTGTTTCTTGCTTTCAAATTC
AAGATGATACATATCGTATATCTCGAACCAAGGAACGAAGAACGGCTCAA
ACTGAGATTGTCCCTTTTTGGCGGCAAGCCATTCCTTGTGGAAGAAGTTG
CCAGTACCATTGGCGGTGGATTCATAGGCAATCATCGTGTATGGTCGGTA
TAAGATACCATTGGTAGCGTTCTGTACAACCTCCTCGGGAGATTTTCCAT
CCGTCTTCTTCCACAATCCAACCTCGGAAAGGTGAACCAAATTGTAGTCT
TCACCATTGGCTGATAGTGGTCGTTCCATGGAACCCACCTTAATCTTGCA
GAATCGCTGAGGAACCTTCTTTACATTACCTGATGTTCCCACTCCAACAA
ACTTCGGTTCGTTCTCTGAGAACGCTTCTCCCATTTCGTATAGGAACTTG
GTAGGGAAGTTTTTCAGAGCTTCCTCGAACATACCTCGGATGGTCTCTGC
TGTGTCCTTCACCTGAGCCACGATGAGCGAGTTGAGACCCTTCTGCCACA
TGAGTTGCAGCCAGAGGAAGTACATCTGAATAACCGTAGAACCTCCCCAT
TGTCGGGCTTTCAGCAGGATGAGACGGATAGGGCGATTCTTCTTTCTTCG
CTCCTCCAGCCACCTGAGCAGTCTGCGCTGCGGTCTTCTGAGCACAAAAC
GGAAGGGGAGACCTCCACCTTTCGGCTTGATATAGATGAATGTGGCAAAG
AAGAAGAAAGGGTCGTGTTTCATCCTGATGCGAGTAAACTGCTCCACCAG
TTGCTCAATTTCTTCCTCTAGGTTGTACGGCTCGTCTATATCCTTATGCA
GTTCCTCGATTACCGCCTTGCAGCTACCAAACTCGATGAGCATCTTGACG
AGCGGAATCTTCTTCATCGAAACTGGAAGCTGCTGTCTCTGAATCGGGAA
GTCGGGAAGGAAGAGCAGGAATCGCTTATCTCCACAACCTTCACCCTTGA
TAGGATTGAATGGTGTGTTGATTTCCTTGATGCGTTTCTCGTTCTCTTTC
AGGATGCCCAGTACATGTTTGTCTACAGCATCTGTCAGTTTTACTTGTCT
TGGCATAGCGGTGCATTTAAATAACCCCACAACAGACCAAGTACATAGCA
ATAGATGTGGACTCCAGCAGCCATGCAAGGGAAGAAGATTCCAACACAGA
TATATAGGAGAATGGTGAGATTGTATCTTACCTTATTCTCAACGTATGGG
GCAATAAAGCCCATGTAAGCATAGATAAATCCGCTGAGACCGATGATTGG
TGCGGATGATGCAAAAGGATAGCTTACGGCTATGAGATAGAATGCTACCA
TGTGACCGATACCGCAAGGGATTGCTCGGTAACATTGGTGAAACACATAG
AGGTTGATGGCTGCATGAAAGATGTTCTGATGGAAGAAAGGGTAACTTAG
TCGGTTCTGAATAGAGCAACCTTCATAGAGACCCATGCCATCATATCCTA
TGAGCGTGATACATATTATTATAATGTACCCTGCATAAAGCGCAATCTTC
TCTGACGAAGTTCGTAGCATCTTTTCTTCTCCTCCTTCCTCACCCGATGA
AGTATGACGTGCATGGATTTTGGAGTGAGATAGAAACTCGGTGCTTCCTG
ATTGCACACATGCCAAATGGCATCCATCTTGGTGAGAGAAGGATGCTTCT
TGGAATAAATCTTGTATCTTCGGAAAATCTCCTGAAACATTGCTCTTTTC
TGTGGATTCATGCTGCTGATGGATTTACCATTGAGCATATTGAGAATGAC
ATTGTATGCTCGGTCAGAGGAAACCCAAAAACGTTTGCTTGGAGATTGCA
ATAGTCTTCGCTCAATCTCCAAGATGCCTATATTGTCTCTTACTGATATA
ATCTTTTTGTAAACTCTCAATATGTCAGCGTCACGTTCTTTTGTAAAGTC
ACATCGTGAGCCTTTATGTTTCATCGTCTATGATGCAAAGATACAAAAAT
GTATTGAAATAACCAAATTAATCGGATATGATTAAGTATAGTTAACGGAT
AAGATTAATAATAAGTTGAAAAGTGTTACTTTTGGGCATTGATTTATAAA
TTTATACATATATATATGGACGAAAATACAAATACAGAGCAGAATGCTGG
TGCTGCAAAACAGCAAGACACCAAGACCAAGAGAGACTTGGCTTTGGAGC
GTTTGAAGACCCGCCATCCTGATACGGAGTATGCGGATGATGAGTCTATC
TATGGGGCAATCAATGATGATTATGATGCCGACCAGAAGGCTTTGCAGGG
TTACAAGGATAACGAAAAGGCGATGGGCGATTGGCTGGGTAGTGACCCTG
AGGCTGCTACCTTCCTTCAAGCGATGAAGGCTGGCAAGAGTCCTTACGCT
GAGTTGATTCGCACGCATGGCGAGGATGCTATTGACTACTATTCAGACCC
TGACAATGCGGATGAGATTGCATCGGCTCAGTCGGAGTTCTTGCAGAATG
CTGCCAACAGCAAGAAGTTGCAGGAGGAGTATGACAAGAACATGCCTTCT
AGCTATGAAGTCTTCGACAAATTGGAAGAGAAGTATGGCGAGGAAGCGGT
GAACAATGCTATCGACCAGTGCTTTCAGACTATGCGCAATGTGGTGACTG
GCAAGTTTACTGAGGAAATGATTACTGCGTTCATCAAGGCAAAGAATCAT
GATACCGATGTGGCTGATGCTGCCCATGAGGGTGAAGTCCGCGGCAAGAA
CAGCAAGCACGTCAAGAACCTTGAACTGAGAAAGAAGGGTGATGGTACTG
CTGACCTTGATTCTGCCAATGCAGAGACCAAGCAGACGGATAACCAGCCT
GACCTTGGTGCGCTTGGTAGGGCTTCACGTAGGGGTAACATTTGGGAACG
TGGAAACGAGAAGAGAACACACATTCGATAATTCGACAAGGTGAAAAGAT
AATATATAATGTTTAATTAATATTCAAAATAACAATGAAGAAAAGTACAT
TTAATCGGCTGCTTTCCATTTTTCTGATGGTTATGGCAGTTATTTTTGGA
GTGAATGGTAATGTGGTCATGGCTGAGGCTGCTCTGCCTGATGGCGGTAC
TACCGAGAGTGGTCATGCTGCTGAGGCTGGCGGTGCTACCGCTGCCGATG
AAGCTGGCAATGGTGGTGCGGCTCGTCAGGATGATGGTATCGCTACCGAA
ACCAAGGGTCGTGAAGCTTATAACGAGAAAGGTACGGAGTTCTATGAGAA
CGACATCAACGACAAGATTACCAAGATTCGTCCGATGGCTACTCCTGTTG
ACCAGATTTCACGCTATGCGACAACCAAGCCTGCAAGTTCGTTTGTGGTA
GAATACTGGAGTATCGGCACTCGTCCTATCAAGACAACTGTCAAGGAGGA
CACCGTGAAGAGTACTGGTACATCTATGGTGTTGAAGGTGGAAGACCCTG
AAATGTTCACACTGGATGATACTATCCGAGTGGTAAATGTGAAGGCAATT
ACCAACTATAAGGGTGTTGCTTATTCAACTATTAAAGATGCTCCTACTCC
TGATTTGGAACTTTGTGTTTGCGGCAAGGATAATGAGGGTTATCCTATTG
TGTTTGCAGTAAATGGTGAATTGGTCAACAAGCAGGCTATCGGCATTCCA
GCCTTGAAGAAGGGTCAGGTGCTTATCCGTATGGCGAAGAGTTGCGGCGA
GTTGGATGTTCAGACTGGTCGTTTCAACAACCTTCCTGATTCTGAGACTC
AGTTCTGTCAGAACTTTATGATTCAGATTGAGGAGAGTACCTTCAACAAG
ATTGCGGCTAAGCGAGTGGATTGGGACTTCTCAGACATAGAAGAGGATAG
TATTTACGATATGCGCCTTGCCATGGAGGGTACTTACCTCTTCGGTGATA
TGGCTTGTATTAAGCATACTACCAAGAACAACTCTGCTCAGTGGTTTACC
AAGGGTATCTGGTGGATGGCTGGTAAGGATATTGAAGTTGGTCATGTTGC
AACTGCTGATGATATGAAGAAGGGTTACAACAAGAATGAGCGAGTTATCA
CAGATTTGGAGTTGGTTGACATTTCCAAGGACTTGTTTGTTGGCACTGGT
ATCGGCAACAAGCGCAAGGTGATTATCGCTGGTTCTGACTTCGTGAGTGC
ATTCAGCAAGATTGATTCTGACAAGTTCCGCTTGAAGGACACCGTAGAGG
TTTGGAACTTGAAGTTCAAGAGTTGGGAGACCGACTTTGGTGAGGTTCTG
ATGATTCACTCTGAGTTGTTTGACATCTTCGGTATGAGCGACTGTGGCTT
TGCTCTTGACCCAGAGTTCTTGGTTAAGCGAGTACACTTGTCTTGGACTC
GTAACGTACTCGATTTGAAGAAGGCTGGTATTCGCAACACCGATGCTGTA
GTCATTCAGGAGGTTGCTTGTCTGTACTTGAAGTACCCTAAGGCACACGC
TCGTATGCGCCTTGCTGCGGTTCCTGCAACAGATGGTATGGCTGAGACGG
GAGAGACCAAGGCTGCTGCCTAACAGCAAGTAGAATTGCAAATTTATTCA
TCAAATAGTGAGGGGTGTGGGCACTAGCCCCATCCCTTTTTTAGTAACAC
ATATATATAATAAGGTATAATCATGTTTAATAAATATCAAGCTGGTACAG
ATTTAGCATTCAGCGTTATGGTAGGTGATGAGAGAATGCGTATTGTCTTT
GAGGGTAAAACGATGGGCAGCAGTGTCTATATGACAAGAGACCCAAAGGT
ACAGAAGGCTATCGAGTCTCATTATTGGTTCAACGACAAGTTCTTCTTGG
CGGAGAGTATTGACGAGAAGAAGGAAGCTGCTGAGGCAAAGAAGAAGGCC
GCTGCCAAGGCAAAGAAGAAAGTGGCTGACGAGAAGAAGACACACGTAGT
GACAGACGTTGAGGATGCCAAGGACTATCTGGCTGAGACCTATGGTGTGA
GCCGTTCCAAGATGAAGACCAAGGAAGACATCTTGGCTATTGCTAAGGAA
AAGGGTGTTGAACTAGAAGGACTGGAGTAATATGGATAGTTATGCGGTTG
AAGGTTTGGTTAGGGAAATCAAAAATATACTTGACCGTAACCAAGAAAAT
GCAGAGTTGATACCAACGGATTCCGATACGCTCTCTCAGGGTGAGATTAT
CAAGAGCAAGTTGGTTGACGCAACGAAACTGATAGAGTCCAATGCTCCAT
TGCAGATGTTATCAGGCTATTCTTACAAGGACAATGGCAGCTTACGGATG
GAGGCTAACAACGGCATGTATGTTGGTAAGGTTCCGCTTCCAAAGGACTT
GTTGCGCTTATTGAGTGTTAGGATGTCTGGATGGGAGAGACCTGCTAAGA
TAATTTCTGAGTTGGACGATGAGTATGGTTGGCAGAGTAATCGTTTTGGA
GTCCGTGGAAATCCTCAACGTCCAATCGCTGCCGTGGTTCAAAGCAATGG
TGACTTACAATTGGAGCTATATACTTGCAAGACTGCTACGGAAACGCTCA
ACTGTACATACATACCTATTCCTTATATAGACAACGGTGTCATATTCATG
TGCAAGAAATTGAAGGAGTCAATTCTTTATATGGCTGCATCTTTGGTTTG
TACGACACTTGGTGATACTGATACAGCTTCAAGTTTGAAGTCCACGGCAT
TTGAACTTGCCAACATAACAGAACCTTCTAAAACACAATAATCATGGCAA
AGAAAAATGATAAGGCTAAGTTGATGTCGCTGAGCAAGGTGGTGGATAGA
GATGAACTTGATACCGTCAAGCAGAGTTTCAAACACTACGACCAGCCCTA
TGAACGAGCGTATGCTGTCCTGCTGGAGGCTCAGCGATACTACAATAACA
TGGATAACTTCCGAAAGCGAAGATTACGAAACAAGCGATACTGCTATGGA
GACCAGTGGGGAGATACCATTGAGTTCAAAAGTAAGTGTGGCTTTAAAAA
GCGTATTAGGGAGGAAGACTATATCCGTGAGCAGGGTAGCGAGCCATTAA
AGAACAACCTTATCAGAAGATTGGTGAAGAATGTGCTTGGTGTATATCGC
TCCCAGAGCAAGGAACCAACCTGCAACGCTAGAGATAAGGATGAGAAACG
ATATGGTGAGACCATGAGCGTGGTGCTGCAATGTAGCCGACAACTGAACC
GAGAGGCAGAGCTGGATGCCCGAACCATGGAAGAGTTCCTGATAAGCGGT
GCTGCTATCTATAAGAAAAAGTATGGATGGCGAAGAGGTAGGTTGGATTG
CTGGACGGACTACGTGAACCCGAACAATTTCTTCATAGATAACAATATGA
GGGATTTCCGTGGTTGGGACGTGAGTTGCTTGGGTGAGGTGCATGACATC
ACCATCGGCAACGTGCTGCGAGAGTTTGCCAAGTCTCCTGCTGAGGCTCG
TAAGTTGAAGGAGATTTACAGACTGGCGGCTAACCGAGATTTCGTGATTG
CTGACTGCACTCAGCGATTTGGTGAGTTCGACCCTAAGACCATCGACTTC
ATGAATCCTGCCAACCCTTCGCTCTGCCGAGTGATTGAGGTTTGGCGCAA
GGAGAGTAAACCGAGATACCGGTGCCACGACTACAACAATGGCGATGATT
TCAAGATTGATATTGAGGATAAGGCTGATATTGTAGATGCCGAGAATGCG
GACAGAAGACAGAGAGGATTGGCTGCTGGTATGTCGGAAGATGATATTCC
TCTGATTGAAGCTGAGTGGTTCATGGATGATTACTGGCATTTCTATTACC
TTTCTCCTTTCGGTGATATTCTGAGAGAGGGTGAGACTCCTTATGCTCAT
GGTGAGCATCCATACTGCTTCAAGTTCTATCCGTTTATAGATGGTGAGAT
TCACAGTTTCGTGGAAGATGTGATTGACCAGCAGAGATATGTTAACCGAC
TTATCACGATGTACGACTTCATTATGCGTGCAAGTGCCAAGGGTGTACTT
CTGTGCCCTGAGGATTGTCTGCCTGACGATATGAGTTGGGATGATTTCTG
CGATGAGTGGAGTAGGTTTAACGGTGTGGTGAGATACAAGCCAAACAAGA
GCGGTGAGGTTCCTCAGCAAGTGGCGAACAACTCAACGAATATCGGTATT
GGTGATTTGCTCAGCTATCAGTTGAAGTTCTTCGAGGATATATCAGGAGT
GAATGGTGCTCTACAAGGAAAGCCAGGAGTATCGGGAACGAGCGGTTCGC
TCTATGCCCAGCAGACTCAGAATGCAACCATGTCGCTGCTTGATATATTG
GAGAGCTTCAGCCAGTTTATCATTGATGGTGCTTACAAGACCGTGAAGAA
TATGCAGCAGTACTATGATGTGGCTCGAAACTTCAATATCGTTGGTAGGG
CAGGGCAGATTGTACGCTATGACCCTAAGAAGATACGAGACGTTGAGTTT
GACATCAATATCACGGAAAGTACGGCTACTCCTGTTTATAGACAGATGGC
GAATGAGTTCCTTATGACCTTGTGGCAGAATCAGGCTATCACGCTGGAGC
AGTTGCTGCAAGTAGGAGATTTCCCATTTGGAGAGGAGTTGTTACAATCG
GTTGCATCCAATCAGCAAGCCATTCAGAATGGTGAGACTCCACAAGGATT
CTCTCCTCAGCTTCAAGCACAAGTTGCTCAGGCATCACAGAGCAATCCGA
AGGCTCAGGCGATGTTGCAGCAGATGATGAGCGGTCAGGGAGTTAGCCCT
GATGGTCAGAACCCACCACTCGCTGCTTAGTTTATAGTTAATAGTTAATT
GTTTATAGTTATGATTGCAGACAAACCAAGTGACAAGGAATGGTATGGCA
ATGGGAAACCTGATGCCAGCCAAGGTGGCAACCCGAATGGTGGTGTTGCT
TCAGAGACCCAAGGTAGGGAAGACAAGCCCGAACTTTACGAAAATGACGT
TATCGGAAAGGTGGCGAAACGCAAGAAAAACGACATCTGGACGAGGGGTG
GAGAAAAGAGAACTAGATTTAAGGACGAATAAAGAAAGGAGGTGTTTTTA
TCGTAACTGTATTTGTCTGATATTCAGATAGCTACAGAAATATCTACGAG
TTTATGGTGCTGCGTTTAAGATATTGGTATCTTTGCAGCATCATAAACTT
TTAAATTATATAGGTATGAATTTCGTAGAGTTTGTAGAAAAGTATCAGCA
GGAAATGGCTCCTGAACAGATGTTGGCAGTAGCTAAGGCAGTCGGCAAGT
ATCTCTCATGCAAGTTGAGCGATGTGGAGGAACATCATCTTTGTGCGATG
GTGTATGGTGTGTTGAGCGAAGAGCATTTTGACAAGCACTTTGCCGATGA
TGCTATCAGCAAGATGTGGTATGAGGATGCTGACGGAACCAAGCATACGG
CTCCTTTCTTCTCGGATGATGAGATAAGAGAAGCCTTTGACAAGCATAAG
GATGATATATCTGATTACACCATCCATGATTTGGCTGTGACTATGAACCT
GATGAGAAGTGACCATCATGTGATGCTGGAGCGATATAGCAAAGATGCTG
ATGAGTTGAAGGAAATGGTGGTTTTGATGGCTGTCGAGTATCTGCAAGAC
CCTGACTGCTTGCATCCTACCAGCAAAATATGGCACACAATAAACGGATA
AAGTAACTGATTGGGAATCATTTCTTATCTTTGCATATTATTAATAATAT
ATAAATATAAGATATGACTCCAAATGTACGTGAAGGATTGCAATATGGTG
CAGCAATAGGAATGCTAGTGAGTGGTGTTGTACTCACCTTCCTATCATTC
TTTCTCAACAATTATGTAGTGTCTGATGGTGTACTATGGTACGTCAGTCA
GACATTGGTTTACTCTGGAGCAATATTCGGGGTAAACGTTTATTTCAAGA
CAAAACTAGGCAACTTTGAGAGCAAGGTGAAGGATGAACTCGCAAGTATG
CTGAAACAAGTGAAGGAGGGCAAGTAATATGGAGGTAACAAGAGAACAGA
TTTTGGCTATTATGCCGAATGCCAAGGATAAGGTGGATGCGTTTCTGCCT
TACATCAATGGCTATGCTGAGGTGTTCCATATTGATACTCCTAAGCGTAT
GGCTCATTTCTTGGCTCAGATTGCACATGAGAGTGGCGAACTGAGATATA
CAAAGGAACTCGGCAACAGAAACTACTTCCACAAGTATGATGTGGGCAAG
TTGAAGAATATGCTCGGCAACTTGAAGGATGGTGATGGCTACAAGTATCG
TGGCAGGGGCTTGATTCAGATTACTGGCAGAGCCAACTATCAGGCTTATC
AGAACAGCAAGTATTGTACTGGAGACATCATGGAGAATCCTCAGTTGCTG
GAACTTCCGCTAGGAGCAACAAAGAGTGCTATGTGGTGGTGGTGGAAACA
TGACCTGAACAAGCTGGCTGATAGTGATAGTTTCTTGGCTATTACCAAGA
CAATCAATGGTGGAACCAACGGCTTGGAATCAAGACGAAAGTTCCTTACA
AGAGCAAAGAAGGTCTTTAATGTTTAGCCTATGAAAGTAAAATGGTACGA
TACTGATTTTTGGCAAGTAGCACTCTACGTGATAGGCATCTTGCTGGTGG
CTTTTTTTCTGTCGGGATGCAAGTCTTCGTTCCACACGATGAAACCAGAA
GTTTCACACTATGAAACTGATAGTTTCACGTCTGAAACAAAACAGAACGT
CCTGAGGTGGGATTCTATCGTTAAGCGTGACAGCACCTATGTAAGGGATA
GTGTAGCAACAAGGAAAGAGGGAGATACCATCTTCGTAGAGCGATGGCAT
TGGGAATATATCTATGATTTCTTCAAACTGGAGAAGATGAACTTGGAGAA
TAAGCAGGATATGGATTTCCGATTTATCGCAAGGTCAGATACAATCAGGG
TTCCCTATCCAGTCGAAAAGCAACTCTCCAAGTGGGAGCAGTTTCAGTTG
AAGTATGCAGTATGGTCTTTTGGAGCACTCTGCATGTTGTTAATCGTTTT
AGGTTATAAACTCTATAAAAAGATAAAGAATGGCAAATTTCACATTGACA
ATCACGAAAAGTGACATCTATGAGGAGGTGGCAAAGACTACTGCCTACAT
AGGAGGAAAGAACTTGGATAAAAACGGAAAAAGTCTGTATGACCAAGTGT
TTGTGACGGAAGCTGATAGAGAAATGCTGGAAGACTTTTGGGAAGATTCT
ATTGATGATGTTTCCGTAGCCTTAGAGAGTATTCTTGGATGGCAGAAGTG
TGAATCAGACAACAACGAGGTCTTTGGTTTGAGAGTAAGCAGCCTTTTTA
ATGAGAGTTTATTTAAGACCTTGCAATCAACGGTTTTTAGTTATGTAGTC
AATAAAATAGTAGCTGAATGGTGCTCAGTAGTCTACAAGGATAAGGTAGA
AGATTATCTTTCCAAGGCAAACGTTTTGCTGCTAAAGATTGACGCAATCA
TTTATACACGTAAAAGACCAACAAGATAGGAGGATAGGATATGAGGTATT
GTAATAAAGGATATAAAGTGATGATAGAGTTGGAAAAGAATGAGTTGGTA
TATGATATTAAGAATACTGCTTTTTCTTTTGCAGACTCTTATTCCAAGCA
GAAAGGTATAGATGCCAAACAATTAAAGAATGTGTTTGATGTATCAGAGG
AAGGAAACAGAGATAAGTTGGCAAGGATTCTAGACTCAGCAGTAGAGGAT
TGCAGAGAAATGCTTTTCCGTTTCACCAAGGTGGAAATGCTCGGTGGTGG
TTTTGATTCCAATGAGTGGGAAGAGTGCATAGGTTCGCCTACCAATGAGG
AGGATGCTTATTACTTGGCTATGCGGATGCCGCAAGGTTTTTCTAAGACA
AGTGTACATACCATGACCGTCTACTTGCATGACTACATCGTGAACCAATG
CCTTTATGAATGGTTGATGATTGTTTATCCTGATGGTGCTGATAGATTCT
GGGCACTCGCTGAGGATAAGAAACAGAAGATTAAGGATGCCAGCAATCGC
TCGGCTGGAAGGGTAAGAATAGCATTGCATCCATTTTAAATGATTAGTCG
TTTAAGGCTAAGATAAAGCAAGGGTAGCTATCCATCACGGACGGCTACCC
TTTATTATTGTATTAAATGACAAAAGTTATATTATCTAATTTTATGTTCC
ACTAGATGTGGATTCCTGCTTGGTTGTTACGGAACCATTGACCTTAACGC
TGATGTTGTCAGGTAAGGTATTGACATTAACATCTGTAGCTGCCAGCTTC
AAACCATTCTTCTGCTGGTCGGCATATTGGTTCTTATCCTGAGCGATAAA
GTTGTTGATAGCTGTAGCTATATTGTAGAGCAGTTTATCGGTGTCGCTAC
TGAGAGAATCAGAATCAACTGATGCGTACTTGTTGTTCTCAACGGTTGCC
GATGTTGTCTCCTTCTCACGATACAGAACAGCCTGATTGATGAACTCCTG
AGCAAACAAGAATGACTTGCTTACAAGTTGCTTAATTTTGGTGTTGTCTA
TATTGAGCGGATTCGTATACTTTTGTAGCATAGCCTGCAAGCAACTTGCG
GCTACTTCTTCTCTAGGCTGTAGAGTAGCGATGGAGAAGATTTCCTCTGT
TTTGTCACTTTCCTCTGTTCCACCAGATTCTGATGCGGTAGCTACTGCAT
TTCTAGGGAATGGTCTAGCGTTTGATGTACCATCGGAAGAAGTCTCTCTG
ACGAGTTTCGTGCCAGTTGTCTTTGTGATAGAGGACTCTACTATCTTTAG
CAACTGCTTATTTCCATTTACATAAAAATAACCATTTGCTAAAAACTCAT
ATAGCACTCCGTCTAATATGATGTAGCCGAAGTAGTCTGACCTTCTTATT
TCATAGAATCCTATTTCTGTAGCTATATGCACTTTGTTGTTAGCATCCAT
ATAGCCTACGGATGCTCCATTTCGTGCACGCTGTGAATCGAAAGCTAATA
ATGTATATTCTGCCATAATTATCTGAGTTTATTTTGTAATCTTGATTGGA
ACTCTGTAGATAGTGCGCTGATAGATTCTTTTGGGGCAAGGTTGCCCATA
AGCGAAAGCCTGAAATATTTGTATGGAGAACCAACAATGTTTCTAAGATA
CATATTTACAGAAGAACCAACGTAATACCAATTAACCAAATCATTACTTC
CGAATAGAACCATTCCACACTTTCCTGCCTGAATGCTGCTGAAATATCCT
CTTGTGATGCAATCAAACATGGTCTTATAGGCATCCTGACCAAGCGTTAA
AGGACGGCTGCAAAGGAAGAAAGGAACATTCTCTGTTGGCTCCTTCACAT
ACACATCGAGTATGTGTCCTTCTTTGTCTGTAGCGTATGACTCAGGATAT
ATGTTTACTCGCTTATTGAAGACATTGTGCATGGTTCCCCACATATTGCT
TTTCAAAGAGTAAACGTAAGCATAAGTGTAGTTCGGGTTGAAGACGATGA
TACGGCTATCATAATAGTCATAAATCATGCCAGCTTCTTCGAGATACTTA
CGGAAACGGACATATTTCACATCTGACTCAGGAATATTACCTAGCGCAAG
GAGTTTATTCGGATAGGTATTATCCTTTGTTGAATGTGAATAAATGGATA
GAAAATCGAAAGGATAATCATCCAGTACATCGGTAATGCACTCAGATTCT
CGTCCTCTCTGCATCATGATTCCTCGTTCTGTAGGGAACAGAACGGCATC
ATCAATCTGCAATATGCCCTTCGGGTTGGAGCAAATATCTCTATTGGCTG
GCTGTCGGGCAATATAGGTTCCTTCTTCTCCAAGCATCAATACCCATACA
CCTTCATCGGTAAAAGCGTATAGAGGTGCATCACCAAACTGACCTTCGCT
TATTGGTCTAGTGTTAGCGGCAAGTGCATTTATGATAGAAGAACCAACCT
GAACACTATTCTTTGCAGGGAAGATTAGAGGATTCTCAGCTTCGCTTACT
TTTACAACAGAAGAATATGGAAGTGCATTTGTATTTGTTTTATATTTTTC
GTATTTGCTGACAATATTATTCCATTCCTCTTCTGATGATTTCTCCCATG
GCAAAGCAAATTGCGGTACGTTTTCCTTTCCTTCTCCTGCTACGTAAAAA
GAAAATGCTGTAGTTTCGGAAGAATGCAAACTAACCGTAGATTTCTCAAA
TACAGAAGTTCCAGTCTTCATGTAGAATGTGATTTCAGATACATTTAAGA
TTGGTACACATACAAAGTAATAAAGTTTTGCACCTAAATCATCAACCTTG
CACCAAAATTCTTTATTTGACGCTTTCACTCGAACTATTCCTTCTGTTTT
TAATTCTTCAACGTTTGCTCTGTTTGGAGTGATATTACTTATCAAATCGA
CATTATATCCTTCTTTTACGTTACCCACATGAAGTCTATTGTTGTATGTA
ATCGCACATTTACCTCCTAAATCTGAACGATATAGGTTAGCCAAAGGTAA
TGACTCTTCTGTTCCCTCAACTCTTTTGAGTTGAAGTTCTTTTCCAAATT
CGTCTTTACTGATAAATAGTGAATGATAGAATGATAGGGAATCTATTGCA
TTGGCTGCTTCCTTTCCTGACATCATTGTGAAAAACATATCACCTTGGTC
TATATCATTTGATTCTGGTACAACGTATTTGGCTGCTGCTGATTCTAAAT
TAACGAATGATTCGGCTTTACTTAAAAAAATATCAATGCCTTGTATAAGA
TTTGATATTTTATCAAGATTATCTATGTTTGCGCTAATAGTATAAGTTGC
TATTGCTGGTCCAATTGACCAAAATCTCTTGTTATAAGGGTCAACACTAA
CAGAAGCTAAAGTTGCACTATTCCAGTCAAGTTTAAAAATATTGGAAATG
CTGTAGTAAGTTCCATCGTATAATCTGATGGCTGCTACTCCAAACACAAA
ATACTTTTGCCATTGTTTTCCTTTGTCGGACAAAGTCTTGTTAATTACAG
CGTCAAACATGTTGAAAACTTTTGAGACTTGGTTTACATTCATTCCAGTT
ATCTTTCTACCAGAAGAACTGCTTTCATAAGTAACATAGTCCCAAAATTC
ATCACCTAGCGAGATTTCTGCTGAACCACCATGATAATCAGATTCTTTAA
AATCGATTTTGATTCCATAGTTAAAGTTATCTCTATCAAATAGCTGATAA
TTATCGTCAATCCAATATAAGTATTTGATAGATATTTCTCCAACAAAATT
AACTATATTACCTACGGCTGTAACTGCATTGACGTGGAATCCGTTTAAGT
CGATGGTGTTCTTGGTTCCGTCTCCACCTTTCTCCATCCAGTACCAAGTA
TCATCTGATTTACGGATGATGTAGTGAGAGTGAATCGCTTCATCGTGTGT
TACCTTATGCACCAGTTCGATGGTATCTCCTTCATCAAGCGTGATGTTCT
GCTCAGCTACTACTGGCTGGTGGATAGGGTGGAGTGCCCCATCCTCGTTG
ATGAGGTTGAGGCAGGTTGCCAACTCCCCATCCTGACAATCATAGTCGGA
TGGAGAGTTGGTGAGTCCTTGGAATATTACTTCTTGTCTTGCCATGTGCT
TGAATTTAAGTTTGGTCGCATGATTTCGTAGTATGGCTCGCCTTTGCCTG
ACTTACGTGGAATACAGGTCAGGCGAACCATTCTGTTGAGCGGAAGATTG
TAATCATCAAGGATGGCGGTGATGGAAGGAAGGTCACTTCGGAACCCCAC
CTTCTTATGCTCCTGATTGAATTGAAGCTGAGTGAAGGCGGTGTTTGACT
TGCGAAGTTCTTCCCAGTCCTCACGCATACAGAATCCGTATGTTCTTCTG
TCTGATAACCTGAACACGAAGACAGAGTAATCTGTTCGTTCCTTCTGCAT
GATATGGTCGTAGATACCCTTGGAGAGTATGACAGAGTTCGCTCTTCCGT
CCAGTATCACAAAATTGTTGCGATGCCTGAAACCATTGACTTTATCTATT
ATATATTTGAATTTCATTTCACAAAAATAATAAGTAAATTGATAAGATAT
GTATTATCTATTAACTTTATCTCCGATACTACTTATTTGCCAGTTCCTTC
GCTTCTTCAAGTGATACTGGCTTTCCGCTAAGAGGAATACGGAAGTCGAA
CTTGGAACGGAAGGAGTAGTAGCCTACGAAATCGAAGCTCTGTTTCATTC
TCTCATCGGTGGTGATGTACTTCTTGTAAGCCTTCACTTCCTTCTCAGAG
CGGTAGATAGAAGAGTTGACGAAGTAAGAACTGGTTCCCTTGTTTGCGAT
AACTGCAATAAAGAACTGCTTGCCAAGGAATTTCTCCTTGATACGCTGGA
TAATTGAGATTTTCTTTGTATTCATTTTGTTAATCTGATTAATTATTATG
ATGAGTGCAGATAGGCTGCACTATACTATTCCGCAAGATACGATGCAATC
TTCTTTGCTGATACCTCGATAGTATTCACATCGCTGGCAAGCAAGACTAC
CTACCATCAGGATTTCGTGAGTGTATCTGCCTTGTATGGCGAAAGGGCAT
GGAGTGGTGTACTCGAAATGCCCTCCTATAAATTCGTTTACGTTATATTT
TGGATATTTCATTTGGTTTCGTCTGGTATGTAAATGTTTTGTTTTATATA
CATTTGTCTGTTGTATTTAAATGTTCCAGCACAACTTCTGCCACATGACT
TTGCCTCAGGGCAGAATCCTCTGTAAACGCATTGAGGAACGCAAGCGGAT
GCAAGATAAGGCTCTATTTGAACCAACTCGTCAATTACCTTATACCATAC
CTCTCTTGTTTCCTTGGATGCCTTGTTGCATAGTCTTAGCTTTGAGATAT
TGATAATCTCCTGAGCGTTGAGGGATAGCTGCAAGTTGACCAAATCATCC
TGACGCATATCGTGGCGAGATACCTTGGAGCCAGTAATATCTGGTCGTGA
TGTGGAGACGAATGGCTGGGCATGGACGTGGCGAACAAAGTGGTTGCTCA
CCCAGTATGGTATGCCATACATTTTAATATCAAACTCCAATTCTCTGAGC
GGTGAATGCTCGCTGAGAATCATCTGTTTCTTGAACTCATCGCTAGGCTC
ATGCCCAAGCGGTTCCTTGCCTTGTGTGAACCGAGCAGCATCCACAACAC
GCTGCCAGTCCGTAACTCTTTTAATTTCTATTTTCATACGCTATAAATTC
TTTAACTTGCCAATTATTCTAGCAAAGCGTGGTATATTTTTTGAGTATTC
ACTTAAACGATACTCTTTCGTCAGTAAGTTGTATATCCATTGCAGAACAT
CTGCATCCGAGTGAAACTCATTTATATCTTGTTCGTTTAATATTATTCGT
TTTTCCATAAGCTATTTCTCCTTTCCGCTATCCACATCATTATCTCCAAG
AATATCTTTGATTTTCTTTTCGATGAACTCATCAGAAGCTAGTTCCTTAA
GAAGTTCATCTATATCAGGTAACTTTGTATCAACTCCGTCTTCTTGATTT
TTGGAGGCAACATATTCCTTTAGTGCTTTTACCCAAGAACTATTTGCCAT
ATCTGCCAATGAATCCTTTTGGCTTTCATAGGCTTTCTTCAACTCTCCGT
TATCACGGAAATATCTGAGCACTTCCGTCAAAGAGAGAATAAAGTTCTTT
TCAGCAATCGGGTTACTCTTTGCCTCTTCCAGTTTTAGCATCAGGAAGAG
TAATGATGCATGTAATTTTGTTTTGTCCATAATTAACCCTTTCTTCTACG
ATTCTTGATATGTAATGCTAAAGCGCAAAACGACAACAATAGCACTAATA
ATTGTCCTGCTTCCATATTACTTTTCCTCCATTTTTATTCAATTTCAATA
TTTTTAATGTAATATTCACGTGAACCATTTTCTTTACTATAATAGTCTTT
TGGTATTTTTGAACGTGCCTTATCTAATGTAGTAAATATTAGTTGTGTTG
GCACATCTTCGCCTTCACAGAAACCGCCACTAACATAAGTACGTTTACAC
CAAATCTGATACAATATCATATGTTATTCCTCCACTCATCCATCCCAAGA
GAGATAAGATACGAATGGCAATATCAGCGAACTCGGATTCAACCGTTCCT
TCAAGAGAGTTTTTGTAGGCGGTAGGAATATCTCTGCCCATCTGAATCTC
GCTCTCATAGTCTTCGATACTTCCGTGGCGATTGTGGCGGTCTGCCTGAA
CAGCTTCTGCCATTTCTGTGATAATGAGCATCAATGCGGTTTCTATTTCT
GTGCTCTCAGTATAGAAACCATGCTTGTCGGCATTCTTAAAAGCTTCTTC
TGCTAAGGATGCCAGTTCTTTCTGCGTTATAATTTTCATATTGTTTTGAT
TTATTTTCTGATAGTGAATGCCATATCGTTGAGGGTTCTGCACCAGTTTA
CCTTGCCTTCTGCGCATAACTCGTTGATGGCTTGATATGGCTGATGGCAT
CCTCGGTTGATGATTTCGGCTGTGAGGACGTGGGGCGGCACGATGTGGTT
AGCTTCACGCTCTGCCTGAATCTCTGCGATGATGGCTAGGATTTTTTCTT
TCTCTGTCTTCATTTGGCGAAGGTAAAAATGAGACGTGGGTGACTTCTGA
CTGGAACATTAATTGTTCCCACATTCCGTTCAAGTCTTGTTGATACCACA
AGCCATCGTGCATTGTTCCGATGATTGGGTTGCCTTTGTACCATATTACC
ATGGTCTTGTGGGTAAACATGGCTTTGTGCGCTTTACTGATACGCTTGCC
TATCTTGATATATCCAAAATTTATTTTAGTAATTGCAAAAATTTCCATAA
GCTAAAAGATTGATAGCTGACCAGTCTTGTCGTGGTAGTGATTCCCTGAA
GGGAAAATCAGTTCCTCGAATATGGCGGTCAGGCAGTTGGTTACTATTGA
ATTTCCTGCGAGGGCATATAGTTTGCTCTTGCAGATGATGAGTTGACCAG
ACTTCTCTTTGCTCAGGAGTTTGTCTATGTCAGCTTCGTGAACTCCCATC
AGTCGGAAACAATCTCTTGGAGTGTACTTCCTGATTTGGATGGAGTATCG
CTTTCCGTTAGGAGCGGTGTGAATGATTTCTTTGTTCATGATGGTTACGA
ATGTCATGTTTGCTGTATCAATGGTTGTCTTGATGGTAGGGGAGATTCCT
TGCATTACTGCTTGGTTGTAGATGTCGAGAACTTGACCGCCAACATCAGG
CTTCACCTTCCCCGAAAGGAGCAGGGATTTCATTCTCTTTCCTCCTGTTA
TCATATCTCTTTCACGATTAAGAATAGTGGGATGCAGTTACCTCCGTGAC
CCATAGCAGAATTGAGAGTAGGAGAGATTCCCTTGGTGGAATAGACTCTG
GTCTGCTGCTCTATTCTGCCTTTGATTTGGAGGTTTGCCAGCTTTATAAT
TTTGTCGCACATTCTTTTATTTTTAAGATAAATGTGTTATGTTCAAAGGA
TGCTATTGTTATGGTTGGTGATATTTTTGTTTCAAACAAACCACCTTTAA
AACTTCCGTGTTTATTTCTGTATATTATCATACTGGTTTGATGATTAAAA
CTCCACCTTTCGGATAATGAGCCGTATCAATGAAGTTCATTACACTTGAC
ATACCTATACTGGCTGTAACTGCAACAGAGCATCCATCAGCCGTTTTCGG
TATCGCTATCTTCTGGGTATAGTTTTTGGATTGCTTCATTGATGTCTGCT
TTGGATAGATACTTTTCGAGGAGTTGTTGGGACATGAAATATTCGGGAGA
AACATTGTCTTCTAACATATCCTCAACCGTAGTCTCTAACTTGATAGGAG
AAGGGAAATGATACTCAGGGTTCGGCTCGTCTTCTGTTCTTAGAATGGAG
ATAACGAAGATACGCTCACGATTCTGAGGGATTCCATAGTCCTTGGAATT
AAGAACCTTGTAAAATGACGTATAGCCGAAAGAGTCGAGGTCTCTGAGAT
ATTGGAAGAAGTACTTTCTCATCTTCTCTGACAGGAGTCCTTTCACATTC
TCCAGCATTACATATTTCGGTTTCTTGACTGCCAGCATTCTCTTCTCCTG
AAAGATGAGGGATGAACGTGTACCGCTCCCTTCCTCGCCACCTTGCCTGA
GACCTGCATTTGAGAAGTCTTGGCATGGAGAAGACCAACTGATGAAGTCG
AAGTCGGGAACCTCGTTCCAGTCAATTCTTGTCACATCACCGAAATTAGG
AATATCCCACCCATGCAGGAGCCTATAGGCTTGAATGGCAGAAGGTTCTA
TCTCCGAATATCCTACTACCTTGAAGTCAAACTCAGGATGGTTTTCTTGG
AGGTACTTGAAGGCGAGACTCTGGCTGCCATAACCAGCGAACGCCTCGAA
TACTCTGAGAGGATGCTGCTTGTTGTATTTGCTGATTGCTATCATTTTAT
TTATGTTTTCGGATTCCATTCTATACCCAAACGCTCCAACGTTCCATTGG
CACGATATATCTCCAACTGAGATTTGCAGAAGCTCTTTGGATTCTTTTCA
AGAACCTCTATCATGCCAAAGATGCGTTGTCGAAGGGCATGATTCTTTGC
ATCGTCCGTATTCCGCTCCTGTTCTGCCTTTGTTTTGGCGATAAGTTGGC
TTATCTCAGATGGTTGCTCGTTTATAACTGCTGGCGGTGGTGTCGCTCCG
ATAAGTTCGTCTTCCCATCCTCGCTGATTGAGGAAAGTTTGGAAGTTCTT
GCGATACTTTTTATCCTCGGTTGCAATCACATATAATGGAATATACTCTA
TAGCTGCCTTGCGGTCTTTTTGGCTCATGGAGTTCCACTTCTTTTCGAGT
TTGGCTTTGCAGCCTACCTTTTTGTCGTACAAGTTCCATGCTCGCTCAAA
GGTATATTCGTCTTTGACTTCCTTGGGAGGAGCAGTAACCTTGTAGCCGT
TTTCTTCAAGAAGTTGGATGGCTTGTCTGATTTCTTCTGTCATAGTTCAC
CATTTAGATAATTGTCGATAGCTTCCATAAATTCATCTATAGAGCGGACG
ATGATATACTTGCCACCATGCCGTTCTACTTCAAACTGAAATACTCTCTG
CGCTGGTTCCTGCCTGCCCTTGGGAGTCTTGTTCTCTATACATAGGAATC
CATATTGGGAGGTGCGCTTCAGGAGTAGCATATCAGAAACTCCTGCCTTC
ATACCTTCTTCTTTCAGCCATGCGGCTTGTCGTGAGGTTCGCTTGCCGCC
ATTCGGAACGGCAAAGAAGACACCTTCAAGGTCAGGATATACCCCACGGA
TATACCTGACCTCTGCGGCTTGCAAGTTGTGCTCATCATAGGATGAACGC
TTGCGTATCTTCTTGCCTTCCTGTTCTAACTTTGCTTTTATTTCAGCGTA
ACTTGTCATTACCAGTCAGTTGAGAAAAGGTCGTTGAGAGATTCTTCGCC
CATCAGACGGATGGCTTCGAGTGCAAGGTCTTTACTCTTGAAGTAAACGT
TTGCGTCGTTTATTGCCAGAACATATACAGGAGAGTAACTTTTTCCACCC
TTAACGATATACCATTTTTTTTCGGGGCTGCGAAAGTCAGGTTTCCATCC
CTTGTTGAGATACTTGGCGATGTTCTGCAACTTGTTAAAAGCAAGCGTGC
GTTTCGCCTGAGCGAGACTGGTGTAGTTGTCTATATCGCTATAAGAATAT
CTTATAACACCTTTCTTGATTTTGTTATAATGAACCCAGTATGCGTTCTT
TCCAAAGAAGAGTTCCTTGCAAATATCATCGTAAGTAATAGGGTCGCCAT
TCTTAGTATCAGGAGCGGATTCTTGTTCCTGCTTCTTGTGCACCATCAAC
TTGCCTTCTTCGTTGAAGAAGAAAGAAAGACCATCAGGGATAGGGTACTC
AACTGCCGAACCATCAGCAGGAATGCGCAACTTAGATAAGGTTGCATTTC
CATTGTTGATGTTGTTGATGTCCTCATTGTTGATGCCTTCTGCATGAATA
TCAGGAGTCTTTTTTGCTTCTTCTGCCATTTTTTTAGCAATCATTTCCGT
ACCCTTGCCAAGTAGTGCTCCGAAAAGCATTGATGCAAATGGTGATAACT
CTGTTTTGTTGTTGCGCTGACGATTATGTCTGTTGTTGCGCTTGTCGTTT
CTACGTGTCATATCAACTATAATTTTGTAATATGTTATTAAACTCGTCTT
CTGTAACACCATTGGCTACCATGATGGTAAGAATGGTGTCTAAGACCTTG
GAATATACTTCATTAAAGGCTGGCTCATCCATCTTGGCGAAGGAGATAGA
TTTTGCTCTCTCTAAGAACTTCTGTCCGTTCAGGTCGTAGAGCGGTTCGC
TGAATCCTGATGTTATCAGAAGTTGCTCACGAAATGTATCTACTGAGCGT
AGGTTGGTGCGCTGCTGCTCTGTAAGACAATCCCATGCCGCACGGATAAG
GGAGAAGAATTTGCGATGAAACTTGATGTTCCTTGGTCGAACTATGTTTG
CCTTGACGATGGAACCAACCTTTATCTTTTTCATTTCCTCGTAATCATCA
TCCGAGTATGGACGAAGACCTGTTGATGTTCGTACAAGATGGATTTCCAT
ACCTTATATATTAACGTTGAGGGAATGGGATATTTTGTTGCTGACCTCCT
GAATATTGAACACCCTGCTGAGTAGCTTGACCGCTCGCATTAACCTGTGG
GGGAAATTGTTGCTGAGGGTTCTGAGCAACCTGACCTTGCTGCTGAACAT
TAGGTCGTTCAACTTTCCAGCAGTCTAACTGATTGAACCAGCGTCCTTCC
TTAGACTGACGTGCTTTCAGTCCGATGTGAGCGGTGATGATTTCTCCTAA
CTGGATATTGAACTGCTGCAACTTGTCAGAGCCATACACTTGGATAACGG
CTCTTGAAGGGTACTGCTCGTTCAATTCTTCGATAACATACTCACAAGAA
CTCCATGGAGTTCCGTTTTGGGAAGTTCCCATTTGAACTTGCCCTGCTGC
AATAATCTTGCCTGTAAACTTTACGTTCATATTCTTAATTAAGTTTGATT
CTTAACGATGGCTTGGTAGCCGTTTCCTTCAGATAATACTCGTAATGGTC
TGGCTCCGTATCTTTGAACAGCTTCGTGTCGAAGACCTTCTTGGTGGTAG
CTGCCACATAAGAGTAGGAACCGATATTAGTCTTGATGGATTTCTGCTTG
TTAGCCTCCATCATTTTCATTATCTTCTCCTTCAATCCGTCCTGCACAAT
TTTCATCGCATCAATACGGGCAGTTATCAGGCGATACTCTTGCTCCAGTG
CCGAGAACTGTTCAGGTACTTCTACCTTATACTGATAGTCTGCATCGTCT
GTGAGATAAGCGTTAATTAACTCGTCTATCTGCTCATCCGCTACCCTTGG
GAGAGGCTGGAACTTGCTCTGTCCGTTCTTAAACCACATACAAACAATCT
CCTTCACTTTCAAGTCGGGATTCTGCTCCTCGAACCATTTTGCATAGATG
GATAACTGGAGAGATACATTGTCGTAATGGAGAGTGGAGGTGGTCTTGTA
ATCTACCAGATAGATGTTGCCTTCATTATCAGAGAAGATACCATCTATAG
CAGATGCAAAGTTCTCTCCATCTGTAACAAGATACTCGGATGCTACATAG
TGTAAATCGTATGCGACTAACATACTATGGAAGGCTTGAAGCTCTTCCGT
AGGGTTCGGGTACTTCTTGATGTCTGCATCGAAGATGGAGCAGAAGGTTT
CAAACGTGTTGTGGATAAGACCTCCTCGCTCTGCTGCCTTTTTCAGTACT
GACTCAGGAATATTCTTGTAGGTGTCGGGGAAGGCTTTCTTGATGAGCGT
TCCGGTCACACCTTTCAGTTCCTTCTTGCCAAGGAAGTACTGGTGAGATT
CCTCAATGAATGTAACCTTTGGCACATTCAGAGTGATTTTCTTTGTTGCT
GTTGTCATATTATTGTATACCTAATTGTTTCTTCTTGGCTGATACTGCTT
GCATGAACTGAGCGTTAGAGCAGAGTGGCTGGTAAGTCTGAACCGTCCAC
AGCAACTGGTCTTTGTTCACACTTAAATTCAGGTAATATAAACCTTCCTT
CAAGTTATCAGGATGCAGTTGCGAACCTCCTGAATTTGTTGCTTGCTTGA
CTTGCTCTTGCTGCTGAGTCTGCTGCTGCCCATCGTTGGTGGTATCAGAA
TCAGCATTATCATCAATGGCAAAGAGACCGTTGAGAGCATACTTTCGAGC
GTAAGAGGATGATGCTCCAGTAATCTGACTGCCATCCATACCTTTCTTGG
TTTCCTCTTCTCTAGCCCAACCAGTTGTTGTTTCGCACTCGCCCTTCTCG
TTCTTGATAGTGGCGGTAGCCTTAACATAAATGCGGTTGCCTACCATCAC
AATATCATCTGTAATGGTTAGCGTGCATTTCTGCTTGTTGAGCAAAGGCT
TGACAGCTTCTAAGATGTCCTCAGCCTTGCGATACTTGTAGCCACCGAAT
TTGTTGAACTGACTCTTCGGGGCTTTCAGTTCTGACTGAATTGCGATAAG
TTCTTTCATATCTTATATGTATTAAGTTGTTATTGATATTTCCATTCATA
GCTGCTGCATTTGTAGCCACCATCTGGGTTCTTATTCGGGTTGTCACACA
TGGTCGAGAAGAGACAATCGTGACAACTATTTGCTTTATATCTCATATTG
TATGGTTTAAATGTTCAAATTAAAAACCCCACGGTTCTCACGAATGGTGG
GGCGAGAGTTTTTTATTTTTGTTTAACCTGAGCGGTCGCTACCGCATCGA
AAATGTAATCTGTATGAAACACACTAATATGTCAATATTTGCAATTTCCT
TTAGAAAAGGAGGGGCAGTAAAATGAATATGATAAAACCGCCACCTCCGT
GGAGCGACATCTATACAATCTTGGCGGATGGTGAATCGCTCCTTGGTTCC
CTTCTGCATTTATGGAGGCTTAGGACTCCCAGCACTAGTAATCGCACATA
TTGTGATATATCTGATTTCTATAAAATAACCAATTATAACTATTGAACCG
AATAGAAAGAAAGCGTGCTGGCTGCATTAGAACCGATTTGTAGTTGTGCG
CTCCTACCTTTAGATGCTACCTTATTATATAAGGGTCACGGCATCAGGTC
TGCTTCTTCACAAGTGAACTCCAAGTTTTTCCAAATTCTACCTATCAGGT
GTATGTACTCGCTTGCCACTTCCACGTCTAAGCACCATCTGTGGTTAATG
ATGCTCCTTTTGGGTACGTGTACCTCTCTAGGAAGGTTTATCCTATCCGA
TATAAAGCCTTGGAATCGGGCTATATGGGGCGCAAGGTGGAACTCGAACC
CACGACCTCGAAGGCTCATAAACCTTCATACTCTACCAACTGAGTTACTT
GCGCTGGGTAAAAACTTAAAACATGTAAAATTATAACGACAAAGTTATAG
TGGAGACTGGGAGTAGCAAACTCCAAAAAACCTCTGCTGTTTTCAATGAC
TGAAATATTATAAGACTTAACACACTAATAACTTAATACTTAACTATTCT
TGTGAGGTTCAATCTCCATATATCTTACTTGCCTACTTCCTTGAAGTAGG
AGTGAATTTCCTTAACGGCAACAGCGAAAGCTATTACGCTGGCTACCAAC
ATTACATCTGCTATCATAAGTTTATCTGTTTAATGGGTAAAACAATAGGC
TGCTGCCTCTGATTTCAACTCTGCCATGCTCTTCCTTCGATTCTGAGTCA
TCCACTCTTCCAACTCGCTCTTTTTAAAGTAGAGTCGGTTGATGTTTGGT
TTATAGCAAGGAATGATGCGGTTCCTGACGTTCTCTCTCACTCCTCTAAC
CGTCATACCAAGAATGATTGCAGCTTCATTAATGTTGAGCACATTCTTTG
CAGCTATGAGCGAATACTGCTCTATGCGGTCTAGCTGCTCCTTAATCTCT
GGGTCTACCATAATTATACCTCCTTTTTAATAGAACATGACCTTATCGGT
CTCAACTCCTCCGAACTCATTCAGGGCATCATGCCTGATGCTTTCGGATT
GCTTGCTCTGACTTCTAAATGCAAGAGCGTTGAAGATTGTTTCTCTACAG
CAACCATATCGCTCAGCAAGTTTTTTTCGTCCTTCAAGCGAAACTTTGAT
AATTTTTATCTTTTTTACTTGCATATCTTAATTTTTTATTGTACTTTTGC
TTCTAACAATTAAGCAACTTGTTGTTTACGAGTGCAAAGGTATGCAAATA
TGTTTAGATTACCAAACAAAATTGCATATTTCTTTAGTCGGTTATGTTTA
TTTAAGTATGATTTAAAAATGTAAAATGTATGGAAAGTCTTGTAGCACAA
AGAATTAAGTCTGTTTTAGAGGCTAAACAAATAAGTATATCTGCTTTTTC
GAAAATGATTGGAATGCAGCAGGTAACTTGTAATCGCCAACTTCGTGGTG
ACCAAGCTGTATCACTTGGTCTTATCGAAGGGTTTCTGAATGAGTTTGAT
GAGATTTCAGCCGAATGGCTCCTTCGGGGGCATGGGAAACAACTTATAGA
AGAACAATCGTTCTTGGTGGCTGAACCTACTCCTAAGTATCGTGAAGACA
AAAATGACTTGCTAGACGATTCTGTTTGGAAAGCGAAATACGAAGAGTTA
GAGAAACGCTATGACCAGCTACTATCTGTATTGGGTGGTGGCATGAGTAA
AGCAAATGTAGGTTAACACGAATGTTTAATTATAAAATTGTAGTAGATAT
GAAACTGATTATAACAAATTTATACACGTTGTTTGTTCTAATGCTATGTG
ATGCTATAGTTCTCTTGTCAGTAAAGTGGGCTATTACCATTGATGTTGTT
TATATAGTGTTGTTGTTGATTGGAACATTACCATTTATGGTGGTATCAAC
CTTGTTTGATAAGTCGATAACGTTCTTCCCTTATTATTTTATCAGATTGA
GGCAGGTAGATGTTTATAGTGCCTTTTTCCTATATATGCTTGGCTTTGCT
TTTGGAACATTCTATTTATGGTATACGTTTTGGCAGCATGATGGTCATTG
GATATTAGGATGTATCTTTGGTACAATACTAAACTGGATATTGGTTGCGA
TGAAAGGAAATGATTTAGTGTTGGTTCATAAAAGAATGGGGGTAATGTAA
TGGAAGTATTTATTGGTATAATGTTGCTCTTGGCTATTGTTGCTGTAATA
TTTATCCTAAGAATAATAAGTGTGAATCGTGAGTTGAGTGATAAGAAGGC
AAAGGAAATGCTAGAAAGGCTGAGGAAAGATTGTTCTGAACACCATTCAA
TATGTGTTACTATTGATGGGTGTAAAATTATGCTGAGAGAAGACTTCATA
AAGAAAGAATGGAGTAAAATAGGCGAAGGAGGAATACCTATCCGTGGTCA
ATATGAACCAGCAGTACATTTCCTGAAACGTGTTGACGAATATCGCAAAA
TGAAGGCTGAGCAGAAAAGGCACTATGATGAGGAGTTGGCACGAAAGAAA
CAGAGTATATTGGATAGATGTCCAAAGGCTCCTTTATCAAAGTCCGAGTA
TGAAGCTGACGAAATATTAAAGAATTACAATGGAGAATTGTAACTTTCAG
TACTTGTGCTATTAATTTAAATGTGTGAGATATGAAAAGATTATTTTTAT
TATTGCTGACACTCTTTATGATAATTGGAGTTCAAGCACAGAGACCGAGT
GTTAAGGAACAAATGGTGATTAAGCAGAATTACATGAATTTCTGTAAGGA
CTTGAATCAACAGTTGCCAATACAAGTGGATGATTACACAAGGTTCTATG
CTATAAGTTTCGTTAATTGGACTCTGACAGCGTATTATCAGCTTGATGTA
GATTCTGATGATTTTTCAGAGAATGAACTGATTGAACTTCATGGCGAGTT
GCGTTCTGCATTCAAGGAGTCTGCTAGAAGAATGTTCGCTAGTGGCAATT
ATGATTTGAAACGTGATGAATGGAAATGGTTTATGAAAGGCACAGGAATG
AAGTTTAGGGCAAATTATAAAGATGCTTATGATAGACCGATGCTTAATAT
TACTTTAGATTATTCTGATTTCTAATCATCTAAATTCTCCAACTAGGAAA
AAATATTTTCCCAACTAGAAAAATAAAAATCTCTGTAAGGCTGGCTACCT
TACAGAGATTTTTTTATTCCTTATCGAAGAACTTATCAATCAGCCCCATC
GCCTCATCCTTCTTCTTATCCACAATCTTAGCATATATCTCGGTAGTGGA
TATTCGGGAGTGACCGAGCAGCTTGCTTGTGGTGTAGATGTCGGCTCCCA
GCGTGAGCATCATGGTGGCGAAGGTGTGCCGAGCGGTATGGAAGGATATG
TTCTTCTTGATTCCTGCTGCCTTCGCCCATACCTTAATATGATAGTTGAT
GTTCGGCTGCTGGCATAGTTCGTAGAATACCAGTTCGTCTTCCGTCTTTT
CAGGCAACCATTTCATCGCCTCGTTGGATAGCTGATAGCTGACTACTCGC
TGAGTCTTCTCCATCGTCTTGGTCAGGCGGTAGGATGATGTTCCGTCAGG
ATTCTTCACCTCTTCTATATCGCTCCATTTCAGCTTCCTAATGTCCGAGA
TACGAAGACCAGAAAAGCATGAGAACATGAATGCTTGCTTAGTGTGCTGG
CTGTAGCATTCCGTTGCAGCCAGTTTCTTCACCTCATCAATATCAAGGTA
TACTCGCTCGCTCTCAGGAGACCCGAACTTGTAGCTTGGGTCTATGAGCG
ATAGGGGATTCATCTGTATGATACCATCACGGACAGCCTGATTCAGAACC
GTACCAAAGCAAGTAAGGTACACCTTCTTGGTTACTTCGCTGAATGGTTG
TCCACCTCTCTTGGTGGCAGTTCTCAGATACTCTATCCACTTCATGCAAA
ACTTCTTGTCTATGTCGACCATTTTGGTAGACTCACCACAGAACTTGATG
ATATGCTTCTTCACATTCTCAATGGTCTTGCTGGATTCATCCGACCTACT
AGCCTTCTGCTTGGCAACCTTCACGATGTCTAGCCATTCTACCAAGCGCA
TATTCTTGTTACTGCTGAATATTCCTGCCTTTCGGTTCTTCAAGTCGAGA
ACCCTCTGAGCCTTGATGATATTCGCACTAGCCATCGTTTCAGCATTCTT
CATCCTCGCCTTCGCTCTATCTCTACCAACCTCTGGGATGAGGTATAGTT
TGAGAAATTCATAACTCCTCTTTCCGTCCATATAGATGTCCAGATAGATA
CTCTTGTTTCCGTTGGCAAGTTCCTTGAATCTGATAGTGACTGGCTCCTT
TTCGATTGTTTTCTTCCTTCCCATAAGCCTACATTTATAAATCTGCTGCA
AAGATAAGCAATTTTTTTGTTACTCGCAAATTTTCGGTAACATAATAGTA
ACAAAACTACAACATATCTATTGTATACCTACCTGTCAGGTATTATACGG
ATAATTATTTTTCAGCATAAATAAGATGTTGATAACCAAGCAGGTAGCTA
TACAATAGATATACAAAAGGAGTACTTTCACAAGCACTCCTTTTCATATT
ATACAAAAACATTATGAATGCTTATTTGAACCTTGTAACCTATTGATAAC
CAATACTATTAGAAATGGTCTATTTCTATCGGGTAACAAAATAGTAACAT
AAAAGAGTTAAAGAAACTAAATCGCTTGTTTTGCTCGCTACAAAGGTAAC
AAAATAAACTTGAATGCCAAATATACTTTAACCTACTTTAACTTTGTAAT
CATTTGTATATCTACTGCACACCAAGCGTATACCTAAAATCTGAATATCT
TACAGATTAACGAATTACATATTTTTTCACATTTGGTGGTTTCAGAAAAA
GCTTCTATCTTTGCATCGTCAATGTTACGGTTGACAGACCAAAGTAGTCC
TCCTTTCAAGGCGCAAGCCTACAAGATATGAACCTCTGAGTCGTTGTCCG
TAACCAACACTCGGGGGTTCTTTTTTTATTCCCCTGAGTTTGAGACAAGA
TGGAAGACTATGGGCTAGATACCTTCCGATTTATCGAGTCTATAAATTGC
AAGGAAGACCGCATGGCAAATCGTAGGAACTAATAGCAGAAGACGAGCGG
AGGGGAATCTACTCCTTATGCTGCTTAGGTTAACTGATGTAGAATTATCA
AGTGACCAGATGATGGGGGTTGACGGAACTCATCCATGAAATCTTAGGTT
TTCTGATGCGTTCACATACGTGTGCGTTAAGGGGAACCTAGAATCCAAAG
GAATCAAAAATCTATCCATTTAAATTTTCAATAATTATATTTGGATGATT
AAGTAATTAGTAGGCAAATGTCGAACTAAAAATTATATAATATGGCAGTT
GTAAATGTAGATTTATCTGAGTATGATGCTATACGTAAGCGCAACTCAGA
ATTAGAAGAGCAAGTAAAGGAACTCAAAAAGTTGAATGAGTCCTTGAAAA
GCGGTTCAAAGGTTATTTTACGTAAAGAGACAGTTGTAGAACGTGAAGTT
GAAATCCCTAGTTATGACGATAGGACTTTGATGCCAACTTACAAACGACG
TATGTGTAGAAATGTAGTAGAATCTTCTGAGTCCTATGTTAATTTCGAGG
ACGTTCGCTTGAAAGTCGAACAGGCTATGCAAGATGAGGTTAATCGTAAC
ATCAACGACAGAAATCTAGAAAAACAAGCCTATGCCGAAATGAAGAATAA
GCTTGTAAACGAACAACTCGGAATGAAATCAAACCTGCAAAAAGAGTACG
AAAAGAAGGCAAAGGACTTGGAAGAGGAATATCATCGCAAAGAGTGTAAT
TTTGAATCTGAAAAACTTCGCATTTTAAATCTGCTCCCTAAAATCAATAA
ACTGGCAATAGAGTTACATGATGATTTAGTTAAGCGATTCTTTATGCCAA
AGAATGCTGTAAAGTTAGCAGAAACTATCATAATCACAACAACAAAGTAG
GCTTATGAAGATAGAGTCAATCAGTTGTTAGGTCAGAACTGCTCGCAAGC
AGCATCTATGTGAGTTGTGCCTTTGCCCTATTCATAAGGGCAAGGAGTAT
GGGTATGAGGTCTTGAAGGTAGATGGCAAGATAGAAGCTCATAAGCGGCA
TCTGGAGTGTGATGAGTTTCAGACGGAAGACTACGGCTTGCGCTATACTT
CCGAGACCTTCTATAGGGCGGTGTATGATTATATACACCTGCATCATAAA
GGTGAGGATGATTGGGCTGGCTCTATGTTTAGCAGAGTGATTAAGATATT
GAACGAAGTTAATAATTAAATTTTTGGCTTATGGAACTTGATATGTTGAT
TAGAAGTGCACTGAGTGATGCCAACTGGTTAATTGCTAAGGGTGGCACGG
ATAGGGCAGAAGTCCTGAATCGTGTGCTGGGTAAGATTGATAATGTCCTG
AAGGAACTGGATGGGGCTTACCTCATTGACCTCAACAAGGTATGGCATCA
GGCGAAAGATGTTATGCCGCCAAGCATTTATGGCGGCAATCATGCAGACT
TGCTGTGTGTGCATCAGTTCAAGCCTAATTCTCATCCTCATCTTACTCAC
GAAGAGAACTGCCCTGAGTTTGAGGAGTATCTTAAAGCGAGTCCGAATGA
CTGGTGGTGTAGAACTGGGGATTTGTTGAAGAAGGAACATCGTGAACTTT
ATTGGAGATAAAGACAATGATTGGAATGATATGGAATACTCTGTATACAA
AGCCTAAGAACTGGCTCTGTGGGTTGCAGACGGATAAAGTGCTGCATTTC
TTGGTTAGCATGGTACTGGTGCAAATGATATTCTTCTTGACCTATAACTT
GTGGCTTGCTACTCTGGCTACATTCGTTGTAGGTATCTTCAAGGAGGTTG
TGATTGATAAGCTAGTCTGCAAGGAGAAGGTGGATGCCGATGATTTATGG
TCAGACATTTTCGGTGTGTGTGCAGGAGTGATTGCGCTGGTAGTGTATGC
TGCTATGCTTAAAATTCATGAATGGCTGGCGGTATAATTGGATATAGATA
TTAATTTAATTATTTTGTTTATGGATGATTTTAAAGAAAGAATGTGCCAA
GAGCACAATGAGTTGAGAGAACGTTTAGGCAAACTTAATGTAGCCTTGTG
TATGGATGGTTTCCGTGAGAAAGTTGGTGACTATCAGTTTAAATTAATGA
AAGAGCAAGCATTGGGTATGGAGAAATACTTTATTGCTTTGACTGCACGT
ATGAAGGATATGGGTTTATGTCCTAATGACGAAGGAACGTCATGTGCTTG
TACTGGAATGGGTATCGGTGGGGCTGTTGATGCTCTGAAATTAGGTCTTG
CGGTTAGACGTAAGGGCTGGAATGGAAAGGGTATGTTTGTAGTCTTGATG
AATCGTGAGAATCCTTGCATTAACTATAACAACCAGTTGCTTCTCGTTCA
GAAGTCTGGTATTGCAGATTCTTGGACAGCATCATCTAGTGATGTTTTTG
CAGACGATTGGGAGATTGCCAATGACTAGTTCTTCTGCTGAATACTACAG
AACGCACCCAGCAGCTAGGGCACGGAAGGCTGCCTACGATACTAAGTTCG
AGTCTTCTCCTGCTCAGAAGGCTAAGCGTAGGGAATTGGCTCGTCACAAC
GCTGCCCACGATAAGAAGTATGGGGCAGCTTCTCGCAAGGGCATGGATGC
TTCACATACCAAATCAGGAATTAGGTATAAACCATCATCGGTTAATCGTG
GTTCCAAGACGGATATGGCTGGGGATAGAAGAGCGAGAGGTGGTCGCTGA
TAGTGAATAAAAAAAGAATAGGGAGTGCTCACGCATTCCCTATTTTATTA
TCCTAACAATCTTAAAACCTATAAACCAAAAACCTATGAAAAAAACAAAC
GTTCTTCTTATGAATTACATTTTATCCTTCCTCTTCCGACATCTGTCTCA
ACTTCTCGGTGAGGGCATTGTGAACCTCACGCTTATCGTCAAGAGTGACG
GTCTGTAGCTTAGGGCAGTTGAACTCCAGTATCTTGATGAATGATGCTAC
CTTATCCTTCGGCTCGCACTTATACCAAGCTGCCATGAAATCATCCCATG
CCTCTCTAGAAAAGTCGGCACACAACTCACGAAACTCCTTGTTGATAGGA
GACTCGTAACCTTTCTTCTTACCTCCAGTCTTTGCCCGATTCTTCTCTCT
CTGAGAATCCATATAAGCCTTGCGTTTGTTAATCGCC
>metaspades_NG-14651_916_1_T120_lib231444_5693_NODE_11_length_60735_cov_21.3841
AAGAATCGAAAAAGAGATTTTGGAAAAACAGAAGGAACTGATAGAGGCAA
AGACACAGAATCTGAAATCTATTGAAAATTCTGAGAAACTGTATGCGGAT
GCATTAAAAGCATTTCGTGGTTATAGCGGTCATGGAGATGAGGTGGATGA
TGCTTAGATGCTATTCAGAACTCTTGCAGATTCCAACCTTTAAGGAACGA
TACGAGTATCTTCGTTTGGATGGAGTAGTTGGCGAAGAGACATTCGGATT
CGATAGATACCTTAATCAGATATTTTACAATTCTCAAGAATGGAAGGACA
TTCGGAGAAAAATTATTATTCGTGATAATGGATGCGATCTTGGATTGGAT
GGTTACGAGATTCGTGGAAAGATTCTTATTCATCACATGAACCCAATAAG
GCAGCAGGATATACTGTTGCGGACTGATTTGGTTCTGAATCCAGAGTATC
TAATTGCAACAACTTTATCGACCCACAATGCTATACATTATGGAGATGAG
AAACTACTTTTAACAGTTCCAAATGAACGACGAAAAAATGATACATGCCC
ATGGAGGCATTAGGAGGAAAATTATGGAAGGAAACAAGAAGCCACTTATG
GGTGTTGTGGTAAATTGTATGAATTTAAACATTCGCAAAGACCCGACGCA
GGCATCCAGATCATTAGGAATCATCGGTTCGGATACAGTTGTGAAGGTAT
GCAACGATGAGTCTGTTTCCGGTTTTTATAAAGTAAAGACTGTGGATGGT
ATCAGCGGGTATTGCATGAGTGAGTTTATAAAACTCTGTTAGATGGAGGT
GCGATCATGAATATTACAGATAGTGTACTGACATCAATCAAGAAATTACT
CGGTATCGCAGAGGAGTATGAACATTTCGATGCAGATTTGATCATGCACA
TCAATTCTGTGTTCTCAATTCTTACACAGCTTGGTGTCGGTCCATCCAAA
GGTTTTATGATCGAAGATAAGAGTGCAACGTGGAAAGATTTCATTTCTGA
TGAATCCAAATACATGCTTGTCAAATCTTATATGCATTTGAAGGTCAAAC
TTCTTTTCGATCCGCCGCTTAGTTCGGCCGTGCTGGAGTGTTATAAAACA
CAAATCAGTGAGTACGAATGGCGTCTAAATGTTGCTGCGGAAAACGATGA
CACCGATCCGGACGAGCCTGAGCATTATTCTGGATCGTACGAAGTTACGC
CAAAGGCGCATCAGACTCAAACTTTGGATACATCTGGAAAGGTGCTTAGC
GAAGACCTTGTGATTCATTAAGTTCCATATTATCAGACATCCAATGCCAG
CGGAGGTGTTACCAGTTACATCGCAAAGGAGGGAGATTCAAAATGAATAA
CACCTATTTAGCACACCATGGAATTCTTGGAATGAAATGGGGAGTTCGAA
GATCAGAAGCACAGCTTGCAAGAGCCAGAGGACATTCTTCCAAATCTTCA
GATGATAAGAATGAGGTATCAGCACGTAAAGCTGCTGTTAAGAATCGGCG
AACAATGTCCGATGCCGATCTGAAGAAAAAGATTGAGAGACTTAAATTAG
AACGCGAGTTTAAGAATCTTACAGAAGACGACATCGCACCTGGTAGAAAG
TATGTGTCAGAAATTCTTTCTGCATCCGGAAAGAAAGCGTTGACTGTGGC
TGCGGCTGGAGCAATGACCTATGCCGTAAAGACTGCAATGACAAAAGAAT
TCAATCTTAAAGAGGCCGCACAGTACATCGCTGCAAACCCGAATAAGAAG
AAGTAGGAGAAGAAAATAATGGCGTTATCGAACACTGCCGTCCCGAAATA
CTACGGCATGTTTCGTGATGCCGTAATTCGTGGCGAAATTCCGGTATGCC
GAGAAATCGAGATGGAGATGAACCGAATCGATGATCTCATTGCAAATCCT
GGAATTTATTACGACGATCAAGCAGTAGAGGGGTTTATCAGTTATTGCGA
GAATGAGCTTACTTTAACTGACGGTTCAGATTTGAAACTGCTTGACACAT
TTAAAGTTTGGGCTGAGCAGATTTTCGGCTGGTACTATTTTGTTGAGAGA
AGTGTATACGAACCTTATGAAGATGGTCATGGCGGACATTATGTCACCAA
GTCTATCCGAAAAAGATTAGTTAATAAGCAATATCTCATAGTGGCCAGAG
GTGCTGCAAAGTCAATGTATGGTTCATGCTTGCAGAATTTCTTCTTAAAT
GTTGATGTCACAACGACACATCAGATAACCACAGCCCCGACGATGAAGCA
GGCAGAAGAGGTGTTGTCCCCGATTCGAACCGCTATTACCAGATCAAGAG
GACCTTTCTATAAGTTCCTTACAGAAGGATCGTTGCAGAACACAACCGGA
TCAAAGGCGAATAGAATGAAATTGGCATCCACTAAGAAAGGAATTGAAAA
CTTCCTTACTGGATCGCTTCTTGAAATTCGTCCAATGAGAATCGACAAAC
TTCAGGGACTTCAGCTTAAAGTGGCGACGGTTGACGAGTGGCTTTCTGGT
GATATTCGAGAAGATGTAATCGGAGCAATCGAACAGGGTGCATCGAAGGT
CAACGACTACCTTATCGTTGCGATCAGTTCAGAGGGTACTGTCCGTAACG
GTGCTGGCGATACAATCAAAATGGAATTGATGGATATTCTAAAAGGGGAT
TATATCAATCCGCACGTATCGATCTGGTGGTATAAGCTGGATTCTATCGA
TGAGGTTGCCGATCCGGATAAATGGTTGAAAGCAAATCCGAACCTTGGAA
AGACTGTTTCTTATGAAACCTATCAGCTGGACGTTGAGAGAGCAGAAAAG
GCTCCGGCAGCTCGAAACGATATTTTGGCTAAGCGCTTCGGACTTCCTAT
GGAGGGATACACATATTACTTTACATATGAAGAAACTCTCCCACATCGCC
ATCGAGATTATTGGCAGATGCCATGTTCTTTGGGAGCTGATTTATCACAA
GGCGACGATTTCTGTGCATTCACATTTTTATTCCCATTGTCGAACGGATC
ATTCGGCATCAAAACCAGAAACTACATTTCCTCATCGACTCTGATGAAAC
TCCCAGCAGCAATGAGAATTAAATACGATCAGTTTATGAAAGAGGGAAGT
CTTATTGTGTTGGAAGGGACGGTTCTTGACATGATGGAAGTATATGAGGA
TTTGGATAACCATATTATTGAATGCGGTTATGATGTACGATGCTTTGGTT
ATGACCCATACAATGCAAAGGAATTTGTTGAACGTTGGGCAAGTGAAAAT
GGACCATTCGGAATAGAAAAAGTTATCCAGGGTGCAAAGACAGAATCTGT
CCCACTTGGCGAATTGAAGAAACTTTCAGAAGAGCGAATGCTCCTGTTTG
ATGAGGATTTGATGACATTTGCTATGGGAAACTGTATTACTCTGGAAGAT
ACTAACGGGAACCGTAAATTGCTGAAAAAGCGGTATGAGCAAAAAATCGA
TGCCGTCGCAGCAATGATGGATGCGTACATCGCATTCAAGGCGAATCGGG
AAGCATTCGAGTAGGGGGTATAAAGATGCTAATAGCAAAGTTAATTGATT
GCTCTTCTGTATTACGACCCTACACCATCAGAAAAGTAGCTCGTATCGAA
TCAAATGATAATTTGATGCATTATGGAATAAAAGGTATGAAATGGGGAGT
TCGGAGAACGAAAGAACAATTAGCTCATGATAGAAGCTCTATCCAGGCAA
GAATGAATAGTAAGTTGCGAACACCTGTAAAAGCTTCAAACGGAATATTG
GTTACACGCTTTTCAGATCATGCCCTTGATAGGACACAAACAGAATCAAG
ACCGGTAACCGTTGAAGGAATTTTGGATGCATTGAAAAATCCGTTGAATC
ATGGTAGCATTAAAACAAAAACCGATAACCTTGGACGACCAAGTCAGCAG
TTTATAGGGAAATCTGCGACAGTAGCAGTGAATCCTGAAAATGGAACCAT
AACAACCACTTGGTGTACAGGAAGTAGAACAAAGCGTAAATATTTAAAGA
AAGGATGAGCATATGTTCAGTGAAGAAGAAATAAACCTTATGCAGTCACT
CGGATTGGACTGCAATTTTAACGGTTTATCTGAGACCGATGAATATTGGG
CAGACATAGAAGAAAAGGTTGGGAATTTCCTGACACTGAAGTGTTTAGAC
GAGCATTATAATCCCGATAGTAACGGAATCATATGCGAATCTATACTGAA
CAAAATACCGGTGTAAAATTACTGGAGACCTCTTAAGAAAAGGGGTCTTT
TTTTTTGCCTATTTTTAGGAGGTGAGAATTCAAAATGGATTTATCATTAA
GTTCCAGGTTTAAAAATGCCTGGAATGCTTTTCGCAATAGAGCCCCTACC
ATGATGTCACAGAATATCGGTTCGGGTTATTCATATCGTCCTGATCGTTT
TCGCCTTACCAGAGGAAACGAAAGATCGATAGTCACGTCCGTATACAATA
GAATCGCTTTAGACGTAGCCGCCATCAATATTCAGCACGTTCAGTTGGAT
GATGAAGGGCGGTTTTTAAATGTTATAAAAAGCGGTTTAAACGAATGTTT
GTCGTTGGAAGCCAATCTTGATCAGACTGGTAGGGCATTTATCCAAGATG
TTGTTATGTCCATGATGGATGAAGGCTGTGTAGCAATCATTCCTGTGGAT
ACCGATGATGATCCAGATGACACAAAAGGATATCAGATTCTTTCGATGCG
AGTTGGTCGAATTCGTGACTGGTATCCTCGTCACGTCCGTGTTGAGGTAT
ATAACGAAAATACTGGGCGAAAACAAGAAATTGTTGTTCCGAAAGATACG
GTTGCTATCGTAGAAAATCCACTGTATGCGGTAATTAACGAACCGAATTC
GACGATGCAGAGGCTTATTCGAAAATTGAATTTGTTAGATGCTGTCGATG
AACAGAGCAGCTCCGGCAAGTTGGATTTGATCATTCAGCTACCTTATGTA
ATTAAATCAGAGGCAAGGCGTCAGCAGGCAGAGAAGCGGCGTAAAGATAT
CGAGCAGCAGTTGTCCGGTTCTAAGTATGGCATTGCTTATACTGACGGAA
CAGAGCGAATCACACAGTTGAATCGTTCGTTGGAAAACAATCTAATGAAG
CAGATTGAATACTTAACGAGTATGCTTTACAGCCAGTTAGGAATCACTCA
GAGCATCTTAGATGGTACCGCAGACGAGAAGACTATGCTGAATTATTACA
ACCGGACAATCGAACCGATCATTTCCGCAATCGTTGATGAAATGAAGAGA
AAATTCTTAACGAAGACTGCCAGAGCCCAAAACAAGTCAATCATGTTCTT
TAGAGATCCATTCAAGCTTGTTCCGGTAGCTGATCTTGCTGAAATTTCTG
ATAAGTTTACCAGAAATGAAATTGCTACATCAAACGAAATCAGACAGGTA
ATTGGTTGGAAGCCATCCGCTGATCCTAAGGCTGATGAATTGAGAAACAG
CAATTTAAGTGAGCCTGGTGGTAGTTCCGTAACAGATGCTACGACGAGCG
GTGAAGAAACAGAATCCAGCGATACCAGTGATTACGATGCTCTGGTTAAT
GAAGTTCTTGACAGCATTTCTGCACAAATCGATGACATCATCGGCAATTA
TACGTCTGGCGATGATAAGGAGGGAGATGATTCTTAATGGATGAACCTAA
AGTTGCGGTTCTTAGACATTATGCATCGCCCTATTACGATCCTCAGAAAG
CGCATGAATACTATATGCGTACCAGAGAGTTAAAAGGCCGTTCTACCACA
TCGCTGAATGATGAGGGAAAGAAGATTTGGTCTTATACAAAAAATAATAT
CAAATCTGAAAAGGCAGCAAAGGTCAAAGAAGAGCAGGAAAAGCGAGATC
AGAAAATTACGGAACTTCGTGAAAAAGCAGAAGCAACGAAGGAACAGATA
TCTTCTCGTTTGAAAGAACTGAATGAGGCCTTAACCCAAAATGCTTCCGA
TAGGAAGAAAAGCATCGATACTGATAAAGATTCTGATTTGGAAGAAATTG
AAAAGGAATCATCTAGCCAGAAGGAACGAATCGATAATAAAAAGGATGCC
GAAATCGAGCGTTTGATGGCAATAGAAATTCCATCAGGATTATCTAAGGC
TGAGAGATCTAAGCGTGTTGCTGAAAGAACCGCAAAGATTGCAAAGCTTA
GAAACGATGCAAAATCAGATAAAGCAAAAATCAGTAGCGATGCCAAAACG
GACAAGGCTAGTGTTCGAACAGATGCGACAAACAAGAAAGTGAAAGTATC
GTCCGATACCAAGGAAGAAAAAGCTGAGAACCAGGCTAATGCTAAAAGTG
AAAGAGCAAAAGTTAGCTCCGAGCTTAAAGCAGCGGTTAAGTCAGTTAGA
GAAGCTTACAAAGCGGCTAAAGCTGACCTTGATTCGTCATATGAACAAAC
CTATCAGGATGAATTTGACAAGATTCAGTCAGAGTACAAGAAGGTCAAGA
AATCAAAGAAAAAGTCTTCCAGCTCATCAAAGAAGACATCGCATCCGTTA
TCGTACTATATCAGAAAATAGGAGGAAAATCAAAATGAAGTATGACTTTG
GTGGCTGGGCCACTAGAAATGATCTTCAGTGTGCCGATGGAAGAGTCATT
AAAAAAGACGCTTTCAAAGGACAGAACGGGCAGACTGTCCCGTTAGTATG
GATGCATAATCATGCTGATCCGGCGAATGTGCTTGGATTAGCTCATCTCG
AAAATAGAGATGAAGGAGTTTATGCGTTCTGTGAATTTAATGATACAGAA
TCAGGAAAGACTGCACGGGAACTTGTAAAACATGGCGACGTACAGTCTCT
TTCTATCTTTGCCAATCAGCTTAAACAGGCCGGACACGATGTTGTTCATG
GCATTATCAGAGAAGTAAGTCTGGTATTAGCCGGTGCAAATCCAGGAGCA
TTTATCGATGATGTGGTGATGCATGGCGATGGGGAAACCGGTATTGTCAT
TGGCTATAATGAAATGATCATGGGTCGGTTGGAGCATTCCGCAGATGAGC
TGGATAAAAAGAAGGAAGAAGAAAAAATCGAGCCTAATGACAAATCAGAT
AATGGAGAGAAAAAAGACGATAAGGTTGAGACTATCGAAGACATTTTTAA
ATCCATGAACGCGAAACAGCAGACAGCCGTTTTCGCCATGATGGCTGAAT
TCGTAGACAAAGAAAATCCTAAAAAAGAGGATGATGAATCTAAAGGAGGA
GATGACAATATGAAACACAACGTTTTTGACACTGACAAGCGCGATGATAA
GAGCTTTCTGTCTCACGCAGACCAGGAGGAAATCCTTAAGCTGGCAAAGA
CAAGCCAGGTAGGAACATTCCAGACCGCACTGGAGATCTATGCTAATGAG
AATGCACTTCAGCATGATGCTCTTGCAAGCGGATTTGCTCAGACAGGAGA
TGGCAATGTAACACTTCTGTTCCCGGAATACAAGGATGTACGTCCTGGTG
CACCGGAGCTGATTACTAACGACCAGGGTTGGATCACAACTGTAATGAAC
AAAGTTCATAAGAGTCCGATTTCCAGAATCAGAACTAGCCAGGTAGATAT
CCGTAACATCGATGCTCTTAAGGCTAAAGGCTATACTAAGGGAAAACAGA
AGAAGCAGACTGGCAACTTCAAGCTGGTTCGCAGAACTACCGACCCTCAG
ACTGTGTACGTAAAGAGTGCGCTGCATAGAGATGATATCATCGACATCAC
CGATTTCGACTATGTGGCATACCTGTACAACATCGACCGCCTGATGCTCA
ATGAAGAGCTGGCAACTGCAATCATGCTGGGTGATGGCAGAGACGACGGA
GATGAAGGCAAGATTTCTCCGGATCACATCAGACCGATTTGGCTGGATGA
TGATCTGTACACCATTCACGTTGATCTCGATGTCGCAGCTGCTAAGAAAG
AACTTCAGGGAACCAATACCGCGGCTAACTTTGGTGAGAACTACATCATC
GCAGAGGCCATGATCAATACCGTTCTGTATGCAAGAGAGGATTATAAGGG
CACCGGTACCCCGGATCTGTTCATTACTCCTCATATGCTGAATCAGATGC
TCCTGGCAAGAGACATCAACGGAAGACGTATTTACTCTTCCAAGACCGAA
CTTGCCACTGCACTGAATGTTGGCAGTATCAATACTGCGGAGCAGTTTGA
GGGTAAGACCAGAGCCACTTCCGACAGCAAAAAGAAGAAGCTGGTTGCCA
TTATCGCAAATCTGGCTGATTACTCCCTCGGTGCAACCAAGGGTGGAGAG
GTTACTCACTTCACTCAGTTCGATATCGACTTTAACCAGGAGAAATCCCT
GCTTGAGACCAGATGCTCTGGTGCTCTTACTCGTGTATACTCTGCAATCG
CAATCGAAGAGGATGTAACAACTGCTTCTTCCGGTTCCGAGGATCACACA
GTCTAAAGTCTTAAAGGAGAAAATTCAAAATGAGTAAATTTTACGGAGCA
ATCGGCTATTCCGTAACAGAGGAAATTCGACCTGGTGTCTGGGGAGAGAA
GATTACAGTTCGTGACTACTACGGAGACGTTATTCGGAATACTCGACAGT
ATCAGAGTTCGGATAACCTCAACGACAATCTCAATGTGTCGAATGAGTTC
AGCATCGTAGCCGATCCGTTTGCTTATGCGAATTTTCATTCGATGAGATT
TATCGAGTATATGGGGGCTAAATGGAAAATTTCAAATGTTGAAGTTCAGT
ATCCCCGTTTAATATTGACCGTTGGAGGTGTTTACAATGAGCAGACGACT
GAAACTGCATAATGCTTTATGCGACATCCTCTCGTGTCCAAACAAAGGAC
CAGAGTGTCGTGCTTATTTTCAACCACCGTCATCGGTAAAAATGAAATAC
CCCGCCATCGTTTACGCTCTCGACGATATCGAGAATACGTTTGCGAATGA
CGGGGTTTATTTGTCTGCGAGAAAGTATTCAGTAACAGTCATCGACAGCG
ATCCGGATAGTTCTCTCGTTGGCAAAGTAGCATCTATGCCGACAAGTCGA
TTCAATCGGCATTATACGAAAGACAACTTAAACCATGATGTCTTTGAAAT
ATTCTTTTAAGGAGGACAAATTCTATGAAAAAGAAACTCGTTTGGGACAA
GACTGGCGAGCGCCTGTATGAGACCGGTGTCAGCCAGGGCGTCCTTTACC
CGATTCAGACCGGTGGCGTATATAACTCTGGTACCGCATGGAACGGTCTT
AGCACCGTAACAGAGAGCCCGTCTGGAGCAGAACCTACTGCAATTTATGC
AGACAACATCAAGTATCTGAACCTTATGTCTGCAGAGGAATTTGGCGGCA
CAATCGAAGCTTATATGGCACCGGATGAGTTCGCAGAGTGCGATGGTTCC
AAAGAAATCGCCCCTGGAGTGTTTGCAGGACAGCAGAACCGTAAGATGTT
CGGCTTATCTTACAAGACACTTCTCGGTAACGATGTTGATTCCAATGATT
ACGGCTATAAGCTTCATCTCGTTTATGGTTGCTTAGCTTCTCCTTCTGAG
AAGGGTTATTCCACTGTAAATGACAGCCCGGAAGCTATTACCTTATCCTG
GGAGTTCAGCACCACACCAGTCGAGATTGCAACCTTAATCGATGGAAAGA
AGCTGAAGCCTACTTCTATTCTCACCTTCGATTCTACCAAGGTCGATGCT
AAGAAACTGGCTGCTCTTGAAGAGATCCTGTATGGTAAAGATCCTTCTTC
TGCCGAAGCAGACGATGGTGTTGAACCGAGACTTCCGCTTCCGGATGAAG
TAATTAAGATTATGACCGCAGAAGGTTAAGAAAAAAATAATACACAAACC
ACAGATGGAGTCGTATTCAGGAAAGCTGGCGACTCCTTTTTATTTGAAAG
GAGAACAAAATTATGTATGCAGTAACAAAGACTTATAAAGATTTTAATGG
TGTTGAGCGCACCGAAACAAAGCTCTTCAACCTTACCGAAACAGAGGTTA
TGGAGATGGAATTGGGCACAGCTGGTGGAGTTGCTGAGATGCTTCAGCGC
ATCGTAGATGCAAAAGATCAGCCGACCATTATCAAGTTCTTTAAGGAATT
TATCTTAAAGGCATACGGAGAGAAGAGTGCTGACGGCACATATTTCGAGA
AGTCCGAAGAGATTTCCAGAAAGTTTGCCTGCACTCAGTTCTACAATCTT
CTGTTTATGGAACTTGCTACAGATGACAGCAAAGCCGCTGAATTCGTAAA
CCATGTAATTCCGAAAGTTGTAGATATCAAGAAGCATTCGGAAAATCCGG
AGATTGCTCATGTGGTTGCCACCATGAACTAAAGAGGTGAGCTCGAATGC
TTGAACTTACGATACCAAGAACTGATCTGTGGGATGAGCGGAATCAGCGA
TTTATCCCTGTAAAGGAACAGAAGTTGCGTTTGGAGCATTCGCTCGTTTC
ACTTTCAAAATGGGAAAGTAAATGGTGCAAAGTCTTCTTATCTAAAGAGC
AGAAGACCTATGAAGAAACCATTGACTATATACGCTGTATGACACTCACA
CAGAATGTTGACCCGCTGGTCTATCGATGCATTACCAATTCTCACATTGA
TGCGGTAAACGCCTATATTGAAGAGCCTATGACGGCTTCGACTGTTAAGG
AAGAAAAAGGTGGTCCAATAAACAGGCAGCAGATAACCAGTGAACTTATC
TATTACTGGATGACCGCATATCATATTCCATTTGAGTGTCAGAAATGGCA
TTTGAATCGTTTGTTAATGCTTATCCGGATTTGCAATGCGGAAAATAAGC
CCCCGAAGAAGAGAAGCAAACGAGATTTATACAGACATCATGCGGAAGTA
AATGCCGCAAACAGAAAGAAATTTAATTCGAAAGGATAGTGATAAAAATG
GCGAAATCAAGACAGGCCGTTGTTAATCTTGTCGAATCTTGGGATGGAAA
GAAAGAATCGAACGGCTCACATAAAAGCATTATCGATTTATATAACGACT
TCTTTGAGAAGATCTGCGCTGGCAAATTTCCTCGTGGCATTCGTATGCGC
TATGACTGGGCTTGGTGCGCTTGCACCTGGTCTGCATTAGCGGCAGCTCT
CCGATATGAGAGCATTATGCCTATGGAAATTTCCTGCTATTACCTCATTG
AAGCGGCAAAGAAAATGGGATGTTGGCAGGAGAACGATGCTTATGTTCCG
AGTCCTGGAGATGCGATTTTGTATGACTGGCAGGATAACGGATTCGGTGA
CAACTCTGGCAATCCGGATCATGTCGGTACCGTAATCGAGGTGCATAAGG
AATCCGGTTACATGGTTATCGAAGAGGGCAACTACAGTAATGCGGTCAAG
AAGAGAACGCTGTCTATTAACGGAAAATTTATCCGCGGCTTCATCACACC
AAAGTACGACGACAATACTGTTGCCGCTCCTGGATTAAGCAAGGGTAAAG
ACATCAAAACCATCGCTCATGAGGTTATCGTTGGACTGTGGGGAAGCGGC
GAGAATCGTAAGAAATTGCTTACTGAGTACGGATACAGCTACTCTGAAGT
TCAGAACATGGTTAATCAGATTCTGAATGGATCGGCGGTAACACCGTCCA
ACACCAAACAGGATCAGAACCAGTCAGTTTCAAAGAAAGTGGTGGCTACC
TGTTCTGCCAAGCAGTTTAACAAAACCTGTGCTGGTGAATATAAAACAAC
GGCAGTTCTTTATTGCCGTAATGATGCCGGAACCAATAAGAAAGCTATTT
GTAAAATCCCGGCTGGCACTAAGGTTAAATGCTATGGCTACTACACAATG
GCAAACGGAGTTAAGTGGCTGTACATCCAGTTTGTACTTGACGGTGTGCA
GTATACTGGCTTCTCATCCAGTGCTTACTTAGCAAAGTAGGAGATTCATA
TGATCACGTTCAGACAAAAGGGTGATTTTTCTAAGCTGACTCGATTCTTA
GAGCGAGCAAAGGAATCGGTTCGTCTCGGTGACCTCGATAAGTATGGTCG
AGAGGGCGTAGCCGCCCTTGCGTCTGCAACACCAGTTGATACAGGACGGA
CAGCAAATTCGTGGCACTACAAGATCGAGCAGAAGCAAGGTTCCGTGTCA
ATCAGCTTTTATAACACAAATATTCAAAATGGAGTCCCTATTGCAGTCAT
TTTGCAGTACGGACACGCAACAAGAAACGGCGGCTGGGTACAGGGGCGAG
ACTACATCAATCCTGCTATCCAGCCTATTTTTGACAAAATTGCAGATGCG
GCATGGAAGGAGGTTACTAAGCTATGAGTACAACCGTTGACGAACGTGTC
GTCGAAATGCGGTTTGATAACAAACAGTTTGAGCAAAATATTCAGACCAG
TTTATCAAGCCTCGATAAGTTGAAGAAGAGTCTTAACCTCGAAGGGGCAG
CAAAAGGCTTAGAAACCGTAAACGATGCCGCAAATAAATGCAGTGGAAAT
ATGTCACCGCTGAGTAATGCAGTTGAGACTGTACGAGTGCGATTTTCCGC
ATTGGAAGTAATGGCAATTACCGCTTTACAGAACATTACCAATTCTGCGC
TTGCTGCTGGAAAAAATCTTGTCTCTGCTTTTACCATCGATCCAATTAAA
ACCGGTTTTGAGGAGTATGAGACCCAGATCAATGCCGTTCAGACAATCCT
TGCGAATACATCTTCAAAAGGAACAACTCTTGACCAGGTAAATAATGCGT
TAGATGAATTAAATCATTACGCAGATATGACCATTTACAATTTTACGGAG
ATGACCCGTAACATTGGTACGTTCACCGCGGCTGGCGTGGATCTGGACAC
ATCTGTAGCAGCTATCAAGGGTATTGCGAACCTTGCAGCCGTATCAGGTT
CCAACTCTCAGCAGGCAAGTACCGCTATGTATCAGCTTTCACAGGCATTA
GCGGCAGGAACAGTAAAATTGCAGGACTGGAACTCAGTGGTAAACGCTGG
TATGGGCGGTCAGGTATTCCAGGATGCGCTGAAAGAAACGGCTAAAGTTC
ATGGAATTGCCATTGACGAAATGATCAAAGATGAGGGCTCATTCAGAGAG
ACCCTTAGTAAAGGATGGCTTACCTCTGACATCTTGACTGAAACCTTGGC
AAAATTTACAGGTGATCTCAACGAAGATCAGCTTCGGACCATGGGATATA
CCGATGATCAGATCAAATCCATTATGGAGATGGGTAAAACAGCGAACGAT
GCAGCAACAAAAGTAAAGACTTTTACTCAGCTGTTCGACACGTTGAAAGA
GGCTGCCCAGTCAGGATGGACACAAAGCTGGGAAATTATCGTCGGCGACT
TTGAAGAGGCAAAAGAATTATTTACTGAGGTGAGCGATACGTTCAGTGCC
GTAATCAATGCTTCTGCCGATGCGAGAAATAAAATGCTTCAGGATTGGAA
AGACCTTGGCGGTCGTACCATGATGATCGAAGCAGTAAAGAATGTTTTCG
AGGGACTGGTTAGCGTTGCCAAGCCGGTTCGGGAGGCATTCAACGAAATC
TTCCCGCCAATGACTGGAAAACAGTTAGCTGAAATCACAGAGCGTATCCG
TGATCTGACAGCAAAATTCAAAATGGGGGAAGAAAGTTCAAAGAATCTGA
AGAATACGTTTAAAGGCGTATTTGCAGTGCTTGATATCGTCGGACAAGCT
TTCAAAGCTGTTGCCGGTGGTGTCGGCGAATTGATTGGTCTTTTCTTACC
GGCTGGAAACGGAGTGTTATCACTTACTGGAAGTTTCGGTGAGTATCTTG
TTAAGCTTGATGAAACGGTAAAGAAGACAGATGTCTTTGGCAAAGCAGTT
TCGACTGTTGTTGATATCGTAAAGATAGCTATTACGTTTGTTAAAACTGC
CGGAGAAAAAGTAAAAGAATTTGGAAAAGCTGCCGGGGAGAAGTTCGATT
TTCCTGGATTTGAATTATTCCACTCATTCCTTGAACGAGTACATGATCGC
ATGGCTCAGATTGGTGATGGTGCTGGAAAAATGAAGAGCGGAGTCATTGT
TGCTTTTGAGATGATGGGAGAAGCACTGGAAAAATGTAAATTTCTCAAAG
TCATGGAAGCATTGTGGACAGCTGTAAAGATAATTGCTGGCGGTATTGCC
GATGCAGTCGGGACTATGATGGGAACACTTGCCGAGAAACTCGGAAATGC
AGATTTCAGCGGAGTTCTTGATATTCTTAACAGCATTGCTGTCGGTGGAA
TCGCTTTATCAGTTTCTAAATTCTTAAAGAGTGTAACCGAACCTCTTGAG
GGTTTAAACGACGTTCTCGAAGGAGTAACTGGAATTCTTGACGGGGTCAG
AGGCTGCTTTGAGGCATATCAGACAAATCTTAAAGCTGGAACGCTACTTA
AAATTGGAGCAGCAATCGCTTTGCTTGCGGGTTCTATCGTTGCGATTTCT
CTGATCGATAGTGATAAACTGTCAGCTTCTCTTGGAGCTATCACAGTGCT
CTTTGCTAATCTGCTCGGAGCGATGGCGATTTTCAATAAAATCAGCAGTG
ATACTGGAAAAGTATCTAAAGCATGTACCGCAATGATTGCTATGTCAGTT
GCAGTATCTATTCTGGCAGGAGCTTTGAAGAAAGTTTCAGACCTTGATTG
GGGTGAACTTGCAAGAGGCTTGGTTGGAATTGCTGGTCTTACGACTATTG
TTGTTGCATCATCTAAAGCTATGGCAAGCGGTCAGAAGCAGGTTATGAAA
GGCGCTACCAGCTTAATTATATTTGGAGCGGCTATCAAAATTCTGGCTTC
AGCATGTAAAGACTTATCAAAATTACAGTGGGATGAACTCGGACGAGGTC
TGACCGGAGTAGGAGTATTATTTGCTGAGATTGCTGTATTCCTTAGAGTT
GCAAAATTCAACGGGAAAATGATTAGCACTGCGACTGGAATCGTTATTCT
GGCGGCAGCAATGAAGGTTCTGGCGTCCGCTTGCAAAGACTTTGGTCAGA
TGGAGTGGAGCGAGATTGGAAAAGGATTAGCTGGAATCGGTGGATTACTT
GCCGAACTTGCTATCTTTACGAATTTGGCTGGAAATGCGAAACATGTGAT
GTCTACTGGTGTGGCTCTAATCGCTATTGGCGCCGCAATGAAAATCTTTG
CTTCCGCTGTGAAAGATTTCGGTCGGTTACAGTGGGATGAAATTGGCAGA
GGTTTAACTGCTATGGGCGGTGCACTTGCAGAAGTAGCTATTGCGGTTAA
TCTGATGCCGAAGAACATGATCGGTATTGGAACAGGGCTGGTTATCGTCG
GTGGAGCACTTGAAATCATTGCAAACTGTATGAGTAAATTCGGAGGTATG
CAGTGGGAAGAGATCGGTAGAGGTCTTACCGTCATGGGTGGGGCCTTAGC
TGAGTTGGCTATCAGTCTCAATTTCATGAAAGGTACGCTTGGTGGATCAG
CAGCATTGTTGGTTGCGTCCGGAGCCTTAGCTGTTCTTGCGCCGGTACTC
AGTATTTTGGGAGCGTTATCGTGGGAAGCGATTGCGAAAGGACTTATTTC
TATTGCCGGAGCATTCACAATTATCGGCGTAGCAGGCGCGGTACTTACAC
CATTGGTTCCGACTATTCTGGCATTATCGGGAGCGTTTGCATTGATTGGT
GTTGGGGTTCTTACAATCGGAGCGGGTTTACTTGCAGCTGGCACAGGACT
TTCGGCACTTGCTATCGGATTCACAGCGCTGGCAACTGCTGGTGCCGCTG
GAGCGACTGCAATCGTAGCAGCACTGACAGTTATCGTTACTGGTATCGCT
GGCTTAATTCCGGCTGTTCTTACAAAAGTCGGAGAAGGAATTATCGCAAT
CTGCAAAGTTATTGCTGCCGGAGCGCCAGCTATTGGTGAAGCTGTAAAGG
CAGTTGTCTTAACGCTGATCGATGTTTTCGTATCCTGTGTACCGCAGCTG
GCAGACGGAGCTTTACAATTAGTGGTTGGTGTATTAGCGGCTCTGGTTAC
TTATACGCCTCAAATTGTAGATCTAGCTTTCAAATTCCTTATTGGAATTT
TAGATGGTATTGCTAGTAATCTGCCGTCACTGATTAAAGCTGGTGTCGAT
GTACTCGTAGCATTTTTCGCTGGTATCGTCGATGCACTGAGAGGAATCGA
TACTGGAGCTTTGCTAAAAGGAATTGCCGGAATCGGTCTGTTATCAGCTA
TTATGCTTGCTCTTAGTGCAACAGCATCGCTTGTTCCAGGAGCAATGGTT
GGAATCCTTGGTATGGGTGCGGTTGTTGCTGAGATGGCGTTAGTGCTTGC
AGCCGTCGGACTCTTATCGAAACTTCCAGGACTTTCTTGGCTTATCGGAG
AAGGTGGAAAGCTTTTACAGGGAATCGGAACGGCAATCGGTCAGTTCGTT
GGTGGAATCGTCGGCGGATTTATGAGCGGTGTGTCGAGTCAGTTCCCGCA
AATTGGAGCTGATTTATCCACTTTTATGAATAATGTTCAGCCGTTTTTAC
AGGGAGCTAGTCAGATTCAGCCATCTATGATGGACGGAGTAAAGGCATTA
GCCGAGACTGTGCTTATTCTGACAGCGGCTGATATTTTACAGGGATTGAC
TTCTTGGCTTACAGGAGGATCGTCTTTATCTAAGTTCGGAGAGGAACTTG
TACCGTTTGGCGAAGCTATGAGAGATTTCTCGTTAGCTATCGGAAACATG
GACGGGGAAATCGTGGCAAATGCGGCGACAGCTGGCAAAGCATTAGCTGA
AATGGCAGCCACAATTCCAAATACAGGCGGATTAGTGTCTTTCTTCGCAG
GAGAAAATGACATGACTGCCTTTGGAAAGCAGCTTGTACCATTTGGCGAA
GCTATGAGACAGTTCGGGGATGCAATTACTGGACTCGATGCAAATGCCGT
TACAGAAGCGGCAATCGCTGGCAAGGCCATGGCAGAGATGGCAACAACCA
TTCCAAATTCTGGTGGTGTCGTAGGATTCTTTGCTGGTGAAAACGATATG
GGTGAGTTTGGAAAACAGCTTGTACCATTTGGCGAAGCAATGAAAGCATT
TGGCGATGCGGTTCGTGGACTGGAAGCCGATGCAATCGTCAATTCTGCAA
CGGCGGGCAAGGCTTTAGTCGAGCTTGCTGATACTGTTCCCAATACAGGT
GGCGTTGTAGCATTCTTTACTGGAAACAACGATGTTGATACTTTCGGTGA
GAAACTTGTACCGTTCGGTGAAGCTATGAAGGCATATTCTGAAGCTATTA
TGGGTATGGACTCCGCGGCTATTACGAACTCAGCAACAGCTGGTAAAGCC
CTAGTGGAGCTTGCCAACACCATTCCAAATACCGGAGGACTTGTAAGCTG
GTTTACCGGTGACAACGATCTTGGTAGTTTTGGCGATAGTCTGGTTCAGT
TCGGAAGTGGAATTAAGAGTTATTCGGATTCTATTTCTGGAATCGATACC
GGAATCATGTCAAGTGTGATTACCCAGGTGAATCGACTTGTTGAAATGGC
TAAAGGAATGGCGGAATTAGATACGAGTGGTATGAGTGGTTTTAGCACAG
CACTGATTCAGCTTGGAAACAACGGTATCGACGGTTTCATCAATGCGTTT
ACAGATGCGAGCGGAAGAGTGACATCCGCCGCGACCTCTATGCTGACGAC
ATTCATCAATGCGGCTAATGCTCAGAAAGGTAATCTGACATCTACGTTTA
CGACCATGATGCAGGCTGTACTTACGACTCTTACGAACTATCAAACCCAG
TTCAATACTGCTGGCTCTACGTTGATGACAAAATTTATCAGCGGAATTAA
ATCTCAGGACGGAAATACCAAAACTGCAATTACCAACATTATTAGCGGTT
GCATCACTGCAATCAATAATAAGCAGACTCAGTTCAATACTGCGGGTGCG
AACCTCATGATCAAGCTTATTGCTGGAGTTAAATCGAAAGATTACGAAAC
CAGAAATGCGTTTGTAAACATCTTAAGTTCATGCCTTACAGCTATCGCGA
ACAAGTATCCGGAATTTCAAAATGCAGGAATGCAGTGCATGATTAAGTTC
ATCGCTGGTGTTAAGGAAAAAGCCGAAGAAGTAAAAACAGCTTTCACTGG
CAATCTTAATGCTTCTGTAACAGCTATCCGGGATTATCATGATCAGTTTA
AACAGGCTGGTACTTACTTGGTGGAGGGATTTGCTGATGGAATCAGTGAG
AATACGTACCGCGCGGAAGCTAAAGCCAGAGCAATGGCAAGGGCTGCGGC
AGAAGCAGCAGAAGACGAACTGGACGAGCATTCACCTTCCAGAGTAGGAT
ACCACATCGGTGATTTCTTTGGATTGGGATTCGTTAATGCCATCGGAACT
TATGCGGTGAAGGCATATAATGCCAGTGCTGAAATGGCTGATTCGGCAAA
AACAGGTCTCGGAAATGCAATCGCAAAGGTTAAGGATATGATCGACAACG
GTGTTGATGGTCAGCCTACGATTCGACCGATTCTGGATCTGTCAGACGTT
GAAGAGAAGAGTCATCGACTGAATACGCTGTTCAGTAGATCGCAGGCTTT
AACCGTCAGCACAGGAATTGCAGCAGCTCGTGGACGGAATCTTCAAAATG
AAGATACTAATCCGAATACAGGTAACTCTTATAACTTTACACAGAATAAC
TATTCGCCTAAGGCACTGTCGAGAACAGAGATTTATCGGCAGACGAAGAA
TCAGTTCTCGGCGATGGAAAGGATGGTGGAAACTTGATTCGAGCAGTCAC
GTTTACGAACTATCTTGGCGATAGTATCCGACTTGATTTGGCGAGACCGG
AGGAATCCGGTTTCATCATCAAGTCTGTAACTGGCTTGGGACCAGGAAAA
GCGAACATCAATACGACGGAAATCGCTACAAACGATGGAAGTCTGTTCAA
TTCTTCAAGGATGCCGAGCCGAAACATTGTTATTTCTCTTGCGTATATGT
GGAAGGATTCCATTGAAGACGTAAGACAGCTTTCATACAAGTATTTTCCT
ATTAAAAAGAAGCTCACAATGCTTATCGAAACCGATAATAGGCAGGCAGA
GATTGAAGGGTATGTCGAATCAAACGACCCAACAATCTTCAGTAAAGACG
AGGGTTCGGATATCTCAATCGTGTGTCCGAATCCTTTCTTTTACTCTGCC
GGAAAAGACGGAATCAACACAACCATCTTCTATGGTGTAGAGGCACTGTT
CGAGTTTCCTTTCAGTAATGAATCTCTTAAGGACCCGTTACTAGAAATGG
GAGAAATCAAAAATGAAACAGAGCAGGTGGTTGTATATAATGGCGACGCT
GAAATCGGAGTGACTATTACGATTCACGCAATCGGTGAAGCCAGCAATAT
TACGATCTACAATACCGGTACTCGTGAAGTGATGCGGATCGATACTGATA
AATTGGAGAAATTCACTGGCTCTGGAATTATAGCAGGTGATGAAATCATT
ATCTGCACCGTAAAAGGAAACAAGTCGATTACGCTTCTTAGGAACGGAAA
GACTACAAACATCTTGAACTGCCTGGATAAAAACGCTGATTGGTTCCAGC
TTGCGAAGGGCGACAACATCTTTGCTTATACGGCTGAGTACGGAAGTACA
AATTTACAGTTTAAGATTGAGAACCGTATAGTCTACGAGGGGGTATAAGC
ACTATGGATGTGACAATTTTAAACACCAACCTAGATGCTGTCTCTATTGT
GGATACGTACGAGTCCTTCATCTGGACAGATCGGTATTACGCTTACGGTG
ACTTTGAACTGTATGAAGCAATGCGAGAGGGTCTTCTTGACCACATCAAA
CAGGATTACTATTTGCAGAGCAAGGAATCTGAACATGTGATGATCGTGGA
GAAAATCCAGATTACTTCAGATACCGAAGACGGTAACCATGTAACGGTTA
CTGGGCGTTCATTAGAATCTATCCTCGACAGGCGAATTGTCTGGGGACAG
AAACTATTAAGCGGAAATCTTCAAAATGGAATAAAAACACTGCTCAACGA
GAATGTAATTTCTCCGTCAGACAGCAATCGAAAAATTCCAAACTTTATTT
TCAAAGAATCAACCGATCCAGCAATTACAAAGTTGAAACTGGAAGCTCAG
TACACGGGAGATAACCTGTATGATGTCATCCAGAAAATTTGCGAGGAGCA
GGGTATCGGTTTCAAGATCACTCTGAATGATGAAAAGCAGTTCGTATTTG
AGTTGTATGCCGGTTCAGATAGATCATACGATCAGACGGAGAATCCCTAC
GTTATATTTTCACCGAAATTCGAGAACATCATCAATAGTAACTACATCGA
ATCTAAAGCTTCGTTGAAGACAGTGACCTTGGTTGGTGGAGAAGGTGAGG
GCGCCAATCGAAGATATACTACGGTTGGTGGTGGCTCTGGTTTGAATCGC
AGAGAATTGTTTACGGACGCTCGTGACATTTCTTCAAATGTTGGAAGCGA
TGATGCGTTGACCGATGCCGAGTATATGGCACAGTTGCAGCAAAGAGGAA
AAGAAAAGCTTGCTGAAAATGTGAGCATTACCTCATTCGAGGGAGAAACA
GAAACAACTATCATGTTCCAGTATGGAAAAGATTTCTTTAACGGGGACAT
TGTACAGATTGCGAACGAATACGGACACGAGACAAAAGCTCGTATTCTTG
AAATTGTTCGTTCAGAAGATAAGGACGGTTATTCCGTCTATCCGACTTTT
AAGACTATAGAACAGGAAGGAGCGTGATGAAGAAGTGAGTGTAACATTTG
GATTTTATAATTCAAAAGAAGGAGATCGGCGCTACGATGCTATTCAGATG
TCCAGCATTTTCGATGGAATCATTCAGGACGGAATATTGCAGCATGTCGG
AACTGCAATGGTTGTAAAAGAATCGGAAGCAATGATTATCAACGTTGGTG
TCGGACGAGCCTGGTTCAATCACACTTGGACGCTGAATGACGCTCTGTTA
CCGTTAGTAGTTCCACAGTCCGAGATTCTGCTGAACCGATATGATGCAGT
TGTGCTTGAAGTGGATTCGAGAGAGGCCGTCAGAGCAAATGACATCAAAA
TCATTAAAGGAACCCCAGCATCGAATCCAACGAAACCTACGATGGTGAAG
ACAAATGATCGCTGGCAATATCCGCTGGCGTATATTTATGTCGGCGCCGG
AGTTACTTCTATTCGACAGGCAAACATCACGAACTGCGTTGGAACTTCAG
AGTGTCCATTCGTAACGGCTCCATTGGACAAGGTCGAAATCGATGATTTG
ATTGCTCAATGGCAGGACCAGTGGAAAGAGTTCTACGAAAAGCAGACTAC
TGATATGGAAGAAACAAATAAGTTTTGGAAAGAGCAGTGGTCTACCTGGT
TTCTGGCACAGACTGAGGAGATTCAGTCTGCATATTTGACATGGGAAGCT
CAGTGGAACCTTTGGTACTCGGAGCATACAGCAGATATGGAAGCCACAAG
TACCTATTGGAAAGAAAAATGGGAGGCGTGGTTCAACGAATACACAAGCA
TCAATACTGCGGAAATGGCTGACTGGAAACAGAAGTCAGAAACAGAATTT
CGAGAATGGTTTGATCAGTTACAGGCACTGTTAGATGGCAATACGGCGGC
AAGCCTTGCTAAGAAGCTGCTGGAATTGCAGGAGCAGGTAGATATTCTTA
ACCAGTTCAGTTCCAACCTTGAAAACGAATACACGGTATATCAGAAGCTT
TATGATAATGGATACCGTACTTACGGAGACGTGCTCGATTCTTCGGACGC
ACCCATTACTGACAGCAATTTGGATACGGTCATTGGACGTACATATTCCA
GTGATCTTCTCCGTGACAGCAATGGCGATGTTATCGAAGGTCGGGCTATT
TTTGTCATCAAATAAAGGAGGATTCATTAAATGAAAATCACAGACTACGA
AAAGGTCCAGGCGTTAGCAGCAAGTAATATTTTCCTGCTTGACGGACCTA
ACGGGACAAAGACCATTGCGGCAGATGCTTTAGCAAAGGCGTTAATCGGT
CTTTTAAGTTCCAAAGATTTTATCGGAGGAGTAAATCTTTCCGAACTCAC
CCAGATCAACGAGCTGGTATCCGGTAACAAATTACTCGTCGGGACTACGG
ACGGAAACAAGGCTATTGCAGCTGAAGACGCACTCTTTGCTATGCTTGAT
GGCTTTGCTCCGGTGGAGCTTCGCCGGGTACTCTTCAGAGGTAAGAATCT
TGGTACAGCGCTGACCGCAGTACAGAAAGCTGCTATTAAGGACGGTTCCT
TTAAAGGAATGTTCCTTGGCGACTATTGGAGTATCGGAGGTCGTATTTGG
CGTATCGTTGATATGGATTACTGGTACAACTGCGGTGATACTGCATTTAC
CAGCCATCATCTTGTTATCATGCCGGATGAAGCACTTTACAATGCACAGA
TGAACACTACCAATATTACAACTGGTGGATACGTTGGTTCTGAGATGTAT
AAAAATAACCTGGCGAACGCAAAGACAATCGTCAATGCTGCTTTCCAGGG
TTCTGTTCTTACTCACAGAGAACATTTATGTAATGCAGTTACTAATGGAA
AACAGTCTGGAGGAGCATGGTTTGATTCCAGCATTGAACTTCCTAGTGAA
ATTATGATGTATGGCCATATTCATTTCGGCAATGCATCTGATGGAAATAC
GATTCCGAATATTTACACCCCTAGCAAAACTCAGCTGGCACTGTTTATGG
TATGCCCGAGATTCATCGTAAACAGATCTTACAACCAGTGGTTAAGAGAC
GTCGTTTCTTCGGCTAGCTTTGCCTATGTGGGCAACTTTGGCGGTACGGA
CTGCTACGTCGCTTCGAACTCTAGTGGAGTTCGTCCGGTCTTCCCGGTTG
GTTAAATAAATCGCGGGGCCTTGTGCCCCGTTTATATTTTTGAAAGGAGC
TTTTAATCATGGAAGAGAAAATCTATAAAATTACCCTCGGCGATGGAAGT
GAGATTTCCAATCTTAAGCTGAACGGAAACAATTTCATTTCTACAGAAAA
GATTGAGGAATCTGTATTTGCAGATAACTGCTCTCCGGTTACTATCAGCG
ACGGAACAACTGAGACTGTTCATCCGAACATGGAATTGGTTCAGATCGTT
GAGCAGATTCCCGGGGAATACTGGTTTGTCCTTAGAGATATTTCTGAGGA
GGAATTTGCCAGAATCAAAATGCAGTCTGACATCGCCTACATTGCAATGA
TGTCCAATGTAGAGCTTTAAGAAGGAGGATCACCATGGAACATAGCAAGA
ATTACAGTAAAGTAAAGCTTTGGTACCGCATGAAAATGTGGAATGAGACC
AAGGTTCGTAATGCGGTGAAGATGGGCTGGATCACCAAAGAGGAGTTCGC
TGAGATCACCGGTAAAGATTACGAATGAGCGTTCTGTTAGGCGACAGGAA
AGAGTCAAAATTCGAAGCGATTACGTACTCGATCGAGTTGCATGATATGC
TGATACTCCTTATGCAGAGGGGATTTGGTGTTAAGGATGTGGACAGCTTT
GTTCGGAAGAAGTATGCGTATGGAGAAATTTCGGAAGAAAACTTTGCTAA
GTATAGAGAACTGATGCGGAGTTTCAAATCGAAAATAAACCAATGTGCTT
CCTTGATAACGAGCAATGTTAGGGCGGCAAACACTATTTACCCACGGACA
ATGCACGAGTACGAGACCAGGAGAGATTACCAGAATGCGGCCATTGTAAA
TTGCGAGCAGCTCATCAATGAGTTACAACGGGTTGTTGAAATATTTGATG
TAGATCTGAATTTATACAACCGGTATGTTAAAGCTATCGACCGAGAAATC
GGATTGATAAAAAGGTGGCGTCAAAGAGACATGGCGATTAAGTCGCGGTT
AGAAAAAGGGTAACATCTAAAAATTGCGTCGTTTCTTCGGCTAACTTTGC
CAATGTGAACAACAATGGCAATACGAACTACAACAACGCTTCGAACTCTA
ATGGAGTTCGTCCGGATTCTTCGATTAACCAACGAAGAAGGAGATGCTAT
CCGTTCCGCAAGGATAAATAATAAAGCCTAATACAATTTACTACGGTAAG
TATTGTTATAACGGTGAATAGGTTATGAACTACGAGGAGATTGTCTGTGA
CGCCAATAACTTGTATAGGGCTTATAAGGTCTCTGTGAAGAGCAGCAAGT
GGAAAGAATCGACGCAAAAATTCATGATGAATTTCCTGCGGTACATATTC
GAAATCCAAGATGATCTAATAAATCGGACACTTCAAAATGGACCGACACA
GGAATTCGAGCTGCACGAAAGAGGCCGGATAAGACCTATTACAAGCATTC
AAATCCGCGATCGCATCGTCCGACATTCTCTGTGCGATGAGGTTTTACTT
CCAGAAGTTAGGAAACATATCATCTATGATAACTGCGCATCTATCAAGGG
GCGCGGAATTTCACAACAGAGAAAACGATTCGAAATCCATCTCCACAAAT
ACTACCAATTATACGGAAATGACGGTTATATTCTATTCGGTGACTTTTCA
AAGTTCTATGACAATATTATCCATGAGATCGCTAAACGAGAATTGCTAAA
GCTGTTCGATGACGATGAGTTTATTGACTGGCTTTTAACGTTGATATTTA
AGGGCTTCCAGGTCGATGTTTCGTACATGTCTGACGAGGAATACGAGGCT
TGTATGACCGATACTTTCAATAAACTGGAGTATCGGAACATTCCAAAAGA
GAAGCTCACTGGCGAAAAGTGGATGGAGAAGTCTGTCAATATTGGAGATC
AGCTTTCGCAAGTCATTGGAATTTACTATCCATATCCTATTGACAATTAC
GTCAAGTATGTACGTCAACAGAAATTTTATGGAAGGTATATGGACGATTG
GTACATCATGAATCCCAGTAAAGAAGAGCTTGAAGACTTGCTCGAAAATG
TCTGTAAAATAGCAGCTGAACTTGGAATCCATATCAATCGTAAGAAAACC
AGAATCGTTAAGATTTCGAGCAAATACAAATTCCTGCAAATCAAGTACAC
ACTTACAGATACTGGTAAAGTCATCAAACGGATAAACCCGGATCGAGTTA
CCGCCATGCGTAGAAAACTCAAGAAACTTGCCGTTAAGGTTGGAAATGAA
GAAGCGGATTACGACAATGTCGAGAACATGTTTCGCGGTTGGATGGGAGG
TCATTATAAGCTCTTATCCAGAGAACAACGAAAGAATTTAATACAGCTTT
ACGAAGACCTATTTAGTAAGAAAATCACAATAGTCAACAAGAAGCTGATT
GTTTCTGATAGGTCTGCATGATTGCACATAAAGAAGGAGGAAACGATGGA
ACCATGGTTTCAGGTTGTACTTACGATCTTTAGCTCAGTTCTTGCATCTT
CTGGGCTGTGGGCCTATTTGCAAAAGAAAAGCGAGCAAAAAGATGTTAAA
ACAGAGATGCTTATTGGATTGGCACATGACAGGATCATGTATCTTGGAAT
GTCGTATATTGACCGTGGGTGTGTAACCCAGGATGAATATGAAAATCTGA
GGGTATATCTCTATGAACCCTACGAACGTATGGGCGGGAACGGTTCAGCG
AAGCGAATTATGCAGGAGGTGGACAAACTCCCGATTCATAAATTTATAGA
GAAGGAGGAAGAGCACAATGAGCATGAGTAACAAGACATACGACATCCTT
AAGTGGATTGCTATGTATCTGCTTCCGGCTGCTGGTACATTATACTTTGC
ACTGGCCGGAATCTGGAGTCTCCCGTATGGAGAGCAGGTGGTCGGAACCA
TCACTGCGGTTGATACTTTCCTTGGTGTTATCCTTGGAATCAGTACATCC
CAGTACAACAAGACTGCTGATAAAGAAAAATAATGAAAGTGTCATGGAGG
ACTAAACATTATGGCGAATCTGAATGTAAACAAAGTCATTTACGGGGGGG
GATGTCCTTATCGATCTTACTGGCGATTCCGTCAGTGCAGATAAGATCCT
CAAAGGTATTACTGCTCACGATAAGAGCGGTGCAAAGATCACAGGTACCT
GTACTTTCGACAGCGATACTTCCGAGGATACTGCGGCTGTCGCAGAGATT
CTCGTAGGAAAGACTGCGCACGCCCGTGGAAGTAAGCTTACAGGTACTAT
GAAGAACAACGGTGCGGTTAAAGGTGTCATCTCGACCGTTGCTGGAGAAT
ATACAGTACCGCAAGGCTATCATGATGGCTCTGGCAAGGTGTCTATTGAC
GCCACCGAACAGGCAAAGCTTATTGCTACTAACATTCGTGAGGGTGTGAC
GATTCTTGGCGTTGAAGGTGCTATGTCTGGTTCTGAGGATATGAAGCCGC
AGAGCAAGGAGGTAACACCGTCCAAAGAAGCTCAGACGATCATGCCGGAT
GAAGAGTACAACTGCTTATCTCAGGTTACAGTTAAGGCAATCCCGTATGT
AGAAACCGACAACTCTGCCGGAGGGAAGACTGTTACGATCGGATAAGGAG
GTTTTGTCAAATGGCTGCGAATAAAGTCGTATTCGGCAATAAAGTTTTGA
TCGACCTTACCGGCGATACTGTTACGGAAGAAGCTTTGTTGAAGGGCTAT
ACCGCACACAAAGCAGATGGTACAATTATTACCGGAACGGCTTTCGCAGG
ATATCCTAATGAGTTCGTGTTCTTAGACAACATCCAGGACTCAAGTGGAA
ACCCAATCAAAGACAGTTCCGGTAAAACAATTCAGGGACAAACCATCTAT
CGCAAAGCTCGCAACTCGGTTCTTTTGGATTCTACGGGCGATGTGATTGA
AGACGGTTTTGAACAGTAGATAGAGGTGGTTAAGTTTGTGTGGGTGTCGT
TTATTTCTCGATTATTCCTACATTTGAACCCTCTAGGTACTGTAAATGCT
GGATAGTTTGTTTCCATTATAGAAACTTGTTAGGTGGCTTATACCGAGAA
AATCCAGTAAAATCAAGGAATTATGAAGCGGTTAAGAGTAGTAAAAAGTG
GGAAAATGTAGGTAATTCATACATTATTCCTGCACTACTCCTATACCGCT
ATTCCTATATTTGAGCGTCAAATACAAGTCATTTTATTTTTTCTATTTCA
GTTCTGAGCCATTCAAATTCTCTGGCTGTATACACCTTTTCGGTGATATC
TGAAATCTTATGTCCGACCATATATTTGATGGCGTATTCATCGACTTTAG
CATCTTTGCATTTGGTTACGAAATGCTTTCTGCCGTCGTGAGGTCTATGA
TCCGGGTTGAGTTTAAGCTCGTCCCGAATGCGATTGAATATTTTGCTATA
CCGATTGTATGTCAACTTGGTATTCTTACCGCGGCGATCTTCATCTGTAT
AATTGAAAAGATATTTGCTCCCAAGTTGATCAGCCTCTTCGTATGATTTA
GAAACCAAGTCCCTTATCCGAGGATGAATCGGTACAACTCTGTTTTCACC
AGCATCGGTTTTAATTCCACCTTTAAATGTCCAGTTTGATAAATCAACAT
CTGCTAATTCTATCAGACCTAACTCCTGGGGTCTCCATCCAGAATAGCAT
TGAATAATCATGAACTCAATCCCATATTTATGTCCGAGATTCTTCCACAG
AAGAGCCATCTCATCATCAGAGAATGGAATGTGTTCTTTCTTGACAGTCT
GTATTTCTTTAATGGTATCGTCTGTAAGCTTGAATGTTCTCGAATAGTTC
CGATCTACAAGTTCGTATTCAACAGCATAGTCGAGCATCTGATTGAAGAG
CGTCTTTATCTTATTCTTCATTGATGCGCTTGGTGTCTGCTCTTGGCCTC
TTACGGTAGCAACACCTTCTTCCATGCAGCCTTTTATGTGCCTTGCTCGA
ACATCCATGACTCGCATATCGTAAACAGCAGAGCAGTATTGCCAAGCCGA
TGTAGTAGCTCTGGCGCTGTCGTCGCTCTTCAGAGTCTTGAAATATTCCG
GTGTCCATTTGTCGTACAGTTCCTTGACTGTGATAGACGGTTCCAGGTCA
TACGGATTCTTATTAAATTCCACAAGAGCTGTGTATGCATCATTGTATGT
TGGAAAGTATGACTCCGGTTTCAACGGCTTACATATTGGTTTGCCATTCT
TGTCCTTTCCAACCGTAACCATTGCACGGAAAGGGTTCCTTAAATTTCTA
CCTTTAATCTCACTTATTTGACCGAAACCGTTTGGAAGCCGCCTGCGCTT
ATTTGGTTTACGAGACGATTTGGGCTTTGCGTCTGGTTTCAGCGGGTATC
CACAATGCGGACAGGTATTTGCTTTATCGCTTACCTGTAAGTCGCACTCC
GGGCATTGTATCAGCATATTAAATCCCTCCTCATGATAATGAACCGAGAT
TTTATGTTGGATTGTTGATTTATCGTTAGTAATCATATATCATAGTGTAG
GAATTGTCAACTCCTACACAAAATTTTTATATTTTAACCTAGGATAGAAA
GGGTTAGGTATATGATCAGTAACAATACATCAACCTGCCAGGACTGCGGT
GGAAAATTGAAATACTATGACAAAGTTAGAAGAATTGTACGGACGAAAGG
TCGTGTGAGCAAATGGGTGAATGTTCCGAGGTATCAATGCTCCGAATGCG
GATGTATACATCGGTATCTCCCAGATTATATTTACCCATACAAGCAATAC
GAATCGGAAATAATAGCCGGTGTTATAGAGGGACTGATCACTTGCGAGAC
TTTTGGATATGAAGATTATCCATGTGAGATGACTATGATACGTTGGAAGG
CGCATAAATCGCAACTGCTTTTATGAATAGAATACATATTTACGGAGGTG
CGATATGAGTGTAGAAGAAAGACATCTGCTGAATAAAATTCGATTTTTCG
AGGATATGCTTTTGAGAAGTAAGGATTATCGTCAGCAGGAAAACATCGGA
AAGGAATTGACTGTAATGCGTATTCGGTTACAGAAACTACGGTTTAACAA
AATGAGAACAGGGGCTTAGCAAAGCCTCTTTCTTTTTGCTCATATCCACC
GAGGTTGTTTTTACTAAATGCTGTTCCTAACCTAGAATAGCCGTTGAAAG
GAGGTAGCAGCCAATGAATGAAAATGAATTTGCAACTGGCTCGGTTCCGG
TAATGGTTGCGGCACGAATTTACGGCAAAGACGCGTCATGGGTTAGGGCC
GGTATTATATCTGGATGGTTGCCAATCGGAAAAGCCACAAGGAATGGTCA
GTTAGTGACAAAAATTGAGGACATGAATTCTAAGTACGGACGTATCAATT
TTTATATTTCACCGAAGCGCTTGTACGAGGAGACTGGTTATGTGTGGAAA
GGGGAGAAGCGCTAATGGGAACAACAATACGTCCAGAGCTATCCGAAAAG
AATCCTTATTGGATAGAGAAGCACCGTTATTACGAGCTTAAACATTTCTG
TCTTCAGTATCCAATCTGGAGAAAAGCTTATTCAGTTCTTGATGGGTACT
CTAATCCGCCGAAAGATTTGGCATCGTTCGTAGTAACCAGTACGCTTGGT
GATCCGACTGCAAAATGCGCCATGGCTAAGACATATTATTCTGAGCGTAC
AGATATGGTCGAGAGAGTTGCAGAGCAAACTGATCGAGAACTGGCGGAGT
ATATTTTAAAAGCTGTAACAGAGGGATGGTCCTATGACATTCTCAAAGCT
AGATTAGAAATTCCATGCTGCAAGGATGTTTACTACGAATTGTACAGACG
ATTTTTCTGGTTACTTAACAAGGAGCGGAAATGATATGAAGATTGTCGAT
AAAGCTGTGAAGAAGGTATACCGGTTCAACTGTCCAAATTGCCAGAGCCG
ACTTGAGGGCGAGAGTAAGGAATTTGAGGATATCGGTGGGAAGATTAGCA
AATTCTTCTGTCCGGTATGCAAGAAGGATCGTTATATTACATGGTCTGAT
CTTCGGAAGAAAACAGTATACGAGGGTGAGAACACGCAATAATTACAACT
CTCTTTATGAAAGGAGAGTGATTTTATGAATAAAGAAGACAAAGTCATGA
CGTATGCAACGGCATTTTGTATGGTTTCGGCGGGGGTGCTTATGTTAGCA
TTTGTGCCATCGGCAATCGGAATTAGACAGACCCAGAAAGCACAGGCGTT
TAATTTGATGGCTGACGGACATAGAATGTTGGGATTAGCAAAATCGTATG
ATGCTAAAGCAGCCGCCATTGCATTGAAAACCGTGACATCTGAAGTATTG
TAAATGAATCGAAACGAAGATTGAGCCATCACTGGCTCTTTCTTTTTTTT
ATTCTAGGTTAGATGCCGTACGTAGGTTACCGTAAAACATGCTATTTTGA
TATTTGAAAAATTACCACCCGGCAATTTTCAGAAAAACATTTTGGAAGGA
GGAGCAGAGGTGAGCTTAGCGATTGGATTACTGATCGGAGTAATGGTTGG
AGTGTTATTGTCACGATTTATATTTAAAGAAAAGCCAGTAGGTTCGCTTA
GGGTCGACGAATCAGATCCAGATAGCGGACCTTATTTATTTCTCGAATTA
GATCGGTCTGGCGCGGATGCAATTTATAAGCAGCGTTACGTACGTCTGCG
AGTAGAGCTGAAAAATTATATTTCGCACAAATAACACTCTCTATTATGGA
ATGAACCTAATAATTATTTGAAAGGAGAACAAAATGGAAGAGAAAAACAT
TGACGAATTATTAAGTGAGGAGATTGCAGCACAGATTAAGGCTTTATCTG
ATTTGCAGTCCGGAACCAAAGAAAAATCAACAGCGATTGATGATCTGACA
AAGCTTTACAAGCTGAGAATCGAAGAGAACAAGAGCGTGTGGGATGCTGA
TGAGAAGTACAATCGGCGTATGATGGACGGAGAGTCCGTTACGAAAGATA
ATGACTTCAAAGAACGGCAGATCGCAGAGCAGGTTAAGGATCGATATTTC
AGAGTTGGTATTGCAGCGGCAGAATTATTGATTCCGTTGATGTGTTATGG
CATCTGGATGAATAAAGGATTTAAGTTTGAAGAAACTGGAACCTTCACAT
CTTCAACATTCAAAGGGTTAATCAACCGTTTTAGACCTACGAAGAAGTAG
CGAGGAAATTCCGAAACGTTGGGGACGTGTGTAATGCATGTCCTCTTCGT
TTTTCTCGTGAAAAATGCAAGGGCTATTATGAGAGAATAAAGCTTTATCT
CTTGAACTACAGACAACAGCTTGTATACTATATGGTATAGGAGCTGGACA
GTACGAAAGGAGATATTTAGCTATGAGTATTTTTAACGAGGAGCAGCTTA
AAGCAATGTTCAGCAGAGAGTATATCTGTCATGAGTGTGGGCATTTAATG
GAGTTCGAGGATGAGTGGGAAGATACACTGGTGTGTCCCCACTGCGGCCA
CAGCATAGATTTAGATGATTACGGCCGTGAAGGCAATGAAGAATATGAGA
ACTTATACCCAACTAGAGAAGAAGTATTGGGCATTGCGAACGATGATTCC
GAGGAAGATTCAGACGATTAAAAACATAAGCTAAGTAGGAGAGGGTCTTA
GAGAAATCTAAGGCTCTTTTCTTTTTGCTATGAGGAGATGGAAATGCGGT
ACCATTATCAAAAGCCAGACATCTATTTGTCGATGTACGGCGAACTTTAT
ATTTGTAATCATCCTGTATATGATCGCTGCACTCTATTTACGATAGGAGA
TAAAGGTCTGGCAGTGATTCAGCAACGATTTAGTGCGGATACAAAAAGTA
CATATTGGGCAGAGGTCGATTCGTGGCTGACGGACTCTTTATATTTACAT
CCCAAATTCAAGGAATATTTCGACAGCCGGTCTGGAGAGTGTACGGACGG
ATTATATCCAACCGTCACTATAAGACAAATAATGTGGGCATTAAAAATGA
AACCAATCCAACGTCAGCGATGGGAAACTTGCTTTGATAGGCGAGATATT
TAGCGATTTTTACAATTCCTTTTATGAAAAACTGAGGCTTTGAAAGGAGT
AAAAGGAGCATGGATGAAATGAGAATAGTATCGAAATTCACAAGAGGAAT
CATTTCTAAAGCAATAAAGATGGTAATACGCAAGAAGACTGGATACAACA
TTGATATTCAGTTGAACGAGGCTATTACTACTGTAAACGATGGGAAGACT
CATCTTCACTTGGATGTAGATGCAGAACTCGATAAAGATGAGCTGATGAG
CATCTTAAAGAGCGTTGGTTTAAATTAACTGAGAGGGGCGCATACAACGC
CTCTTTTCTTTTACTTCGCAAAATTTACAAGGCATATTATGAGAGACAGT
AGCTCAGTTGGGAGAGCGCGAGACGATCAAAGTCCCGAAGTCGATGGTTC
GAGTCCATCCTGTTTCTCTTTTATTTTTTGCAAAAAGGAGAGAGCAGATG
TCTATCGAACAACTTGACTTATTGTTATGCGATACGTATCAGATGGATGC
GTGGTTTCCATTAGGTTGGAAATGGAAGAAAGAGCTTGAAAAATCGAGCT
ATTCGGTATGGGCTATTGATGAGTTGAAAAGATACATCGTCGGTAGACTT
TATCCAAAGAAATCTGGATCGGTTGAAGATTTCATCACATTTGTTGGTGA
CTTCCGGCGAATAATGAATCAGTTTTCAAAAATCAATCCGGATAACAATT
TTATGTTTTCAGTAGCAGCGGACATATCCACAGATGTCCTGGATTTATTA
CATGCTATGAAATAAAAACGAAAGGAGAACATGATGAAGAAACCAAATCT
TCAAAGACTCGCTCAGAGGTCGAAAATCTATCTGAGAAAAGCATCACCGA
CAATATTGTCTGGTCTTGGTGCGGCTGGGGTTATCGTAACGTCGGTATTA
GCTGTACGTGCGACACCAAAAGCTCTTCGTAAAATCAGAGCGGATAGTAA
GACAAATCACGACGGTGATCCAGAGGCTTATAGCAAACTTGAAGCTGTTA
AATCAGCATGGGTCTGCTATATTCCGGCAGCAATTAGCGGTACGGCAACG
ATATTCTGCATCTTCGGTGCTAATGTGTTGAGTAAACGCCAACAGGCAGC
ACTTACCAGCGCTTATGCGTTGCTGAATGATTCCTATAACAACTATAAGG
ATAAGCTAAAGGAATTGTACGGCGAAGAGGCTCACCAGAAGATAGTTGAT
GCTATCGCAGCGGAAAAGGCTAAGGACGTGTATATTACTTCAACTGGATT
AGTTAGAAACAGTTCACTTGATTTTGATGAGCATGATCCGAATGACGAAA
GGTTATTCTACGATGCCTATTCCAATCGATATTTCGAAAGTTCCATCAAC
AGAGTTATTCAGGCGGAATATCATTTGAACCGTGATTTTGTCATCAGCGG
ATATTTACCGGCGAATCATTTTTATCAACTGCTTGGTCTTGAGCCTTTAG
AAGGAGGAGATACGGTTGGATGGAGTATTGATACAGGAATATACTGGATC
GATTTTAACCATTCCAAAGTAACACTGGATGATGGACTTGAAGTATTGGT
TATCGATATGGATTGGGTTCCGGATGCCGGCTGGGATTCTGAATAAATCT
GGTCATTCGCAGAAATTACAAGCTGTATTATGAAAGGAGAGTGTCATTAT
GAGCAATAAAAGTAAATGGATTAAGGCTATTGGAGTAGCAGCAACCGTGA
TTGGTGTAGGCGTAAACCTTATTACCGATTGGGTGAATGAACAGAAAATG
GACGAGAAAATTGAAGAAAAGGTCAGTGAAGCACTTGCCCGGAGAGACAA
AGATGAAGCGGAGGAGTCCTAACAAGGCTCTTTCGCTTTTTCTTTTGGAG
GAGACAAATGGAATCGCCGACTGAAAGAGCCATTTATACTGTACGTTATG
CTATCGCAACAATGCCCGTGGTTCAGCGTGGATATAACTTTGAGCAGGCG
AGTTATATGAGATGGGCTGGAAGAGAAGTGTTAATACGACTCTGCAAACA
CCCAGAGATACCACCGCTGATCGTGATTGAATCATTTCGAGATGAATGTG
ATTCATATTCATGTGTGAATCCACGAACAAGTTATGTTTTTTCTTGTGCG
AAAGATATGCTTGAGTGGATTATTGACCTGCTAATTTCGTAGTTACCAAA
TAAAAATTTTATATTCTGAAAGGAGAACGTACTATGTGTACAAGAGAAAT
GACATTAGGAGAAGAGATTATTAACTTAACCAAAAGAGGCATCGATGTTT
CGACGGTAGAGAGGATGTATAGAAAGTACATCGATCTTGACGAAAAAGGA
AAATCAGAGGGTTGTTATGCGATCGATTTGGGACCGTCATTTCCGACATT
TAATATTGGCGATAAAATGATGGTTCCTTTAGGAAAGCTCGGAAACTGTA
CAGCAACAGTTCAGAAAGTTACGAACAATAAGGTGCTATTCATTTTCGAC
GATTATGTTACCAAACGCCCGATGAATGAAGACGGTGGCAATGCTGGCGG
ATATTCTCAGTCCGATCTGAAAAAGTGGATCGATACCGAGCTGTACAACA
TGTTCCCTGCGGTTCTTAAGCAGAGAATGACCGGTTTATCAATCCCGACT
CTCGGAGAGATTTACGGCTGGGCTGATAAATGGGATCGAGATCACATCGA
AGCGGATAGAGATGAGCAGCTTCCTCTTATGAAACAGAGAAGAAACCGCG
TTGCTTATTACAAAAACGATTGTGAGTTCGGCTGGCTCCGCAATGCTACT
AAAAAGGAATTTTCTTCGGCTTACTTTGCCGGTGTGTACTACGATGGCTA
TACGGGCTACTGCGGCGCTTCGGGCTCTTATGGAGTTCGTCCGGAATTCT
GGTTGGTTAGATAAATCGCGGGGCCTTGTGCCCCGTTTATATTTTATGGA
GGATAGACTGAAATGCAGAAACCTAATTTGACTAAGATCTGTAGAAGTGT
AAAAACAGCTACAGTAAAACATAGTCCTGAAATCCTCACAGGAGTTGGAA
TTGCTGGAATGGTTACGACTACCGTAATGGCTGTACGAGCTACTCCTAAA
GCAATCCAATTATTGGATGAGGAAAAGCGACGTCAGCACGCAAATAAACT
GGAGCCGATGGATGTCGTTAAAACTGCTTGGAAATGCTATATTCCAGCGG
CAGTTACTGGAACAGTATCAGTAGCTTGTCTTATCGGAGCAAGTTCTGTT
AATGCCAGAAGAAATGCAGCACTGACAGCAGCGTATACCATTTCCGAATC
GACATTGAGAGATTATCAGAAAAAAGTGGTAGAAACAATCGGCGAGAAAA
AGGAACAGACTGTGAGGGATGCCGTTGCTAAGGAACGTCTTGAGAAAAAT
CCAGTTGAAAACAAAGAAGTTATCGTCACAGCAAAAGGCGATACCTTATG
TTTCGATGCTGTATCCGGAAGATATTTTAAATCGGACATCGACAAATTAA
AAAAGGCTGAGAATGAATTAAATCGTCAAATGCGAGATGAAATGTATATT
TCACTTAATGATTTCTATTATGAGGTCGGATTAGAGCCTATTAAGCTTGG
CGATGATCTTGGCTGGAATATTGATAATGGATATATCGATCTGAGATTTA
GTTCCCAGCTTGCTACGGATGGAACACCTTGTCTGGTTATTGATTATGGC
TATGGTCCGAGGTATGACTTCCGTGGCTTAATGTAAGGTTCGCAGAATTT
ACAAACACTATTATGGAAGAACCACATATTTCAAATCTGAAAGGAGAACA
TATTATGGAGAACAACGAAATCATGAACAACAACGAAGAGGTTATCGAAA
CAACTACTGAGGAGATCGTGAAGGCGGCTTCTAACGGCGGTATGAAGAAA
GCAACAACTATCGGATTGGCTATGATTGCAGGTGCATTAACCTACAAATT
CGTAGTCGTTCCGGCAGCAGCAAAATTCAAGAACTGGCGTGAGAATCGTA
AGACGGTTGTAACTCAGCCGAATAGCGATATCGTCGACGAAGAGTTTACG
GATATCGATGAAGAGACAGAAGAGGATTCTGAATAAGAATTGAATCAATG
ATTCAGACAGAGGGAGAGTACCTATAACAGGGTGCTTTCCCTTTTGCTTT
TTAAGGGAGGTGTCCTATGAATCAGTATATGTATGATGGACCGGTTATGG
AGTTTGATACCTGCGTTGCGAATAGATGGCAGGGTTCTACATACGCGGCA
TCCGAAAAGAAAGCCAGGAGTAATCTGGTGTATCAGTTTAAGAAGAAAAC
AAACCGTATTCCAAGTACGAGGATAACCCTCCCTGGAAAAGTGGTAACGG
TTAATTGAAAGGAGATTTAGAGATGGAGGAATACAAATCCAATTCCCATA
AATCACGACAGAACCAGAATGATGATATTCCGGAGAAAAGAGTTGAAAAG
GTTGTCAGTGGTTCTGTCAAATCGAAGAAAAAGAATGGTCTTCAGAAGAT
TACAAACGTATTTGTTCCGGAAGATGTAGACGATGTAAAAAGCTATATTT
TTGAAGACATCGTGGTTCCGGCCGTAAAAGACATTATCTTGGACGCTGTC
AGAGCATTCCTTGGTGTTAGCGGAAACTCAAGGGTCGGGAGATCGTCAAC
GTCATCCAAGATCTCTTACCGTAAGTATTATGACGATCGGGATCGACGAG
ATTCGGGAAACGTATCAAGAACACGAACTGGATACGATTATGATGATATT
ATTCTGGAATCTCGTGGCGAGGCAGAAGATGTCCTGGAAAGAATGGACGA
GCTTATTGCCACATACCAGGTGGTCAGCGTTGCAGATTTCTATGATCTCG
TCGGTGTGTCAGGTAACTATACAGACAATAAATATGGATGGACTGATATT
CGGAATGCATCTGTAATTCATGTGAGAGACGGATACATGATTAAACTTCC
GAAGGCATTACCGTTGAACTAGGAGGGATATTTATGTACGAATCAGATGA
TAAAATGGTGTCTCATCCGAGCCATTATCAGTCAGAAACAGGTTTGGAAG
TGATTGATGTTATTGAGGCATTCACTTTCGATTTAAAAGGTATCGAAGCA
ACTGATACTGGTAATATTATCAAGTATGCGTGCCGCTGGAAAAATAAAAA
CGGCATTCAGGATTTGAAAAAGATCATGTGGTACACGCAGCACTTGATCG
ATCATTTAGAGAAGAAAGAAAAAATTGAAGAGGAGAATAACTGATATGAA
GAAAGAAGAAATCATGAAGAACGTTTCCACGACCTTCAGCAAAGTAAGTG
TGAAACTTAAGAAGCATAGCCCTGAGATTCTGGTAGTGGCTGGTGTTGTT
GGTACCGTTGCAAGTGCTGTTATGGCTTGCCATGCAACAACTAAGTTGGA
TAGCGTATTGGAGAAGTCCAAGAAAGATGTTGATGCCATTCATAAATGTG
CTGAAAATGAGGAACTGGCGGCGGAGTATTCTAAGGACGACGCAAAGAAA
GATTTGACTATCGTTTATGTACAGGCTGGTGTAAAAGTCGCTAAGCTCTA
TGCTCCTGCTGTTGCTCTTGGAACATTATCTATCGCAAGTATTGTTGCAT
CTCACAATATTCTCAAGAAGAGAAATGTAGCACTGGCAGCCGCTTATGCA
ACTGTTGATAAGACTTTCAAGGAGTACAGAAATCGGGTTGTTGAGCGCTT
TGGCGCGGAGGTTGATAAAGAACTTCGCTACAACATCAAAGCAAAGAAAT
TTGAGGAAACTGTAACTGATCCAGACAGTGGTAAAGAGAAAAAGGTGAAG
TCTACCGTAGATGTAGCAGCACCTTCTACGAACGATTATGCCCGTTTCTT
TGACGATACTTGTGAGGCGTACGAATCCAATATGGATTACAACCTTATGT
ATCTGCGTTCTCAGCAGAATCTGGCAAACGACAAGCTCAAGGCTAATGGA
TATTTATTCCTTAGCGATGTATACGATCAGCTCGGTATTAAGCGTACTAA
GATGAGTCAGATTGTTGGTTGGATTTATAAACCAGAGGGAAACGAAAACG
GCGATAACTTCGTTGATTTCGGTATTCTGGAAACCAACCGTGAAACTGAG
GATGGCGGTTACGAGAAAGCTATTCTTATGGAGTTCAATGTAGACGGACC
GATTCTCGATCTGATCTAATTTTGTGAGGAGGATACATATGCGAAATTGT
ATTCGTATGGTAATCCTTCCTACTCTTTGCGTATTTGCGATTATTTGCAC
AGGTTTTGTCTGCTCAGCAGAACGGGTAAATCAGTACGAGTATATCGAAA
TGCAGCCGACTTTAAAAGCTGAACCTATTGATCCTATTGTAATTATTTCT
GAGCAACCCTTAGAGGAAACGGTGTCGGCAGTTGAAATCGAAGAGTATGT
GGAGGATACGCTATTGCCGCAGGAAGATATTGAGCTAATCGCTCTTGTAA
CTATGGCAGAAGCTGAGGGCGAATGCGAGGAAGGAAAGCGATTAGTGATC
GACACCATCTTGAATCGTGTAGATTCTGTATATTTCCCGGATACAGTGCA
TGGCGTTATATATCAGGCAAATCAGTTTTCATCCATGCGGAATGGGAGAG
TTGATAAATGTTTTGTGGACGATGATATTTGCCAGTTAGTTGAAGAGGAA
CTGCAATCCAGAACCAATGTGGATACGATATTCTTTACGGCTGGAGGATA
TGGAAAATACGGAACACCAATGTTTCAAGTAGGTAATCATTATTTTTCAA
GTTATGAATAGAAAGGAGTCCTAAACTATGACAGGTTTCATGGGATTAAC
ATTTTCAGCATTTGCTGGCATTTGCTTTGTTAGTGGTCTAGCCGTTCTTA
TGGGCGGAAAGGAGCATCACTGATGGATGGCATTGGAAATTTTATATCCA
TGATGGATTACATACTGGATACTAAGAGAAAAAGACATATCACAGGAGGC
ATTCTGTTGAGTGCCTCTTTACTTTTTGGTGGGCTTGCTCTCACTGTTAT
GACAATTCAGAACGAGGAGGACGAAGATGAGTAATAAAGCTCTGTTTTCT
TTGGCATTTATCATCGGCACTGTGACTGGTTCGATAGTGACATGGTATCT
GCTTAAAGATAAATACGAAGCTCTTGCGCAGGAAGAAATTGACTCTGTAA
AGGAGGTTTTCTCAAGACGTGAGCAGGAATTAAAAGATCAGTCTGTAAAA
AAGACTGTTGCTGAAGGTATTAAAGATGCAGACAAAGAAAAACCGGATCT
CAAAGAGTATGCAAGACGATTAGAAAAAGAAGGGTATACCAGATATTCCG
ATTTTGGGTCGGATGAGGAAGAAAAGCCTGTTTCTGAAGCCGGTCCGTAT
GTGATTCCGCCGGAGCAATTTGGCGATAATGAAGAGCATGAACAGATTAG
TCTTACCTACTATGCAGATGGTGTGTTGGCTGATGAAAATGATGAAGTAA
TTGAGGATGTGGAAGATGCTGTTGGAATTGATTCTTTGAATCATTTTGGA
GAGTATGAGGATGACTCAGTCTTTGTTCGTAACGATGCAAGAAAGTGCGA
TTACGAAATTCTCCTTGATCAGAGGACCTATTCTGAAGTAGTAGAAGATA
TGCCGCATCAGATGGAGGTATGATGACACGGGATGAGCTGAACAATGCAT
ATTTTGACTGGATGTACCAGCTCGTATGTGACGATGAATATTCGCGAGGT
TTGTCGTATCGTAAGCTGTTATCTTTGCTTCACGATACAGATTTCACGTA
TACGATTGCTCTTGATGGCAACCGCTATGACGATGGAATTGATCTTCGAT
ATAGATTCGGAAACGAGCAAGGATACCAGGATAATATGATTGCAAGTTAT
TTGGATAATCGTCCGTGCAGTGTTTTAGAAATGATTATTGCCCTTGCTAT
ACGCTTAGAAGAGCACATCATGGATGATCCGGACATCGGTAACCGAACCG
GTCAGTGGTTTTGGGATATGATTGTGAGTCTTGGTTTAGGTTCTATGGAT
GATTCCAAATTTGACAAGGCTTATGCCATCGATGTTATTCGGCGATTCCT
TAATCGTGACTACGAACGGGATGGCAAGGGTGGTTTATTCACAATCGAGC
ATTGCAGATATGACATGAGAGATATTGAGATCTGGTATCAAGCTAACTGG
TATCTCGACAATGTCAGATAGGAGGACGTTATGAGCCATAGCGAAGTATA
TAAGTGGTTCGAGTTATATTTTCCTCAGTATGCTGGGGATAAAGTGGAGA
GCTGGTTCCAGAACGGAAAGAACAGTATTCGCATCCGTCAGAAGAACCAT
CAGGAATTTATATTTACATTCAACAATGAAGGAAATTGGCGGTTTGAGAC
TGTTGAAAGCTTCATGAATGGATTAAAAGGAGGTAAGAAATAATGGGTGA
AATGCTTACTTATATTTTCAGCAGTTTACGGTCATCGGAAAAAAGACTGG
ATGTTGTCACAAGGGCAGTCAGTAAACAGCGGAGCTTCAATAAACAGATT
ACAATCTTTGCTGCCTTGACAACTGCAAATCTGGTTATTATGAAAATCGA
GCAGAAGGATCAGGCATTGCGCATCAGAAAACTGGAAAAGGAAATTGAGG
AACTTAAGCGTCCGGAAGGAGAGTAAAAAATGCGATGATCGACTTTATGG
TGATTTCAACACGTTCAACGAAACGTGGAGTAATAGAAATCTATCCAAAG
TTCATTATTAAAAAAAGCACTGATCTAATGATTCGAGGTGGTGATTTCTA
TGCTATCTGGATTGAGGAACGTGGTTTATGGTCTACGGACGAGCAAGATG
CCTTGCAGCTCATTGACCGCGAACTGGATAGATATGCTGAGGAGAACCGC
CAGCGTTTTAACTCCGATATTAAAGTCCTGCATATGTGGGATGCCGAGTC
GGGTATGATCGACTCATGGCATAAGTATTGTCAGAAACAGATGAGGGACA
GCTTTCATACGTTGGACGACAAACTTATATTTTCCAATACAGAAACTAAT
AAAAAAGACTACGCCAGCAAAAAGTTGAATTACCCGCTTGAAGCTGGCGA
TTTGTCTGCCTATGAGAAATTGATGTCTACTTTATATTCAGAAGAAGAGC
GGACAAAAATTGAATGGGCTATAGGGTCAATCGTATCTGGAGAATCCAAA
AAACTGCAAAAATTTATGGTTTTATACGGAGCTGCTGGAACAGGTAAATC
CACAGTTCTTAACATTATTCAGCAGCTTTTCGACGGATACTATTCTGTAT
TTGACGCAAAAGCACTTGGATCTTCCAGCAATTCATTTGCCTTGGAAGCA
TTTAAAACAAACCCTCTGGTTGCTATTCAACACGATGGCGATTTGTCGAG
AATTGAGGACAACACTAGATTAAACAGTTTAGTATCTCATGAGTTGATGA
CTGTGAATGAAAAATTCAAATCCACATACTCAAACCGGTTCAAATGTTTC
CTGTTTATGGGAACAAATAAGCCGGTCAAGATTACAGATGCGAAGTCTGG
TCTGATTCGAAGACTGATCGATGTATCGCCGTCTGGAAATAAGCTGAATC
CAAAAGAGTACAAAACGATTGTGAAGCAGGTAGAATTCGAGTTGGGAGCC
ATCGCTTATCATTGTCAGGAAGTATATTTGAGTAATCCCGGTCGTTATGA
CGATTATATTCCGATCACGATGCTTGGAGCATCTAATGATTTTTACAACT
TTATCATCGATTCGTACCATGTATTTAAGAAAGAAAACGGGACAACTCTG
AAAGCTGCATGGGAGATGTACAAAACTTACTGTGACGATGCCAAGGTTGG
ATTCCCGTTCTCGCAGAGGGTATTTAAAGAGGAACTTAAAAACTATTTTC
ATGATTTTCAGGAACGGTTCAATCTGGATGATGGAACCCGTGTTAGAAGT
TATTACATTGGGTTCAGAACAGAAAAATTTGAAGAGGAGACTGTAGAGGA
AACGCCGGAAGTAGTCAAATCGGCACTGATCCAATTCGATAGCACTGAAT
CTATATTTGATGATGTGTGTTCGGAATGCCCCGCGCAGTATGCTTCGGAA
AACGAAACACCTCAGAAAAAATGGGATTCTGTTCGCACGAAATTATCTGG
AATTGATACGAAAAAACTTCATTATGTGAAAGTTCCAGAGAATCATATTG
TGATCGACTTTGACATTCCAGACGAATCTGGAAACAAGTCATTTGAAAAG
AATTTAGCAGAAGCAAGTAAGTGGCCGCCGACCTATGCCGAGCTTAGTAA
ATCAGGACAAGGTATACATCTTCATTATATTTATACCGGTGATCCGACGC
AGCTTAGCAGAGTGTATGACGACCATGTTGAAGTTAAGGTGTTCACGGGC
AAAAGCTCTTTGCGGCGTATGCTGTCAAAGTGTAATAATTTGCCTATCGC
AACAATTAGCTCCGGTTTACCGCTGAAAGGAGAACAAAAAATGGTAAATT
TTGAAGCGATTAAGAGCGAGAAAGGACTTAGAACACTGATTAAACGGAAT
CTTAATAAAGAGATACATCCAGGAACTAAGCCCAGTATCGATTTTATCTA
CAAGATACTTGAAGATGCGTATGGAAGCGATTTGAAGTACGACGTCACAG
ACATGCGCAATGCAGTATTAGCATTTGCGGCGAATAGCACTCATCAGGCA
GATTACTGTATTAAGTTGATCAACAAAATGCAGTTTAAATCCGCAGATCC
GTCCACAGCGGTTAAAAATGATGACGCAAAGCTGGTATTCTATGATATTG
AGGTTTTTCCAAACTTATTTCTTGTAAACTGGAAAATCGAGGGTGAGGGA
AAGCCTGTTGTAAGAATGATTAACCCGTCTCCGAGTGATATCGAGGAGCT
GATGCGGTTCAGACTGGTTGGCTTCAACTGTCGGAGATATGATAACCATA
TTCTATATGCAAGGTTAATGGGTTATACAAACGAACAGCTCTATAACCTT
TCGCAGAAAATCATTAACGGAAGTCCAAACTGTTTCTTTGGAGAGGCATA
TAACGTATCCTATACGGATGTGTACGATTTCGCTTCGGCAGGTAATAAGA
AGAGTCTTAAGAAATTGGAAATCGAGATGGGAAACCTTACCGATGACGAT
CTCAAGAAAAAAGGATTCTCCGATGAAAAAATAAGAATCATCAAAGCTGG
AACGCATCACCAGGAGCTTGGTCTTCCTTGGGATCAACCGGTTCCGGAAG
AGCTTTGGATTAAGGTCGCTGAGTATTGTGATAACGATGTTATTGCTACT
GAGGCGGCCTTTAATTATCTTGAGGCTGACTGGACAGCACGACAGATTCT
GGCAGATTTAGCAGAGATGACTGTTAATGATACTACAAACTCTCTTACAA
CCAGAATTATATTTGGAACCAACAGGAAACCGCAGTCAGAATTCCATTAC
AGAAATCTGGCAGAGCCGGTAGAGTCGCTGGATAAAGAAAGTATGGACTT
CCTTAAGGAAGCCTGCCCTAAGATGATGGAAGAGCCTCACTACGGTTGGA
AGTACAACGATAAGGATGAAGTTCCATTCGAATCTCACAGCATTCTTCCA
TATTTTCCTGGGTATGTATTTGACCATGGAAAATCCACATATCGTGGAGA
AGAAGTGGGCGAGGGTGGATTTGCTCAGGGCGTTCCTGGAATGTATGGAA
ATGCAGCACTTCTGGATATTTCGTCAATGCATCCGCATAGTGCTATTGCT
GAGGTTCTGTTTGGACCGAGATTTACAAAGGCGTTCCGCGATATTGTTGA
GGGTCGTGTAAGCATTAAGCATGAGGCTTGGGATATTGTTAATACCATGC
TGGATGGCAAGCTTACGCCGTATATTCAGAGAGTTATCGACGGCGAAATG
ACATCAAAGGATCTCGCTAATGCACTGAAGACAGCTATCAATTCAGTATA
TGGTCTTACATCTGCGTCATTTGATAATCCGTTCCGTGATCCAAGAAACA
TCGATAACATCGTGGCAAAACGTGGAGCATTATTCATGATCGATCTTAAG
AACGAGGTTCTGAAGCGTGGATTCCAGGTTGCTCATATTAAGACAGACTC
TATTAAGATCCCGGATGCAACGCCGGAGATTATTCAGTTTGTTATGGATT
TTGGCGAGAGATATGGATACACATTTGAACACGAGGCTACGTATGATCGT
ATGTGCTTGGTCAATGATGCCGTATATATCGCAAAGTATAAATCGGCAGA
AGAATGCCAGAAAATGTATGGTTATGTCCCTGGCGACAATAAAAAGAAAG
GTGGAAAATGGACGGCAACAGGTACTCAGTTCCAGATTCCATATGTATTT
AAGAAGCTGTTCAGCAGAGAAGACATCGCGTTTGAAGATATGTGCGAGAC
CAAATCTGTGAGCAGCTCTTTATATTTGGATCTGAATGAGGGGTTACCAG
ATGTCAGTAAGGAAGAAAAAGAATTCAGTAAGGCAGAGAGCGACTATAAG
AAAGGACTCTTATCCGACACAACTTTTGAAACAACATGTCAGAAGCTTAC
ACCATTGATCGAAAAAGGACACGACTATCACTTTATCGGAAAGGTTGGTC
AGTTCTGTCCGATGAAAGATGGATATGGGGCTGGACTTCTGATGAGAGAA
AAAGACGGTCGTTACTATGCTGCAACGGGTTCCAAAGGTTATCGTTGGAT
GGAATCAGAAATGGTCAAAGAACTTGACAAAGAAGATGGCATTGACCGAT
CCTACTACGACAAGCTGGTTGACGAGGCTGTAAAAACTATTTCGCAGTAC
GGTGACTTCGAGTGGTTCGTGTCTGATGATCCGTATATTCCAGAGCTTGG
TGCAAATGACGCTGATGTTGATTGTGTTGTTCCATGGGCGATGCCGTGCG
GAGAGGATAAATATCGTACATGCTTCGACTGTCCGCATTTCAACAAAGAT
AACTTCCATATGGACTGTGACCTTGATTATGATATTTCAGATATTGTGAT
GAAGCACGCAATGAATCCACCGGAAAATTAAAAAAAATAAAGGAGAATTT
AATCATGGCAAGAGCAAATGTAAATGAGCTGATTATTGAAAATGCTCGTA
TTATGTTCAGAAATTTCAGAGGAGAGGAGACTAAGTACAATAGAGCTGGC
AACCGTAATTTCTGCGTTGTGATCCCGGATGCAGACCAGGCACAGAAACT
CGGCGAAGATGGATGGAATGTGAGAATCCTTCCGCCGAGAGACGAGGATG
AAACGCCTCTTCACTATATTCAGGTAGCTGTTCGGTTCGATAATATTCCG
CCGAATGTATATATGGTTACCAGAAGAGCTAAAACAAAGCTGGATGAGGA
GTCTGTATCTTCTCTTGACTATGCTGAGATCAGAAATGTTGATCTGGTCA
TCAGCCCGTCAAAGTGGGAAGTAAACGGAAAATCCGGTATCAAGGCATAT
CTTAAGACCATGTATGTCACGATTGAAGAGGATGTGTTTGCTGAGAAATA
TGCGGATGAAGAGGAGCCGCCGTTCGCATAAATCATATTTTGAGGGTGTC
GGTGTCAAAGCCGGCACTCTTACTTTATGAAAGGAGAAAAATTATGTTTT
GGAATAAGAAAAAACCGAAGTCGAAACCACAGATCAAGACTACGGTACCT
AAAGCATTCAAAGCAAAAGAACCGCCACCTAAGTGGCAACCAACTTTCGG
TGAAACAAAAAAGAAGGATGAGAAACCACCGGAAGTAACTACGAAATCTG
AATCGAAAATTGACTGGGAGAATAAATTCTTAAAATCTTTTCAGAAACTT
ACATACAGACATCGAGCATGGGATGTGTGGAGAGATTATATTTTACTTCA
TGCGTGTTCAATCTCGAATGTTTTAGACCAAGAAAACTACGACCAAAGAG
AGAAGCGATATCTTAAAATTATTCATCAGTATTCAAAAGAAGAGCAAGCT
ATATTTCCAGAATTAGCAGCGTACACAACTATGGCACTGGATCAGAACCA
GGAGCAGGATTTTCTCGGAAAAATGTTTATGCAGTTGGATCTTGGAAATC
GTTCGGCCGGTCAATTCTTCACGCCATATCATGTGTGTGAACTTATGGCT
GAAGTGGTAGCGACTAATGCTTTAGAAAAAATAGAGCAGTATGGTTATAT
TTCGATTAACGATCCATGCTGCGGTGCTGGAGCAACTTTGATTGCTGGTG
TGCATGTGATACGAAAGCAGCTTGACCATTGCGATCCACCGAAGAACTAC
CAGAATCATATTTTAGTAGTTGCACAAGACGTTGATGAGATTGTTGGTCT
GATGTGTTATATCCAAATCTCGCTTCTTGGATTGGCTGGATTTATAAAAA
TAGGTAACTCAATAACTGACCCAATATCTACGGACGATTCATCTGAAAAT
TATTGGTATACGCCTATGTATTTCTCAGATGTATGGAGTACAAGAAGAAT
GCTCCGTCAGATTAACAAGTTATTTGGAAAGGGTGATGACGAATGAAGAA
AAGATATTCTATTCCAAAAGAGCAGTGTACGTGCGGCATCAGCGAGCTTT
ATGACAATGTTGCTAAAATCATGGGTGTTTCAGATTTAAGCAAGGTTGTG
TACGATTGCCGTAAATTATCTATTACTAAAAAAGTCTTGGACTGCCTGTA
TGAGTTCTATCATTCGGAGAATCAGAGTGATGAAACCATAACAACCTTTA
TGTTATTGTATGGTCCAAAAGCAGATCTGGATGGTGATGGATACGAAGTC
GAGATAGAAGATGGATTCATCACGAAAGGTGTGTGATGGCTGGCATAGAA
TTACGGGACTATCAGGAAGAGGCTGTACGACGAATGCAAAATGGCTGCAT
ACTTTGCGGTGGTGTTGGGAGTGGAAAATCCAGAACTTCGTTGGCCTACT
ATTATGTTCGAAATGGTGGGGAGCTTGGAACAGATGAGTATGTTCCAATG
GACGATACAACCATTAAAGATTTGTACATAATTACAACCGCTAGGAAACG
AGACACCTTTGAATGGGAAGAGGAACTCTCACCATTTCTATTATCAACGG
ATAAAGAAGAGAATTTGTATACCAATAAGGTTGTGATTGATTCTTGGAAC
AATATCAAGAAGTATGCAGATATTAAGGATGCTTTCTTTATATTTGATGA
GCAGCGTGTTATAGGCGCTGGAACATGGGTTAAAGCATTCTTGAAAATAG
CTAAGGTAAATGAGTGGATACTGTTATCTGCAACACCTGGCGATACCTGG
CAGGATTATATTCCAGTGTTTGTGGCTAATGGATTTTATAAAAACCGAAG
CGAATTTACAAGGGAGCATATAGTCTATAGTCGTTTCAGCAAATTTCCTA
AAGTTGACCGATATTTGAATACTGGAAGATTGATTCGATTGCGAAATAAA
ATCTTGGTGAATATGGATTTTAAGCGCCAAACGGTTTCGCATCATGAGGA
TATTTATGTCAAGTACAATATCGAAAGGTATAAAGATGTCGGAAAAACCA
GATGGGACCCGTTTAAAAAAGAACCAATTATCAATGCTGCCGGTCTGTGC
TATGTGTGGAGAAAAATTGTAAATACAGATCAGTCCAGACAAATAGCTTT
ACTCGAAATTGTGGAGAAGCATCCGAAAGCGATTATATTCTACAATTTTG
ATTACGAGCTTGAGCTTCTGAAGGAAATATTCTCTGGCTACGAAGTCGGG
GAATGGAATGGTCACAAACATCAGCCAGTGCCGACTAGCGATGCATGGGT
ATATTTAGTTCAGTACAATGCCGGGGCTGAAGGATGGAACTGTATTACAA
CAGACACGATTATATTCTATTCTCAGAATTATTCGTATAAGATTATGGCA
CAGTCTGCTGGTCGAATAGACAGGATGAATACGCCATATACGGATCTGTA
TTACTATCATTTGAAATCCAGGTCTGGTATTGATCTTGCCATCAGCAAAG
CATTGAAAGATAAGAAAACATTTAATGAAACGAGGTTTGTGAAGTGGTGA
CAATGATTTATAATCTGTGGATCTTTTTAAAAATTTTATCAATAAAGTTG
AAAAGTATGTCTGCGGAAGATTTTTACAGTCTGCTAATAGAGTGTGACTA
TCAACAGAGATTATACGCAATTTGGTTCAGATATTACATGTGAGGTGTCC
AATGGAAAATATCTACAAAGAGGTTGATTTCAAAACCTATTGCAAAACCT
GCGAACATAAGGATCTCGAAGAAAAATTTGATCCGTGTAACGACTGTTTG
GCTGAACCTATGAATGCCAATTCAGATAAACCTGTTTACTGGAAGGAGGC
TGAAAATGGTAGATAGTATATTAGTTAGTGTTGATTTCTCAAACAAAAAC
GACACTGGAGTAATGGTTGTAGGAAGAAAACGGATGAATCAGTCTGTAGA
GATTATCAATGCTTTCCAAGGAGATGAAGCGAGAGAGCTTTATGAAAGGT
TAATAACAACGAAAAAGAAGGAGGGTCAAAAGTGAGCTTTCAGTACGATC
AATATTTAGCCAGACATCGAGCTAACGTGAAAAGGGGGTTTGACTGGCTT
TCTGAAAATTTACCGGGACTTATGACAAATACCCTAACCGCCGGGTGGAA
TACAGAATTTGCTCATGATCAATCTAAGAACGAACCGGATGAGTATGAGG
CATACGATGCATATTTCTATGGAAATAATCGCTCTTATGAGGTTGTACAG
CGATATCAGCGAGCATGGTTACTTCATATTCACAGAAATCCTCATCATTG
GCAGCACTGGATTCTTATTCATGACGATATGGAAAATGGCGAACTGGAGA
CCGTTTTGGAAATGCCATACGATTACATCATCGAGATGATTTGCGATTGG
TGGTCATTCAGTTGGCAGAGTGGAAATCTCTATGAGATATTCAAGTGGTA
CGAGGAACATTCTAAGTATATAAAACTGGCGCAGACAACGAAAATCACAG
TCGAGTATATTTTAGACAATATGAAGAAAAAACTTCAGGCATTGCAGTAT
GCGGATCAATCAGCCATGCAACCTGGAGCTTGATATTTGGAGGAGCTATG
AATAGAACGACAAAAATAAACATCTTAGCGTATGCTTCGGAGCCGGACAA
GAACTATAAGTACGAGGGTGACATCGTCGATTATAAGGGAAAAAGGTATT
TCGTAAGTCTGGCAGAAGAGCGAGTGGAATTTATCGGGATTATTAAGGAG
GACAAGTAGAGATGAAAACAATTAAAGAAAATTGGAAACTGGTACTTATC
GTGGCCGCTGGAATTATAGCGGTTATTTTTATGTGTATTTTTGGAATTCA
AGGAGCACAAAACAAAGCGTTTGCAATGGAGGAGCAGGTCAATACGGCTG
ATTCTGACATCAAGGTACAGGAAAAAAGGAGAGTCGATCTTGTATATAAT
CTGGCTGATTGTGTTAAGCAGTACGATAAGCATGAGGCAGAAACTCTTAC
TGCTATTGTAGAAGGTCGAGGGAAAACAACCAACCTTGAAAATGTAACCA
CTGCAATAACGGCTGTTACAGAGGCATATCCAGAATTAAAATCCAATGAA
AATTACAAGGAACTGATGAATGAATTGTCCATTACTGAAAATTTAATCGC
CGAATATAGAGAAAATTATAACAAGCAGATTAAAGAATACAATCGCTATG
TTAGAAAATTTCCTACTCGATTCTTTTTAAATATTTTGGGATATGAAACG
CAGCAGTATCAGTACCTTGATTATGGTGCTCCTGTAGATGCGCCTCAAAA
TTTATTTGGAGATTGATGCCATGAAAAATAGAGGCTTTGATTTTGGAGAT
TTTGAAATTACTAAGCGTGAGATTCTGGCAAGTATATCCATAATCGCAAT
GATGCTTCTTATTGGTTTTGTGATTTCTGGGAGAATTTCAAACTATATTC
TGGATCGGAACGAAAAGTACAATAAAGCTATTAAAATCGAAAGCTCTGAG
CTGTTTGAATATGGGATGATAACCAACGTCGGTTATGCGTTCGTTTATGG
AGATTTGAAGGCTGTGGATACTGTTTCATATCCAGAAATTAACGGGGAGT
ATATGTATATAGAAAAAATAGAGGAACATTACAATATGCATACACGAACC
GTCACTACAACCGATTCTAAAGGAAAGACACATACCAAAACTGAAACTTA
TTGGTCTTGGGACTATGCAGGAAGCGAAGAACAAAGATGTTCGGAAATTA
CATTTTTAGGACACATCTTCCCATCGAACAAAGTAGAGTTTCCAAGTACC
GAACATATTGACACTATAAAAGAATCAAGTCATGTCCGGCATAAGTATTA
TGGAGTTGATACGGAATATATAGGAACCATATTTACTGAATTGCGGGATA
AAACCATATCCGATAATTCTTCATTTTATGAAAACAGCACCATTGAAGAA
ACTGTTGATTATTTGGAAAGTGATTGGGAACTATGGTTATTCTGGGTGAT
TTGGATAATTGTTATCGGACTATGCATATTTGGTTTTTACTATATCGATA
ACGAATGGATTGAAAACTGAAAGGAGAAAAAGAAATGAAACAGAACATTA
TTGCAGTAGATTTTGATGGAACTTTATGCGAGAACAAGTGGCCGGAGATC
GGTATGCCAAACGAGGAGCTCATCGAGTATCTGAAAAAGAGACAGACTAA
CGGAGAAAAGCTGATTCTCTGGACATCCAGAAATGAAGAGCAGACCCAAG
ATGCCGTAGAGTGGTGTAAAAAGTACGGACTGATCTTCGATGCTGTAAAT
GATAACCTTCCGGAAATCGTGGAAGCATTTGGTGGAAATTGCAGAAAGAT
ATTTGCAAATGAGTACATAGATGACAGAAATCGCTCTATCGGTTCTTGCC
GCGAGAGATCAAATCTCGAACGCTGGGCTGAAAATGAAGTAGCTATTGCG
TGTCGTAGAGAAAAGCCGGACCGGAAAGACGGAGAATGGGATTACGGTTG
TGCTTGCTATGAGAGTGCATTGAAGGCCTTTGGCTCTCTGTGTGAGGACG
GTCATTCTGGTTTCAGTATTGGTCTGACTAAGGCTATTCTGAACCGTCTG
ATCAACAACAAGCCACTTCTTCCAATTGAGGATACCGACGAGGTATGGAG
TGATATTTCTGATATGAGTGGTCTGAAGGGAGAAGAGTGTAACTATCAGT
GTAAACGCATGTCCTCCTTATTTAAGTACGTGTATGCTGATGGAACAGTT
AAGTACAGAGACGTGGATCGCTATCATGGCGTGAACATCAACTGTCCGGA
TGCTCCATATCACAGTGGACTGATTGATACTGTTATGGACGAACTGTATC
CGATCACTATGCCTTATATGCCGGCTGATAGAGCCTTTAAGATTTATACG
GAGGATTTCCTTGTAGATCCAGCGAAAGGCGATTACGATACCGTAGGTAT
TCTGTACGTAATCACTCCGTCCATGGACAAGGTAGCAATTAACAGATATT
TTAAAGAAGCTCCGAACGGCTTTGCTGAAATCGACGAAGCGGAGTACAAG
GAGCGAAAGGAAGCTGCTAAAGCTCGGATGGAGGCAACCGATGGATCGAA
ATAGATTTATCCAGTGCATGAAAAGCAACATCGAGTTGTCGGATAAAGAG
CGGCGGAGAATTATCAGAAGAAGTGTTGAGAGTCAGCCGTGGAAATTAAA
GTGTACGATTGCCATGGAAGAGTTTGCGGAACTTACACAGGCAATCAGTA
AACAGATTCGTGGGTATGATAATAGAATTGGACTTTTGGAAGAGATGGCG
GATGCTTATATTTGCCTGGAATTCCTTAAGTCCATTTTTAATATTACACC
AGAAGAGTTACAAAAAGCTATGGACGTTAAATTACAAAGAGAAAGGAATA
AACAGAGATGAGTAAAGAGATTAAAATTGCCGGAAGTATTTCATTTGGAG
GAAAGCGCCTTAATGTGTATGGAGATCTGGACGCTCCATTGTTCAAGGCA
AAAGATATTAGTCATGCTATCGGCTACAGCAGTGGTAACGAGTGGAGAAT
GCTTGAGATGTGCGAGGAGGATGAGAAGCTGAAACTACCTTTAGTAGTAG
CAGGTCAGAGACGTTCCGTCAATTTTGTGACTGAGAATGGTCTGTATAAC
ATCCTTGCTCAGAGCCGCATGGAAATTGCAAGATCCTGGAGACGTGTAGT
TCATGACGAGCTTATCAACATGCGAAAAGAAAAGGGCAGAAACATCGCTG
AGCAGTTCGAAGAGTGGGATCACGCAATGGATAACATTTACTTTGATGAG
GAAACCGGTCAGCTTATGCAGTCAGTTACGATTCCTGGTGGAGATGTGAT
CCAGATTCCTTATGAGAAGGAAGAGTAGTCTAAGATAATGATACCGGGAT
CTATGCAATAACGATCAAGGAACGCATAGAATTTCCAGATGGGGTGGGCG
TCTGGAAATTTGGAAAGGGGAACAAAAATGATTAACAAATTAGAAAATTG
GAGAGAGATAACAAAGGGTTTATATAGATATGTTGTTGCGGCTAATTGCT
GTTATGAAATTCACGTAATGTATCACGCAAAAGAGACTGATATTTTAACG
GCTAACGCACATCTCTATATCGTGGGTGATTGGACCAGTTTGACCAGTAA
AGATAATTCAAAATTTTTTAAAAGGGAATTATTACTAAGCGGGCCATTAT
GTGCATGTTTAGAGAAAGCCGTAGAAGACGAAAAGGAGATGAGAGAGTAA
TGATTAAATTAGAGCATATAGTTCTGGCAAGTCCGGAACAGATGAAATTT
ATTATTGAAGGCATGAGAAACCCGATGAACAGCTGGGGGAAGAGTGATAG
TGAGTATGAAACTGCTGGATTCGATCTTGGAGAGAATGATCGCTCACTCA
TGCAACGCTTAGCTAACGCTGGTACAGATCATAGAAAATTTATGAGAATG
TCGCCGGTGTACGTAAGGATCACAGCACCGTTATATTGGTGGAAAGAATT
TGATACTTACAAAGTCGGAACTGTTGCCAACAGCTGTAGTACCATGCATA
AAATCCAGGCTAAGGAATTTACAATGGATGATTTCAGTTGTGAGCATCTC
GATATCCGCACCAAAGCATTACTGGAAGAAACAATAAAGGCATTAAACGA
TTATCGAAAATTATACATTGAATATAACGCAGATGATTTTGAGATTAAAG
GGTGCCCGAGCAAGAAAGATATTTGGTGGCAGATGATTCAGCTTCTCCCG
AGCAGCTATAATCAGACACGCAATGTCATGATGAATTATGAAGTTCTGGC
AAATATTTATAAGAGCCGTCGAGGACATAAGCTGGATGAGTGGTGTGATT
TCTGTAAGTGGATCGAGACACTGCCATATTCTGAGATTATTATGTCTTCA
TCCGGTTTAGATCTCAATTCAATTAACGCATTACAGGGAGCGGCTAGAAA
TAGTAGCAAGGGTTATATCTATAAAAGAAAAACAGAGGATTGAACAGTGA
AAAGGATAGTTAAAGTAAAAGATATTTTACCGCTTGTAAAGTGGAACGAT
GTTCGACTCGTGTTGGGTGAAGAGGATGAAATTTGTTTACTCAGAAAAGA
GTTTATCACCGAGACCCTTTCTGACAATATTTTAGAAATGACGGTTACCG
GAATTGAGAACGATGAATCCATTTTAGATACGGTCAATATCTATGTGTTC
GGTTATAAAACGGAGGATTAAATTTATGCATTTTACAGTTATTCAGATTA
TCATCATGTTTCTTATCGGCTATATATGCCTCTATACACTGGTTGACCGG
GTTATGAAGTGTATCGAACACTGTGCTACAGCGAGAGCATACGGACGGTT
CAGAGAAGCCGGAGTAATGACAAAAATGGACGATGTAGCAGCTGGTATCG
CAAAATCAAAAGAGGAGAAAGATCATGTTGAGAAGAGACTTGATTAAGAA
TAAGATATACGGAAGCATATTCATCATACTTGGAGCGTTGACAATCCCAA
TCGAATGGGATGCAACGTTCTTTTTATTTACTCTAATGTTGGGCGTTTTA
TTATTTGTATCAAGAGAAAATTGCATTATGAATTAAGGAGGCGGCTATAT
GAGCCGGGCTGAAAGGAGAAGAGCACAGAAGTGCGAGCAGAAATCTAAAA
CCGCTACATACAATCTGACAAGAGCTCAGTTAGATGCCCTGGTTCGAGAA
AAGATATCTGGTGAACTGGATAGAGTTAAGCAGGAGGCTACGAATGATGC
TATCAATCAGGCGATGATTCTTCTGCTTACTCTGCCGCTTGAAGTGCTGA
TGGATCATTATTGGCCGAAGTCATATGCAAAGCGGATTCCGGAGTTTACA
GAGCATGTTCTCGAATATTATGAAAAGTGGCAAAACGATGAGTTGGATAT
GGACAAGCTCAAAGAGGATCTGTGGGTATACGGCGGTGTGCGATTAGAAG
AAGTGGAGGGTAAGTAAATGGGATATTTAATTTTAGGAATTATTATTCTG
GCAGCTATTCTTATTTTCGGTGGATATATAGTTCTGTCCGTTATAAATGC
TGCAATGTGGATGGACGATTCCATGAGATGGGGAGGTAGAGATGACAGCT
AAGGATGACAGAAAAAACGCAGAGGGTTACAACGACCCGACAGCTTACAA
TGCGATTAAGAATGTGGAGCAGGAACAGGACAAGGATGATGCGAGATTTC
ATCAGTTACTGAACACCCTGTTTTCACTTTGTGAATTAGCGGATTTCCAT
ATTGAGGGACGAGTTGTGCTGAAGGATAAAAGAACGGGAAAGGTTTGGAG
GTAGGCGAGATGAAGCTCTGCAAAGTAAGACCGGATCGCTCAACCTGCTC
GGCGTGTGTAGCTACTCAAGAAATGTTCAACGTGGTTGACGATTGTAGTA
GATGTAAATTAAATACTGATACTTATGAATTATTGCAGATTGGAACTGGT
TTTTGGAGCGGAGACTACGCAATGGTTCAAAAGGACGGCAAAATTACCAA
AGTATCATTAAACCGTGTTTATGACATAAAGGAGAGTTTATGATGGATAT
GGAAGAATTACAGAAAGCATGTGAAACTTTGGCAGAGGCGTGGAACAAAG
CTTTGGAGCCGATGGAGAAATTTGCTAAAGCTTTGAGTGAAGCCTTCGGA
CGCATGTATGGTTCTGAGGAAAAGACTCGTAAAATTCGCACCGGTCGGAA
GCACAAATCTGTAAAGCGAGTGCCAGATTCTAAGATGTCTACGTACAATT
ATATGCCTGCCGTGAAGCACAATTTGCCTTATCAGAGACGAAATTTCTGA
CCGATTTCAGCTAATCTAGGTTAAAAATCTTTGTAGTAACAGGTCATTTT
TCTGCCCACTTTTGGGTTTTAAGATTTGACCAAAGCCCGGATATTTTTGA
CCAGAACTTATAAATCAGTGTTAATTTGGAGAAAATTTATGAATTTTAGT
CAAATTTCTGGCCATTTGCCCGGTTTTGCCCACTTTCAAAAACCCGGATT
TGACCAGTAAAAACCCAGTATTTATGCGGGTTTGCGGGCTTTCTGCCCAC
TTTCCCACTTTTAATACTAAACTATTATGATAGAAAGTTTAAAAATATAT
AGTAATAGGTGAATAAAAGCGGGTTTTTGACCAGAAGCAAGAAAGAGGTG
ATTTTATGACAGATGATAAGAAATTAGTCGAGAATTGGTTGTGCGAACAT
TTTCCGTATCACCTGCGAGTGAATAAAGATATTCCGAAAGATGCGTATGT
GATGATTAAGAGTGAAATGCTCATGTCACAAGGATGGTTATGGATTGATA
ATCCACCATATCAATCTTTTGAGGATGTAATGTTCGGTTATACCATCCCT
AGGGATTTTTATTCAGGTGCCGGAGGTCCGTATTTCGGATATCCATATGG
TAGCTTGTATCTGATGGGAGGTTTGCCGTGAATGTAAAGCGTAAAGTAAC
ATGGAAAGATATTTTCAATAATTTCAAATCTGTGTATCCGCGGTTATCAA
AAGAAGCCCAGGATTATCGTCCGTACAACTACATGAGCATTGTCGTATAT
TTAGCAGACGGAACCAAGGTGGTTTATGATGATATGGCAAAGCGAGCTAA
GATGCTTGCAGCCTAGGATCTGGCTACAGAATCCGCTTTCCATTTTGTGT
GCTTCATGCTATACTATAAGAGCCACACAATCTAATAATGAAATCGCGTT
CGAGGGAATAACTTTGGTAAAAAGTGTATTCTCTTTTACTCGTACCCTTG
AACGGCGAAGAGATTGTGTGGCAACAATAAGAGATGCGCTTTTTCGGTGC
GTCTCTCAAATTGGGGCGCACTTTTTATTTGCCCTAAATTCCTACTTGAG
TATGGAAAGGGTGATTATATGGGAACGAAATCAAATAAAAACATTTCGGG
TGTCATAGGAGCAATCGGAGCTGTTGGTGGTTTGATTACTGCGGTTACAC
CTTTGGTTGAAAAAGCAATAGATAATGCTCAGAATAAGCCGACTAAGAAA
ATGGATACGAAAGTTATTATTCCAGAATTATATCGTAAGGGGTTTCCGAT
AGATTTGGAACAGGCAGAAGAATTACTGACGGAACGTGGCTTGAAAGTTT
CAAAGAGTAAGCTTCGTATGAAAGAAGCTGATCCAAAGTATCGCGATTAC
GAGGATACTCAAGTTATAGACTCGAATCCAAAGCAAGGTGTGAAAGTGAA
AATCGGTACAACGGTTTGCCTGAGATACATAACTGCTGAAGTTATCGAGG
AGAGCCAAAAGATATTTGACGATAGTGTTCGTATTAAGCAGGAGGCTAAA
GAACAGAAGGCCGCTGAGAAACAGGAAAAGAAGGAACGTTTAAAAGAAAG
TGTTTCTGAAACCATGGATTCTGCAAAAAGCGGTTTAGAAAAGATATTTA
AGAAAGATCGAAAAGCTATAGAGGCTGAGAAAGGAGAAAAATAGATGAGT
AAAGGCGGAAAGAAAAAGCGTAGCACAGCCGGGTTAATCTTGGATGTCGT
TTTGACATTGTGTACCGGTGGATTATGGTTGATTTGGATACTGATCCGAT
ATTTAAGAAACAACAGCTGACAACTACATATTTGGACAGAGATGCTTAAT
CGTGTCTCTGTCTTTTTTATGCTCTTTTTTGCGCGCGAAAAAAACATGCC
CTTTTATGAAGAGAGAGGATAAATAGGCATTTTTATTAAATACCACATCC
TCTTTTGAGTTTTTAGAAAATTGAAAGGAGGCTCCATTATGTTGGAAAAT
AAGTTCCAGGCAAATTTGATCAAGGAACTGAAAGAAAGATTTCCGGGTTG
TATCGTGATGAAAAACGACCCGACCTATATTCAGGGAATTCCAGATCTGC
TGGTTTTACACAAAGACAAATGGGCTTCCTTAGAATGTAAAAAAAGTGCT
GGCGCAAAGAAGCAGCCGAATCAGGAATATTATGTGGACCGTATGAATCA
GATGTCATTTTCGAGGTTTATATGTCCAGAGAATAAAGAGGAGGTACTGG
ATGAACTTCAACAATCATTCGAACCTTGAAGGACAACACGCCTTTCTTGG
TGCCAGTAAATATCACTGGATAAATTATGGTGAGGATAAAGTTGCAGAAG
CATATCGAAATTTCCTTGCCACACAAAAGGGGACTGTATTACATGCATTT
GCAGCACAGTGCATCATGCTCAATCAGAAATTACCAAAATCGAAGCAGAC
ATTAAATATGTATGTGAATGATGCCATCGGCTTTAAGATGACACCGGAGC
AGATCCTTTACTATTCCGATAATTGTTTTGGTACAGCCGATGCGATTTTG
TTTCGGAATAATTTCTTAAGAATTCACGATTTGAAGACCGGAAAGATTCC
GGCACACATGGAGCAGCTTGAAATATATGCGGCTCTTTTTTGTTTGGAAT
ATAAAGTGAAGCCAGGGGATATCGAAATGGAATTGCGGATTTATCAGAAC
AATGAACTTCTGTACCATAATCCAACGGCTGAGGATATTGTTCCAATCAT
GGACAGAATCATTACTTTTGATAAGGTGATTAAAAGAATCAGAGAACAGG
AGGGGTAAGCTATGAATTCCATTGTGGAAGATATTTTAATGCATTATGGT
ATGCCACGGCGTTCTGGGCGTTACCCTTATGGTTCTGGAGAGAACCCATA
TCAGCATAGTGGAGATTTTCTTAGCCGTGTTCAGGAATTAAAAAAATCCG
GAATGAGCGAAACAGACATTGCTAAGAATATGGGTTTGACTACCACACAG
CTTCGTACTCAGATGAGCCTCGCTAAAGATGAACGTCGTGCTCTTCAGGT
AGCAACAGCAAAGGGTCTTCGTGAAAAAGGTTACAGTTTAAATGAAATTG
CCGATAAGATGGGATTTGCTAATGACTCGTCTGTCCGCTCTTTATTGAAC
GAAACTTCGGAAAACAGAATGAACCAGGCTAAGGCCACTGCGGATGTTCT
GCGAAAACTCATTGAAGAAAAGGGAATGATCGATGTCGGAACCGGCGTTG
AAAGAGAACTTGGCGTGTCAAAAGAAAAACTAAACCAGGCTCTTTATATG
CTGGAATTGGAAGGTTATCCGATTTATGGCGGCGGCGTTCCACAGGTTAC
CAATCCTGGAAAGCAGACCAATATCAAGGTCATTTGTCCACCGGGAACTG
AGCACAAAGATATTTATGACTTCGAGAATGTCCATTCTGTAAGAGACTAC
ATCTCCTATGATAATGGGGAGTCTTTCAGAAAATCTTTTGAGTATCCGGC
CAGCATGGATTCAAAGCGCTTGCAGATCCGCTATGCCGATCAAGGTGGCG
TTGATAAGGATGGTGTAATTGAACTCCGTAGAGGCGTGAAAGACCTGTCT
TTAGGCGATTCTCATTATGCACAGGTCCGTATTATGGTTGATGGAACTCA
CTACCTTAAAGGTATGGCTGTTTACTCTGATAATATGCCGGATGGCGTTG
ATGTGATTTTCAACACTAATAAAAAGTCTGGCACTCCTACAAAAGATGTT
CTTAAGAAAATTAAGGATGATCCAGATAATCCGTTTGGTTCCCTGATTAA
GGAGCATGGAGGTCAGAGCTATTACGATGATCCAAAGGGTAAGTATACAG
ATCCTGTAACCGGAAAGAAACAGTCTCTTTCTCTGATCAATAAGAGAGCA
GAAGAAGGCGATTGGGGTGAATGGAGTAAGACACTTCCGTCACAGTTTCT
TTCTAAGCAGAGTTTGACACTTATCAAAAAGCAGTTAGGTTTGGCAAAAG
CTGATAAGCAGGCAGAATATGATGAAATCTGTTCATTAACAAACCCCACT
GTAAAGAAGGCTCTGTTAAAATCATTTGCTGACGATTGCGATGCGGCCGC
CGTACATTTGCAGGCAGCGGCGTTACCTCGTCAGAAGTATCAGGTAATTC
TCCCATTAACAACAATCAAAGATAATGAGGTGTATGCTCCAAACTACAAA
GATGGAGAAACGGTTGCTTTAATCCGTTACCCACATGGCGGAACTTTTGA
GATTCCTATTCTGAAAGTCAACAATAAACTGGCTGAAGGAAAGAGCGTTC
TCGGAAACACACCGGCGGATGCAATCGGTATCAATAAGAAGAATGCAGAC
CGTTTATCTGGAGCAGACTTTGACGGTGATACCGTAATGGTAATTCCTTG
TAACTCCACAAAGAGTAAGGTAAAGATTACTTCCACTTCTCCATTAAAAG
GTTTGGAAGGTTTCGACACCAAGGATGCTTATGGTGGAACTGTTAAGAAA
GATGCTGATGGCGTAGACCATTATTATCGTAATGGTAAAGAATATAAGAT
TATGAGAAATACTCAGACAGAAATGGGTAAAGTATCGAATCTGATTACTG
ACATGACTTTGAAGGGAGCCACACAGGATGAATTAGCGAGAGCGGTTCGT
CACAGCATGGTTGTAATCGATGCCGAGAAACACAAACTGGATTATAAGCA
GAGCGAAATTGATAATGGTATCGCTTCTCTTAAGAAGAAGTATCAAGGTC
GTGTCGATCCAGAAGGAAATTACCATGAAGGAGCGTCTACTCTTATCTCA
CAGGCAAAATCTGAAACTCAGGTTCTTAAGAGGAAGGGTTCTCCGACAAT
CAATGAGGATGGATCTTTATCATACAAATCTGTTAAAGAAGAGTACGTCG
ATAAGAATGGAAAACTTCAATTCCGAATGCAGAAGAGTACGAAGATGGCT
GAAACAAAAGACGCCCGTACACTTTCTTCAGGTACCCCCCAGGAAGAAGC
TTATGCCGACTATGCAAATTCTATGAAGTCTTTAGCTAACCAGGCTCGTA
GGGAGATGATGAGTACAGGCAAAATTGCTTACTCTGCTTCTGCTAAGGCA
ACGTATTCTGAAGAAGTAAAGTCTTTAAATGCTAAGCTTGATTTAGCTTT
AGCGAATGCTCCTAGAGAGAGACAGGCTCAGACAATGGCAAATGCTACTG
TTGCGGCTAAGAGAAAAGACAATCCGGATATGACGAAAGCCGAAGTTAAG
AAGGCTAGTCAGCAGGCTCTGGCACAGGCAAGAAGTTCTGTAGGAGCTAA
GAGATCTAACATCGAAATTACGGATAAAGAATGGGAAGCCATCCAGGCCG
GAGCAATTTCTGAGAATAAGCTTACGCAAATTCTGAATAACACGAATACC
GATACTATTCGTCAGAGAGCGACTCCTCGTGCAAGCACTGCTCTGAGTAC
AGCTAAGCAGAATCGTATCGCTGCGCTTAGCGCATCTGGCTACAGCACTT
CAGAGATTGCGGAAGCCCTTGGGGTTTCTTCTTCGACAGTTTCAAAGTAT
TTGAATGGAAAGGAGTGAACTAAGTAAGATGAGATTTGCACTTACAACTT
TTGATAATCCTTATGATCCGTTTGAACAGTTCACTCAATGGTTCATGTTC
GATGAAGAAAAAGGTTATCACACAACTGCTTACCTTGGTCGAATCGCTCG
AACATCAGATCAGTTATCGGATGAAGAGAACAACAAGGAAGTAGAGCGAG
CTATTGATGAGATAATCCGTTATGATTTCCAGAACATCTATCGGAAGGTT
ACAAGTAAATCAGAAACAAATGAACATAAAGAAAAAGCTTCTTAAAAATG
ATTTCATCGGCATATTAAAAGCCGAAATCACCAGT
>metaspades_NG-14651_916_1_T120_lib231444_5693_NODE_12_length_58585_cov_92.9977
GCTAACTCGGTCTGGGTCATGCTATCAGTCTCCATTTCGTGTACCTCCTG
CCCGGTAGATTCAGCGCGGTTTCCCTTGCTGTGATTATATGATAACATAT
TTGCTTGATGTAGTCAACAGAATTTACAAATATTTTTATTTATTTTTTGA
GTAGTTGCGATTTGTGCCAAATTATTATTATATATATGTGGGCTGTTTGG
TATGGGTATACCCCAGATAATCAAGGTATTACAAGGATAACGGGCCGCCG
GGCAGGAGGTACACGAAATGGAGACTGATAGCATGACCCAGACCGAGTTA
GCATCTTACCTTGAAACCCTGGCGAAACTGGTAGAGGCCACAGCCAAAGA
CCCGCAGGATGCGGCCCGCATTATCCGGGAAGCCATTCCAAAGCAGTAAA
AAAGATAGCCGCCCTACCCTTAACAAGTAAGCGGCTATCTAACAAAGAAC
ACGGGGCGGCATGGCCTGCCACATGTCGCCCTCAGTGTAACACAACCGGC
AGGGAAAGGCAAGAGCCGCAAGGAGACCGAAGAATGGAGGTGACCCCCGC
TTGATTGTCCTGTTTGTCTTGCTCCTCCCGCTTATGGTGATCTGGGAGAC
GGCGAAAAAATCTTGACTGCCCTAAGCGGGCGCGATACAATCAACACAAC
GGAGCCCGGCAAAGCCGGGGGAAAGGACGGCATAATATGACTACTACGTT
ATATATCACCCGCACGGGCGATATGATCCAGACGGGCAAGCCCGCAGAGG
TAACACTTGAGGAGTACCCGGAAATTAGCCGGACATGGATCCGGCGCGTT
ACTGTGGAGCTGCCCGCAGGGTTTGAGGCGGCAGAGGCCGGAGACGGAAT
GAAGCGCATTTTTCGCGGCCCTGATTGCTACGAGCTGACCGCTAACGTGG
ACGACGTGCCCTGCATCATCGACCACACCCAGAGAGGTGGTCCGTTTATC
CCGCTCCGCGTCCTGTCTGAGGGATGGGACATCTAACAGCATACACCACC
CGCCCCGCTATGGGGCGGGCTTTTTTGCCCTCCAGCCCTCCCAGCATGGG
AGGTAACTACCCAACAACTTCCCGCCGCTTGTGCGGCCTATCACGGCCAG
CAGGCGATATTTTTGCGTCCAATCCGGGAGGGAAACGCAATCCAAAAAGA
GGATGCAGCGAATGAAGCAAGAAAAGAGAAAAACCCGCTCCAGTGTTGCA
GCACCGGAACGGGCAACGGAAACGGGGACAACTGGGCAGCTGGCCTCCAC
TTCCACTTATAACGATACCATTACCTGCCGAAGTCAAAGTATAGTCGCTA
AGGCAGGCTTAAATAGTCGAGAGTCTTCATATCAGGAACATTTTTGTGCA
ATATGCTGCAGTCAAAAAGTGTTTACCCCGAATTTTAGCGACACCCATAT
AGTCGAATTGTACAATAAATTCGCGGAATTGTCCTTATTACAGAGACATA
ATCTGTTTTATAGTCGGCTATTCTTCTATCACAGATTCGGCGATCCGCTC
TTCAAGCTGCTTTTGGTCGGGAGAGTCGCCGAGGGGCTGGTTTGGGGTGA
GAACCAGGTCTTGAACATCCTTCATGCCATAAAAGTTCTTAGACCTGAAA
ATATACGTAGTCTCCGGAATTTTGCGTCCAAGCACTAATTCTGCGTCGAT
ATTTGACAAAATTTGTTTCGCTTTTTTTATCATGTTCGACCTAGCAGAAC
TGCATCCATTCCCATTTTCCCATTCCCAAACAGTAGACCGAACAGCGCCC
AATGCAAGGCACATCTTCTCGACTGTAGGGATTTCCCCGGTTCTTCCACA
CTCTGCAAAGAACTCATTTAGTCTGTCTGCACATTCATCATCAGACTTTA
CGATCTGCTTATTAAACCACTTATAAGAGTTCCTAACGATTTGGGCGATT
TCCTCTTTCTTGGCTGTAGTAGTCGCTTCAATGGAGGCTGACTTCGACCC
TCTTTTCCTGACAGGCTGTGCCATAGTCACATCCTGCTCCATAGTCGTAT
CATTCTTGTTCAGAGTTGTCACCTCCGTTATCTTTTCTCCAAATCCATTT
TGCTTTTCTGCGAACAGAAACGACCTCACCGTTTTGACAATAAATTACAT
CATCATCAGACTTATATCTCTTTCCGTATGCCCAATTTTCAATCTGGACT
CCAAATGTATGCGGTACTCCGATATGTGAAAGTTGTTTCCTTATGTCTTT
GGGCAAGATAAATCCCATAAATTATTCCTCCCTCGCAAACCCAAACCCCT
CTCTCTTTGCCATGTTTTCGCGCTGTTCGTCCGATAGTTCCTTTGGCGCA
CGGGCTTTAATCCACTTCTTGGGGAAAGTATATTCCCTCATTCCTTCGCT
AGTTCTAAGTAAAGTAATTTCTTTGTGTTTTTCGGCAAGTACATCTAAGC
GGCGGATCAGGGCACGGTCCATTGTTCAAAGATTTAGGTACGCCCCCGGC
TCCTGCAACTGCGGGGCGGCATATTTGAGCGGGTGAGGATTTGCACCTCA
CATGTCAGCATTATGTGGCTTTTACCTATGCGCTTTCTCCTCAGTGCGCT
TCGGGGCTGAACATACCTTTATGCGTCTACTATTGCTGGAAATCACACCA
GCTTTACCACAATTAGTGTCTATTCCGCCACCGCTCAATGGTTCCAGACC
GGCCAGCATCTTTTCGCCAGCCACATGGCACATCCGGCTTAAATGGCCGT
TGATGTGTGCACAGCTCCATGCGCTTAGCTTCTCGCGCTTCAATATTGAT
TACAATTATTTCTGTTCTTGCAAAACCAGCATCCATCCTGTCCCCACCAG
TACCAGTCCGGCATGGACGGTTTTGGTTTACGCTTTGCCTTACCCATTAT
GCACTCCAATTTTTTGTGCGCTTCCCGCTTAGATTGCCACACCATCAATC
AGTCAGCTACATGCCATTTGGCGGTTCACTGTCCTACGGTAGTTTTCAGC
GAGCATTTTCATTCTCTCTGAGGTGTTGCGCTACGCTCAGATCATCCGGG
AGCGACCCGGCCACTGGAGCCACCGGGAGGACTTGAACCTCCAACTTACC
GATTACAAGACGGTTGCTCTACCAGTTGAGCCACGATGGCTTATAATAGC
GGCATACTTTCTCAGGCTCTCGAAGTCCCGTTGCGGTATGCCAGCGCGCC
GCGCTCCTGATCGGCTTGCCTGTGTTGCTCTCCACAGCTTCGCAGTTGCT
ATCGGTCTGTGTTCCGTCCGGCTTCCACGGATGGGAATGACCCAGCAGTT
CGGTGGAAGTCATGGCACCTCCACGGAGCCTGCAAGATTTGAACTTGCGA
TCTCTACCCCTTTCGGTTAAGCGACGGATTCCGCATGCCCCCGTCTTTTC
CGGGGTGTCAGCACTCGGTATATGTGCGCTTCCCGCTTAATTGTCACACC
CTGGTCTCGGCGGCGACATCATGAATAGCCACTCGCAGGGCAGTTTTCAG
CGGGATAGCAGCGCTTTGTGGTCCAGCCATCTAGAATGCATCGGCTTTAT
CGCCGCTGGGCTAGATCACCGGGGCAGGTCATAGCTGCCACCGCTTTTTT
GCCCGACACTATGACTTCCAGCTTTGCCGCGTGGAGGGCGCGACCCTCCG
GCCCGGATGTGTGGGCTGATACGCTCACGCGGCATATTTCGCCGTTATTG
CCGCCACGGACGCGGGCGGGTAAGGAGGGGAAAAAGAAGTATGGAATACG
CCTTTATCCTCGGAAGAATGTGCACGTGTCTGCAGCACATATTCTCTGCT
TCCTTCTTTATTATACCACAATATCTTGTGTTTGTAAATCAAATTACAGA
TTTTTGTATCAATATCTTGTGCTTTCAGGAGTTGTCAAACGCCCTCCGCA
CCATATCTTGTATCTGATCGCTTGTATAAAGGTTTTCTTCTGTTCCTCCC
TTTTTGCACCAAAAGTCTGCATCCGTCATGCATCCAGTGACCTTGCACCG
CCCCCATGTTCGGCCGTCTTCTCCTATCACAGGCTCGTTTGACCACCACT
TACACGCGGCGCAAGGTATCGCTTCCACTTTCATCTCTTTCCCTCCTGTC
CATTTCCATCATCGCCAGAATGGCATAGTTCGCAAGATCCATCAGCGTGT
CCCGGAGTGATTCGTCTTGCACCTGCTGGCTATCGCCTCGCGTCAGTGCC
TTGAAACGGTGTAGCTTATCCGAAAGCCGGATGCGCACCATCGGCCAGCC
TTCTTCCGCGAAGGTCTGGCGGAAGCTGTCTCCATAGTCGTGGTTTTTTC
GTTCAAACAGCGCGGTCAGCTCGTTGCAAATCTTCTTGTGCAGCTGCACC
TGCTGATCCATGTTGACCTCCTCCTTATGTTTTGTCGGATCCAACAAATC
ATCCACCACCTCATAGCCCATCAGGCGAGCAGCTTCGTGGGGATTGTTCC
TTGCGTATTCATGGCATGGCCTTTTTGTCCCTTTGTATTGCTTTATGGGT
TCCCGAAGCTTGCAATAGTCGCAGTCTTTTTGACTATCGCAAAACTGCTC
TAATGCCTGGTCAATGGTAAGTGAGATTTCACCCGTCTTACTCCGAAACT
TCATTTGATCTTCCTCCCAATCCATGGAAGCAGCCAGCCGAAGGTCAGCG
CACCGGCCACATAGCCGAGCCATAGTTCACTGCTCATGGCCGTCCTCCTT
CCTTTCCCACTCCCTACACCGCTGTTCCGGGGCTGTAAAGTCCGCACAGT
TCGGGGAGTCTCCATTACAGCACACGCCCTGGAAGTCCTCGTACCAGGCG
CAGGTGGCGCAACACTTAATCATGGGCAGCCTCCTTGTTCTTTTCCATGT
GCTTTCTGAAAATCTCGTCAAGAGCCTTTATATCGTCAGGGTGCATCTTG
ATTTGCCCTTTCCATCCGCAGGAAGGGCAATAAAAGGTATCTCCGTGCCC
TCCATTCCCGCAGTTTCCGCCGCAGTTAGGGCACTCGGCATCGGCAAACA
TCAGATTAGTCATGGGCGGCCTCCTTTCTCTGGCCTAAACTGCAAAAATG
TGTCCTTGTATCCAACTCGAACGGCAGAAATACTGTGTTTGTTTTGGGGC
AATGTGCATACAGTTTTTGGTCATTTATGATGTTCAAATACTTGCACTGG
GCACACCTGACCACAGGCACAGCGTCGATGGTAGGTGCATTCTCCAGTAA
AGTGACAACCTGACGGCTTGTCCAATCCTGCCTGTCATAGTTCCTGATGT
TATTTTCTCGCACATCTTGCGCGATACGGTCTAAATCACCCAGCCTCATT
CTCGTCCTCCTTGTCCATGCGAGCGCCGCAGTTGGGACAGTAATTATAAA
AACTCTGTATGATATTTCCTTTATCATCTTCATCAAATCCACCACAACAA
GAACAAAATGTATTTTCGATCCATCTCCCATGCCGCACCTCCGCAACATC
GGCGGCGGGGAGAGAGTTAATACAGTACATGGTATCTTCTTTGCTCAATA
ATTCTGGGTGGTTGATGCAGACTGCCCAGGAAAGAATTTTCTCTTTGACA
ACTGCCCTCTCGATGTACTCTTTCATTCGTCCACCGCCCAATTTTTCATA
TCCTCGTACAGTTCATCCATTTTTTTGTTCCATCCCCTAAGCTTCCAAAA
GGTAAGAATACCCAAGGCTATCCATTCCACAGCAGCTATGAGCATCATAA
TATCAGCCATCCTGCTCCCTCCGTAGTGCGGCCGCAGCCGGGCACATACA
ACACGGTTTTCCATCACCACTTGACGGAGGATTGAACACGCAAAATGTAC
ACGGTGAAATGCCCTCCCGGTCCGCCTGGGCCAGTTCGCGGAGGCGGTCA
AGGTCGTACTCGCTGTCCAAGATGTCCTCGATCTTTTTTAGCTGTTCCCA
GATCTTTCGCTGTGAGCAGACTCCATCCTCGCAAAATGATCCGCCCTGAA
CCTCGCCGCACATAGCGATATCACAAAAATTCCCTTCAAATGTCAGCCGC
TTCATGTCAGTCCTCCTTCTGGCTGCGTCCTCAAATACTTTGGCATACAT
TCTTCCCATGGCCCTAAAATCTCCTCTGCCGTCTTTATGGCTTCAATTTC
GTATTCGTGTGGGAATTCGCCGTCTTTGTTGCCATACGCAAACCACATCA
TAGCCATGGCCTTCTTCACCTTCTCCAGCTCGGCCAGAACCTTGTTGCAC
TCCCTGTTTTCCTGTTGGAAGTTAAGCGCTGCCTGGTGATGTGCATTTCT
CCAATGTTCTACCTCAGCCAGCAGGCTCTCGTTTTTGGCCTGTAGTGTGG
AGAGGGATGTGGCGGCGTCCATCAACACAAATGCGACCGTGTTTATTTCT
GGTGAGCACTTCTGTTCTCCCTCTTCTTTAAGGGCATTATGCAAACTCTT
CAAACGTTTAATCAACTTATCAATTTCCATCAGGTTTCCTCCTCTCCCTC
CGGCGGGCGGCGGTAGGCTTTGAACCTATACCCCCACTCTTCGCACAAGG
TTTCCCAAGTCATCAGCTCCTCAGATCCAAAGAACAGAACCCCGAAAGGC
GTTACTTTCGCCCAGTCATTCAGCGGGGTAAACCAAATATACCGTTCTTT
CTTGGCATCCTCCAGCTTCAGCGGCTCGTTCGGCGGAGTGAGGGTGGGCA
TAGAGCGGATATCCTCAATAACAACATCTGCCTAGATTGGCTCATCAGCA
TGTAAATACGGACTAAACAACTCAATCAGAGCGTTCCCATCAATCGGTCG
TACTTCCATTTTTCAGTGTCCTCCAATCTCCATTATTATATGGCGCATGA
TACAGCCGCCCATCGTCCGTACGCACCATAATCTGCATCGCCGAGGCGGT
CGGGGTGTAGATTTTCGTTATCACGCCTTTCACACCGCTTACCATACAGA
CAACCACGTCACCTATCTCCATACAGCGCCTCCAATCGCTTAATCTCCAT
ATCCACGGCCTCGTCCGTCATGGGAGCGCCGCAATATCCACAAAAATTCA
AGAAGTTGTCCGGGCTTTGCTTGCCGCACTTTGAGCAGTAAAGGTCGTCA
TACTCGCACCTCTCGTCAATCGTGATGGTGTGTTGTTCGCCCATGTCATC
CATGCCAGTCACACGGCGAAACCCTCCGCGGTGCTTGTGACGCTTAACCC
ACTCACCCTTCCACACTTTCTCTACCTGCTGCCGGCTGACGGGGCGGAGG
GCCTTTATTTTTACCTTTTCCAGTTCAATTGCTCTTTCCCGCTGCCGTTT
CCCATAGTGGTGGGGCGGGGCGCTTTCCAGGTGCTTGATTCTATCCTCAC
AGCTTTTGATGGCCGCTTCTTCCCGCGTCATGCTCATGGCTTGTCCTCCC
TTCGGTTCCATTTCTCAAAACATTCTCGATGCCCTGCATAACATATAGGG
CAGGTGGCAAAGCTATACCATTGCCCCACATTTTGTACTCGCTGCTGTCC
GTGTGGAGTTTGTTGTACCACGTCAACATCTGCGCCTTGGTGTACTCCTT
GACCGTCTTGCCGTTTATGGCGGCATGTGTATTGCGGACATTCAGCCAGA
AACGGTGCTCGTCCTCTGTGAAGTCCTCCTTCTGGTCGATATCTCCCCAT
CGGTCGGCAAAGCCCTGCAGCCGTGCGCACTCGGTTGGTGTAAGGCGGCG
CACAATGTAATGCGTAAGTACAGCCTGTTGGTTTTGACCTGCTTTCTCTC
TTGCAGATATCGCAGGGAATACACCATTTTCGCTGTATATCCTCCGTGCT
TGATTGTCCCACGGGGTTAGAGAACTTTCGACCACAAGATCTGTTGCATC
CTTGTAGTCGCGCGCTTTCATGGCGCTTGCTGTATCGCTTTCTGCGTACT
TCCCGAACGCCTGCATAGCAAAAGCGACAGCGGGGCGGTCAATGGTGTTC
AACGTGTAAGAAACATCCTCTTTCCAGCCCTTCCCGTTGCACCTCGCCGT
TTCTGCACGATCAATCACATTTCCTTGCAGACAGATTACAGGCGTTCCCT
CGACCACAAATGGCGTATTATTCCCGCCTGTGCCAAGCTGCGCAGGGAGC
ATGGGGCAAATATCAAGAGGGCCTTTATATCGGGTGTCTTGGCTGTGGTT
CTCAAACAGGTATTTCATGCACACCGCTGGAGCCTGATTCGTTCCGCTTG
GTGAGGCGGCCAGCGTCGGAGAAACTTTTTCCTGCCATCCGATCCCACCC
GCTTTCGCTCCCTGTCCCGCTTTGAATGCAGCTGCATAGCAGATTCCAAT
GCTGGCCTGCCCGTGGTCAGAATTTCCTTGCCCTATGCACGGCGATATTT
TTGTGTTCGTGATAGGATCTTGCAGCATGTGAAACGCTATGCAGTTTCCC
TCCCGATCTGCTGTTCCAGGGCCGCTTTCAGCATCGGCGGAAGTTCCTTG
CCACGGCGTTCTGCCCTGCGTAAAATACCCTCGCACGCCTTCGCGCTCAA
AGAGTATTTTTCCGGCGCGTTCGCCTCCAAAATCTGCGACAAGGTGGATT
CTACGGCGACGCTGGGGCACTCCCCAATATTGCGCGTCGAAAGTTCGGTA
AGCAACGCTCCATCCGTCACCCACATAACAGTCTGCATAGGGCCATCCAC
CTTGAGGCATCGGAGGCACCGCGGCTGCCGGCTCCGCGATTTTGATAAGC
TCTTCGAGGACGACGCGGAAGTCCTCTCCTTTGTTACTGCTGAACGCTCC
CGGTACGTTCTCCCAAACAGCGAAACTTGGGTATCTTCCATTGGTTGCAC
CTCGCATTTCCTTGATTATGCGCACAGCCTCCATGAATAGGCCGCTGCGC
GTGGTTTCTTCGTCCCCGTTGGATTCGTGTTTCAAGCCTGCGCGCTTACC
GGCAACGCTCAAATCCTGGCACGGTGAACCGAATGTAATTATGTCCACTG
GCGGGATCTCCGCCCCGTTGATTTTGCTGATATCGCCAAGATGCTGCAAC
GCCGGGAAGCGGCTTCGCGTGACAGCGATAGGGTATGGCTCTACTTCTGA
CGCCCATATCGGCGTGATACCGCATAAGCTACCGGCAAGAGGAAAACCGC
CCGATCCATCAAACAGGCTCCCTAAAGTGTAATTCACTTCTTCCCGCGTC
ATGGCTGGGCCTCCTCGTCCATGTACTTTTTCCTGTACGCGCACTCCCGG
CACTTCAGCGCCTTCTCTCGCTTCATTGTATCCCAGCGGAGCACGTCAGC
TTTGTAAACCTCAAAATCTTGCTTGTTTCGCAAATACTCCATCGTGTTAT
TAGCACAGGCAGAAATTTTTGACCACATGACTTGGATATAGTACACAATC
ATGACCACCACGAAAAATGCCCCGGCGATAATGACTACCAGCGATGCAAT
TCCCATAGCGTACAAAATCAGCGTGTTCATTCCATCCCCTCCAGCATCTC
CATCTCCACCGTGCTCAGAATATCAAGCGCGCTTTGGGGCCATTTCGTAT
TTGAATTCCAGCCAGGAACCTCGTGTTCCATGCGGTAACAATTAACAATT
TCTCCATCCATATCAAGTTCAGGAACGGCCCAAGTAGAAGAAAGATATGT
ATAATCGTTCATCACCGGCTTTCCAGACTCATAAATCGTTCCACCGGTAT
ACTCCCAATCTCCCCGGAGACCAGCACCCGCACATTCTGGTTTTCTTTCT
CTGATAAGCCTTGCAGCTTTGTCCCAATCAAAAATCATCAGTTCTTTTCT
ACGGTTGGCTTCTCCCATAGCAAATGCCGTCCAAGTGTTCATATTGATTC
CTCCAATTTCTTCAATCCATTTCACCAATACCGCGTCTTGCTCTTGAAGC
CGTTCACATACTTCGCTTTCTTTCGGGCTTTGTTGAAATGGTCCGCATAG
TATCGATCATGGCGGGCAAGGGACGCTTGGATCTGCAGTTCATTCCTTTT
CGTCAGCGCATCCCGCTCCAACCGGTATTCCGGTCATGCGCTATGACATC
CCACCGAACGTTTTTCACAGCCTTTGCAGCAGTTGATTTTATCCATACTC
ATAATTCGATCTCCATCTGCATTTTCTCTTCAAACAGCGGAGCAAGCATC
TGTTTTACCTATCTCCTGCTTTCCCGGCTCCGGCCTTGCAATGCAGCCAG
ACCCCTGGCTCTGCGCTGCCTTTCGTTTGGCTCTGCTGTATCGCAAATCT
GCCCTTCTGGCTTCCGGATCCGCCCAATACCTGGCCTTTTGCCGCGCCTT
TTCCTGCTCCCGGTGGGCTTCATAATACCGCCGGTTCTTCTCGGCGCTGC
GGGCTGCGTCCCGCTTCCGCTTACGATCACCAGCGCGCCCGTCAAACAGG
TGCTTATAGCTGGCGGCCTTGCAACGCTCAGAGCAATAGTAGGAAATCTT
CGCGTGCCCATCCGCTTGTACCAGCCGCATGAAGGGAGAGGATGCCGTTG
TAACGATGCCTCTTCCACAGGTAGCACAGGTGCGGTACAGTGTCAGCCGG
TTTGGGGTATCTCTTCTAACGCCCATCTTCTCTTGTTCTCTCCTTCCGAA
CGGTACATTCTTTCCCAGGCGGGCAAAGCAAAGACCTTGCCATCTTGGTT
TTTCCAATAAAATCGCAATAAACCATGTTGGATTCGTGAATGATTCCGCA
GTAAATGCAGCCAAGACACTCTTTATTTTTCAAGATCTTCCACCTCACGA
ATCAAAACATCCACATGAGGGGCACCTTCGGTATTGATCTTTTTCACACT
CAAAACACTCACCATAGAATCGTCCTTGTAGGCAAAACCATTCAAAGCAT
CCAGGATTGCCTTTGCGAGATTATCCGCATCCGGTTTCTTCGTGTGCTTC
GTTCTGTCCATTGCAGAGCGCTTTTTCCGAGACAGGCTTCTTGGCAGAGG
AAAAAAAGCTGTGATCTCCGCCTGCAGCGGGACGCCGGCGCCGAATCCTT
CCCGGCTTTGTTCTGCCCAGCACAGCCGAACTTTTTTCTCATACTCCCGC
GTTTTGGATGGCGTGTAGGTTCCGTTCCTCGTCACCCGAGGCCTGCCCTT
CCCTTCCGGGATCCCCGGAACCGTAAATTCAACCATCTTCCGTGCCCTCA
TACGCCGCATAAACCGTTTCTAACGCCTCGCGGACATCCGCATACTCCGC
AGCGTGCCGCTTGGATCCCGTCGATGCACAGATCGTACTCAGAGATGCGT
ATCTCTTGATTTCCGCGCAGACCAGTTCTTTTACCCGCTCTCTTGTCATG
TCATCATCTCCCACGAATATTGTTTTGCCGGGCTTTTGCCCGCCTGATAG
AGCCGCTTTGACGGCTCGTTATATTCCAGCCCAATCCGAGCCCTTGCGCC
GAATTCACGGTTTTTCAAGATCGTCAGCAGGGAGGAATAGCCCGCCTCCC
CTACTTTGTCCTCTGGGACGCGCTCGACCTTGAACACGTTGTCTGCGCGG
TTCGTAATATCGCTGGATCCGCCAATATCGTCTGCCTCCAGCGGCTTATC
CCCGGTCTTGCGGGGGTGCGCCACCAGATGCACATGCACGTCAAGGCGTT
TTGCAAAGGCCACCAGCCGCCCGGTAAAGGACGATTGCGCCCGCCAGAAC
CCAAGCTGCGCCTCGTCTTTCAGCTCTGCGGTCATGATGTTGTCCACAAG
GAACACATCGCATCCGTACCGGCGATAAGCGTACTCGAAGATCTTCATGA
TATTTGCCTCGTCGTGCGCATCTTTGCGCTGGATATCGGTCAGAAATAAT
CTCCCGTCCCACCATGCGTTGATCGCAGGGAGCACGGATGGAGCAATGTC
ATAAAACACTCTTCCGCTCACAGCGTCTTCCCGGCGCTTCACATGCAGAT
ATCCGGCCGCCTGCTGCAGCAGGCCCATTTTGAAATCCTCTTTCGGGAGC
TCTCCGGAATAGGCACATACCTTCCGCCCCTGATTCACCGCATCCAGCAG
GATCTGGCCCAGCAATGTGCTTTTCCCTTCGCCCCGTTTCCCCGTCCAGA
CCGACAGAGCGCCCCCGCTGAATCCCCCGATGGCTTTGTCCAGCTCCGGG
ATCCCGGACACCACGCGCCTGGCGTTTTTCCGTTTCGTTGTATCCACATC
GGCAAGGTTCAACAGGCCCTGCACCGGCAGCTCTTCGGCTTCCATCAGCA
GCTTGTCCATCGCCTTGAAACGCCCATTGTCCCACAGCTCTTTCAGCGTG
GCGCAGCCCCGGAACGCCTTCGGCTTCGGGACCATAACCGGAGTAAAAAA
CCGGTTCTGCAGCTCCTCCGCAATCTCCTCCTGCTTCGGCCCAGGAGGGA
CGGCCAGCAGTATGTACGGGAACTGTTCCACCCATTCCTTCCACGGCTCC
AGATCCGACCATTTTGCCAGAAGGGACAGGCACACCGCGTTCGTCCCAAC
CGCCTGCGCATCCTCCGCGGTGGCACACCACCACAGGCCGGTGGATGCAG
AAGGATCCATCATCTCCGGGCGGAATACCAGAGCGCCGTCAGAGTTTCCA
GTAATCATCGTTGCTCACGCCTTTCATTTCTCCCTTGATTCGGTCAAAGA
ACAGTCCCTGATAGTTGCTGGCGATGCAGTCCAGAATGCAGTTCGCTGCT
GCCTTATCTCCGTAAGAAGACGCCGCTTTCCGGATTTTGTTCTGCAGCGC
TGCCAACCCGCGGGGCTTATATTCTTGCTTCCGTTCGTGTTTATAAGCCA
GCCATTCCTCAAACGCCGACTGAAGCACGGCGCTGAATCCGGTTTCTTCC
TGCGTCGGGATAGGGGGCGTCTTTCTTTTTACCCCCGTAGGGGGTTTTTC
TTTCTGGGGGGTTGTCTTCGTCTTAGTCTTATTATGGGGTACCATTTGCG
ACCCGTTTTCGACCCCACATTCGACCCCACATTCGACCCCAAAAACGGAC
CAGAAACACTGATCTAATTGTATGAGTTTGAACTGTGACGGGGTGCCTTT
TTTCCCTTTGCGGTACTCGATGAAGCCGCCGGACACAAGCGCGTCCCTTG
CCCGCCATAATGTATCTTTCTTTGCGACCTGTACCATGCCCATAAGCCGG
AAGTTATCTACTGAGACCCACTCAGGCCACCCGCACACGTTGAATACATC
AAGGAGTTTGAAGTACAGCAACTGTGCGGTGGGGGATAAGTGACCATGTT
CGACACGCCGGTTGAACGCGTTCAGGTAGTCAATATAAGTCAATTTCGCT
CACTCACTTCCCGTTTTTAGAACGGAAGTTCTCCGTCTCCTGAATCATCC
ATAGGGATGAATCCGCTGCCTGTTTCACTGCCAGATACACTGTCGGAAAC
ACTGCTGTTATGCAATCCGTTTTGGCCGGATTCTTCTCCGCGGTCGCCAA
AATAAACGCTGCTTGCAATGACCTCTGCGGACACTCGTTTGTTTCCTTCC
TTGTCCGTCCACTCGCGCATCTGCAGGCGGCCGTCCACAACTGCCATACG
GCCCTTTGCAAAATATCGGCTGACGAACTCTGCCGTCGCGCGCCAGGCCA
CTACATCGACCCAGTCAATACTCCTCTGGCCTGTCTGCGTGTCCTTGAAA
TCCCGCTCCACTGCCAGCCGGAACGACGCTACCGGAACGCCAGCCTGTGT
TCTGCGCAGCTCCGGGTCTTTCGCCAATCGGCCCATGATCGTAATATGAT
TCAGCATTCAAAGATAACTCCTTCCAAAGATCCGGATAAATTCATCGGTA
TCCCATTTATATTTCTTCATAGCAGCCATCTGCGCCTCCCGTTGGAGCGG
GACACGAAGGCTTGCCCCTTTATGTACTCCGTTCAGGTGACAGCGGTCAT
GGCATAGCAGAACCCATAACCCATAACGCTTGCTTTTCGCCCTGTCAGGG
CCGCCGAATACCTCATGGCGGTCTAACTTATCCATCGATCCGTTGCGCCC
GCACAGGTGACAGCAGGAGCCTTCCTGAAGAATAGACTTAGCATAGCCAT
TCCCGTCCAGCTTCATGTTGTATTCATTGCGCACTTTATTTCCCCCATTC
TTCTTTCAGCAGCGCGATCTTATCCGGAGGCATGGTTTCCACACCAACAG
CCCTGCAGTCCTGGATGCAATTGTCGATCAGATGCGACATCTGCTGCTTG
TCAAAATCGCTGCTTCCATAATAGGCCAACACTGTAACACAACCGGGGAG
TTTGGATGCCCTCGTATCCACCATGCGACCAAGATGCCTGCTGCACCAGC
GTTCTTTGAAGGATTCAAGCGCTCCTTTCTGCATACACAGCGTTTCGTAG
TTCCCGATATCTTTGATATGGCTTCGGTAAATCGCTTCTGGTTTCTCATG
AACAGCCTTTGACAGCCCCCCTACCAGACTCCAGTAAAGGCCGTTAGCAT
CCAGACTCCGTTTGTCTTTATGCGCCTTGATCTCCACATCGTAGACGATG
CCGGGCTTGTCCTGCGCCATACAGAACCGCCGGGCTGCAGCGGGGTCTGT
CACTTTCAGGCACAGCCATACCGCGCCGTCCTCGCTGCTGATTTTTTCAT
CGGTAACGGTTAGAATCATCATTGTGCGCTCTCCGCTGCAAAAGCTTTCC
GCTGGCAATCTGGGCAAAGAGCACGCCCGAAACGCCGCGCAGAGTATGCA
GCAATGTCCTTTGCTGCCCACAGACTTCCGTCTTTCTTTGCCGCGTTCCG
GATCTCCACACCACAATCTTTACAGAGTGTGGGGGATGTCCTTTGCGGTT
TCTGTGTAGCAGCGCCGGTGTTCGTTGCGTCGCTGTCCTTCGTGTCATCA
ATGGCAAACAAGCCGTTGAGGGCATATTTCCGGGCGTAAGAGCTGGCTGC
TCCGGACACCTGCGCGGCGTCCATTCCCTTTTTGCTGTCCTCTTCCCGTG
CCTGAGAAGTCACGCTGATCTTCTCCCCGGTTTCCGCATCCATCAGCGTA
GCGGTAGCAATGATGTAGTACCGCTCGCCGACCAGCTCTACCCGGTCTGT
AATCGTCAGAACAGCCTTAACCTTTCCTGCCAGCGGCTTCACCGCCTCTA
CGATGTCCTCGCAGCTGCGGTAGCTGTACTTGCCAAACGCATTGTACTGC
CCTTTCGGCGCTTTTAGTTCCTGCTGAATGGACATCAGTTTTTCATAGAC
CGCCATTGTTTTCTTCCTCTCCGATAAAATTCAGCGGGCAATGCTGGCCC
ACATAGTGTTCCGGGTACGCCACCAGCGCGCCATTGAGCGCACAGACACG
GCTTTGCCTGCGTAGATACGGGCATTGGGTGCAGCATATAGCTGCGTTCC
CCTTATAATCTACCGGGAAAGATACGATGACCGTTGCCGAAGCTTTAATA
TAGCTGCGCACACCGCTTTCAAATTCCATTGTTACACCTCATCAAAATAC
AGGATTTCCTCAAAGTCCGTATCCCCACAGCGCGGGCATACCGCCCAGCG
TTCACCCGGAGCCGATGCATCGCCGTAGTATTCTATGTAATATTCCGGGG
CGTCAAATTCTTCCCCACACTCATTGCAGCGGAACATTCTGCTCTTCCCG
TTCCCTGGACTCGCTGTACTCTGCCAGGTGCCGATCACTCAACAGAACCT
CCAGAATTTCCAGTTTGTCATACGCCGTCAGATGGCCTGCATTGATCACA
GAAACTGCCGCTTCCCGATAGATTTTACTTTTTCGCATGGTTCTCTTCCC
CTTTCTTTAAAATGACTGGAATTACTTCTTTGTGAGTTCTTTCCATACGG
CTTCACTAAATTCAGGGAGTTCTTTGATATAGTCAAGCATATTTTGGGGC
ATTTTACTCCAAGCTATATCATTATCAACATATTGCAGTTGAGGGAAGCA
AAACGCCCACCATTCTTGATTCCCTTTGATTCCATACCAGTTTGAAAATT
CTGGTATCCAATTAAACTCTCTGATTTTACACAAAACTTCTTTTACACGA
GATTTATTTGACTTCTTATTAAAAATATAGTGAGAAATTCCATCTTTATT
TGAACAAAACAAAGAATGAAAAACCCCTCTGCAATTTCGAATTCCATAGC
TGCCGTTGACTGCGTTGCTGTCGCTGACTGCGGTGCTGCCGTTGACTGCG
GTGCTGCCGTTGACTGCGGTGCTGTCGTTGACTGCGGTGCTGCTGTTGAC
TTCGGCGCTGTAGCTAACTGCGGCGCTGCCGCTGACTGCGGCGCTGCCGC
TGACTGCGGTGCTGTCGCTGACTGCGGTGCTGTCGCTGACTGCGGTGCTG
TCGCTGACTGCGTCGCTGCCGTTGACTGCGTTGCTGTTTCTGACTGCGTC
GCTGCAGTTGACTGCGTTGCTGCCGTTGACTGCGTTGCTGTAGCTGACTG
CGTTGCTGTTTCTGACTGCGGTGCTGCCGTTGACTGCGTTGCTGTCGCTG
ACTGCGTTGCTGTTTCTGACTGCGGTGCTGCCGTTGACTGCGGTGCTGCC
GTTGACTGCGTTGCTGTCGCTGACTGTGGTGCTGCAGTTGACTGCGTTGC
TGTAGATGACTGCGGTTCTGTTTCTGACTGCGGTGCTGTAGCTGACTGCG
GTGCTGGAACGATCAAACTGTTTTATCAGATTTATAAATTGCATGAGGTC
GTATTCTTCAACAAACTCGATGCATTGTGCAACCGTTTTTAATCCATCCG
GCGTATCGACAATATTTTCATATGCTGCAACCTTAAAATAGCGATTATAG
CCTAACGGTTCATAAAAGTTAAAAACGTTAGCAGGATCTTTCGAAAAATG
AAGGCCCCAACTGCAAGCATTTATATCTCCATCTACACGGAATATTTTAC
CTTCAAGTTTTTCCCCTGTTTCTCCATATCGAAACCTCTGCTTCGTTCCG
CTGTCCCATTTGACTGCTTTATATCCGTAACACAGCGGTTTTGCGCCGTT
CAGTTCCTTGCGCTGAATCTCAATTGTTTCCATCTTCCCACTCCTTATAA
AGATCTGCCAAAGCCGCGCGCTGCGCGTTTTCCGCTCCGATCTCCTGCAA
ATATTCCTCTGCCGTAGGCTGGGAGCTTTCCGCTGCAGCCTGAACCATCG
TAGAGGCTGCCGCCACTGTTACGATCAGGCAGGCCGCCAGCATGATCCAG
AAACGTAGCCTTCCCGCGCGCCGGCGTTTTCGTTCTTCCCGTGTCATGTG
GAAGCCGCCTCCTTTTCTGCAATCCATCGATCCAGCTGATTCCGATAGAT
GTAACACCACTTGACTTTCCCGCCAGACATAACACAATCCCCGAAAGGGA
ATACTCCCTGCTGGATCCCGTCCCGGACAGTTTCCGGGGAAATTCGTAGC
CCAACATTTCGGAGAATTTCTGTCGCCTCAACTGCATTCAGTGTTTCGAT
CATTGTTCCCGCCATCCTTTCCAAGAGTTTTCACAAGCTCATCCCATGTC
ATTCCGTAGTATGCCATGTTAAGCCTGTCCATAAGGCGGCGTGTATTTCC
CGCCTGTCGTTTCTAAGTCTTTAATTCTGTCGTCTTCGTTCATAAATAAA
ATCCTCCTTTTCTTGCCAGAGGCCGGAGGATGTGTTATACTTTCTCCGAT
ACCTCGTGGTCCTTTCACGTGGTGTCATGGGCCGTTCTCTGCTGCTATCA
GAGGCGGCCCAATTTTTGTGCCTTTTTTATCAGCCAGCCGGAAAAGCCGC
CGAGCAAACGCTGTTGGCGATCAGCATTTGTATAGAGGCTTTTGAAATGA
AGGTGATGAAGAGTGGAGATATATTGTGTGTTCTCGGCGGCTCTTCTGGC
TGGCTGATTTTTTCTATGGATTTTTATTCTACTTCTCCGATTGTGCCACT
AATCAATAACTACCAGAACTACCGCAGGGCCGTTTACCGAGACCGTCACA
TCTTGGTACGGCTCTGCGATGTGTGTTTCTACACCCTCCCTTTGCCTCAA
TTCAGAAACCAAATCACAGGTTTTTACGTCAGACAGGTTCATAGAAACCG
TCTCCTTTCAGTTATATAATCGGTCGTTTAAGTAATCATCATGAACACCT
AAAGTCCGAACTTTTCCGGATATTTAACTGTACTTCCCTCTATTCCTCAT
TCATTTGGATAAATGCTGCCGCTTGAATTTCTGACCTCGGATAACAGCTC
ATCCACAGTCACGTTGAAGTAGTTCCATTTTTTTGAACAAGTCGGCCAAA
AGCATCATTCAGCTTCTGTTCTGCCCCTTTTGGCTCCTTGTGCCCATTAA
GCACGACGCTGAGGTACTTCGGATTCCAACCGACCTCTGCGGCAAGTTGC
TTGGCCGTTACACCGGCTAAGTGCATCTCACCCAGGAGGTCAGCAGTCCA
CTTTGCAGGCATATAATTCCTCCTTTTATTGATTACTATGGTTAATTCTG
ATACAATCACCGCTGAGGTGATATTTATGCTGGATAACCGTTCTTATAAG
CTGTTAAAAAAGTTTTATCGAAAGAAAAAACTAACATTTGAACAGATACA
AAAAATTACGGATCATAACGAAAGTGAAACGCCCAGCAAGCACATATCCG
CTTTGGCAACAAGCCACTTTATTACATGTTGGAACACAGATGAAATCATA
AATGGCGTTGGAGATCCAAAGCAGGAAGGGTATTGCATTACACTGGATGG
AGAATCTTATGTTGAACAGCGCAGGAGAGACCGCAGACTGTTTTGGGTAC
CATATCTGATTACTACGGCTATCGCACTCTTAAGTCTTATAACCTCTCTT
TCCGAACATTGGACAACGATTTCCAGTCTTTTCTGCGGCTAAAATTTTCG
CAGTTCGTACTTATATCGCACCCAATTATCTGTTCTTGTTTAAACGGCCC
TTCTATGGAGACTGAATGATTACACGCTTTACATATGACTCCCCTGCACT
TGGCAAGACCGCTCTCCTCTGCAATCTGGTTCTTGTGTCGCTCATTTTCC
AGTTCTTGTTCAAGTTGAAAAATCCGTTCTTTCAACCGCTTTTTTGTCTG
AAACAATCTCTAACCTCCATTCTTTTCCGCCTTTTTTTCGGCACAAACTC
GCTATATTCAGACCACCTCCAAAACTCGTCCGTGCTTTTTGGGCAAGGAT
ACGAAAGTTATCTTTTTTGCAGAATTTAGTTGACTTTGGTATACCTCTAA
TGTATCATATAGGTGTCAACGATAATCAACTAAGAGGTATACTTTTTTCA
ACCCATGTCAGTATCATAGCACAACTATAGTTAACTTTCAAGGAGAAAAG
TTGAAAAAAGTGCGCTTCTACTTATTGCACAATTTTTGAGGTGAGCAGTT
GTGTTTTATGACAAATTCGTTTCTCTTTGTAAAGAAAAAGGCGTGGCACC
AACGAGGGCGGCCCTTGATATTGGGTTAAGTAAATCTGCACCTATTAAGT
GGCGAACAACTGGGGCAACGCCAAACGGAGAAACACTAAACAAAATTGCA
GAATACTTTTCCGTTTCTGTAAGCGTTCTTTTTGGAGAAGAAACAAAAAA
AGCGCCCACCCCGAAAGGTGAGCGTGAAATGGACGATTTAACAAATGAAA
TTTTAAATGAACTTGAAGGGATGAGCCACGCAGAAATACTTCTTGTAAAA
GAAAGAATTCAAAAAATCAAGGAGTCCAGAGAATGAGAACTGAACGAGTA
GTCACGAAAGATCGAGATGAGAGGTCAACATACAATATTATTAAAAGACT
TGTTGACGACAGGGAAGAGATCCCGAAAGTAAAAGTTACTCCGACTCTGT
TTGGCGGGAATAATTGAGTTCGGTCTTAGTCCCAATTTCCAAACATCTAT
CACAGTATTTTAGAATCTGCTTTGCCTGGGCGATATTGGTGTTTCCAATT
TCGAGAATCTGCAAGATTTCGCCAAGTTTGTTGGAGCCGTCTTTCCCAAG
TTCTGCTTTCATCATAGTGTATTCATATTGGTAGTCCATAGTTATCCTCC
GTTTCTGTGTTTATTGTACGGTTTGCGGTAAAAGGCTCGCCGGGATTCCT
TCTGGAAGGTCATCAGGGTTAAATGGTTCGTTATTGAACGCTTTTCTTCC
AGACCGCTCAATACCTGAAAGCCACGCTTCAGCTTCTTCTCGTGTTCTAT
TTTTTGGCTTATCTGGAGCGGAAAGCCCATAGCACCCAGACTCATAGCCG
AACATTTGCGGGCAGAGTATACAGTCCCATTCTCCGATTTGAATGCGATC
AATCACTTCCTCTCGGTTATCTGTGAAAATCATATCCGGTTCAATGTATT
GGTAGCTGATATTCATTGAGCTGCCTCCTTACTTGATTTCATTTCTTTAA
TCCAGTACAAAAGAGTTTCTTTTTCTTCCTTTGTAAGATCTATTATAGAA
GATTTGATAATGATTTTCAATTCTTCTTCAGTCTCATTGAGCAATTCACC
GCACGTTACATCTTGTTTATCCATCTTCCAGTTGCTCCTTCTATCAAAAT
ATAGAACATAAGTTCTCTTTTGAAATTATTATAGCAAGGTAATCTGAAAA
TTTCTATTCGCATTTTATCAAGTTTTTAATGTCTCGTTTTGGTGCAAACC
TATATGTTGTGTCGCAAACAGACAGAATAGCCAAATACTGGAAAATTTAT
TTCAGCGCTTTGTCCAATAAGAATATGAAGAAAATAAAAAACCGCCCGGT
GCTTGTGCACCGAACGGAGTAAAGGGGCAGTAAAATTTGGCGACTCACTA
TGGAGGGTAAGTGTCAATGGAATGTACAAAATGTAAAGCAACTTTACCAA
ATGGTGCATTGTACTGTCCTATGTGCGGAAAAAAGCAGATCTCAGAAAAG
AGAAAAGCTTTGAAGCGCGCCAACAGGACTGGCACCGTCTATAAACTGCA
GGGGAGAAGAAAACGCCCCTGGGTTGCTGCGAAAAATAAAGTGATCATTG
GATACTACGAGCGAAAAACGGACGCTTTGGAGGCTCTTGAGCACCTATCT
GGGAAAGATTTGAGCGAGCGTTATAATATGACATTTTCAGAAGTTTTTCA
GGGATGGCGTGAGGAACATTATAAAACCATTACAAAGAGCGGTATAGCAT
CCTATAACATCGCCTTCAAGGTATTTGCACCGCTACACAATAGAAAATTT
AGAGACTTACGCACCGCAGATTTCCAAGCAGAAATAGACAAACACATTGG
AAAGTCTTACTCTACTTTGTCAAAACACAAACAACTCATTACTCAAATGT
ACCAATGGGCCATCCGGGAAGAAATATGCACAACAAATTTTGCAAAGTTT
GTCCAACTCCCAGAGAATAAGAAGAAAGAAAAAGAAATTTTTTCAGACGA
AGAAATCAAAAAGCTTGAAGAAGACGGAAGTGAAGCGGCAAGAATCGTTC
TCATGCTCTTGGCAACTGGTATGCGCATTGGGGAGCTATTTTCGCTTCCG
CTAAAGGACTACCACGGGACATACGTCGTTGGAGGCTCTAAAACCGAAGC
CGGCAGAAATCGGATCATACCAATTCGTCCAGAAGGTAGAGCACATTTCG
AGTATTTTTCCAGGCAAGCAGATGGGCCACTGCTACTTTCTGGATACACA
GGCCAAAAGGTATATACCAATTATCGAAAGCGGGATTATTACCCCCTGTT
AGATAAGCTTGGAATTAAGCGCAAAACACCTCATGCAACCAGGCACACAT
ACACATCCAGAGCAGTTAAAGAAGGTATGCCCCCAGAGATCCTTCAAAAA
ATTCTTGGTCATGCAGACTACTCCACTACGGCAAATGTTTATACCCACAT
CGATATTGAAACATTGGTGAAGTCTGTTGAATAAATCACGGTTACTAACG
CGTTACTAACAAATCATTTTCAGGAGAAAAGAAGAAAACCCAGAAACCAT
TGCGGTTTCTGGGTTTTTCTGGTGGAGAATACAGGACTCGAACCTGTGAC
CCCCTGCACGTCAAATATATTCAGCTTATATACAAGGTTGTTCGAAAATG
ATTTTCCTTGATTTATCAATGGTTTTTGGCAATTCAAATCATTATAAATC
ATCTAAAAACACTTTAGGTTACTAACAAATTACTAACAAATTGAACTCAG
AGATGAGCTTTTTACTCTACAATATTTTCGTAGTATTCTGCCAGTTTGTC
CGGTACAGCATCTTTATCTTTCAGCCAAAAAGCAATTGCAGAGTCTACAT
AGAAATCGATCGTATTGACTCCGTGCTTTTTATTAACAGCGCATCGATCA
CTGTACTCCGCATTCATCGCAACCCAGAGTTTCAAGGGATCGCAGTCCAG
CCCCTTTTGAGAGATCAGCTGCTTTACCTGGTCAAGAGACCAATGACCTC
CGGTGCTTCCATCTTCGTTCTGCATCTCTGATACCCACTCTTCTGCCATT
TTCTTATTAAACGATACAGGCGCACCGGACGCATAACCAGAAGTCATTTT
CCCGTAACGGCCATAATCCATTTCGGAGAAATCTTTGTGGTTGGCATCAC
TTCGATAGTTCTTTTCAATTTCAGGCCGACTGTAGTTCTCTCCTGCAGAA
AAGCCGATCTTATTCATTGGGCGATACCTCCCGTCATTCTCGTGATGCTC
TCTATAAACGGGCGGCATATATTCATTTCTCATAGGCGCATAACGCCCAT
TGTCGTAATGCTCACGTCCTCTGTCATCCCGAAACCGGCCTTCGATCCAG
GCGCCCCAATCGTCACGAGGGTAATACTCATGGGAAAATGAATCATAGTC
ATATCCACGTTCGTTTCTTTTCTCACGGTTCATCATGAGCATTTTCGTTA
AACCTTTCATTTAGAAACCTCCCTTACAGCAGCTGTAGGAACAACTGTAC
TTCCACCATCGATGGAAGTCAGGTTGTTATTGGGAGCGCAGCAAGGACTT
CCAAGCATGCGGAAAGATCCTCCTGTTGGCGTTGTCACAACACATACGGA
ATACCGCGTGCGGGTACGAATGCCACAGGCGGTAACCTGTGCACAATTTC
GCTTTGTCAGTGGGTAAAGAGTGGTTCCTGTACCGATAGTAATATACACC
GGGGCATTAATAGTTGCAGCATCAGGGATGCTCTGTGCAACAACGATACA
GTATTTCTCCCCATTGTTGTAGGAACCGGCGGGCAGATTAATCTCCAAGT
TTCCACCGGTAAAAGCGACAGCCTGGGACAACACCAGGTGATTGCAAAGT
TTGCATACAGGTTTGCAAGACATATATTTTACCTCCAAAAATCAGGGGCG
GCGAACATCAGCTCACCGCCCCGAAATCGTCACGGCAAAGCCGGAATTAC
CATATTGGTAAAGTCAACAAAATTGTTCAGCAGCCACAGCCGCAACCGTT
GTTATAGGCACCGCAATAGGGGTAGGGTGCAGGAACCTGATAGGCAGGTA
CAGGCATGGGGTTGATCCGGCGAATCAGCTCAGAGGTCTGCGCGTCCAAA
GTCGCCGTCAAATAGCTGTTCTGGTTAGCCTGAGAAGCAGCCAACTTGAG
AGACTGATTCTCTGCCTGCAGGCTGGAGATCTTATCCTGAGTCAGGAAAT
CCAGAATCGCACGGGTGTTGGCATTCTGTCCGTCGATGATATCCCGTGTA
GTGGACTGGATCAGATTGCGGGTATCGCAGGCCTGCGTAGCCATATCATA
CCGAACGCCCTGAATAGCAGTCTGCGTATCGCAGCAGCACTGTGCCATCT
GTGCACCGAGCGAATTGAAGCCCATCTGCGTCTGATACCCCAGATTGCAC
ACTGCAGTGTCCACACCGTGGAAACCATTGTTAATGCTGTTGTTCAGTGC
AAAGGTGCTGTCACAAATGCCCTGCTGAATACCACGGACGCCATTCTGCA
GGTCATTGAAATTGAACTCACTGCACAGATCCGCACGTGTCAATGCACCC
TGACCAGCCGGACTGTTGATGCCGCCGTTACCGCCGAATCCGCCCCAGCC
GCCGTTGCCCCAGCCGAAGATCATAGCAAAGAGGATAATGGCCCACCAGC
CATCTCCGCCCCACATACCATTTCCGTTCCCATTGTTGCTGTCTTGACCA
AGCGCATAGCCCAAAGCCATAGAATCATCAGCCATAATTTTATCTCCTTT
TCCGTTATATCACATCGGCCTGCGCACTGCCGAATGTGTCAAAATCACAC
TCGGTTTTTATCAAGGCCGAAAACTGAAAAGTGAGAATGCTTAAGTCTGT
TATCTCTTCCCGCCTCTTGGGAATGTGTTCTGCATCTGCTTTATAAACTG
GTCAAGATCAATCCCGCGTTCTTTGGCAATGTTTTCTGCCATACTGCGAA
GTTGATTTGAATTTTTTCCACGGATCATCTGATTAAATTGCTGCACTTGC
GGATTGTTTCTTCCCATTTGATCAAAAAATGACATTGGGTTTCCACCGCC
CTGCATCATCTGCATAAGCATTTGCATGGGATTATTCGACATCGGCATCA
TTTCCCTTTACCACCTTTCCACGCTTTTTCAATTTTTCAATTTCCGATTG
GAGTCCAGAAATCTTTTCCTGCAATTCCTGGATATCCTTAGACGAAGCGT
AATCAGGGGCAGCCTGTTCCTGTTCAGCGCGGAACGTAAAAATATCTGAA
GCACCAGTTTGATTGTTAAAACGCTTCAAATAAATTTCACCTTTGGCCAG
ATTCGGCATTAACGTACCCTGATTAAAAAAATCGATTTGGCTTGCAATCG
CTTCCTCACGGCTTGTAACAGGCCTTACATTGAAGGTAGGTAAATTCACC
TGCGGTTGAGTAGATGGCTGCTGCTGAGCCTGCTGCGTCATCTGCGGTGC
ATATTGAGGCTGAATCGAGGGAGGAATTTGAGCGTAATTTGGATATCCTC
CATAATTATAAAAATTCATAACTCCACTCCTGCGTCATGATAAGTTTCTG
CAGATTGAATAAATGATTCCAGCGCAGCCCAATCTTCAACTGAGGCATAT
TTCTGACAAATATCCGTCGCATTTGATTCTGTAAAACCACATCGCACTAA
ACGGCTAATTAATTCTCTTCCATTTTCCATTTGAACACGTCCTTATGTAA
AAAATAAGGAGGATCGTGAGGAGGGTGGCGACGTGTACCAACCCTAAATC
CCCACGTCCTCCATGCCTATATTGTCGCAGAAAAATACCCCGGCTGGGGT
TGATCCCAGTCGGGGTTATGTATGATTTATGTTTGATTTGTGTAGAGACT
TTTGGCTACGTCAGCAACTCTTTGGAATACATATTTTTCGTGGGTACTCA
CAGCGCCACGATACCAGCCCAGCTCCGCTGCTACATCAATCTGATCCCAT
TTATCAATAATTCTTCGCTTGGCAATCAGTTCGTCATCCTTGTGCAAAGC
CGATTCGTAGATTGCCTTTTCGAGCTGAGAGCGCAAAAGCTTTCCCAGCG
GTTCCGGTAATTTTACTCTTGCGCTCATAATCCACGTCCTTTCTTATCTC
ATCGCCTTTGCCAACTTTACCATCAGATCTTCCCCGTACTTGTAAGCACC
GAGGAACTGAATCGTATACGCATCCAGCCCCGCCTTGTCCATAATAATTT
TCTTTGCCTCGTCCGTAGTCATGGTTTGCACCTCCCCTTTATATGCAATG
CCCAGCGTTTTCAAAATACCTTTGGAATATGCCGCAGCGAACGTTCTGCG
CTTTTCCTCCGTATTGATCTTCTGCGCGTCCGCACTGTCAATGAACGCGC
ATTCCAGAATCACCGCAGGGCACTTTGTCTGACGGATAAAGCCGAAATAA
TCCTTGCCCGCACTGTTCGCTCTGGTTTTCAATCCCCGGCTTTTCTGCCC
GATCTTGATGACTTCTGCTTCGATGTTCTGCGCCAGAACCTTGCCTTTGC
CGCCGCTCAGGGTATGGTAGACTTCAAAGCCCATCCCGCCGCCGGAGTTG
GTGTGGATGTCCACCGCATACTCCGGCGAGAATGCGTTGCACTCTTTCAC
CTCTTCGCTGGTGGGATCGTCCTCATCCACCGTTCGACTGATTCCAACCG
TCACACCGTGGCGCTGCAATTCTTCCCGCAGATGCAGCGCAATGGAGAGA
TTAATCTCTTTTTCCTTCAGTCCGTTGCCCACAGCGCCGGCATCGCTTCC
GCCATGCCCCACGCCAATAAATACCTTGCTCAAGTATCGCTCCTTTCCGG
GCAGCAAAAAACCGCCCTGTCAAATGAGTTGACAAAAGCGGCTCTCTGCG
ATAGAATAAAGCCAGTAAGAATGGCTGCCATTGCAGTGGCGGTCGTCCCT
GTGCAAGTTTGTAGCTTGAAGGAAACGCCGCTCACCGCCTGGTGGGCGGT
TATTTCTTGCGCATTGTGATCGTAACGATCAGAGTGGCAAGCGCGATCAA
CACAAGCGTGTATGTAAACATATCAGCAAATGTTACCATCGCCGCACCTC
CTGTTGAGGAAGTGGACAACCTCGCCGCTCTTACTGGCTTTGCCTATCTT
ATCATATGTTTCCGCTTTTTGTCAATTTTCGCCGCCCTCATGGGGCGGCT
TTTTCAATCGCTCTTTTTGGGGCAGGTATAGCGCAGCGCCTGCGCGCTGT
CGCTGACTCCTGCGGTGGTCGGATCGATAAAGACCGCCAGTACCGCCAGC
ACCACCGTCACAAGCTGAACGGGATTGCGCAGCACGTCCACAATGTACCC
GCCCAGGCTTTCCCAGCTCACAAACTGCTGTGGATCCACGCCGAGCGCCG
TAATGATAATGGACACTACGCCTACCCAGAACCACGGGTTTTTCAGGCGA
ACCGGAATATTAACCTTCATTGTGTACCTCGATATGATCCCCCACCACAG
CAAAGGTATAGCCTGCGATGTACAGCGTGGCCTTCGGCGCATTACCTTTC
ACATCAAAGCCCGTATCATAGTCCAGCTTGCCCGCTGTGACGTGCATCTT
CTCCGGAGTGCCAATTCCATGATCCATGAAGCCGTATCCGCTCGTGCCCG
CCGGCGTGCCGTCCGAGTGCGTCTGCGCCATCTCCGCGCCGGTGATCGCG
TTCTTCATCGGATCTAGCCGCAGACCCACCGTGCACTCCGCCAGTCTCTT
GTTGGCCTCTTCCACCGTGATCTCACCTTTGCTGTAGCTCAAAATAATTT
CAGTTGCTTTTCCCATTGTTTCGTTCTCCTTTGTAATATATTTTACAGGC
AGTGCCCGTAATAAACTTTTAATGACGCCTCTCCAGATTGCGGATGCGTC
CTTCGTGTTCCGTCAGCTTCTTTTCATGCTCATTGATCTGCTTGTCCTGT
TCGTCGTTATGGCTCCAAATCCGTTTGTGGCTCTCCCGGCTGTGCTCTTC
CTGTTCCTTGACATCCGCCCGGAGCTGCTCCACTACCGCCGTCAGCGTTG
TAATCGTGCTGGTCAATGTAATGATCGGGCGGACAACCGCAATACCAAAG
GTGCCGAGCGTAATCAGCACCACTACTACACCCCATTCCGTCAAGTGCGT
CCCCCCTTATCTGGTAACTTCACCCAGATCTTCCCAGCCGCTGGGATACT
CGTTCGGGTTCCATGTGTTGTTGTCCATTTTCGAGCGCCACACATGGCCG
CCTTCCGTGCAGCAATCGCCGGTAGCATATGGGCTGGTGGCCAGAGCGAT
AAACCGCAGCGCCTTTTCCGGATCCGTTGACCAGACAAAGCCCCACTGCG
CAGGCAGTTCCTCCGGCTCCTGTGGATACACGGAACTGTCATAGGGCTGC
AGCAGCCGCACTACACGCCCGGCGGAAGATTTGCAGACAAATCCAACCGC
CCGTTCCAGCATGTTCTTCCGCTCCGATGCCGCTTTGAACTCCGGTATGT
ATCCATCTTCTGCATAAAGCTGTGTGCCAGTCATATCCTGCGCCGCTGTC
TGGATCTTTTCCGCCGCCGATTTCCCTGCGCGCCGCAGGGTTTCCAGAAC
ATACTTCTTATCAGTCAATTTCATTCACTCCTTTCCGGATCGCCGCAGCC
ATCGAAGCCCATGTCACAGGCTGTTCCGGTTCCGGTTCTTCCGGCTGTTC
CGCCTGCGCCGCCCTCCACGCTTCCCACGCTTCCATGTTCGGCTCCACAA
GCGTTCCGATCTCGCCCGTTTCCTCGTTCTCAATCCGCTGGATGGTCACA
AAGCCATTGTAAGCAAGAAAGGTTTTCGCTTGTTCTTCCGTAAGTTCGAT
GGCTCCGCGAAACGACGTGCTCTGAAAATTGGAATACCCTCCATTTTCAT
TTTTTTGCGGGTTTAAGTAGTAATTCATTTGGATTCCCCCATTGCTATTT
GTTTGAAATGGTGGTATAGTACCGGTGGACAGTATCGGTGTCTTGAAAGA
TTCCTTTCTCTTTTAACGATCTGATAGAGATACACCGAGAATAAGTCCTT
TCTTATACCGCTCCCCAACAGGGGGGCGGTTTTTTCATTTTTCGAAGGCA
TCCGCTGGCCGGAAATTATCTGTCATCGATCTTTTGCTTTCACATAAGTA
TAATGTGTAGAGTCGCTTATAGTAGGTAATACAGGAGATTCCAGATCGCC
TGTCGGATTTTGCACAATAACATTTTTACAGGACAGCAACCCACCCATTG
ACGGATCAGACTTCCAGAATTGTATAATGTTAGTGTCGCCAGATATAGTC
GCAATTGTCTGCGTAGTCACCGTTGTATCCGTCAAAGATGTTGCATAGAC
GAGTTGCAAATTATTTTCAGACAATTGATATCTGTAATACAGGCCGCTTT
CTTCATCATAATCAAAATCCAAGTTATTAAACGCTTTAACCATTGGGCAG
TACTTATATGTTCCGTTATAGGTATCGCAGTACCCATAAGCATGGCGCTG
ACTGTCGCTCCCATATTTGGAAAACATAAAGAAGTACTTTCCAATTTTTC
TGAATGTAACGCCATTGTTTACATTGACAGTGGTTCCAGTATCCCGCGTG
TATTCAGCACTATCGAAGTAATGTGGTTTAAGAGCAGCGTCAATTAAGGT
ATGCGGGCACCACGTGCTGTTATCGCTCCACACCATTTCTACAATTGCCT
GACCATATTGTTCAGTTCTTTCATACCACTCGTTGGCATTTGGTAATGGG
CTCCAACTATTTGTAATTGTCGTCTTCGTAGCTTGGTATGTTGAAACATT
GATAAATTCTTCGATAGTAGGAGCGTGAAAGATTCGCACTTCGTATCCGT
TACTCCACCTATAGATCGCTTCTCCAACAAATTCACCATTGTATGCAATT
AAGTAATCAAAGCTCCAATACTGGTAGTCCGAAGCCAGCCCATTGCCAAA
CGTCTCAGCTTTGAAATTGTAGCCGTCTGTGCTCCATAAAATCAGAGGTG
CTTTGTTGTTATCAAGCGGATGCATTGAAGCAAATTGCCCATTGTTGTAT
GCTATAAAGGCATAGTCAAGGTAGAAACTATAGTCTTCACTCAAAATTTT
TACTTCGTGACCCTCTGCGGCACCCGTTGCAGCATCAACAATAGTCAATC
GGAAGTAGTTCCACTGATAATCTCCATCATATTTGTTGCTTGAGTATACG
TACCACTTTCCTTTTTCTTTGACGTAAATGATTTGAAAAATGCGAGCATA
GCCTGGATGAGTTTCTTCGACAATCTTACCGAGATCGTAGAGTGTCTGAT
ACTTCGTCAGCTCTTTGTTGCACAACTTAGCCAGCTCTGGGTAATCGTCT
GTGCGGAACTGTTCGCCATTGCACAAAAGCCACGGATCTCCTATGTCTGC
CCGTAAACTTTGTTTTAGATCTCCAATGTGCTCCGGGGAGTCACACAGAA
GATTAAACACATCATTCGGGACTGCCGTGTTATCCAAACCATATTTCTCT
GCTGTAACATCCTGCAGCATATTCGCTTTATTGAAATAATCCCCCTCTTC
TTCGACCTCGCCAGGAGCAGGTTCAATATCATAAATATCATCCGTTCCTG
CTACTTTCGTGAATTTGTAGCGGTTCGGGAACTCAACGTTGCGGTCTTTG
ATAGGTCATTCCCCCTTTGAATGCTTCATTATCCAAGTGCCAAATAGTGA
TACGTTATGCCAGATTCATTGTATTGACCAGTATCCCCTGATTGCACATT
ACCTGCTGGAATTCCATCGCTAACAACATACCAAGATACGTTGTCATCAT
TAAAATCCATCTTGATAAGTAGTGGTTTTTCAGGGTCTAGACGTCTGCAA
TTACTGACAAAATATGCTGTACTACCTGGAGGGCTTATAAACCATATAAT
CTCGCTACCATAAGAAAAAACTGGACTCAAATACTTAGTATTGTAGGGGG
AAATGCTTCCAGCGCTGTCGCGCTCTTGAAAAATCATTAGCATGCGCACT
TTGAATCCTGTAACTATCCTATTTGGGTTTGATTTTCCATACTTCCCAGT
TCCGATATAGCTACCAATAGAGATTTTGGTGCTCTCCCTCGCGTTCTCAA
ACGGAACACCGAGGTATTGATATTCGTATCCATCTTTTTCTCCAAAATCA
GGATAAGCATTTCGACTATCAGAGAATACATATTTCCAATCAGATATTTC
TGTGCTAACAGATACTTTTTGTGCCTTTACAGAAACGCCGTCTACTTGTA
AGGACACATTACTTGTTTGGTACGATATTGTTTGAAGCGGAAGATCGAAT
TCTTTTCCATAGGTTGCTCCGTTCGGAAGGTAATATATATTGCCAGGGTC
ACCAGTTAAACCTCGCAGATAGCATGGAGCAAAAGATGCAAGCGTCTCTG
CCGCTTCCTGCGCTCCGTCGGATGACACCCAAGTGGTTTTATATTCAATT
GGGTCAACAATCTCCGCAGATCCATCTGATTTAATTTTTAGATCTGTACC
ATACGCAATCGATACGCCTGCAGATTTGTCCCCAATGATAACAGGAGCAG
TAATGTCACTTTTTCTGATGGATCCATTTACACCTATCCGCTTCCACCAA
TACCGATACAGCTCATTCAGCACCGAAAACCGCGCATTAAATGCTGCACG
ATTCACAAGCCCTTTCGGATCCTGGAACGTTAAATCAGTCATTTTGTCAC
CCCCAAATTTCCATAGGCCAAAAGATACCAGTCTGCGTTTTCCAAATCGT
TCCACTCTCGTTCCATTTTGTCTAATTCCTCCCATGTACGACCGAAATCA
CTGTCTGCGCATGGAAGCCCCAACGTTCCGCTCCAAAACGCAAACTGACC
GCTCCGACGAAACCCTGAAACAACCCGGTTCATGATTTCTTCCACGATTA
CAAGGATCTGCTCTATATCGTTGGCTTCTTCATATGTCAACGCTTCCATA
TCTTCCGGAGTATTCGGTGTCCCGTCAGGCATATCTAAAACAGAGCGGAT
CGCTGCTACATTTGCGAGGTATTGATCCATTTGAGAAACAGTTGGAATAT
CGGATTCATACCAGGTGTAAGGATCCAATTCTGAATCCCGAAACAAAACC
GGCTGAACTTCGCCTCCGCCAATAAATGATCCGCTCCCATTATTGGGATA
CATCTGTTTGCCCACAAGATCATATAGCCCTAAAATATTGCTATCACTCC
TGCACGGGACAAAATCTCGGATCATCTGTCCGTTGTCATAAATCTTACAG
GAATATAGCCGCATAACCGCGCCGCGCAAATTTGCCGTTGCTCCGCTATG
AATGCCAAATAGATACAGCGATAAAGCAAGTTGTCCTGTATTCGTTTTAT
TAGTCACCGTCTTATCGTCAAATGTGCATACATTCTTGTTTTTGTTAATA
ACAATGCGTCTGCCAACTAAGCTATATGTTGCAGATAGGTTATCGCCAAA
GTAATCGCTTCGAATCGATGCTCCATTCCCCGTAGACCATGCAATAAATG
ACTGTTGAGCACTTGAAGCATCCTCATTTCTTGCTCCAAAAAACGCAGCC
GCACTGGTGGTGTTTGACAGCAGTGTGCAATCCATAACCACTTGTGTATC
CTGATTCGCATTGAACCCCGTATCAATGTACTGTGTTCCGCTGCTTTCAA
GATACTCTAATTCGGTATATCCCTTTGGCAGTCTCCCACTCGGCTCTTGT
TCACGGGAAATTTCGATTGATTTGTAACCAGACGTATAACCATACCCAGA
AAGCCGGTCGTTAATGTACTCCATTGCCTCTGTAACACGGTTTAGGTCAG
TGTAGTTATACGCTCCGCGAAGCCCTGCCAAATAAGCAGCCCATTCTTCT
TCGGTCATGTTCTGCCCTTTTGCGGCCAGTTCTGCAGCGTAAGAAGCATC
TTCCTGTGTTCTGTTTGTGATAAGATCATCTATAATCATGTCAACACCAT
CTCCACTGTAACCGAAACTTGAAGCGTAGCCCCACAGTCCACCGGATTGG
GCGATAGGCTAACCGCTGTAATCTCAAGATGCCCAGCAGACCCATAGCCC
CACAAATACCAGTCCCAATCCAGCGCATCAATTTGTTCCCAAGTTAGACC
TAACTGATCCTGTTCCTCCCAATTTCGCGGTCGCAAACTCGGGCCACCTG
GTAAAATTTCGCTTCCGGACCATGCTGAAAACTGACCGGAACGGATCTGT
TTTTCTGCCATATCAAATCACCCGAATCCGAATTGCTTTTTTCACAATTT
CCGATCCAACCTGAAAGGTAAAGGTAAGGTTGTATACCGTGCGCCGTTTA
GGCTGTATTTCGCAGCGCAAGTTCCAATAAGATCCGTCCTGCTCTGGGAG
AATCGTCCCCTGGGCCTCTTTGGAATCCGTATAGCTCAAATCCCATTCGC
AATTCTGCGGTGTAAATGCTGCATTGTCTTTCAGCCAGATTTTAAGCGTG
ATCGCTCTGCGCTCTCCAAGCTGTAAAACTTTCTCTTCCATTTTCACCCT
CCAACCACTTCATATTGTGTGAGTTCTGCTCTATACTCATCCATCCAAAA
GGAACTGCAATAATCTCTTATGCACGCCTTACTTTTGAAGCGTGACGCAC
CAAACAGTTCCAAAACCTCTTCCATTGTGAATCCCGCGCCAACTTCCAAC
ACGGAAAAACGAAATTGAAGCAAATCAAGATCCACTGTGACCTTGACAGC
TGCAAAATAGGTTCGGTTCCCTGCTTCATCCTCTGCCCACAATTCAAAAA
TATAAGTATTATCTTCCGATGCCGGGACGGTGGTTTCCCACCGCCCCGTA
TACTCATTCAGGGTAAACACAATCTCAACGTTATCGCATTTCCCATATAC
CCGTTTGACCATGTCAGGAATCTGTCACAGTAACAGATACGATATACGTT
GCGCCGGCATCTACAGGATTAGGTGTCAACGTAATAGCCGTAATCACCGG
AGCACCCGTATCGAGTACAACCGACCGCTCTACCGTGGTGCTCTTGCCAG
CACTGTCAGTTGCAACAACCCGGATGGTATTGCTGCCCTCTGCCAGCGTA
ACATTAATCGAGAACGCTCCATCCGGTGCGACCTCTGCCGACTGTGCGAT
TCCTCCATTCACCTGTACCTTAACGGTGACCGGCGAAGAGGTTGCGTCGT
TGGTGTTTCCGGAAACCAGAATGCTGCTCTGATTGGTGACCAGACCATCA
GCCGGAGACGTAATAACCAGCGTGGGCGGAATCGTATCCACAGTAAATGT
GACGCTGGCCTGTGTTGCAGTGTTCCCGTCGTGATCGCTTACATTGAAAT
ATACGGTATGTGAACCCTCTCCAAGCGCTTCCGAAGGCGTATATGTACAG
GCATATCCATTGGAAATGGAAGACGTTTCAATCCCGCTTGTTACAGCAGT
ATTCCCATCGATCTTGATTGAAATGCTGCTTGTATCAATCCCGCTTCCGG
TATCCGTCACATTCCACTTGAACACTGGGGCTGCACTGGTGATATAAGCG
CCTGCGGTCGGATATGTTACCGCAATGACAGGTTTCTCCTTTTCAAGGAC
ACGTAGCTTTAATTCCTCAAACTCATCCTTTGTCGCTGTGACCCGGTTCC
CTGCATCGTCCTCTGCGGTAACTGTCCCGTAAAACTTGTGTTCTTCATTT
TCGTTGTAGCTGGTCGTGGACGGAGCAGTAATAGTAGCTTTGTACTGCTG
GCTTCCCGCATCATAGGTCAGATCATAGGTCTGCCCATTGATAGAAAACT
GAACTTTTTTGACTGACATAAGTTCCTCCTTTATGCTTCCGCCCGGCCTT
CATAAGTCCCGCGGAATGCTCCATTATAGGTGTATTTAATGGATGTAACC
AGAACCGTGCTCTGTGCGAACTGATTTTCATTGCTCACCCTATCCAAAGC
GTCCAATCTCGGATCTGCCCGGAATTCCCCGCTCAGAATGCGTCGGTTCT
TCAAGTAGTTTCCGATCCATGTAGCAACCGTTTCAGCCCGTTCAGCCGAT
ACCAGAGGATTGTTCACATCCTGCGTTTCTCCTGCGCTCCCAAAAGAAAC
CACCGCGGCTCCATCATTGATCGAAACGGCTTTCAATTGCTTGCTGAGGC
TGATTTCAGAATTTTCATAGCTTCGGAACTGGTTTATTTCATAATCGGTA
ACTCCACTGGGCAGCGGTTCAATATGGTAAATACCTCCCCTGTCCTGATA
GAACACACAACAGGCCGCGTTCGCTACATACTGCAGCACCTCGGCAATTG
TATTTCCGTCCAGGCTTGCCCCCTCAGGAGCATGGATTGTTTCAAGTGAC
ACATCAACGATCCACCGGTTGCTCCCGTCTTTCTGCTTTGGCAATGCAGC
CTGTTCAAATGCAGCTGTCGCAATCTCAAGAAGCGTTCCCTCAACCGGTC
CGGAATAGGTATCCGTCATAAGTTCCTGCATATCGCGCGCCTTAAAGCTG
GCTGTAATACCGTTTTGCGGCGTGTCCCATTCGCTCATGTAAAATGTTCC
AGCCGGGATCCATTCAATAGCGCCGTCGATGAGATACCCATAACGTGCCG
TTATCTCCTGCCGCTCCATTAAATATTTCTCAGCGCCTTGCGGATTATCC
GGGTTATACTGCCCGTTCAGATTGGAGATCGAAAACTCGATTTCAATGGT
TGGCAGCGCAGCAGAAACGGGATCAACCTCTATGGTGTGGCTGTAGTTCA
TCAGTTCGGTTTTGGAATATGTCTGTTTAATGCCAACCAGAATATTGGAA
ATCCTCGCTCTATGGTGGGGAAGGCACCATCTTGTAATCTGTATGACGAT
CTTGTCGTATTCCTCTATATCCAGATTTACAACAGAAGAAACGTTCCGGT
TTCCCGTGACAGTGGTCGAAGCAGATACAGCTTCCCCACTGTATGCCGTC
ACAATAAAACTGTCTGCATACTCTCCATATGCCGTTCCCCAATCAATGGT
TATGCCTGGAATTACACTGGTGAACAACTTTGAAAACGAAATCGTAATGG
TGGGAATACTCGAAAAGGAGCCATCGTCACCGCTGAGAACGTCCCCGATG
TATCCGGTATCCCCATATGGCGGCGCATCCGGAAGAATGATCCGGTTGCT
GCTCAGGAGCCAGCTGTTAAGCTCCAACGAAGCATATGGAAGCACGTTTT
TATCTGTACCGTCCACAATCTGCGGCGTATTGGAAATTTCATCTGATCCG
TTGTCACTGACCGATGCATCCTCCTGTGATTCCGGATCGCCTACATTCAA
GATAACCTCAACATAGCTTTCCCCCACAAGATATTGCTCTTGGTTGTCTT
TCCACTTCTGCGATACATTCTGCATAGCTTATACCTCGATCAGTGAAAGC
TTCGCCCCTGTGTACCCTTTGATACTCCCATCCGGATTGCGAAGAAATAC
GCTGGCGGTTCTATCTCCAACATACATCGTCCGTGTTTCCCACTTGTTGG
AATCTTGGCAAAAGAACGTTACACTGTTGAAAAAACTTTTGTTAAATAGA
GACATCACATTCGCCCAATCCTGAGCAGATATAAAATTCCAGCTCAGTTC
CACCTTTGCAATTCCACTGCGGATGACACTTGCGATGACATAACCCTTCA
CGTTTCTTCCGCTGTCCACCACTGTGCTGGTTGTGGCACTGTATGTTGAC
GGTTCGGGGAGTGCCGTCCCTGCTACCGTTACCATTGAGCGCATTACACG
ACACCCCCGATCAAAATATTCGCTCCGCTGCTGCGGCTGGCCTTGTCTAC
AGATTTCTTGAGCTGCTTCCCGTCCAAGTACACCCCGGACTTATTGAGGA
TGGCGCGCAGCAGCTCATTCTGTTCCTGCAAAAGAGCGTTTTGCTCTGCA
TTTGCGTCGGCCACACCGTAGCGGATGCCTTCCACGATCTGCGCGTTGTT
GGCAACCGCAGTTCGCTTCCCGATTTGTCCCACCAACTCAGGGCCAGCTT
CCCGCGCCAAAAACAGTTCCCCTGTATCTGGGAATCCGCCGGAAGCATAT
CCCTTTGTGCTCCCAGATCCGCCTGAAACGCTCCGGGTCACAATCGTATG
TACGGTTGTAATGTTGCGAGGAATTGCATTGAGAGCACTGATAATGGACT
GAATTTGCGCGTTGCTCTGTTTCGCCATTGTGCGGAAGTTATTTGTTGTC
TGTGTGATAAAAGTCTTCAGTGCTGTGTCTACCGTCTCAATGGAGACCAG
GACATCTGTTTTAATGCTTTCCGTAGAAGTCTTTGTCTGGATGACAAATT
CAGAATAATCGGTATTCATTGCATCTGTCTGCACGCTGAACTGATCTGCC
ACCTGCTGGAACTGATCCGTGACACCAGTGAAATCAAAGGTCTTTTCCCA
GTTGAGTCCTTCTCCATCGATTTTCGCATTGCGGATGGTTTCCAGCCGCG
CAGCCTCTTCAAAATCTCCGGATTCTTTCGCCGCGTTAATCAGTGCCATG
TAGTTTGTACCGGGGTCATAGGAAATTCCATTGAACACCTTTTGCACGCT
GTCTGCGATCCCCTGCGCCGCCGCTGTGATGGCGGGTGTGCTTTGGATCA
TGCCCTCTGCAATGCCTTCGCCAAGATAAACACCTATTTCATCTCTGAAT
ACGGTCGAAGGGGAATGGATCCCTAAAAACTCTTTGATTGATTTTATAAA
AGTTGCTCCCCAATCTTCAACTTTTTTGCCAATGTCTGCAAGCCCTTGAA
ACAAACCATCCAATGCGTCTTTCCCAATCTGCTTCCAAGTTTCAATATTG
AAAATTAAATCGACAGCACTGTCCACTACCTGCTTGATTCCATCCCATGC
TGTTTCCCAATCTAATGTAAAAACACCTTTCAGAAACGTTATAATTCCGC
CCAAAATCCCCTTAATATCATTTACAATCGTAGTAATAATTACAGTTACG
CCTGCTTTGATATTGTTAAAGGTATTGATGAAAAAAGATGGGATACTCTC
AATTACAGCTTTCAAATCAACTCCAAACACCGCTTTTGCAACAGCGTTGA
TTGTATTGAATACTAACTCTCCAGTAGAAAGTATGGCAGTAAAGGCACCA
GCAGCAACTTGCTTTATACCATACCAAACTTTTGTCCAATCTCCGCTCAG
AAATCCACTGATAATGTTGTAAATGCCACTGATTGCTGTCGCAAATGCCC
GAATCAAATTTCCTATGTATCCGACTACTTCATCGACCATTCCTCGGACA
GCAGACATTGCAGTTTGATACATCTGCTGCCACTGTTCATTACTGACATC
ACCCAGTGCCCGGATCGCAATGGAAATTCCTTCAAAAGCCAAAACCGCTG
CACCTGCGATCTGCCCTCCAGGAACAAACAGTAGTGCTATTCCGGCCAGT
GTCGTAAGTAAGTCTCCCAAATCAAGATCAAGAGAACTGATAAAATTCCC
GATTGATTCAATGACCCCTATAACTTTTTCCCGTAGCCCTTCCGGGAGTA
AATCAAGTACTGCCAGACCGGCTTCTTTTAACTTATCAATTACGTCTCCA
ACTGCAGACCGAATAATATAAAAGGTAGATCGGGCAAGATTGTCTATGCG
AGCCAATCCTTTCCGGAAAGTTTCGCTGTTGTCATACAAATCCTTAAAAC
GAATTGCAATAACCGCAATTGCTGCTGCAAACGGGGCAATTTTCATGGCC
ATAGTAGATAGCCCAAGCAAAACAGGAATCTGAGCAATTATTCCGTGCAA
GCTCATTCCGGTTAATGCGCTTTTCAGTAAAAGCGCTCTTCCATAAGCTT
CTTTCAAACCAGCTTTCAACAATTCAATACCACTCATAATGTACGGAGAA
AGTTTCATAGCCAGTAATCCAGCTCCGACAAGGCCAACTACAGTTAAAAC
CCCACGCAATTTATCTTTCAGCTCGTCCACTTGTCTGGTAATGTTTTTAA
GCACAGATTCATCCCAAACACTATCCAGATCCCAGTCTTTTTCCCATCCA
GCGCCGCCCGCTGCACCACTGCCGCCGGAAGCGCCTGCCCCTGTATCGGG
CTTAATAATATTTAATTCGTCAATCCCAAGCGTATAATCTTTCAGCTTCT
TTGCCGCCGCTGCCGCATCGGACATGCCGTCTGCCATGTCATCTGCCGCC
CCAGCGCCAAAATCAATCGCATTGCCCATGCCTTCCCAATCAGAGTAAGA
CCAGTCTGTCATCTTGAAGCCAAACAGCTTTGCCAGCGCCTGTGCGAATT
CAGTCAAAACTTCTACGACCGCCTGCACAACTGGAATGATCTTCACCAAA
GCAGGAATAAAAATACTTCCGATGGCGCGGGACAGCGACTTAAATTCCAT
ATGTAGAATACGAAGTGCATTTGCTGGGGACTCCAGTGTTTTTGCCATAT
CTCCAATGACGCCCATGCGGGCAGACTGCTCCACAATCGCTGTATAGCGA
ATGATGGCTTTCTGCGCCTGTGTCATCGTGCGGATCGACTGGTTTACACC
GTGGTCATATGCTACCTGCTGAAGTGTTGCTTCATCCAGCGCATATCCGA
GCCTGCGAAGCGGTTCCAATTCACCTGAAATACCGGACTGGACTTTCGCA
AACGCACCGTCACCAACCGCATCCAGACTGATATTGAAGAACGAAGAAAT
ATCGTAAGAAAGTTCAGTCAGCCCTTTGGACAGGTTATATGCCTGATCGT
TTGCAAGGCCAAAGCCCTTTGCCATTGACATAAAAATGCCCTGGTTTCTC
GTCCATTCAGAAATATCAATGCCGAGTTTGCTTTGCACCAGCTCTGCATA
TTCCATCGCTTCGCTGTAATATTCGCCCATAGAAACGGAAAACAGATTCA
TATTTTCCACATAGGCGTTGATATTTGTAATAAACCCGCTTAGTACATCG
GCAACAGCATTAATCCCAAATCCAAACAAAGTAAGGTTGGCAATGCTTTT
CAAACTGAATTTTCCGACGCTGTTAAAACTGTCTGCCGCCTTTTTATTGG
ATGCCGTCAAACCGGAATTGCTTTGAATGATCTTCTGAATGCGGATTGGA
AATGCTGCAAATCCCTTCGACACTTTTTCCATTTCCGTAGCCAACGGAGA
AAGCGCCGCAGCAGCTTTCTTGATGGACTGAGCAAATTTGTCCATGTCCA
TTGGAGCAAGCTTGCTCGAAATATCCGGAAGTTTTCCCAGTGCATTGAGC
GTCGAATTTAACCCACTGGCTTTTTGTACACTTGAAAGCGCATTTAATCC
TTTTGCAATTTTAGAGAGTTTTTTATCAGCCCCATCCATATTTGGTGTAA
GAATATTAGGAAGCTTAGCCATCGCATTAAGCGTAGAGCTAAGTCCGCTC
GACTTTTGAACTTCAGAAAGAGCTTTGAGTCCCTTTGCAATTTTAGATAG
CTTTGTTCCGGAATTGTCCGCTCCAGACAGGGCGGTTTTCAGCCCTTCCA
GCTGTTTCTTGATCGTGCTTAACCCACGGACACCACCGCTGGTGCTCGTT
TTCAGTTCCTTCAGTGCCTCGGACAGCTTTTTGATATTTTCAGCCGCAGC
ATCGGACGATGCGCTGATCTCAATTTTGATGCTGTCAATTGTAGCCTCTG
CCATGTGCCAATTCCCCCTTTCGGTAAAATAAATGGCACTTGGCACTGTT
AGCTCCATCAAGGGAGAGGCACTTGGCACTGGTGTATCTATTGCTCCTAC
TTTTCTCTTGTGCTAAAATCACGTGGAATAGGAGTGATATAATGACTATA
CAATCACTATTTTTATTACATCTTTTGAAAAAAGCCCAAATATACGAGGA
TAATAATGTTTCTATTTTCTTAAAAGAAATGGTCGTAAAAACAAATCCAA
TCAATAATAAGGATACAAAAGAAGTTGATATATCAAAATTTAAACATTCT
TTAACCTCTGCTCTCAATGATTTGTTAGATGATGACTATATATCCTACGA
CAATAAATCAACTTTTTCATCGTTCCAGGTGCATGTTCGTCATAAAGGAT
GGCATACTACGCAATCCATATTATTGCGTTCTGCGTCATTCCTGTTTAAA
TCTGTGGCTGTTCCTATTACTGTTTCTATATTCACCGCGATAATCACAAT
GTTTATTGCGTTAAATGTTTAAAGGTGTTGTGTTGAGAAATACCACTCTG
CCCATTCTTTATCTGTCCTTCCGAGAGTAAATTTCCACCAACATCTGCTG
ACTTCTGCTTCACCTATTGCTTTCTCAATTGCCCGTACTGCCGGCGTGAT
ATAATATGATTTGGAATGTTGGCCTTTTAAGAATCTTATAATCGGGTTTT
TGCTCGAATACGCGCATTTATCAAAATCTTTTGGCTTCTCTCCAATAAAG
TCATCCCATTCCCAGCAATTAAGCCTGCAATACGCCAAGCCAAGCCTTTC
CGTTTGCGTTAATTCTTTTTCCTTACCAGCCCAATATTCAGACCAATCTT
CCCTCACATCCATGCGCCTTCTTTCTAAAACTATAAAATCCCCGCCATCC
GAATATATGGATAGCGGGGATCTCGATTATTAAATTGTTATTCCGCTAAA
AGAGGCGGCTGCTGAAATGCTGTTAAGCAGATCTGTCCGGGGCACTGCAT
TTCAAGAGACGCAGGAATCGGAACGTTCCAAGTGGAAAACATATCCTTAA
CCATATAGCCTACTTGCTGCGGTGTGCTTCCCATATCCAGCATTACCCTT
CTTGTGATGCGAACCAGATTAGCAAGGCCGTTCAACGAAACGTCGGGGCT
TTTGCTTTTGGCTGTATAGCTCCCATTCCTTCTGAGCGCCGGAAGAATTT
CCTCTGTTACCCAATCTGTAAACGCTTCTGCCTCTGGCTTTTTGCTTTGG
AAAATTGCACGGTAAAGATTTCCCTCATTTATGATAAGCATATTCTGTGT
TCCGCTTTTAGTGGGGAGGGCGATTGTATCGACACCCCCTTGTTTCAAAC
GAAGTTTACAGTCTTTTGCCCTAATACCAAGCGGTTTACACACATCCGCA
AGACAAAACCACGGTTCGCCGTTGATTTCCTTCGTTCGGATCTGCCCGAA
TTTCTCATTCATAAAAATCTGCATCTCTTCCATAATTACGCCTCCATTTC
ACAGAGGAATGCATAGTTTGCAACCTCGTCCCGCAGATCGCTGATGTTCT
CATTCAGCATTTGCAAGGCTTCCCGCCATGTTGGATAACTGGCGCACAGA
GCTGCAGCTTTTTCAAGTTCTTCCCTTGTTCCTTCTTTCAATTCAATCGT
GTCAAAACTGAAAATGTTTTCCAAAATAATTTGGAACATTGCATTGATCT
GAGTGAGTTTATTTTCCGTCGCCTCATATCTTGCGACGTTCTCCATGCGA
GAAATGTTTCCACTCTTCATGTGGTTACCTCCTAATAAGTCAATCTTCAT
CACATGCTTGACCTTAAACTGAGGGTGCTCCGATGTCGCCAAACATCTTT
GTGGAGCACCTCTCTTTTTAATCGTCAGCTGCAGAATTGCGCAGCGAAAT
GATTTCTTCCCTTAATCTTCGCTGCCCTCCTTCACCGTGATAACCACTTG
ATCCGGCCTCACACCCAAATAGGCGGCGGCAATGCGCTTGACCCAATGTT
CACTGTTCGCCAACTGATTGAGCAATTCTTGAATACTGTTTCTTTCGTTC
ATGGGAAACCTCCTTGATTTTCACCAGGAGGCGGGGTATAATGGATTTAC
CAAACCTCCGGGTGTGGTGAATAGGGTTCCGGTGTGTCTTTGATAGGGTC
GCCGGAACCCTTACTTTTCGTCCAATCCTTTTTTCACAAGTTGGATTCCA
CGATTTACAACATCTGTTCGACTCTCTTCAAGCCTTTTAGCACATTCATC
AAGGAGATTTAATTCTTCTTGACTCATGCGAAGTTGCAAACTTTTATCTC
TTTTACTTGTTCCTTTGATTGGGCGTCCAGTCTTTGGCGACACGTTTATC
ACCTCTCTTTTGCCATGGCATAATTATAAATTAAGCAATGGCAAAAGTCA
AGGGGGTTTCCAAAAAATACCCTCCGCCTATTTCTAAGCGGAGGGTGTTA
TAATTTTTAGGAGTTTGCAGTAAAAACAATGTCCTTTCCAGCCCAGAAAT
TCGGAGTGTAGTGTACTTCAAGCGTCTCCCAATCCGCTGGTGCTTCAAAG
GATACGACGCCGTTAAACTTCTTTCCTGCTGCGACAGTCCCATCAAGCTG
CGATTTGTCAGACATTGTAAGCCCGCCAAGAGAAAAGTTGATCGCATAAT
CGTCTGCATACGCTTCAAAACTAAGAGCAGAACTGACCACAATTTCAGAA
TCAGAGTTGTTCTCAATTTCAAATTCGCAAATAACAAATACGTTTCCATC
GGACGGAGCCATATACTCTGTACCGGAAGATGATTCTACTCCAACAAGGG
TTACTGCGATATCATCCAATTCAACTTTGTCTCCAACTTCAAACGTTGTG
TTTTCCGAATTATTTACAGAAGATCCATCGCCATTTACTTTTTGAGGGGT
TGAATTTCCACTTCCGCCAATTGCTGCAATAACAATCAAAAGAACAATAA
CAATTACAATAATCAGCGGTATTTTAGAACCACCGTTCTTTGCCCCACAG
TGTGGGCAAATCTTCGCAGATTTCGCAATATCTGCTCCACATGCTTTACA
TTTCTTCATCTTCTCCATGTTCGTTCTTCCTCTCTTTCCAATTTAGGGAA
AATCCCTGAATCGACTATAGCACAAGAGGAATACAGAATCAATCAAAACA
TTTAAAGTTCCATCAGCGGATAAACCTTCTCCCAAACGTTCATGTGGTAA
ACGTTAATGGTCCCATAGTTAGCGTCGAAAATCTTTTTTACCCCATAGCC
CTGGCGTTGGCTTTCAATCTTGAGCTTCCTCCAATCGAATGCCTTGTGAG
ATACGCCGTTCATATGTGCTACTCGTTTGATGGAATACCATTCTTTGCTG
CGATCCAGCTCGGCTTCCAAAGACTTCCGTTTGTCCTGCTCGTCTTTTAG
CGCAGTAAGCAGTTTGATGCCAAACTCAGGAGAGTTTATCATCTTGTCGA
[truncated: 96,135,619 more chars]
