# Supplementary material for: Dynamic nature of viral and bacterial communities in human faeces
Source: iScience. 2023 Dec 29;27(2):108778. doi: 10.1016/j.isci.2023.108778 (PMC10825054; doi:10.1016/j.isci.2023.108778)
Supplement: Dataset S1. Viral genomic contig sequences, viral contig read counts and coverage matrices, 16S OTU sequences, 16S OTU read count matrix, 16S OTU taxonomy table, related to Figures 1–4 [file mmc5.zip › bowtie2_read_counts.txt]

Contig_name	10_S10_L001	11_S11_L001	12_S12_L001	13_S13_L001	14_S14_L001	15_S15_L001	16_NG-10601_14_lib145113_4940	17_NG-10601_17_lib145116_4940	18_NG-10601_20_lib145119_4940	19_NG-10601_23_lib145122_4940	1_S1_L001	20_NG-10601_15_lib145114_4940	21_NG-10601_18_lib145117_4940	22_NG-10601_21_lib145120_4940	23_NG-10601_24_lib145123_4940	24_NG-10601_16_lib145115_4940	25_NG-10601_19_lib145118_4940	26_NG-10601_22_lib145121_4940	27_NG-10601_25_lib145124_4940	2_S2_L001	3_S3_L001	4_S4_L001	5_S5_L001	6_S6_L001	7_S7_L001	8_S8_L001	9_S9_L001	NG-14651_916_1_T120_lib231444_5693	NG-14651_916_1_T24_lib231442_5693	NG-14651_916_1_T48_lib231443_5693	NG-14651_916_1_T6_lib231441_5693	NG-14651_916_2_T120_lib231449_5693	NG-14651_916_2_T24_lib231447_5693	NG-14651_916_2_T48_lib231448_5693	NG-14651_916_2_T6_lib231446_5693	NG-14651_916_2_To_lib231445_5693	NG-14651_916_3_T120_lib231454_5693	NG-14651_916_3_T24_lib231452_5693	NG-14651_916_3_T48_lib231453_5693	NG-14651_916_3_T6_lib231451_5693	NG-14651_916_3_To_lib231450_5693	NG-14651_920_1_T120_lib231458_5693	NG-14651_920_1_T48_lib231457_5693	NG-14651_920_1_T6_lib231456_5693	NG-14651_920_1_To_lib231455_5693	NG-14651_920_2_T120_lib231463_5693	NG-14651_920_2_T24_lib231461_5693	NG-14651_920_2_T48_lib231462_5693	NG-14651_920_2_T6_lib231460_5693
metaspades_NG-14651_916_1_T120_lib231444_5693_NODE_6_length_78358_cov_91.8277	0	0	0	0	0	0	2	6	4	0	0	0	0	0	0	0	0	0	0	2	0	0	0	0	0	0	0	34397	10839	12274	4360	0	11594	2	853	916	11395	340	8475	31076	1189	0	0	0	0	0	0	0	0
metaspades_NG-14651_916_1_T120_lib231444_5693_NODE_7_length_77275_cov_92.8651	0	27	3	0	0	0	1342	804	638	18	0	0	0	0	0	0	0	0	0	0	0	0	0	0	0	0	0	32157	157	905	752	0	4377	0	1183	265	4473	216	604	894	861	0	0	0	0	0	0	0	0
metaspades_NG-14651_916_1_T120_lib231444_5693_NODE_8_length_71527_cov_13.6724	0	0	0	0	0	0	693	370	145	20	9	0	0	0	0	0	0	0	0	2	2	2	0	0	1	0	0	4474	68	71	357	154	948	67	776	514	699	320	277	210	2185	0	0	0	0	0	0	0	0
metaspades_NG-14651_916_1_T120_lib231444_5693_NODE_10_length_60737_cov_87.3043	0	0	0	0	0	0	7695	3500	2704	280	0	0	0	0	0	0	0	0	0	0	0	0	0	0	0	0	0	11458	1673	2379	1156	2	3166	0	287	1500	2040	401	1455	2793	1373	0	0	0	0	0	0	0	0
metaspades_NG-14651_916_1_T120_lib231444_5693_NODE_11_length_60735_cov_21.3841	8	28	76	64	51	48	317	371	163	23	28	0	0	0	0	4	4	17	3	17	28	32	26	2	8	10	10	5926	82	205	188	231	1715	111	376	505	2286	477	99	334	776	0	0	0	0	0	0	0	0
metaspades_NG-14651_916_1_T120_lib231444_5693_NODE_12_length_58585_cov_92.9977	2	0	0	0	0	0	353	318	189	22	0	0	0	0	0	0	0	0	0	0	0	0	0	0	1	10	0	24620	13287	23188	19024	2	10650	4	5121	12699	13049	2142	14096	21643	22832	0	0	0	0	0	0	1	0
metaspades_NG-14651_916_1_T120_lib231444_5693_NODE_13_length_53990_cov_37.1817	0	0	0	0	0	0	3957	4912	1357	1336	0	0	0	0	0	0	0	0	0	0	0	0	0	0	0	0	0	9716	84	197	634	2	1361	0	599	114	2315	677	234	252	686	0	0	0	0	0	0	0	0
metaspades_NG-14651_916_1_T120_lib231444_5693_NODE_16_length_44757_cov_27.3069	0	0	0	0	0	0	835	641	391	58	2	0	0	0	0	0	3	3	0	2	0	0	0	0	0	0	2	5582	572	198	301	440	497	156	651	304	1281	268	213	92	1034	2	0	0	0	0	0	0	0
metaspades_NG-14651_916_1_T120_lib231444_5693_NODE_18_length_44179_cov_78.2903	0	0	0	0	0	0	24	59	61	2	0	0	0	0	0	0	0	0	0	0	0	0	0	0	0	0	0	8664	428	727	546	0	1497	0	368	242	2390	164	427	271	460	0	0	0	0	0	0	0	0
metaspades_NG-14651_916_1_T120_lib231444_5693_NODE_21_length_41170_cov_14.1993	0	0	0	0	0	0	229	265	165	33	0	0	0	0	0	0	0	0	0	0	0	0	0	0	0	0	0	1447	21	44	48	0	373	0	36	33	242	28	8	75	104	0	0	0	0	0	0	0	0
metaspades_NG-14651_916_1_T120_lib231444_5693_NODE_24_length_38542_cov_298.648	0	0	0	0	0	0	0	0	0	0	0	0	0	0	0	0	0	0	0	0	0	0	0	0	0	0	0	23828	1265	1673	1382	0	6297	0	1147	1849	8875	763	1843	2333	2159	0	0	0	0	0	0	0	0
metaspades_NG-14651_916_1_T120_lib231444_5693_NODE_25_length_38402_cov_31.0289	2	0	0	1	0	0	36	22	17	18	1	0	0	0	0	0	0	0	0	0	2	0	0	2	0	0	0	5418	248	291	577	12	1104	11	228	610	2166	226	160	400	1218	0	0	0	0	0	0	0	0
metaspades_NG-14651_916_1_T120_lib231444_5693_NODE_26_length_38187_cov_128.706	0	0	0	0	0	0	0	0	0	0	0	0	0	0	0	0	0	0	0	0	0	0	0	0	0	0	0	22293	483	513	1331	0	1414	0	1647	694	4198	672	512	882	1888	0	0	0	0	2	0	0	0
metaspades_NG-14651_916_1_T120_lib231444_5693_NODE_27_length_37677_cov_37.2495	0	0	0	0	0	0	0	0	1	0	0	0	0	0	0	0	0	0	0	0	0	0	0	0	0	0	0	5325	624	688	90	0	605	0	176	152	854	96	737	1244	123	0	0	0	0	0	0	0	0
metaspades_NG-14651_916_1_T120_lib231444_5693_NODE_29_length_36990_cov_170.241	0	0	0	0	0	0	126	84	72	4	0	0	0	0	0	0	0	0	0	0	0	0	0	0	0	0	0	14003	537	575	818	0	3759	0	867	581	2792	261	320	645	1076	0	0	0	0	0	0	0	0
metaspades_NG-14651_916_1_T120_lib231444_5693_NODE_30_length_36963_cov_8.2245	3	2	0	4	2	0	0	0	0	0	9	0	0	0	0	0	0	0	0	3	4	0	4	4	2	2	1	516	670	426	1061	0	278	0	123	258	296	13	145	565	164	0	0	0	0	0	0	0	0
metaspades_NG-14651_916_1_T120_lib231444_5693_NODE_31_length_36697_cov_24.8099	0	0	0	0	0	0	2	0	4	0	0	0	0	0	0	0	0	0	0	0	2	0	0	0	0	0	0	3952	5236	4907	1768	0	4454	0	693	672	19883	1215	2682	754	373	0	2	0	0	0	0	0	0
metaspades_NG-14651_916_1_T120_lib231444_5693_NODE_32_length_36461_cov_40.3821	0	0	0	0	0	0	0	0	0	0	0	0	0	0	0	0	0	0	0	0	0	0	0	0	0	0	0	7042	259	218	960	0	3474	0	381	367	1035	136	270	638	713	0	0	0	0	0	0	0	0
metaspades_NG-14651_916_1_T120_lib231444_5693_NODE_33_length_35418_cov_38.6701	0	78	13	10	16	4	41	46	18	8	0	0	0	0	0	0	0	0	0	0	0	0	0	0	0	0	0	4535	22	236	160	0	293	0	375	204	1073	178	44	78	810	0	0	0	0	0	0	0	0
metaspades_NG-14651_916_1_T120_lib231444_5693_NODE_36_length_34598_cov_10.1043	0	0	0	0	0	0	170	233	229	7	0	0	0	0	0	0	0	0	0	0	0	0	0	0	0	0	0	1300	8	18	83	0	220	0	48	20	236	33	43	25	198	0	0	0	0	0	0	0	0
metaspades_NG-14651_916_1_T120_lib231444_5693_NODE_37_length_33800_cov_64.5059	0	0	0	0	0	0	66	112	45	70	0	0	0	0	0	0	0	0	0	0	0	0	0	0	0	0	0	10492	1356	2273	1017	0	1498	0	517	461	4549	251	1370	1065	767	0	0	0	0	0	0	0	0
metaspades_NG-14651_916_1_T120_lib231444_5693_NODE_38_length_33223_cov_59.9015	0	0	0	0	0	0	14	26	17	2	0	0	0	0	0	0	0	0	0	0	0	0	0	0	0	0	0	4732	104	200	122	0	556	0	142	40	905	67	155	156	147	0	0	0	0	0	0	0	0
metaspades_NG-14651_916_1_T120_lib231444_5693_NODE_39_length_32968_cov_8.95066	0	0	0	0	0	0	116	113	94	33	0	0	0	0	0	0	0	0	0	0	0	0	0	0	0	0	0	1400	8	88	24	0	371	0	120	160	643	102	33	22	353	0	0	0	0	0	0	0	0
metaspades_NG-14651_916_1_T120_lib231444_5693_NODE_40_length_32277_cov_10.9677	0	6	9	36	24	0	10	17	10	0	0	0	0	0	0	0	0	0	0	0	0	0	0	0	0	0	0	1498	257	314	159	0	519	0	120	546	451	26	274	25	546	0	0	0	0	0	0	0	0
metaspades_NG-14651_916_1_T120_lib231444_5693_NODE_41_length_32241_cov_18.3632	0	0	0	0	0	0	2	8	2	0	0	24	144	87	73	0	0	0	0	0	0	0	0	0	0	0	0	2745	78	126	143	6122	574	6539	57	176	1553	25	50	84	332	2	8	1	0	14	0	13	4
metaspades_NG-14651_916_1_T120_lib231444_5693_NODE_43_length_31823_cov_7.8089	1	0	0	0	0	0	72	73	34	6	0	25	58	27	15	0	0	0	0	0	0	0	0	5	0	0	0	1124	87	215	138	0	337	0	163	162	599	40	31	105	422	0	0	0	0	0	0	0	0
metaspades_NG-14651_916_1_T120_lib231444_5693_NODE_45_length_31538_cov_10.3788	0	0	0	0	0	0	0	0	0	0	0	0	0	0	0	0	0	0	0	0	1	0	0	0	0	0	0	1524	116	102	13	0	288	0	9	40	405	9	36	9	27	0	0	0	0	2	0	1	0
metaspades_NG-14651_916_1_T120_lib231444_5693_NODE_47_length_30983_cov_12.8651	0	0	0	0	0	0	0	0	0	0	0	0	0	0	0	0	0	0	0	0	0	0	0	0	0	0	0	1848	6	40	0	0	163	0	92	5	279	27	34	9	40	0	0	0	0	0	0	0	0
metaspades_NG-14651_916_1_T120_lib231444_5693_NODE_51_length_27599_cov_12.9185	0	0	0	0	0	0	126	36	40	6	0	0	0	0	0	0	0	0	0	0	0	0	0	0	0	0	0	1530	22	60	113	0	256	0	63	69	262	36	38	25	214	0	0	0	0	0	0	0	0
metaspades_NG-14651_916_1_T120_lib231444_5693_NODE_52_length_27508_cov_97.4621	1	0	0	0	0	0	348	278	253	29	0	15	6	4	0	0	0	0	0	0	0	0	0	0	0	0	0	9495	4328	4113	5197	0	3739	1	757	2313	4268	234	3410	7438	3166	0	0	0	0	0	0	0	0
metaspades_NG-14651_916_1_T120_lib231444_5693_NODE_53_length_27435_cov_18.239	0	0	0	0	0	0	19	40	16	8	0	0	0	0	0	0	0	0	0	0	0	0	0	0	0	0	0	1770	198	188	99	0	855	0	129	104	1155	75	87	68	187	0	0	0	0	0	0	0	0
metaspades_NG-14651_916_1_T120_lib231444_5693_NODE_57_length_26563_cov_11.8345	0	0	0	0	0	0	0	0	0	0	0	0	1	0	1	0	0	0	0	0	0	0	0	0	0	0	0	1392	223	787	285	0	627	0	23	374	660	8	280	803	389	0	0	0	0	0	0	0	0
metaspades_NG-14651_916_1_T120_lib231444_5693_NODE_58_length_26431_cov_12.8176	0	0	0	0	0	0	141	155	75	39	0	0	0	0	0	0	0	0	0	0	0	0	0	0	0	0	0	1037	41	56	99	0	424	0	41	18	551	14	15	29	10	0	0	0	0	0	0	0	0
metaspades_NG-14651_916_1_T120_lib231444_5693_NODE_61_length_24990_cov_21.8004	6	0	6	3	0	5	0	45	50	46	0	0	0	0	0	0	0	0	0	2	6	1	2	10	10	8	2	1966	350	64	102	0	285	0	42	186	438	34	34	87	199	2	0	0	0	0	0	0	0
metaspades_NG-14651_916_1_T120_lib231444_5693_NODE_65_length_23408_cov_15.1187	0	0	0	0	0	0	332	404	196	15	0	0	0	0	0	0	0	0	0	0	0	0	0	0	0	0	0	1100	11	73	16	0	160	0	49	23	158	20	26	12	94	0	0	0	0	0	0	0	0
metaspades_NG-14651_916_1_T120_lib231444_5693_NODE_68_length_22883_cov_9.56159	0	0	0	0	0	0	21	19	27	0	0	0	0	0	0	0	0	0	0	0	0	0	0	0	0	0	0	990	55	39	85	0	347	0	65	48	516	99	27	16	240	0	0	0	0	0	0	0	0
metaspades_NG-14651_916_1_T120_lib231444_5693_NODE_69_length_22764_cov_24.4412	0	0	0	0	0	0	139	120	51	18	0	0	0	0	0	0	0	0	0	0	0	0	0	0	0	0	0	2418	98	59	63	0	369	0	262	10	450	132	31	54	132	0	0	0	0	0	0	0	0
metaspades_NG-14651_916_1_T120_lib231444_5693_NODE_74_length_22017_cov_51.8926	0	11	0	2	2	0	79	60	29	138	0	0	0	0	0	0	0	0	0	0	0	0	0	0	0	0	0	2279	11	112	81	0	270	0	169	97	650	74	47	95	430	0	0	0	0	0	0	0	0
metaspades_NG-14651_916_1_T120_lib231444_5693_NODE_77_length_21197_cov_22.1426	0	0	0	0	0	0	9	7	16	0	0	0	0	0	0	0	0	0	0	0	0	0	0	0	0	0	0	880	526	453	221	0	388	0	75	81	509	2	242	148	30	0	0	0	0	0	0	0	0
metaspades_NG-14651_916_1_T120_lib231444_5693_NODE_84_length_19079_cov_7.25173	0	0	0	0	0	0	0	0	0	0	55	0	0	0	0	0	0	2	0	41	53	21	33	0	0	0	0	657	25	26	9	0	35	0	8	2	71	0	20	7	14	0	0	0	0	0	0	0	0
metaspades_NG-14651_916_1_T120_lib231444_5693_NODE_85_length_19027_cov_6.64063	2	2	0	0	0	0	58	130	67	33	0	0	0	0	0	0	0	0	0	0	0	0	0	2	6	4	0	597	24	12	64	2	51	2	53	82	89	6	8	8	156	0	0	0	0	0	0	0	0
metaspades_NG-14651_916_1_T120_lib231444_5693_NODE_86_length_18812_cov_19.056	0	3	2	0	2	2	62	19	23	4	0	0	0	0	0	0	0	0	0	0	0	0	0	0	0	0	0	1510	2	76	127	0	546	0	46	56	321	46	58	34	143	0	0	0	0	0	0	0	0
metaspades_NG-14651_916_1_T120_lib231444_5693_NODE_88_length_18322_cov_21.5166	0	0	0	0	0	0	308	288	218	6	0	0	0	0	0	0	0	0	0	0	0	0	0	0	0	0	0	717	15	47	18	0	204	0	10	64	217	9	13	3	71	0	0	0	0	0	0	0	0
metaspades_NG-14651_916_1_T120_lib231444_5693_NODE_89_length_18054_cov_5.16529	0	0	0	0	0	0	0	0	0	0	48	0	0	0	0	0	0	3	2	17	35	19	45	0	0	0	0	456	24	8	6	0	28	0	10	6	79	5	2	9	0	0	0	0	0	0	0	0	0
metaspades_NG-14651_916_1_T120_lib231444_5693_NODE_90_length_17925_cov_8.60515	0	0	0	0	0	0	48	40	25	2	0	0	0	0	0	0	0	0	0	0	0	0	0	0	0	0	0	692	12	4	28	2	65	0	50	104	107	21	4	13	109	0	0	0	0	0	0	0	0
metaspades_NG-14651_916_1_T120_lib231444_5693_NODE_93_length_17313_cov_11.0679	0	0	0	0	0	0	0	0	0	0	0	0	0	0	0	0	0	0	0	0	0	0	0	0	0	0	0	862	68	83	0	0	40	0	12	32	236	2	13	14	6	0	0	0	0	0	0	0	0
metaspades_NG-14651_916_1_T120_lib231444_5693_NODE_96_length_16961_cov_6697.12	0	0	0	0	0	0	179	348	145	7	0	0	0	0	0	0	0	0	0	0	0	0	0	0	0	0	0	297633	288875	181059	470070	42	226214	38	84020	161393	179012	31337	69448	356335	164413	275	158	42	38	1137	391	154	219
metaspades_NG-14651_916_1_T120_lib231444_5693_NODE_98_length_16803_cov_21.7699	0	0	0	0	0	0	186	230	56	42	0	0	0	0	0	0	0	0	0	0	2	0	0	0	0	0	0	829	41	59	63	0	252	0	50	43	225	36	14	48	84	0	0	0	0	0	0	0	0
metaspades_NG-14651_916_1_T120_lib231444_5693_NODE_100_length_16314_cov_7.66572	0	0	0	0	0	0	0	0	0	0	0	0	0	0	0	0	0	0	0	0	0	0	0	0	0	0	0	522	79	56	60	0	78	0	43	50	388	29	74	89	29	0	0	0	0	0	0	0	0
metaspades_NG-14651_916_1_T120_lib231444_5693_NODE_101_length_16217_cov_8.38312	0	0	0	0	0	0	124	62	36	8	2	0	0	0	0	0	2	0	0	0	0	2	0	0	0	0	0	598	29	4	28	182	155	108	72	55	129	28	25	43	215	0	0	0	0	0	0	0	0
metaspades_NG-14651_916_1_T120_lib231444_5693_NODE_105_length_15645_cov_23.8392	0	0	0	0	0	0	149	180	65	40	0	0	0	0	0	0	0	0	0	0	0	0	0	0	0	0	0	786	0	4	0	0	7	0	18	7	143	18	9	0	15	0	0	0	0	0	0	0	0
metaspades_NG-14651_916_1_T120_lib231444_5693_NODE_107_length_15532_cov_14.2771	0	0	0	0	0	0	0	6	0	2	0	0	0	0	0	0	0	0	0	0	0	0	0	0	0	0	0	1041	54	67	155	0	6	0	77	4	427	28	87	88	39	0	0	0	0	0	0	0	0
metaspades_NG-14651_916_1_T120_lib231444_5693_NODE_110_length_15099_cov_14.9668	0	7	2	4	1	0	31	12	12	6	0	0	0	0	0	0	0	0	0	0	0	0	0	0	0	0	0	860	8	43	33	0	182	0	30	30	178	20	28	58	81	0	0	0	0	0	0	0	0
metaspades_NG-14651_916_1_T120_lib231444_5693_NODE_112_length_14374_cov_8.46574	19	2	0	3	0	0	4	8	2	0	0	0	0	0	0	0	0	0	0	0	0	0	0	7	5	38	42	515	2	12	73	0	52	0	24	23	86	18	6	7	57	0	0	0	0	0	0	0	0
metaspades_NG-14651_916_1_T120_lib231444_5693_NODE_116_length_13796_cov_7.1318	0	0	0	0	0	0	28	23	19	0	0	0	0	0	1	0	0	0	0	2	0	0	0	0	0	0	0	291	2	37	257	0	53	0	41	106	80	53	13	47	69	0	0	0	0	0	0	0	0
metaspades_NG-14651_916_1_T120_lib231444_5693_NODE_120_length_13488_cov_6.48828	5	2	2	3	2	0	14	200	47	6	4	0	0	0	0	0	0	0	0	2	4	0	1	9	3	9	2	231	8	16	25	0	113	0	34	69	137	4	7	3	96	0	0	0	0	0	0	0	0
metaspades_NG-14651_916_1_T120_lib231444_5693_NODE_121_length_13233_cov_4.79451	0	0	0	0	0	0	0	0	0	0	0	0	0	0	0	0	0	0	0	0	0	0	0	0	0	0	0	307	14	13	7	0	151	0	6	0	190	10	0	0	6	0	0	0	0	0	0	0	0
metaspades_NG-14651_916_1_T120_lib231444_5693_NODE_123_length_13083_cov_7.71907	0	0	0	0	0	0	0	0	0	0	0	0	0	0	0	0	0	0	0	0	0	0	0	0	0	0	0	478	12	18	14	0	91	0	32	12	116	28	8	2	42	0	0	0	0	0	0	0	0
metaspades_NG-14651_916_1_T120_lib231444_5693_NODE_129_length_12346_cov_5.38589	0	0	0	0	0	0	2	19	2	0	0	0	0	0	0	0	0	0	0	0	0	0	0	0	0	0	0	337	8	35	252	0	119	0	114	50	230	12	4	10	68	0	0	0	0	0	0	0	0
metaspades_NG-14651_916_1_T120_lib231444_5693_NODE_131_length_12259_cov_5.87357	0	0	0	0	0	0	2	4	0	0	0	0	0	0	0	0	0	0	0	0	0	0	0	0	0	0	0	320	128	143	14	0	196	0	2	14	254	0	11	6	1693	0	0	0	0	0	0	0	0
metaspades_NG-14651_916_1_T120_lib231444_5693_NODE_135_length_12030_cov_7.61395	0	0	0	0	0	0	0	6	2	8	0	0	0	0	0	0	0	0	0	0	0	0	0	0	0	0	0	435	17	25	56	0	15	0	20	9	182	50	31	66	49	0	0	0	0	0	0	0	0
metaspades_NG-14651_916_1_T120_lib231444_5693_NODE_140_length_11849_cov_26.8149	0	0	0	0	0	0	2	7	31	4	0	0	0	0	0	0	0	0	0	0	0	0	0	0	0	0	0	927	175	22	54	0	55	0	35	74	127	18	21	39	65	0	0	0	0	0	0	0	0
metaspades_NG-14651_916_1_T120_lib231444_5693_NODE_142_length_11670_cov_4.76496	0	0	0	0	0	0	19	24	19	0	0	0	0	0	0	0	0	0	0	0	0	0	0	0	0	0	0	147	62	139	23	0	42	0	9	62	418	11	71	111	40	0	0	0	0	0	0	0	0
metaspades_NG-14651_916_1_T120_lib231444_5693_NODE_146_length_11185_cov_10.5724	0	0	0	0	0	0	50	8	10	0	0	0	0	0	0	0	0	0	0	0	0	0	0	0	0	0	0	535	12	21	40	0	151	0	19	22	95	99	15	44	123	0	0	0	0	0	0	0	0
metaspades_NG-14651_916_1_T120_lib231444_5693_NODE_147_length_11175_cov_5.42887	0	0	0	0	0	0	0	0	0	0	0	2	5	0	4	0	0	0	0	0	0	0	0	0	0	0	0	265	91	84	83	0	50	0	38	26	62	10	59	44	32	0	0	0	0	0	0	0	0
metaspades_NG-14651_916_1_T120_lib231444_5693_NODE_148_length_10946_cov_13.0104	0	0	0	0	0	0	0	0	0	0	0	0	0	0	0	0	0	0	0	0	0	0	0	0	0	0	0	664	0	6	19	0	136	0	15	12	150	4	11	0	10	0	0	0	0	0	0	0	0
metaspades_NG-14651_916_1_T120_lib231444_5693_NODE_154_length_10526_cov_10.6848	0	0	2	0	0	0	19	39	6	12	0	0	0	0	0	0	0	0	0	0	0	0	0	0	0	0	0	468	9	9	13	0	126	0	46	7	140	38	8	11	34	0	0	0	0	0	0	0	0
metaspades_NG-14651_916_1_T120_lib231444_5693_NODE_159_length_10131_cov_5.39827	0	0	11	0	14	0	47	50	23	37	0	0	0	0	0	0	0	0	0	0	0	0	0	0	0	0	0	110	0	3	9	0	10	0	5	2	32	2	6	2	12	0	0	0	0	0	0	0	0
metaspades_NG-14651_916_1_T120_lib231444_5693_NODE_164_length_9969_cov_4.29615	0	0	0	0	0	0	0	0	0	0	22	0	0	0	0	0	0	0	0	9	9	8	10	0	0	0	0	181	4	6	2	0	13	0	0	4	50	0	12	14	6	0	0	0	0	0	0	0	0
metaspades_NG-14651_916_1_T120_lib231444_5693_NODE_165_length_9898_cov_7.54191	0	0	0	0	0	0	66	81	31	3	0	0	0	0	0	0	0	0	0	0	0	0	0	0	0	0	0	252	2	7	6	0	78	0	8	8	41	4	5	2	12	0	0	0	0	0	0	0	0
metaspades_NG-14651_916_1_T120_lib231444_5693_NODE_166_length_9828_cov_7.63072	0	0	0	0	0	0	22	22	11	2	0	0	0	0	0	0	0	0	0	0	0	0	0	0	0	0	0	341	2	66	0	0	85	0	0	12	96	0	12	90	17	0	0	0	0	0	0	0	0
metaspades_NG-14651_916_1_T120_lib231444_5693_NODE_169_length_9506_cov_7.25309	0	0	0	0	0	0	12	21	11	0	0	0	0	0	0	0	0	0	0	0	0	0	0	0	0	0	0	240	41	6	24	0	23	2	2	25	151	40	22	21	38	0	0	0	0	0	0	0	0
metaspades_NG-14651_916_1_T120_lib231444_5693_NODE_171_length_9417_cov_5.68682	0	0	0	0	0	0	0	0	0	0	0	0	0	0	0	0	0	0	0	0	0	0	0	0	0	0	0	162	32	1	0	0	97	0	2	0	30	2	2	0	0	0	0	0	0	0	0	0	0
metaspades_NG-14651_916_1_T120_lib231444_5693_NODE_177_length_9248_cov_8.3643	0	0	0	0	0	0	8	3	2	0	0	0	0	0	0	0	0	0	0	0	0	0	0	0	0	0	0	344	22	29	6	0	24	0	8	4	176	8	18	6	10	2	0	0	0	0	0	0	0
metaspades_NG-14651_916_1_T120_lib231444_5693_NODE_178_length_9198_cov_4.60997	0	0	0	0	0	0	0	2	0	0	0	0	0	0	0	0	0	0	0	0	0	0	0	0	0	0	0	217	21	49	78	0	114	0	61	33	74	13	14	109	30	0	0	0	0	0	0	0	0
metaspades_NG-14651_916_1_T120_lib231444_5693_NODE_182_length_8915_cov_6.40779	0	0	0	0	0	0	0	0	0	0	0	0	0	0	0	0	0	0	0	0	0	0	0	0	0	0	0	289	6	17	16	0	123	0	19	11	71	10	4	8	19	0	0	0	0	0	0	0	0
metaspades_NG-14651_916_1_T120_lib231444_5693_NODE_184_length_8766_cov_21.83	0	0	0	0	0	0	71	68	39	4	0	0	10	11	6	0	6	13	14	0	0	2	2	0	0	0	0	729	568	384	1016	0	306	2	281	72	1020	230	253	295	85	0	0	0	0	0	0	0	0
metaspades_NG-14651_916_1_T120_lib231444_5693_NODE_188_length_8524_cov_5.4559	0	0	0	0	0	0	4	7	2	0	0	0	0	0	0	0	0	0	0	0	0	0	0	0	0	0	0	209	55	2	8	0	76	0	7	66	34	0	6	0	17	0	0	0	0	0	0	0	0
metaspades_NG-14651_916_1_T120_lib231444_5693_NODE_190_length_8474_cov_4.33116	0	0	0	0	0	0	6	2	4	0	0	0	0	0	0	0	0	0	0	0	0	0	0	0	0	0	0	178	2	2	2	0	32	0	0	41	152	0	0	46	7	0	0	0	0	0	0	0	0
metaspades_NG-14651_916_1_T120_lib231444_5693_NODE_194_length_8193_cov_7.50098	0	0	0	0	0	0	0	0	0	2	0	0	0	0	0	0	0	0	0	0	0	0	0	0	0	0	0	244	200	0	0	2	150	0	16	0	116	16	0	17	2	0	0	0	0	0	0	0	0
metaspades_NG-14651_916_1_T120_lib231444_5693_NODE_195_length_8163_cov_9.55069	0	0	0	0	0	0	5	6	2	0	0	0	0	0	0	0	0	0	0	0	0	0	0	0	0	0	0	368	20	25	16	0	98	0	22	4	171	37	12	4	89	0	0	0	0	0	0	0	0
metaspades_NG-14651_916_1_T120_lib231444_5693_NODE_199_length_8034_cov_8.29716	0	0	0	0	0	0	0	0	0	0	0	0	0	0	0	0	0	0	0	0	0	0	0	0	0	0	0	337	0	0	2	0	49	0	4	0	22	2	0	2	6	0	0	0	0	0	0	0	0
metaspades_NG-14651_916_1_T120_lib231444_5693_NODE_200_length_8012_cov_4.92472	0	0	0	0	0	0	19	21	21	0	0	0	0	0	0	0	0	0	0	0	0	0	0	0	0	0	0	125	0	5	5	0	19	0	6	4	39	13	5	17	8	0	0	0	0	0	0	0	0
metaspades_NG-14651_916_1_T120_lib231444_5693_NODE_201_length_7984_cov_3.36688	0	0	0	0	0	0	20	21	19	6	0	0	0	0	0	0	0	0	0	0	0	0	0	0	0	0	0	117	4	6	14	0	138	0	4	2	51	0	0	23	2	0	0	0	0	0	0	0	0
metaspades_NG-14651_916_1_T120_lib231444_5693_NODE_202_length_7917_cov_8.4621	0	0	0	0	0	0	2	6	6	0	0	0	0	0	0	0	0	0	0	0	0	0	0	0	0	0	0	331	14	52	19	0	22	0	107	0	261	18	79	33	0	0	0	0	0	0	0	0	0
metaspades_NG-14651_916_1_T120_lib231444_5693_NODE_205_length_7754_cov_4.41122	0	0	0	0	0	0	0	0	0	0	0	0	0	0	0	0	0	0	0	0	0	0	0	0	0	0	0	161	2	21	2	0	139	0	2	0	46	0	5	8	0	0	0	0	0	0	0	0	0
metaspades_NG-14651_916_1_T120_lib231444_5693_NODE_212_length_7546_cov_20.2129	0	0	0	0	0	0	0	0	0	0	0	0	0	0	0	0	0	0	0	0	0	0	0	0	0	0	0	228	44	80	82	0	28	0	7	26	65	4	56	106	31	0	0	0	0	0	0	0	0
metaspades_NG-14651_916_1_T120_lib231444_5693_NODE_214_length_7430_cov_22.2586	0	16	7	0	2	0	4	0	2	0	0	0	0	0	0	0	0	0	0	0	0	0	0	0	0	0	0	415	4	9	19	0	74	0	32	6	115	7	2	12	114	0	0	0	0	0	0	0	0
metaspades_NG-14651_916_1_T120_lib231444_5693_NODE_215_length_7429_cov_4.18294	0	0	0	0	0	0	0	0	0	0	0	0	0	0	0	0	0	0	0	0	0	0	0	0	0	0	0	156	6	6	0	0	109	0	0	0	53	0	0	0	0	0	0	0	0	0	0	0	0
metaspades_NG-14651_916_1_T120_lib231444_5693_NODE_216_length_7426_cov_5.14869	0	0	0	0	0	0	2	0	0	0	0	0	0	0	0	0	0	0	0	0	0	0	0	0	0	0	0	189	4	0	0	25	124	36	2	6	113	0	0	6	2	0	0	0	0	0	0	0	0
metaspades_NG-14651_916_1_T120_lib231444_5693_NODE_219_length_7227_cov_8.7843	0	0	0	0	0	0	0	0	0	0	0	0	0	0	0	0	0	0	0	0	0	0	0	0	0	0	0	284	0	0	0	0	0	0	0	0	231	0	0	0	0	0	0	0	0	0	0	0	0
metaspades_NG-14651_916_1_T120_lib231444_5693_NODE_221_length_7167_cov_6.11825	0	0	0	0	0	0	33	34	12	10	0	0	0	0	0	0	0	0	0	0	0	0	0	0	0	0	0	180	29	26	11	0	95	0	10	0	58	11	10	20	0	0	0	0	0	0	0	0	0
metaspades_NG-14651_916_1_T120_lib231444_5693_NODE_223_length_7033_cov_17.2587	0	0	0	0	0	0	189	192	109	7	0	0	0	0	0	0	0	0	0	0	0	0	0	0	0	0	0	326	9	13	8	0	84	0	16	30	63	9	9	4	51	0	0	0	0	0	0	0	0
metaspades_NG-14651_916_1_T120_lib231444_5693_NODE_225_length_6971_cov_3.40182	0	0	0	0	0	0	0	0	6	2	0	0	0	0	0	0	0	0	0	0	0	0	0	0	0	0	0	106	0	16	4	0	13	0	41	0	58	0	47	10	2	0	0	0	0	0	0	0	0
metaspades_NG-14651_916_1_T120_lib231444_5693_NODE_228_length_6914_cov_6.58915	0	0	0	0	0	0	0	0	0	0	0	0	0	0	0	0	0	0	0	0	0	0	0	0	0	0	0	132	4	13	0	0	31	0	4	5	55	0	0	25	17	0	0	0	0	0	0	0	0
metaspades_NG-14651_916_1_T120_lib231444_5693_NODE_229_length_6867_cov_5.81078	0	0	0	0	0	0	0	0	0	0	0	0	0	0	0	0	0	0	0	0	0	0	0	0	0	0	0	184	0	0	0	0	46	0	0	2	70	0	2	6	2	0	0	0	0	0	0	0	0
metaspades_NG-14651_916_1_T120_lib231444_5693_NODE_230_length_6765_cov_4.11967	0	0	0	0	0	0	6	10	0	0	0	0	0	0	0	0	0	0	0	0	0	0	0	0	0	0	0	135	2	0	0	0	4	0	0	23	0	0	0	0	1	0	0	0	0	0	0	0	0
metaspades_NG-14651_916_1_T120_lib231444_5693_NODE_233_length_6651_cov_5.98575	0	0	0	0	0	0	0	0	0	0	0	0	0	0	0	0	0	0	0	0	0	0	0	0	0	0	0	144	26	2	0	0	2	0	2	23	66	0	0	16	0	0	0	0	0	0	0	0	0
metaspades_NG-14651_916_1_T120_lib231444_5693_NODE_235_length_6643_cov_9.73604	20	4	12	4	13	5	1	0	0	0	10	0	0	0	0	0	0	0	0	0	10	9	6	3	12	9	30	284	7	7	2	0	2	2	10	0	27	7	4	34	16	0	0	0	0	1	0	0	0
metaspades_NG-14651_916_1_T120_lib231444_5693_NODE_239_length_6535_cov_23.8343	0	0	0	0	0	0	0	18	18	3	0	0	0	0	0	0	0	0	0	0	0	0	0	0	0	0	0	487	45	14	41	0	48	0	24	46	99	0	12	14	37	0	0	0	0	0	0	0	0
metaspades_NG-14651_916_1_T120_lib231444_5693_NODE_243_length_6459_cov_30.7239	0	0	0	0	0	0	38	62	19	2	0	0	0	0	0	0	0	0	0	0	0	0	0	0	0	0	0	333	6	20	35	0	111	0	64	59	80	34	9	33	156	0	0	0	0	0	0	0	0
metaspades_NG-14651_916_1_T120_lib231444_5693_NODE_244_length_6437_cov_7.37214	0	0	0	0	0	0	6	3	0	0	0	0	0	0	0	0	0	0	0	0	0	0	0	0	0	0	0	223	49	14	30	0	13	0	6	13	35	0	4	9	18	0	0	0	0	0	0	0	0
metaspades_NG-14651_916_1_T120_lib231444_5693_NODE_249_length_6327_cov_3.77264	0	0	0	0	0	0	4	20	9	0	0	0	0	0	0	0	0	0	0	0	0	0	0	0	0	0	0	120	0	15	0	0	18	0	0	0	29	0	0	0	14	0	0	0	0	0	0	0	0
metaspades_NG-14651_916_1_T120_lib231444_5693_NODE_253_length_6269_cov_13.8404	0	0	0	0	0	0	0	0	0	0	0	0	0	0	0	0	0	0	0	0	0	0	0	0	0	0	0	409	5	10	32	0	12	0	52	0	14	16	8	33	17	0	0	0	0	0	0	0	0
metaspades_NG-14651_916_1_T120_lib231444_5693_NODE_254_length_6230_cov_8.72583	0	0	0	0	0	0	0	0	0	0	0	0	0	0	0	0	0	0	0	0	0	0	0	0	0	0	0	159	25	3	0	0	75	0	6	0	45	2	0	4	0	0	0	0	0	0	0	0	0
metaspades_NG-14651_916_1_T120_lib231444_5693_NODE_255_length_6189_cov_7.11656	0	0	0	0	0	0	0	0	0	0	0	0	0	0	0	0	0	0	0	0	0	0	0	0	0	0	0	222	1	6	0	0	155	0	0	6	64	0	4	4	0	0	0	0	0	0	0	0	0
metaspades_NG-14651_916_1_T120_lib231444_5693_NODE_258_length_6142_cov_9.816	0	0	0	0	0	0	4	2	4	0	0	0	0	0	0	0	0	0	0	0	0	0	0	0	0	0	0	128	2	11	70	0	50	0	44	17	39	8	0	35	22	0	0	0	0	0	0	0	0
metaspades_NG-14651_916_1_T120_lib231444_5693_NODE_266_length_5988_cov_64.4121	0	7	0	0	0	14	45	115	42	6	0	0	0	0	0	0	0	0	0	0	0	0	0	0	0	0	0	1731	4	0	0	60	616	131	0	451	840	2	0	6	225	0	0	0	0	0	0	0	0
metaspades_NG-14651_916_1_T120_lib231444_5693_NODE_267_length_5988_cov_29.5844	0	0	0	0	0	0	0	0	0	0	0	0	0	0	0	0	0	0	0	0	0	0	0	0	0	0	0	441	43	34	12	0	295	0	25	4	478	4	2	8	8	0	0	0	0	0	0	0	0
metaspades_NG-14651_916_1_T120_lib231444_5693_NODE_272_length_5899_cov_7.17112	0	11	5	0	0	0	0	2	0	0	0	0	0	0	0	0	0	0	0	0	0	0	0	0	0	0	0	204	2	0	0	0	41	0	11	3	11	1	0	0	15	0	0	0	0	0	0	0	0
metaspades_NG-14651_916_1_T120_lib231444_5693_NODE_274_length_5816_cov_5.34369	0	0	0	0	0	0	0	0	0	0	0	0	0	0	0	0	0	0	0	0	0	0	0	0	0	0	0	117	6	15	26	0	2	0	0	0	78	5	13	0	24	0	0	0	0	0	0	0	0
metaspades_NG-14651_916_1_T120_lib231444_5693_NODE_277_length_5789_cov_4.55371	0	0	0	0	0	0	0	0	0	0	0	0	0	0	0	0	0	0	0	0	0	0	0	0	0	0	0	133	88	52	96	0	62	0	13	34	26	2	2	74	48	0	0	0	0	0	0	0	0
metaspades_NG-14651_916_1_T120_lib231444_5693_NODE_278_length_5786_cov_5.33659	0	0	0	0	0	0	0	0	0	0	0	0	0	0	0	0	0	0	0	0	0	0	0	0	0	0	0	154	8	14	39	0	51	0	20	5	57	10	9	49	16	0	0	0	0	0	0	0	0
metaspades_NG-14651_916_1_T120_lib231444_5693_NODE_281_length_5718_cov_3.73883	13	13	12	26	19	21	2	2	0	0	31	0	0	2	0	0	0	0	0	10	6	20	17	19	22	25	19	98	6	0	0	15	4	16	2	0	32	10	3	20	0	0	0	0	0	0	0	0	0
metaspades_NG-14651_916_1_T120_lib231444_5693_NODE_282_length_5665_cov_6.09358	0	0	0	0	0	0	12	20	0	2	0	0	0	0	0	0	0	0	0	0	0	0	0	0	0	0	0	110	2	7	9	0	33	0	12	0	24	3	7	8	0	0	0	0	0	0	0	0	0
metaspades_NG-14651_916_1_T120_lib231444_5693_NODE_286_length_5623_cov_4.86943	0	0	0	0	0	0	0	0	0	0	0	0	0	0	0	0	0	0	0	0	0	0	0	0	0	0	0	119	0	2	0	0	8	0	4	0	40	4	0	0	16	0	0	0	0	0	0	0	0
metaspades_NG-14651_916_1_T120_lib231444_5693_NODE_287_length_5606_cov_8.92884	0	0	0	0	0	0	0	0	0	0	0	0	0	0	0	0	0	0	0	0	0	0	0	0	0	0	0	229	0	0	2	0	39	0	0	0	4	0	0	0	4	0	0	0	0	0	0	0	0
metaspades_NG-14651_916_1_T120_lib231444_5693_NODE_288_length_5578_cov_190.789	0	0	0	0	0	0	183	119	15	0	0	0	0	0	0	0	0	0	0	0	0	0	0	0	0	0	0	4852	13833	26482	23034	0	482	0	23806	13186	310	28445	6796	12457	19569	0	0	0	0	0	0	0	0
metaspades_NG-14651_916_1_T120_lib231444_5693_NODE_292_length_5507_cov_3.29164	0	0	0	0	0	0	1	3	0	0	0	0	0	0	0	0	0	0	0	0	0	0	0	0	0	0	0	86	0	0	0	0	0	0	0	4	6	0	0	0	1	0	0	0	0	0	0	0	0
metaspades_NG-14651_916_1_T120_lib231444_5693_NODE_294_length_5493_cov_5.69971	0	0	3	0	4	0	0	0	0	0	0	0	0	0	0	0	0	0	0	0	0	0	0	0	0	0	0	86	20	24	9	0	23	0	3	34	31	4	11	2	35	0	0	0	0	0	0	0	0
metaspades_NG-14651_916_1_T120_lib231444_5693_NODE_300_length_5416_cov_3.79985	0	8	6	0	10	0	22	34	5	57	0	0	0	0	0	0	0	0	0	0	0	0	0	0	0	0	0	57	0	0	0	0	15	0	6	1	9	0	1	5	6	0	0	0	0	0	0	0	0
metaspades_NG-14651_916_1_T120_lib231444_5693_NODE_301_length_5382_cov_9.49146	0	0	0	0	0	0	0	0	0	0	0	0	0	0	0	0	0	0	0	0	0	0	0	0	0	0	0	230	19	25	14	0	2	0	1	0	72	21	23	24	26	0	0	0	0	0	0	0	0
metaspades_NG-14651_916_1_T120_lib231444_5693_NODE_302_length_5302_cov_7.36974	0	0	0	0	0	0	2	9	2	0	0	0	0	0	0	0	0	0	0	0	0	0	0	0	0	0	0	65	117	102	157	0	73	0	32	2	161	33	85	112	24	0	0	0	0	0	0	0	0
metaspades_NG-14651_916_1_T120_lib231444_5693_NODE_305_length_5270_cov_10.5461	0	0	0	0	0	0	0	0	0	0	0	0	0	0	0	0	0	0	0	0	0	0	0	0	0	0	0	254	14	20	2	0	50	0	10	4	96	2	2	8	4	0	0	0	0	0	0	0	0
metaspades_NG-14651_916_1_T120_lib231444_5693_NODE_309_length_5207_cov_3.78261	0	0	0	0	0	0	0	0	0	0	0	0	0	0	0	0	0	0	0	0	0	0	0	0	0	0	0	94	0	2	0	0	21	0	2	2	18	0	0	0	2	0	0	0	0	0	0	0	0
metaspades_NG-14651_916_1_T120_lib231444_5693_NODE_312_length_5182_cov_4.47377	0	0	0	0	0	0	4	0	2	0	0	0	0	0	0	0	0	0	0	0	0	0	0	0	0	0	0	112	26	2	14	0	4	0	4	8	16	13	4	0	5	0	0	0	0	0	0	0	0
metaspades_NG-14651_916_1_T120_lib231444_5693_NODE_316_length_5110_cov_5.68368	0	0	0	0	0	0	21	8	4	0	0	1	2	1	2	0	0	0	0	0	0	0	0	0	0	0	3	138	2	9	22	49	75	20	0	6	39	0	0	0	31	2	2	0	0	0	0	0	4
metaspades_NG-14651_916_1_T120_lib231444_5693_NODE_317_length_5104_cov_6.21905	0	0	0	0	0	0	0	0	0	0	0	1	0	0	1	0	0	0	0	0	0	0	0	0	0	0	0	78	46	51	21	0	33	0	3	12	22	13	21	15	39	0	0	0	0	0	0	0	0
metaspades_NG-14651_916_1_T120_lib231444_5693_NODE_325_length_5027_cov_33.2975	0	0	0	0	0	0	4	6	0	0	0	0	0	0	0	0	0	0	0	0	0	0	0	0	0	0	0	795	0	47	2	0	2359	0	368	67	347	0	432	3820	2	0	2	0	0	0	0	0	0
metaspades_NG-14651_916_1_T120_lib231444_5693_NODE_326_length_5018_cov_4.0669	0	0	0	0	0	0	0	0	0	0	0	0	0	0	0	0	0	0	0	0	0	0	0	0	0	0	0	92	20	6	10	0	35	0	4	4	22	0	2	2	12	0	0	0	0	0	0	0	0
metaspades_NG-14651_916_1_T120_lib231444_5693_NODE_328_length_5012_cov_4.70527	0	0	0	0	0	0	12	35	16	0	0	0	0	0	0	0	0	0	0	0	0	0	0	0	0	0	0	84	4	12	4	0	23	0	18	8	34	2	0	0	8	0	0	0	0	0	0	0	0
metaspades_NG-14651_916_1_T120_lib231444_5693_NODE_329_length_5008_cov_7.11468	0	0	0	0	0	0	3	10	2	0	0	0	0	0	0	0	0	0	0	0	0	0	0	0	0	0	0	173	12	0	2	0	6	0	31	2	32	19	10	10	17	0	0	0	0	0	0	0	0
metaspades_NG-14651_916_1_T120_lib231444_5693_NODE_336_length_4843_cov_4.217	0	0	0	0	0	0	0	0	0	0	4	0	0	0	0	0	0	0	2	0	2	3	3	0	0	0	0	90	4	3	0	0	7	0	2	0	9	0	0	8	0	0	0	0	0	0	0	0	0
metaspades_NG-14651_916_1_T120_lib231444_5693_NODE_339_length_4828_cov_10.3446	0	5	0	0	0	0	0	0	0	0	0	0	0	0	0	0	0	0	0	0	0	0	0	0	0	0	0	161	0	2	2	0	51	0	6	0	4	0	2	0	5	0	0	0	0	0	0	0	0
metaspades_NG-14651_916_1_T120_lib231444_5693_NODE_342_length_4753_cov_3.62622	0	0	0	0	0	0	0	0	0	0	2	0	0	0	0	0	0	0	0	0	23	4	0	0	0	0	0	80	2	0	0	2	0	0	4	0	4	2	0	25	0	0	0	0	0	0	0	0	0
metaspades_NG-14651_916_1_T120_lib231444_5693_NODE_343_length_4742_cov_4.84468	0	0	0	0	0	0	0	0	0	0	0	0	0	0	0	0	0	0	0	0	0	0	0	0	0	0	0	97	2	5	2	0	72	0	0	2	27	4	0	6	2	0	0	0	0	0	0	0	0
metaspades_NG-14651_916_1_T120_lib231444_5693_NODE_344_length_4728_cov_5.26856	0	0	0	0	0	0	12	16	7	2	0	0	0	0	0	0	0	0	0	0	0	0	0	0	0	0	0	97	2	2	4	0	38	0	10	11	18	0	0	2	10	0	0	0	0	0	0	0	0
metaspades_NG-14651_916_1_T120_lib231444_5693_NODE_346_length_4718_cov_3.18529	0	0	0	0	0	3	0	3	0	0	2	0	0	0	1	1	0	6	6	0	0	0	0	0	0	2	0	57	2	4	19	1	8	0	0	17	50	2	2	0	2	0	0	0	0	0	0	0	0
metaspades_NG-14651_916_1_T120_lib231444_5693_NODE_348_length_4702_cov_5.06628	0	0	0	0	0	0	0	6	2	0	0	0	0	0	0	0	0	0	0	0	0	0	0	0	0	0	0	99	0	0	123	0	7	0	0	0	16	12	1	0	8	0	0	0	0	0	0	0	0
metaspades_NG-14651_916_1_T120_lib231444_5693_NODE_349_length_4678_cov_4.46528	0	0	0	0	0	0	26	47	8	6	0	0	0	0	0	0	0	0	0	0	0	0	0	0	0	0	0	75	35	8	4	0	41	0	9	13	58	10	2	10	14	0	0	0	0	0	0	0	0
metaspades_NG-14651_916_1_T120_lib231444_5693_NODE_351_length_4651_cov_3.19386	0	0	0	0	0	0	0	0	0	0	0	0	0	0	0	0	0	0	0	0	0	0	0	0	0	0	0	66	0	9	4	0	0	0	0	0	54	0	4	0	0	0	0	0	0	0	0	0	0
metaspades_NG-14651_916_1_T120_lib231444_5693_NODE_352_length_4628_cov_3.98972	0	0	0	0	0	0	2	2	0	0	0	0	0	0	0	0	0	0	0	0	0	0	0	0	0	0	0	94	0	0	2	0	12	0	16	0	41	0	0	2	13	0	0	0	0	0	0	0	0
metaspades_NG-14651_916_1_T120_lib231444_5693_NODE_354_length_4604_cov_9.97186	0	0	0	0	0	0	2	21	19	0	0	0	0	0	0	0	0	0	0	0	0	0	0	0	0	0	0	202	0	6	18	0	33	0	14	2	21	2	6	4	33	0	0	0	0	0	0	0	0
metaspades_NG-14651_916_1_T120_lib231444_5693_NODE_358_length_4558_cov_4.82034	0	0	0	0	0	0	5	7	7	0	0	0	0	0	0	0	0	0	0	0	0	0	0	0	0	0	0	81	24	18	2	2	19	4	14	14	70	104	5	2	21	0	0	0	0	0	0	0	0
metaspades_NG-14651_916_1_T120_lib231444_5693_NODE_360_length_4524_cov_4.03603	2	0	0	0	0	0	2	1	0	0	0	0	0	2	0	0	0	0	0	0	0	0	0	2	0	0	0	79	7	12	7	0	39	2	4	25	75	2	7	4	15	0	0	0	0	0	0	0	0
metaspades_NG-14651_916_1_T120_lib231444_5693_NODE_367_length_4434_cov_4.02877	0	0	0	0	0	0	0	3	0	0	0	0	0	0	0	0	0	0	0	0	0	0	0	0	0	0	0	48	0	0	18	0	5	0	2	2	5	0	0	0	2	0	0	0	0	0	0	0	0
metaspades_NG-14651_916_1_T120_lib231444_5693_NODE_369_length_4406_cov_34.2524	2	2	4	2	0	0	0	0	0	2	0	0	0	0	0	0	0	0	0	2	0	1	0	0	2	10	17	367	0	0	0	0	2	0	0	0	2	0	2	0	6	0	0	0	0	0	0	0	0
metaspades_NG-14651_916_1_T120_lib231444_5693_NODE_370_length_4396_cov_3.82861	0	0	0	0	0	0	0	3	0	0	0	0	0	0	0	0	0	0	0	0	0	0	0	0	0	0	0	81	4	3	29	0	6	0	16	14	41	2	0	3	27	0	0	0	0	0	0	0	0
metaspades_NG-14651_916_1_T120_lib231444_5693_NODE_375_length_4316_cov_20.0932	0	0	0	0	0	0	6	0	3	2	0	0	0	0	0	0	0	0	0	0	0	0	0	0	0	0	0	301	3	18	14	0	25	0	8	13	83	0	0	21	69	0	0	0	0	0	0	0	0
metaspades_NG-14651_916_1_T120_lib231444_5693_NODE_377_length_4312_cov_27.133	0	0	0	0	0	0	0	0	0	0	0	0	0	0	0	0	0	0	0	0	0	0	0	0	0	0	0	531	6	18	27	0	23	0	58	2	29	21	7	23	16	0	0	0	0	0	0	0	0
metaspades_NG-14651_916_1_T120_lib231444_5693_NODE_380_length_4278_cov_4.27279	6	0	5	6	2	2	0	0	0	0	0	0	0	0	0	0	0	0	0	0	0	0	0	2	4	4	22	74	3	0	4	0	0	0	2	0	16	6	0	11	4	0	0	0	0	0	0	0	0
metaspades_NG-14651_916_1_T120_lib231444_5693_NODE_389_length_4186_cov_3.18494	0	0	0	0	0	0	6	0	0	0	0	2	4	2	4	0	0	0	0	0	0	0	0	0	0	0	0	51	3	2	0	4	20	11	16	2	18	0	0	0	4	0	0	0	0	0	0	0	0
metaspades_NG-14651_916_1_T120_lib231444_5693_NODE_398_length_4108_cov_3.1394	0	0	0	0	0	0	2	7	4	6	0	0	0	0	0	0	0	0	0	0	0	0	0	0	0	0	0	60	0	2	3	0	28	0	16	6	7	7	0	10	13	0	0	0	0	0	0	0	0
metaspades_NG-14651_916_1_T120_lib231444_5693_NODE_399_length_4104_cov_3.45098	0	0	0	0	0	0	0	0	0	0	0	0	0	0	0	0	0	0	0	0	0	0	0	0	0	0	0	70	10	2	0	0	0	0	0	6	8	2	0	0	4	0	0	0	0	0	0	0	0
metaspades_NG-14651_916_1_T120_lib231444_5693_NODE_401_length_4090_cov_10.0625	0	0	0	1	4	0	2	2	0	0	0	0	0	0	0	0	0	0	0	0	0	0	0	0	0	0	0	167	24	7	19	0	10	0	6	4	97	0	0	2	1	0	0	0	0	0	0	0	0
metaspades_NG-14651_916_1_T120_lib231444_5693_NODE_402_length_4082_cov_6.7184	0	13	1	0	2	0	0	0	0	0	0	0	0	0	0	0	0	0	0	0	0	0	0	0	0	0	0	122	0	0	1	0	16	0	1	0	6	0	0	4	5	0	0	0	0	0	0	0	0
metaspades_NG-14651_916_1_T120_lib231444_5693_NODE_403_length_4073_cov_3.45694	7	2	0	0	0	0	0	0	0	0	0	0	0	0	0	0	0	0	0	0	0	2	0	13	8	15	20	66	0	0	0	0	4	0	0	0	2	0	0	2	2	0	0	0	0	0	0	0	0
metaspades_NG-14651_916_1_T120_lib231444_5693_NODE_404_length_4069_cov_3.91579	0	15	8	13	2	0	0	0	0	0	0	0	0	0	0	0	0	0	0	0	0	0	0	0	0	0	0	75	0	9	2	0	43	0	6	6	38	0	2	0	6	0	0	0	0	0	0	0	0
metaspades_NG-14651_916_1_T120_lib231444_5693_NODE_405_length_4019_cov_4.06181	0	0	0	0	0	0	0	0	0	0	0	0	0	0	0	0	0	0	0	0	0	0	0	0	0	0	0	60	25	32	33	0	15	0	4	16	8	8	21	20	7	0	0	0	0	0	0	0	0
metaspades_NG-14651_916_1_T120_lib231444_5693_NODE_410_length_3953_cov_6.13982	0	0	0	0	0	0	0	0	0	0	0	0	0	0	0	0	0	0	0	0	0	0	0	0	0	0	0	104	6	2	0	0	51	0	5	13	20	6	2	0	51	0	0	0	0	0	0	0	0
metaspades_NG-14651_916_1_T120_lib231444_5693_NODE_412_length_3944_cov_2.48676	0	12	5	0	3	0	0	1	0	0	0	0	0	0	0	0	0	0	0	0	0	0	0	0	0	0	0	47	0	0	2	0	0	0	0	0	6	0	0	0	0	0	0	0	0	0	0	0	0
metaspades_NG-14651_916_1_T120_lib231444_5693_NODE_416_length_3883_cov_3.70742	0	0	0	0	0	0	17	15	10	0	0	0	0	0	0	0	0	0	0	0	0	0	0	0	0	0	0	53	0	4	3	0	31	0	7	8	33	7	4	4	16	0	0	0	0	0	0	0	0
metaspades_NG-14651_916_1_T120_lib231444_5693_NODE_417_length_3883_cov_2.79963	0	0	0	0	0	0	0	0	0	0	0	0	0	0	0	0	0	0	0	0	0	0	0	0	0	0	0	51	0	0	0	0	20	0	0	0	1	0	1	0	0	0	0	0	0	0	0	0	0
metaspades_NG-14651_916_1_T120_lib231444_5693_NODE_421_length_3862_cov_4.55424	0	0	0	0	0	0	64	59	25	1	0	0	0	0	0	0	0	0	0	0	0	0	0	0	0	0	0	57	4	4	10	0	21	0	17	5	25	10	1	1	14	0	0	0	0	0	0	0	0
metaspades_NG-14651_916_1_T120_lib231444_5693_NODE_422_length_3859_cov_5.7337	0	0	0	0	0	0	2	0	0	0	0	0	0	0	0	0	0	0	0	0	0	0	0	0	0	0	0	104	0	0	2	0	8	0	3	2	32	9	0	0	5	0	0	0	0	0	0	0	0
metaspades_NG-14651_916_1_T120_lib231444_5693_NODE_430_length_3807_cov_4.82356	0	0	0	0	0	0	0	0	0	0	0	0	0	0	0	0	0	0	0	0	0	0	0	0	0	0	0	54	29	4	0	0	57	0	1	2	4	0	0	0	0	0	0	0	0	0	0	0	0
metaspades_NG-14651_916_1_T120_lib231444_5693_NODE_431_length_3807_cov_4.12287	0	0	0	0	0	0	0	0	0	0	0	0	0	0	0	0	0	0	0	0	0	0	0	0	0	0	0	51	0	0	0	7	40	9	0	0	27	0	2	0	0	0	0	0	0	0	0	0	0
metaspades_NG-14651_916_1_T120_lib231444_5693_NODE_432_length_3774_cov_7.72251	0	0	0	0	0	0	82	55	64	8	0	0	0	0	0	0	0	0	0	0	0	0	0	0	0	0	0	98	45	17	29	14	10	14	89	2	36	6	9	7	24	0	0	0	0	0	0	0	0
metaspades_NG-14651_916_1_T120_lib231444_5693_NODE_433_length_3774_cov_5.92794	0	2	0	0	0	0	0	0	0	0	0	0	0	0	0	0	0	0	0	0	0	0	0	0	0	0	0	97	0	0	4	0	37	0	2	0	0	0	0	2	0	0	0	0	0	0	0	0	0
metaspades_NG-14651_916_1_T120_lib231444_5693_NODE_434_length_3766_cov_3.72299	0	0	0	0	0	0	2	6	6	0	0	0	0	0	0	0	0	0	0	0	0	0	0	0	0	0	0	57	1	0	0	0	6	0	16	7	6	0	0	0	0	0	0	0	0	0	0	0	0
metaspades_NG-14651_916_1_T120_lib231444_5693_NODE_435_length_3765_cov_5.37385	0	0	0	0	0	0	0	0	0	0	0	0	0	0	0	0	0	0	0	0	0	0	0	0	0	0	0	50	2	8	28	0	21	0	6	10	4	4	0	2	20	0	0	0	0	0	0	0	0
metaspades_NG-14651_916_1_T120_lib231444_5693_NODE_437_length_3750_cov_3.91854	0	0	0	0	0	0	2	0	2	0	0	0	0	0	0	0	0	0	0	0	0	0	0	0	0	0	0	67	0	0	0	0	6	0	0	0	25	0	4	0	0	0	0	0	0	0	0	0	0
metaspades_NG-14651_916_1_T120_lib231444_5693_NODE_438_length_3735_cov_2.74457	0	0	0	0	0	0	0	0	0	0	0	0	0	0	0	0	0	0	0	0	0	0	0	0	0	0	0	51	0	0	0	0	2	0	0	0	6	0	1	2	0	0	0	0	0	0	0	0	0
metaspades_NG-14651_916_1_T120_lib231444_5693_NODE_441_length_3708_cov_4.12373	0	0	0	0	0	0	2	4	0	0	0	0	0	0	0	0	0	0	0	0	0	0	0	0	0	0	0	55	8	3	1	0	25	0	0	0	84	6	0	0	2	0	0	0	0	0	0	0	0
metaspades_NG-14651_916_1_T120_lib231444_5693_NODE_444_length_3686_cov_3.52272	0	0	0	0	0	0	4	7	3	0	0	0	0	0	0	0	0	0	0	0	0	0	0	0	0	0	0	27	2	6	0	0	21	0	5	0	18	10	3	4	4	0	0	0	0	0	0	0	0
metaspades_NG-14651_916_1_T120_lib231444_5693_NODE_445_length_3682_cov_3.03943	0	0	0	0	0	0	2	4	0	0	0	0	0	0	0	0	0	0	0	0	0	0	0	0	0	0	0	25	5	10	20	0	7	0	4	6	13	15	12	1	0	0	0	0	0	0	0	0	0
metaspades_NG-14651_916_1_T120_lib231444_5693_NODE_450_length_3657_cov_6.93087	0	8	0	0	4	0	3	4	2	0	0	0	0	0	0	0	0	0	0	0	0	0	0	0	0	0	0	75	2	4	2	0	2	0	20	0	19	12	1	51	21	0	0	0	0	0	0	0	0
metaspades_NG-14651_916_1_T120_lib231444_5693_NODE_451_length_3650_cov_5.17107	0	0	0	0	0	0	0	0	0	0	0	0	0	0	0	0	0	0	0	0	0	0	0	0	0	0	0	86	6	0	30	0	23	0	17	0	19	10	0	2	38	0	0	0	0	0	0	0	0
metaspades_NG-14651_916_1_T120_lib231444_5693_NODE_452_length_3632_cov_8.13671	0	0	0	0	0	0	0	0	0	0	0	0	0	0	0	0	0	0	0	0	0	0	0	0	0	0	0	102	4	2	8	0	25	0	4	9	23	0	5	0	11	0	0	0	0	0	0	0	0
metaspades_NG-14651_916_1_T120_lib231444_5693_NODE_453_length_3632_cov_5.34973	0	0	0	0	0	0	0	4	2	0	0	0	0	0	0	0	0	0	0	0	0	0	0	0	0	0	0	93	0	7	17	0	10	0	0	14	20	0	23	14	22	0	0	0	0	0	0	0	0
metaspades_NG-14651_916_1_T120_lib231444_5693_NODE_454_length_3629_cov_17.3316	0	0	0	0	0	0	0	0	0	0	0	0	0	0	0	0	0	0	0	0	0	0	0	0	0	0	0	170	13	5	14	0	36	0	10	6	27	0	1	0	6	0	0	0	0	0	0	0	0
metaspades_NG-14651_916_1_T120_lib231444_5693_NODE_457_length_3619_cov_4.02076	0	0	0	0	0	0	0	0	0	0	0	0	0	0	0	0	0	0	0	0	0	0	0	0	0	0	0	70	2	12	29	0	0	0	0	4	28	0	4	0	12	0	0	0	0	0	0	0	0
metaspades_NG-14651_916_1_T120_lib231444_5693_NODE_458_length_3616_cov_2.80399	0	0	0	0	0	0	0	0	0	0	0	0	0	0	0	0	0	0	0	0	0	0	0	0	0	0	0	45	2	12	20	0	9	0	8	4	15	0	4	15	2	0	0	0	0	0	0	0	0
metaspades_NG-14651_916_1_T120_lib231444_5693_NODE_461_length_3608_cov_3.97411	0	0	0	0	0	0	0	0	0	2	0	0	0	0	0	0	0	0	0	0	0	0	0	0	0	0	0	69	15	12	2	0	1	0	1	0	44	6	6	3	0	0	0	0	0	0	0	0	0
metaspades_NG-14651_916_1_T120_lib231444_5693_NODE_464_length_3584_cov_3.45565	0	0	0	0	0	0	3	0	0	0	0	0	0	0	0	0	0	0	0	0	0	0	0	0	0	0	0	45	0	0	27	0	11	0	2	9	40	0	0	10	2	0	0	0	0	0	0	0	0
metaspades_NG-14651_916_1_T120_lib231444_5693_NODE_466_length_3571_cov_6.71815	0	0	0	0	0	0	0	0	0	0	0	0	0	0	0	0	0	0	0	0	0	0	0	0	0	0	0	105	0	2	0	0	11	0	4	0	16	0	0	0	2	0	0	0	0	0	0	0	0
metaspades_NG-14651_916_1_T120_lib231444_5693_NODE_467_length_3560_cov_3.2194	0	0	0	0	0	0	0	0	0	2	0	0	0	0	0	0	0	0	0	0	0	0	0	0	0	0	0	61	0	0	0	0	16	0	6	0	5	0	0	0	0	0	0	0	0	0	0	0	0
metaspades_NG-14651_916_1_T120_lib231444_5693_NODE_470_length_3508_cov_4.00637	0	0	0	0	0	0	2	2	2	0	0	0	0	0	0	0	0	0	0	0	0	0	0	0	0	0	0	59	14	2	15	0	7	0	0	8	10	2	0	0	6	0	0	0	0	0	0	0	0
metaspades_NG-14651_916_1_T120_lib231444_5693_NODE_472_length_3485_cov_5.50029	0	0	0	0	0	0	0	0	2	0	0	0	0	0	0	0	0	0	0	0	0	0	0	0	0	0	0	81	0	3	6	0	15	0	4	4	33	6	0	0	6	0	0	0	0	0	0	0	0
metaspades_NG-14651_916_1_T120_lib231444_5693_NODE_473_length_3479_cov_3.69071	0	0	0	0	0	0	8	6	2	0	0	0	1	0	0	0	0	0	0	0	0	0	0	0	0	0	0	51	2	9	4	0	17	0	20	9	2	4	0	2	11	0	0	0	0	0	0	0	0
metaspades_NG-14651_916_1_T120_lib231444_5693_NODE_474_length_3468_cov_4.24348	0	0	0	0	0	0	0	0	0	0	0	0	0	0	0	0	0	0	0	0	0	0	0	0	0	0	0	55	11	9	3	0	5	0	12	0	17	0	2	0	15	0	0	0	0	0	0	0	0
metaspades_NG-14651_916_1_T120_lib231444_5693_NODE_477_length_3451_cov_3.38486	0	0	0	0	0	0	0	0	0	0	0	0	2	0	0	0	0	0	0	0	0	0	0	0	0	0	0	52	0	0	0	0	15	0	6	2	1	0	0	0	4	0	0	0	0	0	0	0	0
metaspades_NG-14651_916_1_T120_lib231444_5693_NODE_482_length_3417_cov_4.44557	0	0	0	0	0	0	2	2	0	0	0	0	0	0	0	0	0	0	0	0	0	0	0	0	0	0	0	59	0	44	26	0	16	0	2	15	13	3	14	4	30	0	0	0	0	0	0	0	0
metaspades_NG-14651_916_1_T120_lib231444_5693_NODE_484_length_3415_cov_31.703	0	0	0	0	0	0	0	0	0	0	0	0	0	0	0	0	0	0	0	0	0	0	0	0	0	0	0	226	28	27	7	0	142	0	22	16	174	11	9	2	4	0	0	0	0	0	0	0	0
metaspades_NG-14651_916_1_T120_lib231444_5693_NODE_487_length_3401_cov_4.00359	0	0	0	0	0	0	2	2	1	0	0	0	0	0	0	0	0	0	0	0	0	0	0	0	0	0	0	62	0	6	2	0	14	0	19	2	4	1	0	8	5	0	0	0	0	0	0	0	0
metaspades_NG-14651_916_1_T120_lib231444_5693_NODE_495_length_3361_cov_4.94646	0	0	0	0	0	0	0	0	0	0	0	0	0	0	0	0	0	0	0	0	0	0	0	0	0	0	0	81	0	0	0	0	28	0	2	0	11	0	0	0	0	0	0	0	0	0	0	0	0
metaspades_NG-14651_916_1_T120_lib231444_5693_NODE_500_length_3308_cov_16.2973	0	0	0	0	0	0	0	0	0	6	0	0	0	0	0	0	0	0	0	0	0	0	0	0	0	0	0	226	88	0	99	0	1029	0	0	0	708	0	0	150	1	0	0	0	0	0	0	0	0
metaspades_NG-14651_916_1_T120_lib231444_5693_NODE_504_length_3296_cov_8.0506	0	0	0	0	0	0	1	4	0	0	0	0	0	0	0	0	0	0	0	0	0	0	0	0	0	0	0	117	116	141	355	6	145	0	32	51	160	8	79	301	88	0	0	0	0	0	0	0	0
metaspades_NG-14651_916_1_T120_lib231444_5693_NODE_505_length_3295_cov_3.70833	2	0	0	0	0	0	4	2	2	0	0	0	0	0	1	0	0	4	0	0	0	0	0	2	6	4	0	53	4	8	0	4	10	2	0	8	37	0	0	0	0	0	0	0	0	0	0	0	0
metaspades_NG-14651_916_1_T120_lib231444_5693_NODE_506_length_3286_cov_3.86475	0	0	0	0	0	0	6	4	0	0	0	0	0	0	0	0	0	0	0	0	0	0	0	0	0	0	0	56	0	0	0	0	0	0	0	6	0	0	0	0	2	0	0	0	0	0	0	0	0
metaspades_NG-14651_916_1_T120_lib231444_5693_NODE_510_length_3252_cov_7.19862	0	0	0	0	0	0	9	8	6	6	0	0	0	0	0	0	0	0	0	0	0	0	0	0	0	0	0	118	13	10	4	0	37	0	14	0	34	0	2	8	0	0	0	0	0	0	0	0	0
metaspades_NG-14651_916_1_T120_lib231444_5693_NODE_512_length_3221_cov_4.69741	0	0	0	0	0	0	0	2	0	0	0	0	0	0	0	0	0	0	0	0	0	0	0	0	0	0	0	58	0	0	0	2	18	4	0	2	25	12	0	0	2	0	0	0	0	0	0	0	0
metaspades_NG-14651_916_1_T120_lib231444_5693_NODE_517_length_3202_cov_4.59358	0	0	0	0	0	0	0	0	0	0	0	0	0	0	0	0	0	0	0	0	0	0	0	0	0	0	0	39	2	6	19	0	21	0	4	6	13	0	0	5	6	0	0	0	0	0	0	0	0
metaspades_NG-14651_916_1_T120_lib231444_5693_NODE_518_length_3188_cov_4.14874	0	0	0	0	0	0	0	0	2	0	0	0	0	0	0	0	0	0	0	0	0	0	0	0	0	0	0	53	0	5	5	0	10	0	0	4	4	0	0	0	3	0	0	0	0	0	0	0	0
metaspades_NG-14651_916_1_T120_lib231444_5693_NODE_527_length_3163_cov_8.33977	0	0	0	0	0	0	0	1	1	0	0	0	0	0	0	0	0	0	0	0	0	0	0	0	0	0	0	72	7	18	79	0	25	0	31	28	44	3	5	17	29	0	0	0	0	0	0	0	0
metaspades_NG-14651_916_1_T120_lib231444_5693_NODE_528_length_3158_cov_3.89204	0	0	0	0	0	0	0	5	2	0	0	0	0	0	0	0	0	0	0	0	0	0	0	0	0	0	0	46	0	8	30	0	14	0	0	13	49	0	0	11	4	0	0	0	0	0	0	0	0
metaspades_NG-14651_916_1_T120_lib231444_5693_NODE_529_length_3151_cov_4.1011	0	0	0	0	0	0	0	0	0	0	0	0	0	0	0	0	0	0	0	0	0	0	0	0	0	0	0	48	0	0	0	0	4	0	2	4	22	0	0	0	2	0	0	0	0	0	0	0	0
metaspades_NG-14651_916_1_T120_lib231444_5693_NODE_533_length_3129_cov_7.2082	0	0	0	0	0	0	0	0	0	0	0	0	0	0	0	0	0	0	0	0	0	0	0	0	0	0	0	107	1	0	4	0	13	0	10	2	24	0	9	6	23	0	0	0	0	0	0	0	0
metaspades_NG-14651_916_1_T120_lib231444_5693_NODE_539_length_3064_cov_5.58026	0	0	0	0	0	0	0	0	0	0	0	0	0	0	0	0	0	0	0	0	0	0	0	0	0	0	0	82	0	0	0	0	0	0	0	0	103	0	0	0	0	0	0	0	0	0	0	0	0
metaspades_NG-14651_916_1_T120_lib231444_5693_NODE_542_length_3055_cov_4.797	0	0	0	0	0	0	0	0	0	0	0	0	0	0	0	0	0	0	0	0	0	0	0	0	0	0	0	65	6	2	4	0	10	0	6	8	19	5	0	0	4	0	0	0	0	0	0	0	0
metaspades_NG-14651_916_1_T120_lib231444_5693_NODE_544_length_3052_cov_4.61094	0	0	0	0	0	0	0	0	0	0	0	0	0	0	0	0	0	0	0	0	0	0	0	0	0	0	0	69	0	4	0	0	6	0	2	0	40	0	2	9	2	0	0	0	0	0	0	0	0
metaspades_NG-14651_916_1_T120_lib231444_5693_NODE_545_length_3051_cov_3.36115	0	0	0	0	0	0	0	4	0	0	0	0	0	0	0	0	0	0	0	0	0	0	0	0	0	0	0	44	0	0	2	0	16	0	4	0	4	0	0	0	0	0	0	0	0	0	0	0	0
metaspades_NG-14651_916_1_T120_lib231444_5693_NODE_547_length_3048_cov_5.33044	0	0	0	0	0	0	0	0	0	0	0	0	0	0	0	0	0	0	0	0	2	0	0	0	0	0	0	64	0	6	19	0	5	0	4	4	10	0	0	3	15	0	0	0	0	0	0	0	0
metaspades_NG-14651_916_1_T120_lib231444_5693_NODE_549_length_3047_cov_3.30582	0	0	0	0	0	0	0	0	0	0	0	0	0	0	0	0	0	0	0	0	0	0	0	0	0	0	0	47	16	0	2	0	25	0	4	4	13	2	0	12	21	0	0	0	0	0	0	0	0
metaspades_NG-14651_916_1_T120_lib231444_5693_NODE_550_length_3045_cov_3.15652	0	0	0	0	0	0	0	0	0	0	0	0	0	0	0	0	0	0	0	0	0	0	0	0	0	0	0	44	0	2	0	0	22	0	2	0	5	0	0	0	0	0	0	0	0	0	0	0	0
metaspades_NG-14651_916_1_T120_lib231444_5693_NODE_555_length_3026_cov_2.40761	0	0	0	0	0	0	0	0	0	0	0	0	0	0	0	0	0	0	0	0	0	0	0	0	0	0	0	29	24	30	39	0	7	0	2	19	27	2	6	34	28	0	0	0	0	0	0	0	0
metaspades_NG-14651_916_1_T120_lib231444_5693_NODE_558_length_3000_cov_3.29813	0	0	0	0	0	0	0	0	2	0	0	0	0	0	0	0	0	0	0	0	0	0	0	0	0	0	0	41	2	7	1	0	2	0	7	0	14	3	5	4	0	0	0	0	0	0	0	0	0
metaspades_NG-14651_916_1_T120_lib231444_5693_NODE_559_length_2997_cov_5.48266	0	0	0	0	0	0	12	7	2	0	0	0	0	0	0	0	0	0	0	0	0	0	0	0	0	0	0	61	21	12	2	0	34	0	5	8	35	0	0	2	6	0	0	0	0	0	0	0	0
metaspades_NG-14651_916_1_T120_lib231444_5693_NODE_560_length_2997_cov_2.83005	0	0	0	0	0	0	0	0	0	0	0	0	0	0	0	0	0	0	0	0	0	0	0	0	0	0	0	29	0	6	0	0	0	0	0	0	9	0	2	0	0	0	0	0	0	0	0	0	0
metaspades_NG-14651_916_1_T120_lib231444_5693_NODE_561_length_2996_cov_4.28358	0	0	0	0	0	0	0	0	0	0	0	0	0	0	0	0	0	0	0	0	0	0	0	0	0	0	0	46	5	0	2	0	10	0	6	3	15	9	4	2	12	0	0	0	0	0	0	0	0
metaspades_NG-14651_916_1_T120_lib231444_5693_NODE_564_length_2975_cov_4.97226	0	0	0	0	0	0	2	6	2	0	0	0	0	0	0	0	0	0	0	0	0	0	0	0	0	0	0	53	1	0	0	0	22	0	2	2	21	2	4	0	11	0	0	0	0	0	0	0	0
metaspades_NG-14651_916_1_T120_lib231444_5693_NODE_565_length_2975_cov_4.68767	0	0	0	0	0	0	0	1	0	0	0	1	0	0	0	0	0	0	0	0	0	0	0	0	0	0	0	64	0	0	0	0	22	0	9	0	12	0	2	0	4	0	0	0	0	0	0	0	0
metaspades_NG-14651_916_1_T120_lib231444_5693_NODE_570_length_2951_cov_4.01347	0	0	0	0	0	0	6	1	0	0	0	0	0	0	0	0	0	0	0	0	0	0	0	4	4	2	0	42	0	5	2	8	11	2	0	11	27	0	0	4	13	0	0	0	0	0	0	0	0
metaspades_NG-14651_916_1_T120_lib231444_5693_NODE_572_length_2949_cov_4.90221	0	0	0	0	0	0	12	6	3	0	0	0	0	0	0	0	0	0	0	0	0	0	0	0	0	0	0	49	8	4	0	0	7	0	0	4	10	4	0	2	7	0	0	0	0	0	0	0	0
metaspades_NG-14651_916_1_T120_lib231444_5693_NODE_573_length_2937_cov_3.86849	2	0	0	0	0	2	2	2	0	0	0	0	0	0	0	0	2	4	0	0	0	0	2	2	0	2	0	47	0	2	28	2	2	4	0	10	14	2	0	0	5	0	0	0	0	0	0	0	0
metaspades_NG-14651_916_1_T120_lib231444_5693_NODE_575_length_2928_cov_3.32649	0	0	0	0	0	0	2	0	0	0	0	0	0	0	0	0	0	0	0	0	0	0	0	0	0	0	0	30	0	0	0	0	7	0	2	0	6	1	0	0	0	0	0	0	0	0	0	0	0
metaspades_NG-14651_916_1_T120_lib231444_5693_NODE_577_length_2920_cov_2.09005	0	0	0	0	0	0	0	0	0	0	2	0	0	0	0	0	0	0	0	2	12	2	0	0	0	0	0	30	0	0	0	0	2	2	0	0	0	4	0	4	2	0	0	0	0	0	0	0	0
metaspades_NG-14651_916_1_T120_lib231444_5693_NODE_578_length_2900_cov_2.86503	0	0	0	0	0	0	0	4	0	0	0	0	0	0	0	0	0	0	0	0	0	0	0	0	0	0	0	37	0	0	0	0	4	0	0	0	0	0	0	0	4	0	0	0	0	0	0	0	0
metaspades_NG-14651_916_1_T120_lib231444_5693_NODE_579_length_2899_cov_19.1825	0	0	0	0	0	0	0	0	0	0	0	0	0	0	0	0	0	0	0	0	0	0	0	0	0	0	0	274	0	0	0	0	2	0	0	47	0	1	40	487	0	0	0	0	0	0	0	0	0
metaspades_NG-14651_916_1_T120_lib231444_5693_NODE_580_length_2897_cov_4.48698	0	0	0	0	0	0	2	6	0	0	0	0	0	0	0	0	0	0	0	0	0	0	0	0	0	0	0	48	0	0	0	0	17	0	2	0	19	0	0	0	0	0	0	0	0	0	0	0	0
metaspades_NG-14651_916_1_T120_lib231444_5693_NODE_582_length_2882_cov_3.32331	0	0	0	0	0	0	0	0	0	0	0	0	0	0	0	0	0	0	0	0	0	0	0	0	0	0	0	54	4	10	22	0	17	0	19	14	17	3	0	17	4	0	0	0	0	0	0	0	0
metaspades_NG-14651_916_1_T120_lib231444_5693_NODE_583_length_2881_cov_4.04919	0	0	0	0	0	0	0	0	0	0	0	0	0	0	0	0	0	0	0	0	0	0	0	0	0	0	0	46	0	4	8	0	46	0	0	0	12	0	0	0	0	0	0	0	0	0	0	0	0
metaspades_NG-14651_916_1_T120_lib231444_5693_NODE_585_length_2872_cov_2300.48	0	14	6	4	2	0	33	9	8	0	0	0	0	0	0	0	0	0	0	0	0	0	0	0	0	0	0	12272	993	1330	4376	0	12226	0	1359	1057	4437	2167	618	3704	3983	0	0	0	0	0	0	0	0
metaspades_NG-14651_916_1_T120_lib231444_5693_NODE_586_length_2844_cov_3.62401	0	0	0	2	0	0	0	0	1	0	0	0	0	0	0	0	0	0	0	0	0	0	0	0	0	0	0	16	6	3	0	0	1	0	0	0	26	0	0	0	4	0	0	0	0	0	0	0	0
metaspades_NG-14651_916_1_T120_lib231444_5693_NODE_587_length_2827_cov_3.0285	0	0	0	0	0	0	6	14	2	0	0	0	0	0	0	0	0	0	0	0	0	0	0	0	0	0	0	31	2	8	6	0	18	0	13	0	17	0	4	6	0	0	0	0	0	0	0	0	0
metaspades_NG-14651_916_1_T120_lib231444_5693_NODE_588_length_2823_cov_3.00903	0	0	0	0	0	0	0	0	0	0	0	0	0	0	0	0	0	0	0	0	0	0	0	0	0	0	0	37	0	0	2	0	10	0	0	0	2	0	0	0	0	0	0	0	0	0	0	0	0
metaspades_NG-14651_916_1_T120_lib231444_5693_NODE_589_length_2820_cov_2.86691	0	0	0	0	0	0	0	0	0	0	0	0	0	0	0	0	0	0	0	0	0	0	0	0	0	0	0	33	13	20	9	0	10	0	14	5	31	0	3	8	5	0	0	0	0	0	0	0	0
metaspades_NG-14651_916_1_T120_lib231444_5693_NODE_592_length_2810_cov_4.81089	0	0	0	0	0	0	0	0	0	0	0	0	0	0	0	0	0	0	0	0	0	0	0	0	0	0	0	58	0	2	3	0	25	0	9	7	11	0	2	0	2	0	0	0	0	0	0	0	0
metaspades_NG-14651_916_1_T120_lib231444_5693_NODE_595_length_2804_cov_4.54092	0	0	0	0	0	0	0	0	0	0	0	0	0	0	0	0	0	0	0	0	0	0	0	0	0	0	0	58	0	0	4	0	9	0	20	0	2	0	0	0	9	0	0	0	0	0	0	0	0
metaspades_NG-14651_916_1_T120_lib231444_5693_NODE_596_length_2799_cov_3.00765	0	0	0	0	0	0	6	4	0	0	0	0	0	0	0	0	0	0	0	0	0	0	0	0	0	0	0	32	0	3	2	0	20	0	0	0	8	2	2	1	0	0	0	0	0	0	0	0	0
metaspades_NG-14651_916_1_T120_lib231444_5693_NODE_598_length_2795_cov_3.87555	0	0	0	0	0	0	3	2	6	0	0	0	0	0	0	0	0	0	0	0	0	0	0	0	0	0	0	32	2	6	3	0	17	0	2	0	16	0	3	2	0	0	0	0	0	0	0	0	0
metaspades_NG-14651_916_1_T120_lib231444_5693_NODE_601_length_2780_cov_5.58569	0	0	0	0	0	0	0	0	0	0	0	0	0	0	0	0	0	0	0	0	0	0	0	0	0	0	0	50	2	2	22	0	16	0	13	2	6	0	0	2	18	0	0	0	0	0	0	0	0
metaspades_NG-14651_916_1_T120_lib231444_5693_NODE_603_length_2777_cov_3.16165	0	0	0	0	0	0	3	0	0	0	0	0	4	0	2	0	0	0	0	0	0	0	0	0	0	0	0	39	0	0	14	0	4	0	2	20	4	0	0	3	23	0	0	0	0	0	0	0	0
metaspades_NG-14651_916_1_T120_lib231444_5693_NODE_609_length_2756_cov_3.70789	0	0	0	0	0	0	2	0	0	0	0	0	0	0	0	0	0	0	0	0	0	0	0	0	0	0	0	55	0	6	2	0	6	0	0	2	2	0	4	0	4	0	0	0	0	0	0	0	0
metaspades_NG-14651_916_1_T120_lib231444_5693_NODE_610_length_2755_cov_2.93593	2	0	2	7	5	0	0	0	0	0	0	0	0	0	0	0	0	0	0	0	6	0	5	2	2	0	4	40	0	0	0	0	0	1	0	0	4	2	6	0	2	0	0	0	0	0	0	0	0
metaspades_NG-14651_916_1_T120_lib231444_5693_NODE_614_length_2741_cov_2.71966	0	0	0	0	0	0	2	0	0	0	0	0	0	0	0	0	0	0	0	0	0	0	0	0	0	0	0	35	0	0	0	0	9	0	2	0	5	0	0	1	0	0	0	0	0	0	0	0	0
metaspades_NG-14651_916_1_T120_lib231444_5693_NODE_615_length_2739_cov_3.20156	0	0	0	1	0	2	0	4	0	0	0	0	0	0	0	0	0	0	0	0	0	0	0	0	0	4	1	25	1	0	0	0	6	0	0	2	29	0	0	0	2	0	0	0	0	0	0	0	0
metaspades_NG-14651_916_1_T120_lib231444_5693_NODE_618_length_2729_cov_3.87397	0	0	0	0	0	0	2	4	2	0	0	0	0	0	0	0	0	0	0	0	0	0	0	0	0	0	0	48	4	0	0	0	8	0	0	0	26	0	5	4	3	0	0	0	0	0	0	0	0
metaspades_NG-14651_916_1_T120_lib231444_5693_NODE_620_length_2728_cov_4.9263	0	0	0	0	0	0	0	0	0	0	0	0	0	0	0	0	0	0	0	0	0	0	0	0	0	0	0	53	5	4	22	0	2	0	2	7	35	2	12	5	6	0	0	0	0	0	0	0	0
metaspades_NG-14651_916_1_T120_lib231444_5693_NODE_621_length_2722_cov_3.92463	0	0	0	0	0	0	24	41	16	2	0	0	0	0	0	0	0	0	0	0	0	0	0	0	0	0	0	31	0	0	0	0	5	0	0	0	18	2	0	0	11	0	0	0	0	0	0	0	0
metaspades_NG-14651_916_1_T120_lib231444_5693_NODE_628_length_2683_cov_3.39536	0	0	0	0	0	0	0	0	0	0	0	0	0	0	0	0	0	0	0	0	0	0	0	0	0	0	0	38	2	0	0	0	4	0	0	2	7	5	0	0	0	0	0	1	0	0	0	0	0
metaspades_NG-14651_916_1_T120_lib231444_5693_NODE_631_length_2666_cov_3.04213	0	0	0	0	0	0	0	0	0	0	0	0	0	0	0	0	0	0	0	0	0	0	0	0	0	0	0	25	0	0	0	0	0	0	0	0	8	0	0	13	0	0	0	0	0	0	0	0	0
metaspades_NG-14651_916_1_T120_lib231444_5693_NODE_632_length_2660_cov_3.59386	0	0	0	0	0	0	4	5	0	0	0	0	0	0	0	0	0	0	0	0	0	0	0	0	0	0	0	24	6	2	5	0	14	0	2	0	11	0	1	0	0	0	0	0	0	0	0	0	0
metaspades_NG-14651_916_1_T120_lib231444_5693_NODE_635_length_2643_cov_3.87133	0	0	0	0	0	0	2	0	0	0	0	0	0	0	0	0	0	0	0	0	0	0	0	0	0	0	0	33	0	7	18	0	4	0	12	14	24	0	0	2	12	0	0	0	0	0	0	0	0
metaspades_NG-14651_916_1_T120_lib231444_5693_NODE_636_length_2638_cov_2.58188	0	0	0	0	0	0	0	0	0	0	0	0	0	0	0	0	0	0	0	0	0	0	0	0	0	0	0	28	0	2	18	0	14	0	14	0	24	0	0	11	7	0	0	0	0	0	0	0	0
metaspades_NG-14651_916_1_T120_lib231444_5693_NODE_639_length_2631_cov_3.68944	0	0	0	0	0	0	0	4	0	0	0	0	0	0	0	0	0	0	0	0	0	0	0	0	0	0	0	36	4	8	8	0	1	0	16	0	13	8	6	0	0	0	0	0	0	0	0	0	0
metaspades_NG-14651_916_1_T120_lib231444_5693_NODE_650_length_2600_cov_2.42986	0	0	0	0	0	0	0	0	0	0	0	0	0	0	0	0	0	0	0	0	0	0	0	0	0	0	0	33	0	2	2	0	0	0	0	0	2	0	0	2	0	0	0	0	0	0	0	0	0
metaspades_NG-14651_916_1_T120_lib231444_5693_NODE_652_length_2591_cov_2.46057	0	0	0	0	0	0	2	0	0	0	0	0	2	0	0	0	0	0	0	0	0	0	0	0	0	0	0	29	2	6	2	0	18	0	0	0	13	0	0	0	0	0	0	0	0	0	0	0	0
metaspades_NG-14651_916_1_T120_lib231444_5693_NODE_657_length_2569_cov_3.20804	0	0	0	0	0	0	0	0	0	0	0	0	0	0	0	0	0	0	0	0	0	0	0	0	0	0	0	26	6	12	13	0	2	0	0	2	8	8	6	0	1	0	0	0	0	0	0	0	0
metaspades_NG-14651_916_1_T120_lib231444_5693_NODE_661_length_2556_cov_2.82207	0	0	0	0	0	0	1	0	2	2	0	0	0	0	0	0	0	0	0	0	0	0	0	0	0	0	0	34	0	6	0	0	2	0	0	1	8	2	2	0	6	0	0	0	0	0	0	0	0
metaspades_NG-14651_916_1_T120_lib231444_5693_NODE_662_length_2556_cov_2.18832	0	0	0	0	0	0	0	0	0	0	2	0	0	0	0	0	0	0	0	0	0	0	0	0	0	0	0	32	0	0	2	0	11	0	0	0	13	0	0	0	2	0	0	0	0	0	0	0	0
metaspades_NG-14651_916_1_T120_lib231444_5693_NODE_663_length_2554_cov_2.83754	0	0	0	0	0	0	0	0	0	0	0	0	0	0	0	0	0	0	0	0	0	0	0	0	0	0	0	36	0	0	0	0	0	0	0	0	8	0	0	0	0	0	0	0	0	0	0	0	0
metaspades_NG-14651_916_1_T120_lib231444_5693_NODE_664_length_2550_cov_2.60321	2	0	0	0	0	0	0	0	0	0	0	0	0	0	0	0	0	0	0	0	0	0	0	0	0	2	2	18	0	2	10	0	0	0	2	2	8	0	0	0	0	0	0	0	0	0	0	0	0
metaspades_NG-14651_916_1_T120_lib231444_5693_NODE_671_length_2537_cov_3.61926	0	0	0	0	0	0	0	0	0	0	2	0	0	0	0	0	0	0	0	0	10	5	0	0	0	0	0	39	2	2	0	0	0	0	0	0	4	2	0	4	2	0	0	0	0	0	0	0	0
metaspades_NG-14651_916_1_T120_lib231444_5693_NODE_674_length_2526_cov_2.91501	0	0	0	0	0	0	2	7	5	0	0	0	0	0	0	0	0	0	0	0	0	0	0	0	0	0	0	17	0	2	2	0	6	0	0	4	3	0	0	0	23	0	0	0	0	0	0	0	0
metaspades_NG-14651_916_1_T120_lib231444_5693_NODE_677_length_2521_cov_2.27899	0	0	0	0	0	0	0	0	0	0	0	0	0	0	0	0	0	0	0	0	0	0	0	0	0	0	0	34	0	4	0	0	5	0	0	0	0	0	0	0	2	0	0	0	0	0	0	0	0
metaspades_NG-14651_916_1_T120_lib231444_5693_NODE_679_length_2518_cov_3.03979	0	0	0	0	0	0	0	2	0	0	0	0	0	0	0	0	0	0	0	0	0	0	0	0	0	0	0	31	4	2	2	0	0	0	2	2	8	0	5	12	0	0	0	0	0	0	0	0	0
metaspades_NG-14651_916_1_T120_lib231444_5693_NODE_681_length_2516_cov_3.98131	0	0	0	0	0	0	0	0	0	0	0	0	0	0	0	0	0	0	0	0	0	0	0	0	0	0	0	36	11	16	6	0	5	0	6	1	26	2	7	4	2	0	0	0	0	0	0	0	0
metaspades_NG-14651_916_1_T120_lib231444_5693_NODE_683_length_2514_cov_2.91257	0	0	0	0	0	0	0	0	0	0	0	0	0	0	0	0	0	0	0	0	0	0	0	0	0	0	0	31	0	0	0	0	0	0	0	0	2	0	0	0	0	0	0	0	0	0	0	0	0
metaspades_NG-14651_916_1_T120_lib231444_5693_NODE_686_length_2507_cov_6.37113	0	0	0	0	0	0	0	0	0	0	0	0	0	0	0	0	0	0	0	0	0	0	0	0	0	0	0	68	0	0	0	0	0	0	0	0	14	0	2	0	4	0	0	0	0	0	0	0	0
metaspades_NG-14651_916_1_T120_lib231444_5693_NODE_687_length_2495_cov_5.32172	0	0	0	0	0	0	2	0	0	0	0	0	0	0	0	0	0	0	0	0	0	0	0	0	0	0	0	35	11	0	4	0	6	0	4	4	11	0	0	1	5	0	0	0	0	0	0	0	0
metaspades_NG-14651_916_1_T120_lib231444_5693_NODE_693_length_2475_cov_3.73678	0	0	0	0	0	0	0	0	0	0	0	0	0	0	0	0	0	0	0	0	0	0	0	0	0	0	0	46	0	0	0	0	0	0	0	0	0	0	0	0	0	0	0	0	0	0	0	0	0
metaspades_NG-14651_916_1_T120_lib231444_5693_NODE_694_length_2472_cov_2.4518	0	0	0	0	0	0	0	0	0	0	0	0	0	0	0	0	0	0	0	0	0	0	0	0	0	0	0	25	4	14	4	0	6	0	2	0	2	1	2	2	0	0	0	0	0	0	0	0	0
metaspades_NG-14651_916_1_T120_lib231444_5693_NODE_696_length_2467_cov_36.665	0	0	0	0	0	1	0	2	0	2	0	0	0	0	0	0	0	0	0	0	0	0	2	0	0	0	0	432	0	0	2	0	0	0	0	0	220	2	0	0	0	0	0	0	0	0	0	0	0
metaspades_NG-14651_916_1_T120_lib231444_5693_NODE_700_length_2445_cov_3.07782	0	0	0	0	0	0	0	3	0	0	0	0	0	0	0	0	0	0	0	0	0	0	2	0	0	0	0	31	0	2	4	0	2	0	3	2	23	0	0	0	6	0	0	0	0	0	0	0	0
metaspades_NG-14651_916_1_T120_lib231444_5693_NODE_701_length_2443_cov_6.06114	0	0	0	0	0	0	2	8	0	2	0	0	0	0	0	0	0	0	0	0	0	0	0	0	0	0	0	72	0	0	2	0	2	0	8	0	18	0	0	0	0	0	0	0	0	0	0	0	0
metaspades_NG-14651_916_1_T120_lib231444_5693_NODE_702_length_2442_cov_4.03016	0	0	0	0	0	0	0	0	0	0	0	0	0	0	0	0	0	0	0	0	0	0	0	0	0	0	0	50	0	0	0	0	4	0	0	1	10	0	2	0	0	0	0	0	0	0	0	0	0
metaspades_NG-14651_916_1_T120_lib231444_5693_NODE_703_length_2439_cov_2.95596	0	0	0	0	0	0	0	0	0	0	0	0	0	0	0	0	0	0	0	0	0	0	0	0	0	0	0	32	0	2	0	0	6	0	5	9	13	1	0	0	5	0	0	0	0	0	0	0	0
metaspades_NG-14651_916_1_T120_lib231444_5693_NODE_704_length_2437_cov_2.79639	0	0	0	0	0	0	0	0	0	0	0	0	0	0	0	0	0	0	0	0	0	0	0	0	0	0	0	36	2	2	0	0	6	0	0	2	17	12	4	0	6	0	0	0	0	0	0	0	0
metaspades_NG-14651_916_1_T120_lib231444_5693_NODE_706_length_2434_cov_2.31484	0	0	0	0	0	0	0	0	0	0	0	0	0	0	0	0	0	0	0	0	0	0	0	0	0	0	0	29	0	0	0	8	7	3	0	0	10	0	0	0	4	0	0	0	0	0	0	0	0
metaspades_NG-14651_916_1_T120_lib231444_5693_NODE_707_length_2430_cov_2.784	0	1	0	0	0	0	0	0	0	0	0	0	0	0	0	0	0	0	0	0	0	0	0	0	0	0	0	25	0	2	0	0	0	0	0	0	6	0	0	1	10	0	0	0	0	0	0	0	0
metaspades_NG-14651_916_1_T120_lib231444_5693_NODE_710_length_2408_cov_4.70761	0	0	0	0	0	0	0	2	0	0	0	0	0	0	0	0	0	0	0	0	0	0	0	0	0	0	0	40	8	13	4	0	10	0	3	0	12	0	2	1	6	0	0	0	0	0	0	0	0
metaspades_NG-14651_916_1_T120_lib231444_5693_NODE_712_length_2395_cov_5.54701	0	0	1	0	0	0	0	0	0	0	0	0	0	0	0	0	0	0	0	0	0	0	0	0	0	0	0	29	2	2	0	0	9	0	2	4	12	0	6	0	11	0	0	0	0	0	0	0	0
metaspades_NG-14651_916_1_T120_lib231444_5693_NODE_725_length_2358_cov_3.25271	0	0	0	0	0	0	2	2	2	0	0	0	0	0	0	0	0	0	0	0	0	0	0	0	0	0	0	29	0	0	0	0	3	0	0	0	17	0	0	0	3	0	0	0	0	0	0	0	0
metaspades_NG-14651_916_1_T120_lib231444_5693_NODE_726_length_2354_cov_2.15615	0	0	0	0	0	0	0	0	0	0	0	0	0	0	0	0	0	0	0	0	0	0	0	0	0	0	0	18	0	1	0	0	6	0	0	1	11	0	0	0	2	0	0	0	0	0	0	0	0
metaspades_NG-14651_916_1_T120_lib231444_5693_NODE_730_length_2348_cov_14.6311	0	0	0	0	0	0	0	0	0	0	0	0	0	0	0	0	0	0	0	0	0	0	0	0	0	0	0	59	0	2	0	0	0	0	0	0	20	0	2	2	0	0	0	0	0	0	0	0	0
metaspades_NG-14651_916_1_T120_lib231444_5693_NODE_731_length_2348_cov_3.83123	0	0	0	0	0	0	0	0	0	0	4	0	0	0	0	0	0	0	0	0	0	0	0	0	0	0	0	32	4	0	0	0	2	0	0	0	18	2	2	0	0	0	0	0	0	0	0	0	0
metaspades_NG-14651_916_1_T120_lib231444_5693_NODE_739_length_2318_cov_2.72382	0	0	0	0	0	0	0	0	0	0	0	0	0	0	0	0	0	0	0	0	0	0	0	0	0	0	0	32	10	12	9	0	14	0	4	12	2	0	0	7	4	0	0	0	0	0	0	0	0
metaspades_NG-14651_916_1_T120_lib231444_5693_NODE_740_length_2317_cov_3.96375	0	0	0	0	0	0	0	0	0	0	1	2	12	4	2	2	0	0	0	1	0	3	1	0	0	0	0	45	294	42	368	300	361	409	0	2	538	0	51	0	129	0	0	0	0	0	0	0	0
metaspades_NG-14651_916_1_T120_lib231444_5693_NODE_741_length_2316_cov_1.89828	0	0	0	0	0	0	0	2	2	0	0	0	0	0	0	0	0	0	1	0	0	0	0	0	0	0	0	11	3	2	3	0	13	0	0	2	10	1	18	4	2	3	1	0	0	26	1	4	1
metaspades_NG-14651_916_1_T120_lib231444_5693_NODE_742_length_2315_cov_2.76239	0	0	0	0	0	0	0	0	0	0	0	0	0	0	0	0	0	0	0	0	0	0	0	0	0	0	0	8	19	0	0	0	12	0	0	0	9	2	2	0	0	0	0	0	0	0	0	0	0
metaspades_NG-14651_916_1_T120_lib231444_5693_NODE_744_length_2302_cov_2.37161	0	0	0	0	0	0	0	0	0	0	0	0	0	0	0	0	0	0	0	0	0	0	0	0	0	0	0	18	0	0	0	0	12	0	2	0	2	0	1	0	0	0	0	0	0	0	0	0	0
metaspades_NG-14651_916_1_T120_lib231444_5693_NODE_746_length_2299_cov_2.86275	0	0	0	0	0	0	0	0	0	0	0	0	0	0	0	0	0	0	0	0	0	0	0	0	0	0	0	27	0	0	1	0	2	0	0	0	0	0	0	5	0	0	0	0	0	0	0	0	0
metaspades_NG-14651_916_1_T120_lib231444_5693_NODE_747_length_2298_cov_2.93669	0	0	0	0	0	0	0	0	0	0	4	0	0	0	0	0	0	0	0	0	4	0	0	0	0	0	0	33	0	0	2	0	0	0	0	0	2	0	0	5	0	0	0	0	0	0	0	0	0
metaspades_NG-14651_916_1_T120_lib231444_5693_NODE_748_length_2297_cov_2.86574	0	0	0	0	0	0	0	0	0	0	2	0	0	0	0	0	0	0	0	0	22	0	0	0	0	0	0	33	0	0	1	0	0	0	0	0	3	0	0	0	2	0	0	0	0	0	0	0	0
metaspades_NG-14651_916_1_T120_lib231444_5693_NODE_749_length_2286_cov_2.74675	0	0	0	0	0	0	0	0	2	0	0	0	0	0	0	0	0	0	0	0	0	0	0	0	0	0	0	26	11	4	0	0	12	0	2	8	24	0	0	0	0	0	0	0	0	0	0	0	0
metaspades_NG-14651_916_1_T120_lib231444_5693_NODE_754_length_2273_cov_3.17628	0	0	0	0	0	0	0	4	0	0	0	0	0	0	0	0	0	0	0	0	0	0	0	0	0	0	0	28	0	4	12	0	2	0	2	10	9	0	14	0	0	0	0	0	0	0	0	0	0
metaspades_NG-14651_916_1_T120_lib231444_5693_NODE_757_length_2267_cov_1.4453	0	0	0	0	0	0	0	0	0	0	0	0	0	0	0	0	0	0	0	0	0	0	0	0	0	0	0	16	0	6	0	0	0	0	0	0	6	0	0	0	0	0	0	0	0	0	0	0	0
metaspades_NG-14651_916_1_T120_lib231444_5693_NODE_759_length_2260_cov_3.46893	0	0	0	0	0	0	0	0	0	0	0	0	0	0	0	0	0	0	0	0	0	0	0	0	0	0	0	32	0	0	1	0	10	0	0	0	4	0	0	0	2	0	0	0	0	0	0	0	0
metaspades_NG-14651_916_1_T120_lib231444_5693_NODE_763_length_2258_cov_4.58012	0	0	0	0	0	0	0	0	0	0	0	0	0	0	0	0	0	0	0	0	0	0	0	0	0	0	0	46	2	0	6	0	2	0	9	2	8	0	2	0	2	0	0	0	0	0	0	0	0
metaspades_NG-14651_916_1_T120_lib231444_5693_NODE_765_length_2252_cov_4.7533	0	0	0	0	0	0	0	2	0	0	0	0	0	0	0	0	0	0	0	0	0	0	0	0	0	0	0	48	0	0	4	0	2	0	14	2	12	13	0	0	11	0	0	0	0	0	0	0	0
metaspades_NG-14651_916_1_T120_lib231444_5693_NODE_768_length_2244_cov_4.01919	0	0	0	0	0	0	0	0	0	0	0	0	0	0	0	0	0	0	0	0	0	0	0	0	0	0	0	39	0	0	0	6	20	0	0	0	11	0	0	0	14	0	0	0	0	0	0	0	0
metaspades_NG-14651_916_1_T120_lib231444_5693_NODE_770_length_2238_cov_2.7311	0	0	0	0	0	0	2	0	0	0	0	0	0	0	0	0	0	0	0	0	0	0	0	0	0	0	0	23	7	4	0	0	14	0	2	0	9	0	0	0	0	0	0	0	0	0	0	0	0
metaspades_NG-14651_916_1_T120_lib231444_5693_NODE_771_length_2238_cov_2.64407	0	0	0	0	0	0	2	0	0	0	0	0	0	0	0	0	0	0	0	0	0	0	0	0	0	0	0	12	0	0	2	0	0	0	0	6	3	2	0	0	0	0	0	0	0	0	0	0	0
metaspades_NG-14651_916_1_T120_lib231444_5693_NODE_773_length_2237_cov_2.7901	0	0	0	0	0	0	0	0	0	0	0	0	0	0	0	0	0	0	0	0	0	0	0	0	0	0	0	11	7	1	8	0	3	0	4	2	4	4	1	4	7	0	0	0	0	0	0	0	0
metaspades_NG-14651_916_1_T120_lib231444_5693_NODE_774_length_2237_cov_2.44225	0	0	0	0	0	0	0	0	0	0	0	0	0	0	0	0	0	0	0	0	0	0	0	0	0	0	0	13	1	5	4	0	0	0	0	0	4	0	0	6	0	0	0	0	0	0	0	0	0
metaspades_NG-14651_916_1_T120_lib231444_5693_NODE_779_length_2224_cov_3.04334	0	0	0	0	0	0	0	0	0	0	0	0	0	0	0	0	0	0	0	0	0	0	0	0	0	0	0	27	10	10	8	0	0	0	0	2	3	2	4	0	0	0	0	0	0	0	0	0	0
metaspades_NG-14651_916_1_T120_lib231444_5693_NODE_780_length_2217_cov_3.86586	0	0	0	0	0	0	0	0	0	0	0	0	0	0	0	0	0	0	0	0	0	0	0	0	0	0	0	38	0	2	0	0	5	0	2	1	7	0	0	0	2	0	0	0	0	0	0	0	0
metaspades_NG-14651_916_1_T120_lib231444_5693_NODE_781_length_2216_cov_2.67052	0	0	0	0	0	0	6	2	0	0	0	0	0	0	0	0	0	0	0	0	0	0	0	0	0	0	0	19	2	4	0	0	23	0	5	0	2	0	8	17	8	0	0	0	0	0	0	0	0
metaspades_NG-14651_916_1_T120_lib231444_5693_NODE_783_length_2214_cov_3.36359	0	0	0	0	0	0	0	8	1	0	0	0	0	0	0	0	0	0	0	0	0	0	0	0	0	0	0	29	0	0	0	0	4	0	6	10	7	0	0	0	3	0	0	0	0	0	0	0	0
metaspades_NG-14651_916_1_T120_lib231444_5693_NODE_784_length_2212_cov_3.20631	0	0	0	0	0	0	5	2	0	0	0	0	0	0	0	0	0	0	0	0	0	0	0	0	0	0	0	15	6	2	6	0	3	0	0	4	11	0	0	28	7	0	0	0	0	0	0	0	0
metaspades_NG-14651_916_1_T120_lib231444_5693_NODE_785_length_2204_cov_27.9065	0	0	0	0	0	0	0	0	0	0	0	0	0	0	0	0	0	0	0	0	0	0	0	0	0	0	0	223	8	14	16	0	41	0	10	26	135	0	15	40	15	0	0	0	0	0	0	0	0
metaspades_NG-14651_916_1_T120_lib231444_5693_NODE_788_length_2200_cov_2.40466	0	0	0	0	0	0	0	0	0	0	0	0	0	0	0	0	0	0	0	0	0	0	0	0	0	0	0	24	0	0	0	3	0	0	0	0	0	2	0	20	0	0	0	0	0	0	0	0	0
metaspades_NG-14651_916_1_T120_lib231444_5693_NODE_789_length_2198_cov_3.59169	0	0	0	0	0	0	0	0	3	0	0	0	0	0	0	0	0	0	0	0	0	0	0	0	0	0	0	36	0	0	0	0	16	0	0	0	0	0	0	0	0	0	0	0	0	0	0	0	0
metaspades_NG-14651_916_1_T120_lib231444_5693_NODE_790_length_2196_cov_4.32508	0	0	0	0	0	0	0	3	0	0	0	0	0	0	0	0	0	0	0	0	0	0	0	0	0	0	0	21	2	6	0	0	13	0	1	0	10	0	4	0	0	0	0	0	0	0	0	0	0
metaspades_NG-14651_916_1_T120_lib231444_5693_NODE_793_length_2180_cov_3.97976	0	0	0	0	0	0	0	0	3	0	0	0	0	0	0	0	0	0	0	0	0	0	0	0	0	0	0	36	0	10	0	0	7	0	4	0	4	0	0	0	0	0	0	0	0	0	0	0	0
metaspades_NG-14651_916_1_T120_lib231444_5693_NODE_794_length_2178_cov_3.3269	0	0	0	0	0	0	1	0	2	1	0	0	0	0	0	0	0	0	0	0	0	0	0	0	0	0	0	28	0	0	0	0	0	0	2	0	6	2	2	2	0	0	0	0	0	0	0	0	0
metaspades_NG-14651_916_1_T120_lib231444_5693_NODE_795_length_2176_cov_27.1268	0	0	0	0	0	0	0	0	0	0	0	0	0	0	0	0	0	0	0	0	0	0	0	0	0	0	0	263	13392	6123	0	0	0	0	12746	2171	800	0	1587	159	4489	0	0	0	0	0	0	0	0
metaspades_NG-14651_916_1_T120_lib231444_5693_NODE_802_length_2167_cov_3.71259	0	0	0	0	0	0	0	0	0	0	0	0	0	0	0	0	0	0	0	0	0	0	0	0	0	0	0	41	7	8	0	0	12	0	0	6	10	2	6	0	4	0	0	0	0	0	0	0	0
metaspades_NG-14651_916_1_T120_lib231444_5693_NODE_807_length_2154_cov_4.13768	0	0	0	0	0	0	1	6	0	0	0	0	0	0	0	0	0	0	0	0	0	0	0	0	0	0	0	33	2	5	4	0	16	0	2	0	24	3	0	1	0	0	0	0	0	0	0	0	0
metaspades_NG-14651_916_1_T120_lib231444_5693_NODE_810_length_2147_cov_3.02151	0	0	0	0	0	0	7	2	0	0	0	0	0	0	0	0	0	0	0	0	0	0	0	0	0	0	0	36	0	4	6	0	0	0	0	11	6	2	12	19	4	0	0	0	0	0	0	0	0
metaspades_NG-14651_916_1_T120_lib231444_5693_NODE_814_length_2140_cov_3.1717	0	0	0	0	0	0	0	6	2	0	0	0	0	0	0	0	0	0	0	0	0	0	0	0	0	0	0	36	0	0	0	0	0	0	0	7	6	1	0	0	11	0	0	0	0	0	0	0	0
metaspades_NG-14651_916_1_T120_lib231444_5693_NODE_817_length_2137_cov_5.04515	0	0	0	0	0	0	0	0	0	0	0	0	0	0	0	0	0	0	0	0	0	0	0	0	0	0	0	34	0	10	6	0	16	0	0	4	17	0	0	0	2	0	0	0	0	0	0	0	0
metaspades_NG-14651_916_1_T120_lib231444_5693_NODE_819_length_2133_cov_3.05679	0	0	0	0	0	0	0	0	0	0	0	0	0	0	0	0	0	0	0	0	0	0	0	0	0	0	0	30	0	0	0	0	1	0	1	0	5	0	0	0	1	0	0	0	0	0	0	0	0
metaspades_NG-14651_916_1_T120_lib231444_5693_NODE_822_length_2128_cov_2.06078	0	0	0	0	0	0	0	0	0	0	2	0	0	0	0	0	0	0	0	2	20	3	0	0	0	0	0	26	0	0	0	0	0	2	0	0	0	0	0	2	2	0	0	0	0	0	0	0	0
metaspades_NG-14651_916_1_T120_lib231444_5693_NODE_823_length_2120_cov_3.07603	0	0	0	0	0	0	0	0	0	0	0	0	0	0	0	0	0	0	0	0	0	0	0	0	0	0	0	22	2	9	0	0	12	2	3	0	4	0	0	2	0	0	0	0	0	2	0	0	0
metaspades_NG-14651_916_1_T120_lib231444_5693_NODE_824_length_2120_cov_2.65956	0	0	0	0	0	0	0	0	0	0	0	0	0	0	0	0	0	0	0	0	0	0	0	0	0	0	0	19	15	3	1	0	7	0	2	14	16	2	6	8	8	0	0	0	0	0	0	0	0
metaspades_NG-14651_916_1_T120_lib231444_5693_NODE_826_length_2111_cov_3.67802	0	0	0	0	0	0	0	1	2	0	0	0	0	0	0	0	0	0	0	0	0	0	0	0	0	0	0	30	0	2	4	0	0	0	12	2	12	0	1	25	12	0	0	0	0	0	0	0	0
metaspades_NG-14651_916_1_T120_lib231444_5693_NODE_828_length_2108_cov_3.29859	0	0	0	0	0	0	0	0	0	0	0	0	0	0	0	0	0	0	0	0	0	0	0	0	0	0	0	29	0	0	0	0	10	0	2	2	4	0	0	0	10	0	0	0	0	0	0	0	0
metaspades_NG-14651_916_1_T120_lib231444_5693_NODE_835_length_2096_cov_54.7438	0	0	0	0	0	0	3	2	0	0	0	0	0	0	0	0	0	0	0	0	0	0	0	0	0	0	0	166	2	10	2	0	9	0	15	8	39	3	3	10	34	0	0	0	0	0	0	0	0
metaspades_NG-14651_916_1_T120_lib231444_5693_NODE_836_length_2096_cov_15.147	0	0	0	0	0	0	0	0	0	0	0	0	0	0	0	0	0	0	0	0	0	0	0	0	0	0	0	49	0	0	6	0	10	0	0	1	4	0	2	2	7	0	0	0	0	0	0	0	0
metaspades_NG-14651_916_1_T120_lib231444_5693_NODE_839_length_2090_cov_4.4742	0	0	0	0	0	0	0	0	0	0	0	0	0	0	0	0	0	0	0	0	0	0	0	0	0	0	0	21	0	0	0	0	12	0	2	0	12	13	0	0	8	0	0	0	0	0	0	0	0
metaspades_NG-14651_916_1_T120_lib231444_5693_NODE_840_length_2090_cov_2.89386	0	0	0	0	0	0	0	0	0	0	0	0	0	0	0	0	0	0	0	0	0	0	0	0	0	0	0	32	0	0	0	0	10	0	2	0	0	0	0	0	0	0	0	0	0	0	0	0	0
metaspades_NG-14651_916_1_T120_lib231444_5693_NODE_842_length_2087_cov_2.82579	0	0	0	0	0	0	0	1	0	0	0	0	0	0	0	0	0	0	0	0	0	0	0	0	0	0	0	17	6	3	6	0	2	0	2	6	3	0	9	16	13	0	0	0	0	0	0	0	0
metaspades_NG-14651_916_1_T120_lib231444_5693_NODE_846_length_2080_cov_3.54025	0	0	0	0	0	0	0	2	0	0	0	0	0	0	0	0	0	0	0	0	0	0	0	0	0	0	0	32	1	8	4	0	0	0	0	4	14	0	11	9	2	0	0	0	0	0	0	0	0
metaspades_NG-14651_916_1_T120_lib231444_5693_NODE_849_length_2079_cov_2.67638	0	0	0	0	0	0	0	0	0	0	0	0	0	0	0	0	0	0	0	0	0	0	0	0	0	0	0	28	0	0	0	0	0	0	0	0	0	0	0	0	0	0	0	0	0	0	0	0	0
metaspades_NG-14651_916_1_T120_lib231444_5693_NODE_857_length_2057_cov_4.44156	0	0	0	0	0	0	0	0	0	0	0	0	0	0	0	0	0	0	0	0	0	0	0	0	0	0	0	39	2	2	0	0	10	0	4	0	18	3	4	0	3	0	0	0	0	0	0	0	0
metaspades_NG-14651_916_1_T120_lib231444_5693_NODE_859_length_2055_cov_2.5595	0	0	0	0	0	0	0	0	2	0	0	0	0	0	0	0	0	0	0	0	0	0	0	0	0	0	0	18	4	21	9	0	2	0	0	3	19	5	18	4	0	0	0	0	0	0	0	0	0
metaspades_NG-14651_916_1_T120_lib231444_5693_NODE_868_length_2020_cov_5.0687	0	0	0	0	0	0	0	0	0	0	0	0	0	0	0	0	0	0	0	0	0	0	0	0	0	0	0	18	0	0	6	0	9	0	4	2	3	15	0	4	15	0	0	0	0	0	0	0	0
metaspades_NG-14651_916_1_T120_lib231444_5693_NODE_869_length_2010_cov_1.77033	0	0	0	1	0	0	4	3	0	0	0	0	0	0	0	0	0	0	0	0	0	2	2	0	0	0	0	22	0	2	0	6	2	4	0	6	13	0	0	0	4	0	0	0	0	0	0	0	0
metaspades_NG-14651_916_1_T120_lib231444_5693_NODE_870_length_2009_cov_2.89611	0	0	0	0	0	0	0	0	0	0	0	0	0	0	0	0	0	0	0	0	0	0	0	0	0	0	0	20	0	0	2	0	3	0	2	0	0	4	0	8	5	0	0	0	0	0	0	0	0
metaspades_NG-14651_916_1_T120_lib231444_5693_NODE_875_length_1995_cov_3.94639	0	0	0	0	0	0	2	2	0	0	0	0	0	0	0	0	0	0	0	0	0	0	0	0	0	0	0	36	0	0	10	0	5	0	9	0	2	0	1	0	18	0	0	0	0	0	0	0	0
metaspades_NG-14651_916_1_T120_lib231444_5693_NODE_877_length_1994_cov_2.62145	0	0	0	0	0	0	0	0	0	0	0	0	0	0	0	0	0	0	0	0	0	0	0	0	0	0	0	21	0	6	0	0	1	0	8	0	11	0	1	0	3	0	0	0	0	0	0	0	0
metaspades_NG-14651_916_1_T120_lib231444_5693_NODE_882_length_1973_cov_4.0975	0	0	0	0	0	0	4	6	2	0	0	0	0	0	0	0	0	0	0	0	0	0	0	0	0	0	0	19	0	2	0	0	8	0	0	4	12	0	0	2	7	0	0	0	0	0	0	0	0
metaspades_NG-14651_916_1_T120_lib231444_5693_NODE_888_length_1960_cov_2.38058	0	0	0	0	0	0	0	0	0	0	0	0	0	0	0	0	0	0	0	0	0	0	0	0	0	0	0	21	0	2	0	8	21	1	0	2	13	0	0	0	5	0	0	0	0	0	0	0	0
metaspades_NG-14651_916_1_T120_lib231444_5693_NODE_892_length_1954_cov_2.23328	1	0	0	0	1	0	0	0	5	0	0	0	0	0	0	0	0	0	0	0	0	0	0	0	0	0	0	30	0	0	0	0	0	0	0	0	0	0	0	0	0	0	0	0	0	0	0	0	0
metaspades_NG-14651_916_1_T120_lib231444_5693_NODE_895_length_1945_cov_4.17249	0	0	0	0	0	0	0	0	4	0	0	0	0	0	0	0	0	0	0	0	0	0	0	0	0	0	0	30	0	0	0	0	12	0	0	0	0	0	0	0	0	0	0	0	0	0	0	0	0
metaspades_NG-14651_916_1_T120_lib231444_5693_NODE_897_length_1944_cov_2.76919	0	0	0	0	0	0	0	0	0	0	0	0	0	0	0	0	0	0	0	0	0	0	0	0	0	0	0	26	2	0	6	0	18	0	0	4	23	0	0	3	0	0	0	0	0	0	0	0	0
metaspades_NG-14651_916_1_T120_lib231444_5693_NODE_898_length_1941_cov_3.5965	0	0	0	0	0	0	0	0	0	0	0	0	0	0	0	0	0	0	0	0	0	0	0	0	0	0	0	10	2	0	4	0	15	0	0	10	20	0	0	0	2	0	0	0	0	0	0	0	0
metaspades_NG-14651_916_1_T120_lib231444_5693_NODE_902_length_1925_cov_2.28877	0	0	0	0	0	0	0	0	0	0	0	0	0	0	0	0	0	0	0	0	0	0	0	0	0	0	0	24	30	8	37	0	6	0	0	14	0	0	0	6	7	0	0	0	0	0	0	0	0
metaspades_NG-14651_916_1_T120_lib231444_5693_NODE_903_length_1923_cov_2.38758	0	0	0	0	0	0	0	0	0	0	0	0	0	0	0	0	0	0	0	0	0	0	0	0	0	0	0	24	0	0	0	0	0	0	0	0	0	0	0	0	0	0	0	0	0	0	0	0	0
metaspades_NG-14651_916_1_T120_lib231444_5693_NODE_908_length_1917_cov_3.39205	0	0	0	0	0	0	8	5	10	0	0	0	0	0	0	0	0	0	0	0	0	0	0	0	0	0	0	20	2	4	2	0	11	0	0	2	8	0	4	2	5	0	0	0	0	0	0	0	0
metaspades_NG-14651_916_1_T120_lib231444_5693_NODE_916_length_1891_cov_3.83824	0	0	0	0	0	0	7	4	0	0	0	0	0	0	0	0	0	0	0	0	0	0	0	0	0	0	0	33	0	0	1	0	9	0	5	0	11	0	0	0	1	0	0	0	0	0	0	0	0
metaspades_NG-14651_916_1_T120_lib231444_5693_NODE_917_length_1884_cov_2.24768	0	0	0	0	0	0	0	0	0	0	0	0	0	0	0	0	0	0	0	0	0	0	0	0	0	0	0	20	0	0	0	0	2	0	4	5	0	0	0	0	6	0	0	0	0	0	0	0	0
metaspades_NG-14651_916_1_T120_lib231444_5693_NODE_921_length_1881_cov_1.83954	0	0	0	0	0	0	0	0	0	0	0	0	0	0	0	0	0	0	0	0	0	0	0	0	2	0	0	16	0	0	6	0	5	0	10	0	2	0	0	2	3	0	0	0	0	0	0	0	0
metaspades_NG-14651_916_1_T120_lib231444_5693_NODE_924_length_1873_cov_5.14851	0	0	0	0	0	0	2	2	0	0	0	0	0	0	0	0	0	0	0	0	0	0	0	0	0	0	0	17	2	0	0	0	5	0	3	2	4	0	0	0	2	0	0	0	0	0	0	0	0
metaspades_NG-14651_916_1_T120_lib231444_5693_NODE_934_length_1860_cov_4.13186	0	0	0	0	0	0	0	1	0	0	0	0	0	0	0	0	0	0	0	0	0	0	0	0	0	0	0	8	0	0	2	0	2	0	5	0	8	3	0	4	0	0	0	0	0	0	0	0	0
metaspades_NG-14651_916_1_T120_lib231444_5693_NODE_938_length_1855_cov_2.20778	0	0	0	0	0	0	3	0	0	0	0	0	0	0	0	0	0	0	0	0	1	0	0	0	0	0	0	14	4	0	0	0	2	0	2	0	5	0	0	0	2	0	0	0	0	0	0	0	0
metaspades_NG-14651_916_1_T120_lib231444_5693_NODE_939_length_1852_cov_4.0857	0	0	0	0	0	0	6	6	7	0	0	0	0	0	0	0	0	0	0	0	0	0	0	0	0	0	0	28	0	4	1	0	0	0	0	1	2	2	0	2	0	0	0	0	0	0	0	0	0
metaspades_NG-14651_916_1_T120_lib231444_5693_NODE_942_length_1845_cov_4.39162	0	0	0	0	0	0	0	0	0	0	0	0	0	0	0	0	0	0	0	0	0	0	0	0	0	0	0	38	0	2	3	0	12	0	17	2	6	2	0	4	8	0	0	0	0	0	0	0	0
metaspades_NG-14651_916_1_T120_lib231444_5693_NODE_943_length_1842_cov_2.31281	0	0	0	0	0	0	0	0	0	0	0	0	0	0	0	0	0	0	0	0	0	0	0	0	0	0	0	19	0	0	0	0	1	0	2	0	2	0	0	0	1	0	0	0	0	0	0	0	0
metaspades_NG-14651_916_1_T120_lib231444_5693_NODE_948_length_1826_cov_3.48165	0	0	0	0	0	0	3	4	2	0	0	0	0	0	0	0	0	0	0	0	0	0	0	0	0	0	0	31	8	0	2	0	10	0	0	3	11	0	4	0	3	0	0	0	0	0	0	0	0
metaspades_NG-14651_916_1_T120_lib231444_5693_NODE_952_length_1818_cov_2.79977	0	0	0	0	0	0	2	2	0	0	0	0	0	0	0	0	0	0	0	0	0	0	0	0	0	0	0	23	0	4	0	0	6	0	0	0	7	2	0	0	8	0	0	0	0	0	0	0	0
metaspades_NG-14651_916_1_T120_lib231444_5693_NODE_959_length_1810_cov_1.98575	0	0	0	0	0	0	0	0	0	0	1	0	0	0	0	0	0	0	0	1	0	0	0	0	0	0	0	15	0	2	0	0	2	0	1	0	3	3	1	0	0	0	0	0	0	0	0	0	0
metaspades_NG-14651_916_1_T120_lib231444_5693_NODE_960_length_1809_cov_2.65507	0	0	0	2	2	0	0	0	0	0	0	0	0	0	0	0	0	0	0	0	0	0	0	0	0	0	0	18	0	0	0	0	2	0	4	0	6	2	1	0	8	0	0	0	0	0	0	0	0
metaspades_NG-14651_916_1_T120_lib231444_5693_NODE_969_length_1801_cov_3.53666	0	0	0	0	2	0	0	0	0	0	0	0	0	0	0	0	0	0	0	0	0	0	0	2	0	0	0	32	0	0	0	0	0	0	0	0	0	0	0	0	0	0	0	0	0	0	0	0	0
metaspades_NG-14651_916_1_T120_lib231444_5693_NODE_972_length_1798_cov_2.72174	0	0	0	0	0	0	0	0	0	0	0	0	0	0	0	0	0	0	0	0	0	0	0	0	0	0	0	22	0	0	0	0	5	0	2	0	3	2	0	0	0	0	0	0	0	0	0	0	0
metaspades_NG-14651_916_1_T120_lib231444_5693_NODE_975_length_1797_cov_3.18025	0	0	0	0	0	0	0	0	0	0	0	0	0	0	0	0	0	0	0	0	0	0	0	0	0	0	0	20	5	3	0	0	0	0	1	0	0	2	4	0	0	0	0	0	0	0	0	0	0
metaspades_NG-14651_916_1_T120_lib231444_5693_NODE_978_length_1790_cov_1.56369	0	0	0	0	0	0	0	0	0	0	0	0	0	0	0	0	0	0	0	0	0	0	0	0	0	0	0	12	0	0	0	0	2	0	0	3	7	0	0	0	0	0	0	0	0	0	0	0	0
metaspades_NG-14651_916_1_T120_lib231444_5693_NODE_979_length_1789_cov_2.82065	0	0	0	0	0	0	0	0	0	0	0	0	0	0	0	0	0	0	0	0	0	0	0	0	0	0	0	25	0	0	0	0	0	0	0	0	12	0	0	0	0	0	0	0	0	0	0	0	0
metaspades_NG-14651_916_1_T120_lib231444_5693_NODE_981_length_1786_cov_2.78914	0	0	0	0	0	0	0	0	0	0	0	0	0	0	0	0	0	0	0	0	0	0	0	0	0	0	0	15	0	7	6	0	12	0	0	0	19	0	0	0	0	0	0	0	0	0	0	0	0
metaspades_NG-14651_916_1_T120_lib231444_5693_NODE_990_length_1777_cov_2.84146	0	0	0	0	0	0	0	0	0	0	0	0	0	0	0	0	0	0	0	0	0	0	0	0	0	0	0	11	1	2	12	0	9	0	1	6	3	0	0	2	5	73	38	7	11	69	1	70	15
metaspades_NG-14651_916_1_T120_lib231444_5693_NODE_991_length_1775_cov_4.2564	0	0	0	0	0	0	0	0	0	0	0	0	0	0	0	0	0	0	0	0	0	0	0	0	0	0	0	22	0	0	0	0	10	0	0	0	8	6	0	0	8	0	0	0	0	0	0	0	0
metaspades_NG-14651_916_1_T120_lib231444_5693_NODE_992_length_1774_cov_2.62478	0	0	2	0	0	0	0	0	0	0	0	0	0	0	0	0	0	0	0	0	0	0	0	0	0	0	0	24	0	2	5	0	1	0	0	4	7	0	0	2	3	0	0	0	0	0	0	0	0
metaspades_NG-14651_916_1_T120_lib231444_5693_NODE_995_length_1770_cov_2.89155	0	0	0	0	0	0	2	0	1	1	0	0	0	0	0	0	0	0	0	0	0	0	0	0	0	0	0	18	0	0	3	0	0	0	0	0	2	0	2	2	3	0	0	0	0	0	0	0	0
metaspades_NG-14651_916_1_T120_lib231444_5693_NODE_997_length_1766_cov_1.59264	0	0	0	0	0	0	0	0	0	0	0	0	0	0	0	0	0	0	0	0	0	0	0	0	0	0	0	13	2	0	11	7	9	3	1	6	5	0	0	1	7	0	0	0	0	0	0	0	0
metaspades_NG-14651_916_1_T120_lib231444_5693_NODE_999_length_1762_cov_5.24019	0	0	0	0	0	0	0	0	0	0	0	0	0	0	0	0	0	0	0	0	0	0	0	0	0	0	0	28	4	2	5	1	14	0	2	5	18	9	0	2	4	0	0	0	0	0	0	0	0
metaspades_NG-14651_916_1_T120_lib231444_5693_NODE_1001_length_1757_cov_3	0	0	0	0	0	0	0	0	0	0	0	0	0	0	0	0	0	0	0	0	0	0	0	0	0	0	0	20	0	0	0	0	0	0	2	0	16	0	0	0	7	0	0	0	0	0	0	0	0
metaspades_NG-14651_916_1_T120_lib231444_5693_NODE_1004_length_1754_cov_2.42849	0	0	0	0	0	0	0	0	0	0	0	0	0	0	0	0	0	0	0	0	0	0	0	0	0	0	0	12	0	0	4	0	6	0	2	0	5	0	0	0	2	0	0	0	0	0	0	0	0
metaspades_NG-14651_916_1_T120_lib231444_5693_NODE_1010_length_1742_cov_2.93894	0	0	0	0	0	0	0	0	0	0	0	0	0	0	0	0	0	0	0	0	0	0	0	0	0	0	0	27	4	0	0	0	15	0	0	0	2	1	2	0	0	0	0	0	0	0	0	0	0
metaspades_NG-14651_916_1_T120_lib231444_5693_NODE_1015_length_1733_cov_1.63766	0	0	0	0	0	0	0	0	0	0	0	0	0	0	0	0	0	0	0	0	0	0	0	0	0	0	0	9	4	0	0	0	2	0	0	0	2	0	0	0	0	0	0	0	0	0	0	0	0
metaspades_NG-14651_916_1_T120_lib231444_5693_NODE_1024_length_1722_cov_2.67846	0	0	0	0	0	0	2	0	0	0	0	0	0	0	0	0	0	0	0	0	0	0	0	0	0	0	0	25	0	1	0	0	0	0	0	0	4	6	2	4	2	0	0	0	0	0	0	0	0
metaspades_NG-14651_916_1_T120_lib231444_5693_NODE_1026_length_1715_cov_3.2006	0	0	0	0	0	0	0	0	1	0	0	0	0	0	0	0	0	0	0	0	0	0	0	0	0	0	0	15	0	0	0	0	0	1	0	0	2	0	0	0	2	0	0	0	0	0	0	0	0
metaspades_NG-14651_916_1_T120_lib231444_5693_NODE_1039_length_1704_cov_3.77987	0	0	0	0	0	0	0	0	0	2	0	0	0	0	0	0	0	0	0	0	0	0	0	0	0	0	0	27	0	0	0	0	0	0	0	0	0	0	0	0	0	0	0	0	0	0	0	0	0
metaspades_NG-14651_916_1_T120_lib231444_5693_NODE_1042_length_1698_cov_4.62021	0	0	0	0	0	0	2	2	0	0	0	0	0	0	0	0	0	0	0	0	0	0	0	0	0	0	0	36	0	7	0	0	8	0	0	0	6	0	2	0	0	0	0	0	0	0	0	0	0
metaspades_NG-14651_916_1_T120_lib231444_5693_NODE_1043_length_1698_cov_3.88131	0	0	0	0	0	0	0	0	0	0	0	0	0	0	0	0	0	0	0	0	0	0	0	0	0	0	0	29	1	4	2	0	2	0	2	1	2	2	1	1	9	0	0	0	0	0	0	0	0
metaspades_NG-14651_916_1_T120_lib231444_5693_NODE_1047_length_1697_cov_2.581	0	0	0	0	0	2	2	2	0	0	0	0	0	0	0	0	0	0	0	0	0	0	0	2	0	0	0	18	0	0	20	0	2	0	0	4	15	0	2	0	1	0	0	0	0	0	0	0	0
metaspades_NG-14651_916_1_T120_lib231444_5693_NODE_1051_length_1689_cov_2.5508	4	0	3	5	2	0	0	0	0	0	0	0	0	0	1	0	0	0	0	2	2	2	2	2	4	1	2	22	0	0	0	11	2	6	2	0	2	0	0	1	2	0	0	0	0	0	0	0	0
metaspades_NG-14651_916_1_T120_lib231444_5693_NODE_1054_length_1683_cov_4.04484	0	0	0	0	0	0	0	0	0	0	0	0	0	0	0	0	0	0	0	0	0	0	1	0	1	0	2	39	2	0	0	0	0	0	0	0	2	0	0	0	0	0	0	0	0	0	0	0	0
metaspades_NG-14651_916_1_T120_lib231444_5693_NODE_1055_length_1677_cov_4.35388	0	0	0	0	0	0	0	0	0	0	0	0	0	0	0	0	0	0	0	0	0	0	0	0	0	0	0	20	6	1	0	0	0	0	0	5	6	0	0	4	0	0	0	0	0	0	0	0	0
metaspades_NG-14651_916_1_T120_lib231444_5693_NODE_1056_length_1676_cov_2.63109	0	0	0	0	0	0	0	0	0	0	0	0	0	0	0	0	0	0	0	0	0	0	0	0	0	0	0	13	0	0	2	0	4	0	0	0	8	0	0	0	0	0	0	0	0	0	0	0	0
metaspades_NG-14651_916_1_T120_lib231444_5693_NODE_1058_length_1672_cov_2.71923	0	0	0	0	0	0	0	0	0	0	0	0	0	0	0	0	0	0	0	0	2	0	0	0	0	0	0	22	0	0	0	1	0	0	0	0	3	0	0	2	1	0	0	0	0	0	0	0	0
metaspades_NG-14651_916_1_T120_lib231444_5693_NODE_1059_length_1671_cov_2.31064	0	0	0	0	0	0	0	0	0	0	0	0	0	0	0	0	0	0	0	0	0	0	0	0	0	0	0	20	0	0	0	0	2	0	0	0	0	0	0	0	0	0	0	0	0	0	0	0	0
metaspades_NG-14651_916_1_T120_lib231444_5693_NODE_1064_length_1666_cov_2.89385	0	0	2	2	1	0	4	0	0	1	0	0	0	0	0	0	0	0	0	0	0	0	0	0	0	0	0	22	0	0	0	0	0	0	0	0	0	0	0	0	0	0	0	0	0	0	0	0	0
metaspades_NG-14651_916_1_T120_lib231444_5693_NODE_1066_length_1665_cov_4.59814	0	0	0	0	0	0	0	0	0	2	0	0	0	0	0	0	0	0	0	0	0	0	0	0	0	0	0	32	0	0	0	0	0	0	0	0	0	0	0	0	0	0	0	0	0	0	0	0	0
metaspades_NG-14651_916_1_T120_lib231444_5693_NODE_1069_length_1663_cov_1.80286	0	0	0	0	0	0	0	0	0	0	1	0	0	0	0	0	0	0	0	0	1	0	0	0	0	0	0	12	0	0	0	0	0	0	0	0	0	0	0	0	0	0	0	0	0	0	0	0	0
metaspades_NG-14651_916_1_T120_lib231444_5693_NODE_1070_length_1662_cov_2.4163	0	0	0	0	0	0	0	0	0	1	0	0	0	0	0	0	0	0	0	0	0	0	0	0	0	0	0	16	2	2	7	0	7	0	4	0	4	0	0	4	2	0	0	0	0	0	0	0	0
metaspades_NG-14651_916_1_T120_lib231444_5693_NODE_1072_length_1659_cov_2.21883	0	0	0	0	0	0	0	0	0	0	0	0	0	0	0	0	0	0	0	0	0	0	0	0	0	0	0	16	0	0	0	0	9	4	0	0	5	0	0	0	7	0	0	0	0	0	0	0	0
metaspades_NG-14651_916_1_T120_lib231444_5693_NODE_1075_length_1651_cov_2.46992	0	0	0	0	0	0	0	0	0	0	0	0	0	0	0	0	0	0	0	0	0	0	0	0	0	0	0	17	0	0	0	0	0	0	0	2	0	0	0	0	0	0	0	0	0	0	0	0	0
metaspades_NG-14651_916_1_T120_lib231444_5693_NODE_1080_length_1644_cov_1.76023	0	0	0	0	0	0	0	0	0	0	0	0	0	0	0	0	0	0	0	0	0	0	0	0	0	0	2	12	2	0	0	0	4	0	0	0	1	1	0	0	0	0	0	0	0	0	0	0	0
metaspades_NG-14651_916_1_T120_lib231444_5693_NODE_1082_length_1643_cov_1.91625	0	0	0	0	0	0	0	0	0	0	0	0	0	0	0	0	0	0	0	0	0	0	0	0	0	0	0	14	0	0	7	0	0	0	0	0	0	0	0	0	4	0	0	0	0	0	0	0	0
metaspades_NG-14651_916_1_T120_lib231444_5693_NODE_1084_length_1641_cov_1.9628	0	0	0	0	0	0	0	0	0	0	0	0	0	0	0	0	0	0	0	0	0	0	0	0	0	0	0	11	2	0	2	0	0	0	2	1	4	0	0	5	1	0	0	0	0	0	0	0	0
metaspades_NG-14651_916_1_T120_lib231444_5693_NODE_1085_length_1638_cov_4.43778	0	0	0	0	0	0	0	0	0	0	0	0	0	0	0	0	0	0	0	0	0	0	0	0	0	0	0	33	10	0	0	0	0	0	0	0	8	0	0	0	0	0	0	0	0	0	0	0	0
metaspades_NG-14651_916_1_T120_lib231444_5693_NODE_1087_length_1636_cov_5.77419	0	0	0	0	0	0	1	0	0	6	0	0	0	0	0	0	0	0	0	0	0	0	0	0	0	0	0	21	7	1	1	0	8	0	2	0	4	0	0	0	8	0	0	0	0	0	0	0	0
metaspades_NG-14651_916_1_T120_lib231444_5693_NODE_1088_length_1636_cov_2.6167	0	0	0	0	0	0	0	0	0	0	0	0	0	0	0	0	0	0	0	0	0	0	0	0	0	0	0	20	0	0	0	0	13	0	3	0	10	0	0	0	0	0	0	0	0	0	0	0	0
metaspades_NG-14651_916_1_T120_lib231444_5693_NODE_1090_length_1636_cov_1.52245	0	0	0	0	0	0	3	6	2	0	0	0	0	0	0	0	0	0	0	0	0	0	0	0	0	0	0	10	0	2	0	0	3	0	0	2	2	2	0	0	2	0	0	0	0	0	0	0	0
metaspades_NG-14651_916_1_T120_lib231444_5693_NODE_1093_length_1634_cov_2.79227	0	0	0	0	0	0	0	0	0	0	0	0	0	0	0	0	0	0	0	0	0	0	0	0	0	0	0	16	0	4	0	0	6	0	2	3	2	0	0	0	3	0	0	0	0	0	0	0	0
metaspades_NG-14651_916_1_T120_lib231444_5693_NODE_1099_length_1627_cov_4.68448	0	0	0	0	0	0	0	0	0	0	2	0	0	0	0	0	0	0	0	1	3	0	2	0	0	0	0	32	0	0	0	2	0	7	2	0	2	2	0	0	0	0	0	0	0	0	0	0	0
metaspades_NG-14651_916_1_T120_lib231444_5693_NODE_1102_length_1618_cov_2.27191	0	0	0	0	0	0	0	0	0	0	0	0	0	0	0	0	0	0	0	0	0	0	0	0	0	0	0	18	2	0	0	0	0	0	0	0	0	0	0	0	2	0	0	0	0	0	0	0	0
metaspades_NG-14651_916_1_T120_lib231444_5693_NODE_1105_length_1616_cov_2.08648	0	0	0	0	0	0	0	0	0	0	0	0	0	0	0	0	0	0	0	0	0	0	0	0	0	0	0	16	5	2	14	0	0	0	17	6	6	0	4	12	2	0	0	0	0	0	0	0	0
metaspades_NG-14651_916_1_T120_lib231444_5693_NODE_1110_length_1609_cov_2.08108	0	0	0	0	0	0	0	0	0	0	0	0	0	0	0	0	0	0	0	0	0	0	0	0	0	0	0	18	13	5	0	0	1	0	0	0	11	0	8	0	4	0	0	0	0	0	0	0	0
metaspades_NG-14651_916_1_T120_lib231444_5693_NODE_1113_length_1607_cov_3.06057	0	0	0	0	0	0	0	0	0	0	0	0	0	0	0	0	0	0	0	0	0	0	0	0	0	0	0	18	0	4	0	0	9	0	6	0	3	0	1	0	0	0	0	0	0	0	0	0	0
metaspades_NG-14651_916_1_T120_lib231444_5693_NODE_1116_length_1605_cov_3.34645	0	0	0	0	0	0	0	0	0	0	0	0	0	0	0	0	0	0	0	0	0	0	0	0	0	0	0	20	0	0	0	0	4	0	0	5	8	0	0	0	4	0	0	0	0	0	0	0	0
metaspades_NG-14651_916_1_T120_lib231444_5693_NODE_1118_length_1604_cov_2.57392	0	0	0	0	0	0	0	0	0	0	0	0	0	0	0	0	0	0	0	0	0	0	0	0	0	0	0	20	0	0	0	7	8	2	0	4	11	0	0	0	0	0	0	0	0	0	0	0	0
metaspades_NG-14651_916_1_T120_lib231444_5693_NODE_1122_length_1602_cov_3.42081	0	0	0	0	0	0	0	0	0	0	0	0	0	0	0	0	0	0	0	0	0	0	0	0	0	0	0	12	6	1	0	0	3	0	0	0	10	0	0	0	0	0	0	0	0	0	0	0	0
metaspades_NG-14651_916_1_T120_lib231444_5693_NODE_1123_length_1599_cov_2.85104	0	0	0	0	0	0	0	0	0	0	0	0	0	0	0	0	0	0	0	0	0	0	0	0	0	0	0	21	0	4	0	0	11	0	0	1	14	0	1	0	2	0	0	0	0	0	0	0	0
metaspades_NG-14651_916_1_T120_lib231444_5693_NODE_1127_length_1591_cov_3.34505	0	0	0	0	0	0	0	6	4	0	0	0	0	0	0	0	0	0	0	0	0	0	0	0	0	0	0	20	0	0	0	0	3	0	0	4	4	0	0	0	4	0	0	0	0	0	0	0	0
metaspades_NG-14651_916_1_T120_lib231444_5693_NODE_1132_length_1584_cov_2.52976	0	0	0	0	0	0	0	0	0	0	0	0	0	0	0	0	0	0	0	0	0	0	0	0	0	0	0	22	0	2	0	0	8	0	2	0	5	0	0	0	0	0	0	0	0	0	0	0	0
metaspades_NG-14651_916_1_T120_lib231444_5693_NODE_1133_length_1581_cov_8.1481	0	0	0	0	0	0	0	0	0	0	0	0	0	0	0	0	0	0	0	0	0	0	0	0	0	0	0	45	16	11	2	0	5	0	2	2	178	1	13	0	0	0	0	0	0	0	0	0	0
metaspades_NG-14651_916_1_T120_lib231444_5693_NODE_1134_length_1578_cov_1.68089	0	0	0	0	0	0	0	0	0	0	0	0	0	0	0	0	0	0	0	0	0	0	0	0	0	0	0	11	2	0	0	0	6	0	0	0	6	0	0	0	1	0	0	0	0	0	0	0	0
metaspades_NG-14651_916_1_T120_lib231444_5693_NODE_1146_length_1562_cov_2.30524	0	0	0	0	0	0	0	0	0	0	0	0	0	0	0	0	0	0	0	0	0	0	0	0	0	0	0	14	0	0	2	0	0	0	0	0	2	0	0	2	2	0	0	0	0	0	0	0	0
metaspades_NG-14651_916_1_T120_lib231444_5693_NODE_1149_length_1558_cov_1.69528	0	0	0	0	0	0	0	0	0	0	0	0	0	0	0	0	0	0	0	0	0	0	0	0	0	0	0	14	8	5	30	0	4	0	14	10	2	0	5	8	2	0	0	0	0	0	0	0	0
metaspades_NG-14651_916_1_T120_lib231444_5693_NODE_1155_length_1551_cov_1.52005	0	0	0	0	0	0	0	0	0	0	0	0	0	0	0	0	0	0	0	0	0	0	0	1	0	2	0	12	0	0	2	0	4	0	1	0	10	0	1	0	0	0	0	0	0	0	0	0	0
metaspades_NG-14651_916_1_T120_lib231444_5693_NODE_1156_length_1550_cov_2.97592	0	0	0	0	0	0	0	0	0	0	0	0	0	0	0	0	0	0	0	0	0	0	0	0	0	0	0	25	0	2	0	0	2	0	0	0	4	0	0	18	2	0	0	0	0	0	0	0	0
metaspades_NG-14651_916_1_T120_lib231444_5693_NODE_1163_length_1540_cov_1.97643	0	0	0	0	0	0	0	2	0	0	0	0	0	0	0	0	0	0	0	0	0	0	0	0	0	0	0	12	0	0	0	0	1	0	0	0	1	4	0	0	2	0	0	0	0	0	0	0	0
metaspades_NG-14651_916_1_T120_lib231444_5693_NODE_1164_length_1538_cov_3.5563	0	0	0	0	0	0	0	0	3	0	0	0	0	0	0	0	0	0	0	0	0	0	0	0	0	0	0	22	0	0	0	0	2	0	0	7	8	0	0	0	5	0	0	0	0	0	0	0	0
metaspades_NG-14651_916_1_T120_lib231444_5693_NODE_1165_length_1538_cov_3.08159	0	0	0	0	0	0	0	0	0	0	0	0	0	0	0	0	0	0	0	0	0	0	0	0	0	0	0	24	0	2	2	0	8	0	8	0	2	0	0	1	0	0	0	0	0	0	0	0	0
metaspades_NG-14651_916_1_T120_lib231444_5693_NODE_1173_length_1532_cov_3.06364	0	0	0	0	0	0	0	0	0	0	0	0	0	0	0	0	0	0	0	0	0	0	0	0	0	0	0	9	0	4	0	0	1	0	0	0	9	0	0	0	0	0	0	0	0	0	0	0	0
metaspades_NG-14651_916_1_T120_lib231444_5693_NODE_1192_length_1517_cov_3.70383	0	0	0	0	0	0	4	0	3	0	0	0	0	0	0	0	0	0	0	0	0	0	0	0	0	0	0	22	0	0	2	0	9	0	1	3	6	1	0	0	0	0	0	0	0	0	0	0	0
metaspades_NG-14651_916_1_T120_lib231444_5693_NODE_1194_length_1517_cov_2.1197	0	0	0	0	0	0	0	2	1	0	0	0	0	0	0	0	0	0	0	0	0	0	0	0	0	0	0	5	0	0	0	0	2	0	0	0	1	0	0	0	0	0	0	0	0	0	0	0	0
metaspades_NG-14651_916_1_T120_lib231444_5693_NODE_1196_length_1515_cov_2.29041	0	0	0	0	0	0	0	0	0	0	0	0	0	0	0	0	0	0	0	0	0	0	0	0	0	0	0	19	0	0	0	0	2	0	1	0	2	0	0	0	0	0	0	0	0	0	0	0	0
metaspades_NG-14651_916_1_T120_lib231444_5693_NODE_1208_length_1506_cov_3.52102	0	0	0	0	0	0	0	0	0	0	0	0	0	0	0	0	0	0	0	0	0	0	0	0	0	0	0	23	0	0	7	0	14	0	0	4	15	0	0	0	0	0	0	0	0	0	0	0	0
metaspades_NG-14651_916_1_T120_lib231444_5693_NODE_1211_length_1501_cov_2.69848	0	0	0	0	0	0	0	0	0	0	0	0	0	0	0	0	0	0	0	0	0	0	0	0	0	0	0	18	0	2	2	0	2	0	0	2	0	5	3	4	2	0	0	0	0	0	0	0	0
metaspades_NG-14651_916_1_T120_lib231444_5693_NODE_1213_length_1498_cov_5.02287	0	0	0	0	0	0	0	0	0	0	0	0	0	0	0	0	0	0	0	0	0	0	0	0	0	0	0	30	0	0	0	0	1	0	0	0	4	0	1	0	7	0	0	0	0	0	0	0	0
metaspades_NG-14651_916_1_T120_lib231444_5693_NODE_1214_length_1493_cov_2.96036	0	0	0	0	0	0	0	0	0	0	0	0	0	0	0	0	0	0	0	0	0	0	0	0	0	0	0	19	0	0	2	0	3	0	1	0	10	2	0	2	4	0	0	0	0	0	0	0	0
metaspades_NG-14651_916_1_T120_lib231444_5693_NODE_1219_length_1488_cov_3.7432	0	0	0	0	0	0	0	0	0	0	0	0	0	0	0	0	0	0	0	0	0	0	0	0	0	0	0	25	0	0	0	0	0	0	0	0	8	0	0	0	0	0	0	0	0	0	0	0	0
metaspades_NG-14651_916_1_T120_lib231444_5693_NODE_1220_length_1486_cov_1.68973	0	0	0	0	0	0	2	0	0	0	0	0	0	0	0	0	0	0	0	0	0	0	0	0	0	0	0	14	5	0	2	0	1	0	0	0	3	0	6	0	0	0	0	0	0	0	0	0	0
metaspades_NG-14651_916_1_T120_lib231444_5693_NODE_1221_length_1485_cov_2.62308	0	0	0	0	0	0	0	0	2	0	0	0	0	0	0	0	0	0	0	0	0	0	0	0	0	0	0	11	0	0	0	0	0	0	0	2	0	0	0	0	6	0	0	0	0	0	0	0	0
metaspades_NG-14651_916_1_T120_lib231444_5693_NODE_1223_length_1484_cov_2.77047	0	0	0	0	0	0	0	0	0	0	0	0	0	0	0	0	0	0	0	0	3	2	0	0	0	0	0	16	0	0	0	0	0	0	0	0	2	0	0	2	0	0	0	0	0	0	0	0	0
metaspades_NG-14651_916_1_T120_lib231444_5693_NODE_1226_length_1483_cov_2.0021	0	4	0	0	0	0	0	0	0	0	0	0	0	0	0	0	0	0	0	0	0	0	0	0	0	0	0	19	0	0	0	0	10	0	0	0	0	0	0	0	0	0	0	0	0	0	0	0	0
metaspades_NG-14651_916_1_T120_lib231444_5693_NODE_1228_length_1481_cov_2.51122	0	0	0	0	0	0	0	0	0	0	0	0	0	0	0	0	0	0	0	0	0	0	0	0	0	0	0	13	0	0	0	0	8	0	0	0	14	0	0	0	0	0	0	0	0	0	0	0	0
metaspades_NG-14651_916_1_T120_lib231444_5693_NODE_1234_length_1471_cov_2.74718	0	0	0	0	0	0	0	0	0	0	0	0	0	0	0	0	0	0	0	0	0	0	0	0	0	0	0	24	0	0	1	0	0	0	2	0	6	0	0	0	16	0	0	0	0	0	0	0	0
metaspades_NG-14651_916_1_T120_lib231444_5693_NODE_1236_length_1470_cov_4.99672	0	0	0	0	0	0	2	2	0	0	0	0	0	0	0	0	0	0	0	0	0	0	0	0	0	0	0	30	2	2	0	0	4	0	4	2	6	0	2	2	0	0	0	0	0	0	0	0	0
metaspades_NG-14651_916_1_T120_lib231444_5693_NODE_1242_length_1467_cov_3.87535	0	2	4	1	3	0	1	0	0	0	0	0	0	0	0	0	0	0	0	0	0	0	0	0	0	0	0	26	0	0	19	0	5	0	27	8	6	7	1	7	37	0	0	0	0	0	0	0	0
metaspades_NG-14651_916_1_T120_lib231444_5693_NODE_1243_length_1467_cov_3.19618	0	0	0	0	0	0	0	0	0	0	0	0	0	0	0	0	0	0	0	0	0	2	0	0	0	0	0	26	2	0	0	0	0	0	0	0	0	0	0	2	0	0	0	0	0	0	0	0	0
metaspades_NG-14651_916_1_T120_lib231444_5693_NODE_1244_length_1467_cov_2.8534	0	0	0	0	0	0	0	0	0	0	0	0	0	0	0	0	0	0	0	0	0	0	0	0	0	0	0	13	0	2	0	0	0	0	0	2	2	0	0	0	0	0	0	0	0	0	0	0	0
metaspades_NG-14651_916_1_T120_lib231444_5693_NODE_1245_length_1466_cov_3.3579	0	0	0	0	0	0	0	0	0	0	0	0	0	0	0	0	0	0	0	0	0	0	0	0	0	0	0	23	7	6	0	0	0	0	0	2	8	2	0	0	0	0	0	0	0	0	0	0	0
metaspades_NG-14651_916_1_T120_lib231444_5693_NODE_1248_length_1463_cov_3.21449	0	0	0	0	0	0	0	0	0	0	0	0	0	0	0	0	0	0	0	0	0	0	0	0	0	0	0	16	0	0	0	0	0	0	0	2	6	1	0	0	0	0	0	0	0	0	0	0	0
metaspades_NG-14651_916_1_T120_lib231444_5693_NODE_1251_length_1462_cov_1.90547	0	0	0	0	0	0	0	0	0	0	0	0	0	0	0	0	0	0	0	0	0	0	0	0	0	0	0	14	0	2	1	0	0	0	0	0	4	0	0	0	0	0	0	0	0	0	0	0	0
metaspades_NG-14651_916_1_T120_lib231444_5693_NODE_1254_length_1455_cov_2.61357	0	0	0	0	0	0	0	1	0	0	0	0	0	0	0	0	0	0	0	0	0	0	0	0	0	0	0	12	0	2	1	0	0	0	0	2	3	2	0	0	4	0	0	0	0	0	0	0	0
metaspades_NG-14651_916_1_T120_lib231444_5693_NODE_1255_length_1454_cov_2.90708	0	0	0	0	0	0	0	0	0	0	0	0	0	0	0	0	0	0	0	0	0	0	0	0	0	0	0	16	0	1	0	0	5	0	0	0	10	4	0	4	0	0	0	0	0	0	0	0	0
metaspades_NG-14651_916_1_T120_lib231444_5693_NODE_1256_length_1454_cov_2.33667	0	0	0	0	0	0	0	0	0	0	0	0	0	0	0	0	0	0	0	0	0	0	0	0	0	0	0	16	0	1	0	0	0	0	0	0	5	0	0	0	0	0	0	0	0	0	0	0	0
metaspades_NG-14651_916_1_T120_lib231444_5693_NODE_1261_length_1450_cov_2.30538	0	25	8	14	4	0	0	0	0	0	0	0	0	0	0	0	0	0	0	0	0	0	0	0	0	0	0	19	0	0	1	0	0	0	2	0	2	2	0	0	0	0	0	0	0	0	0	0	0
metaspades_NG-14651_916_1_T120_lib231444_5693_NODE_1266_length_1447_cov_1.8829	0	0	0	0	0	0	0	0	0	0	2	0	0	0	0	0	0	0	0	0	6	0	0	0	0	0	0	14	6	0	0	1	0	0	0	0	5	0	0	0	0	0	0	0	0	0	0	0	0
metaspades_NG-14651_916_1_T120_lib231444_5693_NODE_1267_length_1446_cov_2.47304	0	0	0	0	0	0	0	0	0	0	0	0	0	0	0	0	0	0	0	0	0	0	0	0	0	0	0	19	6	0	0	0	2	0	0	4	0	0	0	6	2	0	0	0	0	0	0	0	0
metaspades_NG-14651_916_1_T120_lib231444_5693_NODE_1275_length_1440_cov_2.69097	0	0	0	0	0	0	0	0	0	0	0	0	0	0	0	0	0	0	0	0	0	0	0	0	0	0	0	6	3	0	0	0	0	0	0	6	0	0	2	10	2	0	0	0	0	0	0	0	0
metaspades_NG-14651_916_1_T120_lib231444_5693_NODE_1277_length_1436_cov_5.29471	0	0	0	0	0	0	0	0	0	0	0	0	0	0	0	0	0	0	0	0	0	0	0	0	0	0	0	34	0	1	0	0	4	0	0	0	9	6	1	0	0	0	0	0	0	0	0	0	0
metaspades_NG-14651_916_1_T120_lib231444_5693_NODE_1278_length_1436_cov_2.47791	0	0	0	0	0	0	0	0	0	0	0	0	0	0	0	0	0	0	0	0	0	0	0	0	0	0	0	12	1	0	0	0	2	0	1	0	9	2	5	0	0	0	0	0	0	0	0	0	0
metaspades_NG-14651_916_1_T120_lib231444_5693_NODE_1281_length_1435_cov_2.22246	0	2	0	0	0	0	0	0	0	0	0	0	0	0	0	0	0	0	0	0	0	0	0	0	0	0	0	18	3	0	0	0	3	0	0	0	5	0	2	0	2	0	0	0	0	0	0	0	0
metaspades_NG-14651_916_1_T120_lib231444_5693_NODE_1288_length_1429_cov_2.68049	0	0	0	0	0	0	0	4	2	0	0	0	0	0	0	0	0	0	0	0	0	0	0	0	0	0	0	15	2	8	0	0	6	0	14	2	5	0	0	4	10	0	0	0	0	0	0	0	0
metaspades_NG-14651_916_1_T120_lib231444_5693_NODE_1292_length_1424_cov_2.13879	0	0	0	0	0	0	0	0	0	0	0	0	0	0	0	0	0	0	0	0	0	0	0	0	0	0	0	13	0	5	0	0	0	0	6	0	0	3	0	1	1	0	0	0	0	0	0	0	0
metaspades_NG-14651_916_1_T120_lib231444_5693_NODE_1293_length_1421_cov_3.42972	0	0	0	0	0	0	3	2	2	0	0	0	0	0	0	0	0	0	0	0	0	0	0	0	0	0	0	15	2	5	0	0	10	0	0	1	12	0	0	0	7	0	0	0	0	0	0	0	0
metaspades_NG-14651_916_1_T120_lib231444_5693_NODE_1298_length_1418_cov_2.0066	0	0	0	0	0	0	0	0	0	0	0	0	0	0	0	0	0	0	0	0	0	0	0	0	0	0	0	14	0	0	0	0	3	0	0	0	0	0	0	0	0	0	0	0	0	0	0	0	0
metaspades_NG-14651_916_1_T120_lib231444_5693_NODE_1299_length_1416_cov_2.58339	0	0	0	0	0	0	0	0	0	0	0	0	0	0	0	0	0	0	0	0	0	0	0	0	0	0	0	16	0	3	0	0	0	0	0	0	9	0	1	0	0	0	0	0	0	0	0	0	0
metaspades_NG-14651_916_1_T120_lib231444_5693_NODE_1300_length_1415_cov_2.12132	0	0	0	0	0	0	1	2	0	2	0	0	0	0	0	0	0	0	0	0	0	0	0	0	0	0	0	9	4	0	2	0	5	0	0	0	8	2	10	7	8	1	6	0	2	5	1	4	2
metaspades_NG-14651_916_1_T120_lib231444_5693_NODE_1303_length_1409_cov_2.23929	0	0	0	0	0	0	0	0	0	0	0	0	0	1	0	0	0	0	0	0	0	0	0	0	0	0	0	16	0	0	0	0	0	0	0	0	2	0	0	0	0	0	0	0	0	0	0	0	0
metaspades_NG-14651_916_1_T120_lib231444_5693_NODE_1310_length_1404_cov_2.6301	0	0	0	0	0	0	2	0	0	0	0	0	0	0	0	0	0	0	0	0	0	0	0	0	0	0	0	15	2	2	0	0	8	0	0	0	12	0	0	0	3	0	0	0	0	0	0	0	0
metaspades_NG-14651_916_1_T120_lib231444_5693_NODE_1312_length_1402_cov_5.62584	0	0	0	0	0	0	0	0	0	0	0	0	0	0	0	0	0	0	0	0	0	0	0	0	0	0	0	26	0	0	0	0	4	0	4	0	6	2	0	0	2	0	0	0	0	0	0	0	0
metaspades_NG-14651_916_1_T120_lib231444_5693_NODE_1314_length_1402_cov_1.68597	0	0	0	0	0	0	2	0	0	0	0	0	0	0	0	0	0	0	0	0	0	2	0	0	0	0	0	11	0	0	0	0	4	0	2	0	4	0	0	0	0	0	0	0	0	0	0	0	0
metaspades_NG-14651_916_1_T120_lib231444_5693_NODE_1317_length_1399_cov_2.03943	0	0	0	0	0	0	0	2	0	0	0	0	0	0	0	0	0	0	0	0	0	0	0	0	0	0	0	15	0	2	0	0	2	0	5	4	6	0	0	0	6	0	0	0	0	0	0	0	0
metaspades_NG-14651_916_1_T120_lib231444_5693_NODE_1322_length_1396_cov_2.24907	0	0	0	0	0	0	0	0	0	0	0	0	0	0	0	0	0	0	0	0	0	0	0	0	0	0	0	7	1	3	0	0	0	0	5	0	7	7	0	0	0	0	0	0	0	0	0	0	0
metaspades_NG-14651_916_1_T120_lib231444_5693_NODE_1327_length_1392_cov_4.70381	0	0	0	0	0	0	0	0	0	0	0	0	0	0	0	0	0	0	0	0	0	0	0	0	0	0	0	32	2	0	0	0	4	0	0	0	9	0	0	0	4	0	0	0	0	0	0	0	0
metaspades_NG-14651_916_1_T120_lib231444_5693_NODE_1336_length_1385_cov_4.47594	0	0	0	0	0	0	0	0	0	0	0	0	0	0	0	0	0	0	0	0	0	0	0	0	0	0	0	28	0	0	0	0	0	0	0	0	2	0	0	2	2	0	0	0	0	0	0	0	0
metaspades_NG-14651_916_1_T120_lib231444_5693_NODE_1337_length_1385_cov_2.79323	0	0	0	0	0	0	0	0	0	0	0	0	0	0	0	0	0	0	0	0	0	0	0	0	0	0	0	17	2	3	0	0	4	0	2	0	2	0	0	0	0	0	0	0	0	0	0	0	0
metaspades_NG-14651_916_1_T120_lib231444_5693_NODE_1338_length_1385_cov_1.77143	0	0	0	0	0	0	0	0	0	0	0	0	0	0	0	0	0	0	0	0	0	0	0	0	0	0	0	13	9	10	0	0	6	0	0	0	0	0	0	3	5	0	0	0	0	0	0	0	0
metaspades_NG-14651_916_1_T120_lib231444_5693_NODE_1342_length_1381_cov_1.43363	0	7	0	0	0	0	0	0	0	0	0	0	0	0	0	0	0	0	0	0	0	0	0	0	0	0	0	10	0	0	0	2	1	0	0	0	0	0	0	0	4	0	0	0	0	0	0	0	0
metaspades_NG-14651_916_1_T120_lib231444_5693_NODE_1348_length_1375_cov_2.06136	0	0	0	0	0	0	0	0	0	0	0	0	0	0	0	0	0	0	0	0	0	0	0	0	0	0	0	14	0	0	0	0	0	0	0	0	0	0	0	0	0	0	0	0	0	0	0	0	0
metaspades_NG-14651_916_1_T120_lib231444_5693_NODE_1349_length_1374_cov_3.4928	0	0	0	0	0	0	0	0	0	0	0	0	0	0	0	0	0	0	0	0	0	0	0	0	0	0	0	26	0	2	2	0	2	0	6	0	11	0	0	0	0	0	0	0	0	0	0	0	0
metaspades_NG-14651_916_1_T120_lib231444_5693_NODE_1352_length_1372_cov_1.82308	0	0	0	0	0	0	0	0	0	0	0	0	0	0	0	0	0	0	0	0	0	0	0	0	0	0	0	9	0	0	0	4	0	0	3	0	0	0	0	0	0	0	0	0	0	0	0	0	0
metaspades_NG-14651_916_1_T120_lib231444_5693_NODE_1357_length_1366_cov_3.34783	0	0	0	0	0	0	0	0	0	0	0	0	0	0	0	0	0	0	0	0	0	0	0	0	0	0	0	23	0	1	0	0	0	0	1	2	6	0	0	0	2	0	0	0	0	0	0	0	0
metaspades_NG-14651_916_1_T120_lib231444_5693_NODE_1364_length_1361_cov_3.12404	0	0	0	0	0	0	26	12	5	0	0	0	0	0	0	0	0	0	0	0	0	0	0	0	0	0	0	10	0	0	4	0	15	0	5	4	15	0	0	0	10	0	0	0	0	0	0	0	0
metaspades_NG-14651_916_1_T120_lib231444_5693_NODE_1367_length_1360_cov_1.64368	0	0	0	1	0	0	0	0	0	0	2	0	0	0	0	0	0	0	0	0	3	0	0	2	2	1	0	11	0	0	0	0	0	0	0	0	0	0	0	0	0	0	0	0	0	0	0	0	0
metaspades_NG-14651_916_1_T120_lib231444_5693_NODE_1373_length_1355_cov_2.13385	0	0	0	0	0	0	0	0	0	0	0	0	0	0	0	0	0	0	0	0	0	0	0	0	0	0	0	6	0	4	0	0	0	0	0	0	15	1	2	0	0	0	0	0	0	0	0	0	0
metaspades_NG-14651_916_1_T120_lib231444_5693_NODE_1374_length_1354_cov_1.4388	0	0	0	0	0	0	0	3	0	0	0	0	0	0	0	0	0	0	0	0	0	0	0	0	0	0	0	8	0	0	0	0	0	0	0	0	7	0	0	0	0	0	0	0	0	0	0	0	0
metaspades_NG-14651_916_1_T120_lib231444_5693_NODE_1384_length_1348_cov_2.74787	0	0	0	0	0	0	0	0	0	0	0	0	0	0	0	0	0	0	0	0	0	0	0	0	0	0	0	25	4	4	4	0	0	0	0	4	9	7	2	4	1	0	0	0	0	0	0	0	0
metaspades_NG-14651_916_1_T120_lib231444_5693_NODE_1385_length_1348_cov_2.66589	0	0	0	0	0	0	4	0	0	0	0	0	0	0	0	0	0	0	0	0	0	0	0	0	0	0	0	15	4	0	0	0	2	0	0	2	4	0	0	0	0	0	0	0	0	0	0	0	0
metaspades_NG-14651_916_1_T120_lib231444_5693_NODE_1386_length_1347_cov_2.45743	0	0	0	0	0	0	0	0	0	0	0	0	0	0	0	0	0	0	0	0	0	0	0	0	0	0	0	8	2	1	5	0	2	0	2	6	9	2	2	6	3	0	0	0	0	0	0	0	0
metaspades_NG-14651_916_1_T120_lib231444_5693_NODE_1391_length_1346_cov_2.70875	0	0	0	0	0	0	0	0	0	0	0	0	0	0	0	0	0	0	0	0	0	0	0	0	0	1	0	16	0	0	0	0	0	0	0	0	9	0	0	0	0	0	0	0	0	0	0	0	0
metaspades_NG-14651_916_1_T120_lib231444_5693_NODE_1392_length_1346_cov_2.00697	0	0	0	0	0	0	0	0	0	0	0	0	0	0	0	0	0	0	0	0	2	0	0	0	0	0	0	12	2	2	0	0	0	0	0	0	9	0	0	0	0	0	0	0	0	0	0	0	0
metaspades_NG-14651_916_1_T120_lib231444_5693_NODE_1393_length_1344_cov_3.08922	0	0	0	0	0	0	0	0	0	0	0	0	0	0	0	0	0	0	0	0	2	0	0	0	0	0	0	22	0	0	0	0	2	0	0	0	0	0	0	0	0	0	0	0	0	0	0	0	0
metaspades_NG-14651_916_1_T120_lib231444_5693_NODE_1396_length_1343_cov_2.25776	0	0	0	0	0	0	0	0	0	0	0	0	0	0	0	0	0	0	0	0	0	0	0	0	0	0	0	14	0	0	0	0	0	0	0	0	0	0	0	0	0	0	0	0	0	0	0	0	0
metaspades_NG-14651_916_1_T120_lib231444_5693_NODE_1398_length_1341_cov_2.5311	0	0	0	0	0	0	0	0	0	0	0	0	0	0	0	0	0	0	0	0	0	0	0	0	0	0	0	17	0	3	0	0	0	0	0	0	3	13	0	0	0	0	0	0	0	0	0	0	0
metaspades_NG-14651_916_1_T120_lib231444_5693_NODE_1406_length_1336_cov_3.67369	0	0	0	0	0	0	0	0	1	0	0	0	0	0	0	0	0	0	0	0	0	0	0	0	0	0	0	20	0	0	0	0	4	0	0	0	0	0	0	0	0	0	0	0	0	0	0	0	0
metaspades_NG-14651_916_1_T120_lib231444_5693_NODE_1407_length_1336_cov_2.53396	0	0	0	0	0	0	0	0	0	0	0	0	0	0	0	0	0	0	0	0	0	0	0	0	0	0	0	16	0	0	0	0	5	0	2	0	5	0	0	0	0	0	0	0	0	0	0	0	0
metaspades_NG-14651_916_1_T120_lib231444_5693_NODE_1409_length_1335_cov_3.06875	0	0	0	0	0	0	0	0	0	0	0	0	0	0	0	0	0	0	0	0	0	0	0	0	0	0	0	12	2	0	0	0	0	0	0	0	10	4	2	0	7	0	0	0	0	0	0	0	0
metaspades_NG-14651_916_1_T120_lib231444_5693_NODE_1410_length_1335_cov_2.27578	0	0	0	0	0	0	0	0	0	0	0	0	0	0	0	0	0	0	0	0	0	0	0	0	0	0	0	4	0	0	0	0	2	0	0	0	11	1	0	2	0	0	0	0	0	0	0	0	0
metaspades_NG-14651_916_1_T120_lib231444_5693_NODE_1419_length_1329_cov_1.69231	0	0	0	0	0	0	0	2	0	0	0	0	0	0	0	0	0	0	0	0	0	0	0	0	0	0	0	4	0	0	0	0	7	0	0	0	6	0	0	0	0	0	0	0	0	0	0	0	0
metaspades_NG-14651_916_1_T120_lib231444_5693_NODE_1424_length_1325_cov_2.94016	0	0	0	0	0	0	0	0	0	0	0	0	0	0	0	0	0	0	0	0	0	0	0	0	0	0	0	20	0	0	0	0	2	0	0	0	7	0	1	2	6	0	0	0	0	0	0	0	0
metaspades_NG-14651_916_1_T120_lib231444_5693_NODE_1427_length_1324_cov_2.32782	0	0	0	0	0	0	0	0	0	0	0	0	0	0	0	0	0	0	0	0	0	0	0	0	0	0	0	13	0	2	0	0	0	0	2	3	7	0	0	0	0	0	0	0	0	0	0	0	0
metaspades_NG-14651_916_1_T120_lib231444_5693_NODE_1431_length_1320_cov_3.60949	0	0	0	0	0	0	0	0	0	0	0	0	0	0	0	0	0	0	0	0	0	0	0	0	0	0	0	20	4	0	1	0	1	0	3	0	4	2	0	0	4	0	0	0	0	0	0	0	0
metaspades_NG-14651_916_1_T120_lib231444_5693_NODE_1432_length_1320_cov_3.2	0	2	0	1	0	0	0	0	2	0	0	0	0	0	0	0	0	0	0	0	0	0	0	1	2	3	0	14	2	0	0	0	1	0	2	0	2	2	0	0	0	0	0	0	0	0	0	0	0
metaspades_NG-14651_916_1_T120_lib231444_5693_NODE_1436_length_1317_cov_3.65135	0	0	0	0	0	0	0	0	0	0	0	0	0	0	0	0	0	0	0	0	0	0	0	0	0	0	0	21	0	2	1	0	6	0	1	0	2	0	0	0	0	0	0	0	0	0	0	0	0
metaspades_NG-14651_916_1_T120_lib231444_5693_NODE_1437_length_1317_cov_3.11807	0	0	0	0	0	0	2	0	2	0	0	0	0	0	0	0	0	0	0	0	0	0	0	0	0	0	0	18	4	4	0	0	6	0	4	0	8	0	0	8	2	0	0	0	0	0	0	0	0
metaspades_NG-14651_916_1_T120_lib231444_5693_NODE_1439_length_1317_cov_1.9794	0	0	0	0	0	0	0	0	0	0	0	0	0	0	0	0	0	0	0	0	0	0	0	0	0	0	0	14	0	4	0	0	2	0	2	8	5	2	0	0	7	0	0	0	0	0	0	0	0
metaspades_NG-14651_916_1_T120_lib231444_5693_NODE_1447_length_1312_cov_1.74383	0	0	0	0	0	0	2	2	0	0	0	0	0	0	0	0	0	0	0	0	0	0	0	0	0	0	0	12	0	5	0	0	0	0	3	0	1	0	2	0	2	0	0	0	0	0	0	0	0
metaspades_NG-14651_916_1_T120_lib231444_5693_NODE_1448_length_1310_cov_6.23187	0	0	0	0	0	0	0	0	0	0	0	0	0	0	0	0	0	0	0	0	0	0	0	0	0	0	0	30	5	0	4	0	9	0	0	5	9	0	0	0	3	0	0	0	0	0	0	0	0
metaspades_NG-14651_916_1_T120_lib231444_5693_NODE_1449_length_1310_cov_3.31076	0	0	0	0	0	0	0	0	0	0	0	0	0	0	0	0	0	0	0	0	0	0	0	0	0	0	0	22	0	0	0	0	2	0	1	0	4	0	0	0	0	0	0	0	0	0	0	0	0
metaspades_NG-14651_916_1_T120_lib231444_5693_NODE_1451_length_1310_cov_1.87251	0	0	0	0	0	0	0	0	0	0	0	0	0	0	0	0	0	0	0	0	0	0	0	2	0	0	2	13	0	0	0	0	0	0	0	0	0	0	0	0	0	0	0	0	0	0	0	0	0
metaspades_NG-14651_916_1_T120_lib231444_5693_NODE_1454_length_1309_cov_2.46332	0	0	0	0	0	0	0	0	0	0	0	0	0	0	0	0	0	0	0	0	0	0	0	0	0	0	0	18	0	0	0	0	1	0	0	0	0	0	0	2	6	0	0	0	0	0	0	0	0
metaspades_NG-14651_916_1_T120_lib231444_5693_NODE_1456_length_1307_cov_2.99281	0	0	0	0	0	0	0	0	1	0	0	0	0	0	0	0	1	0	0	0	0	1	0	0	0	0	0	17	1	0	0	0	2	1	0	2	4	0	0	0	0	0	0	0	0	0	0	0	0
metaspades_NG-14651_916_1_T120_lib231444_5693_NODE_1459_length_1306_cov_2.23261	0	0	0	0	0	0	0	1	0	0	0	0	0	0	0	0	0	0	0	0	0	0	0	0	0	0	0	13	0	1	1	0	0	0	0	1	0	0	0	0	1	0	0	0	0	0	0	0	0
metaspades_NG-14651_916_1_T120_lib231444_5693_NODE_1460_length_1305_cov_2.7032	0	0	0	0	0	0	0	0	0	0	0	0	0	0	0	0	0	0	0	0	0	0	0	0	0	0	0	19	0	0	0	0	0	0	1	0	0	0	0	0	0	0	0	0	0	0	0	0	0
metaspades_NG-14651_916_1_T120_lib231444_5693_NODE_1466_length_1303_cov_1.69631	0	0	0	0	0	0	0	0	0	0	0	0	0	0	0	0	0	0	0	0	0	0	0	0	0	0	0	9	10	0	0	0	2	0	0	0	2	0	0	0	0	0	0	0	0	0	0	0	0
metaspades_NG-14651_916_1_T120_lib231444_5693_NODE_1467_length_1302_cov_3.20209	0	0	0	0	0	0	0	2	1	0	0	0	0	0	0	0	0	0	0	0	0	0	0	0	0	0	0	10	1	0	1	0	5	0	0	0	4	0	0	0	0	0	0	0	0	0	0	0	0
metaspades_NG-14651_916_1_T120_lib231444_5693_NODE_1472_length_1298_cov_2.34513	0	0	0	0	0	0	0	0	0	0	0	0	0	0	0	0	0	0	0	0	0	0	0	0	0	0	0	13	0	0	0	0	0	0	0	0	0	0	0	0	0	0	0	0	0	0	0	0	0
metaspades_NG-14651_916_1_T120_lib231444_5693_NODE_1477_length_1296_cov_2.96938	0	0	0	0	0	0	0	0	0	0	0	0	0	0	0	0	0	0	0	0	0	0	0	0	0	0	0	21	0	0	0	0	0	0	0	0	7	0	0	0	0	0	0	0	0	0	0	0	0
metaspades_NG-14651_916_1_T120_lib231444_5693_NODE_1483_length_1293_cov_1.70275	0	0	0	0	0	0	0	0	0	0	0	0	0	0	0	0	0	0	0	0	0	0	0	0	0	0	0	8	0	0	0	0	4	0	9	2	4	0	0	2	1	0	0	0	0	0	0	0	0
metaspades_NG-14651_916_1_T120_lib231444_5693_NODE_1484_length_1293_cov_1.52423	0	0	0	0	0	0	0	2	0	0	0	0	0	0	0	0	0	0	0	0	0	0	0	0	0	0	0	8	0	0	0	0	0	0	0	0	1	0	0	0	0	0	0	0	0	0	0	0	0
metaspades_NG-14651_916_1_T120_lib231444_5693_NODE_1485_length_1292_cov_1.74616	0	0	0	0	0	0	0	0	0	0	0	0	0	0	0	0	0	0	0	0	0	0	0	0	0	0	0	10	0	0	0	0	0	0	0	0	3	0	0	0	0	0	0	0	0	0	0	0	0
metaspades_NG-14651_916_1_T120_lib231444_5693_NODE_1487_length_1291_cov_1.96197	0	0	0	0	0	0	0	0	0	0	0	0	0	0	0	0	0	0	0	0	0	0	0	0	0	0	0	14	0	3	0	0	0	0	0	7	0	0	0	0	0	0	0	0	0	0	0	0	0
metaspades_NG-14651_916_1_T120_lib231444_5693_NODE_1489_length_1291_cov_1.56796	0	0	0	0	0	0	0	0	0	0	0	0	0	0	0	0	0	0	0	0	2	0	0	0	0	0	0	6	0	0	0	0	0	0	0	0	0	0	4	0	0	0	0	0	0	0	0	0	0
metaspades_NG-14651_916_1_T120_lib231444_5693_NODE_1492_length_1290_cov_1.51417	0	0	0	0	0	0	0	0	0	0	0	0	0	0	0	0	0	0	0	0	0	0	0	0	0	0	0	12	2	2	5	0	3	0	4	0	4	1	0	0	7	0	0	0	0	0	0	0	0
metaspades_NG-14651_916_1_T120_lib231444_5693_NODE_1496_length_1286_cov_1.90171	0	0	0	0	0	0	0	0	0	0	0	0	0	0	0	0	0	0	0	0	0	0	0	0	0	0	0	16	13	4	10	0	2	0	9	8	7	0	2	16	4	0	0	0	0	0	0	0	0
metaspades_NG-14651_916_1_T120_lib231444_5693_NODE_1498_length_1282_cov_4.13936	0	0	1	3	4	4	0	0	0	0	0	0	2	0	0	0	0	0	0	0	0	0	0	0	0	0	0	20	8	0	2	0	1	0	0	2	2	1	0	6	8	0	0	0	0	0	0	0	0
metaspades_NG-14651_916_1_T120_lib231444_5693_NODE_1499_length_1282_cov_3.19886	0	0	0	0	0	0	0	0	0	0	0	0	0	0	0	0	0	0	0	0	0	0	0	0	0	0	0	18	0	0	0	0	0	0	0	0	6	2	0	0	2	0	0	0	0	0	0	0	0
metaspades_NG-14651_916_1_T120_lib231444_5693_NODE_1510_length_1276_cov_3.7715	0	0	0	0	0	0	0	0	0	0	0	0	0	0	0	0	0	0	0	0	0	0	0	0	0	0	0	16	5	4	0	0	10	0	2	0	9	1	0	0	2	0	0	0	0	0	0	0	0
metaspades_NG-14651_916_1_T120_lib231444_5693_NODE_1512_length_1273_cov_2.80788	0	0	0	0	0	0	0	0	0	0	0	0	0	0	0	0	0	0	0	0	0	0	0	0	0	0	0	14	0	0	0	0	0	0	0	2	5	2	0	0	0	0	0	0	0	0	0	0	0
metaspades_NG-14651_916_1_T120_lib231444_5693_NODE_1514_length_1272_cov_1.9622	0	0	0	0	0	0	0	0	0	0	0	0	0	0	0	0	0	0	0	0	0	0	0	0	0	0	0	12	0	4	0	0	4	0	5	2	8	4	0	3	0	0	0	0	0	0	0	0	0
metaspades_NG-14651_916_1_T120_lib231444_5693_NODE_1515_length_1271_cov_3.04605	0	0	0	0	0	0	0	0	0	0	0	0	0	0	0	0	0	0	0	0	0	0	0	0	0	0	0	16	13	0	0	0	1	0	4	7	2	0	2	0	3	0	0	0	0	0	0	0	0
metaspades_NG-14651_916_1_T120_lib231444_5693_NODE_1519_length_1266_cov_4.71841	0	0	0	0	0	0	0	0	0	0	0	0	0	0	0	0	0	0	0	0	0	0	0	0	0	0	0	12	0	0	0	0	0	0	1	0	4	0	0	0	0	0	0	0	0	0	0	0	0
metaspades_NG-14651_916_1_T120_lib231444_5693_NODE_1521_length_1265_cov_1.78264	0	0	0	0	0	0	0	0	0	0	0	0	0	0	0	0	0	0	0	0	0	0	0	0	0	0	0	11	4	0	5	0	3	0	2	3	3	0	0	4	2	0	0	0	0	0	0	0	0
metaspades_NG-14651_916_1_T120_lib231444_5693_NODE_1528_length_1261_cov_1.3864	0	0	0	0	0	0	0	0	0	0	0	0	0	0	0	0	0	0	0	0	0	0	0	0	0	0	0	9	0	0	0	0	0	0	0	0	0	0	0	0	0	0	0	0	0	0	0	0	0
metaspades_NG-14651_916_1_T120_lib231444_5693_NODE_1530_length_1260_cov_2.58008	0	0	0	0	0	0	0	0	0	0	0	0	0	0	0	0	0	0	0	0	0	0	0	0	0	0	0	13	0	0	0	1	14	5	0	0	6	0	0	2	0	0	0	0	0	0	0	0	0
metaspades_NG-14651_916_1_T120_lib231444_5693_NODE_1532_length_1259_cov_3.549	0	0	0	0	0	0	0	0	0	0	0	0	0	0	0	0	0	0	0	0	0	0	0	0	0	0	0	22	0	0	0	0	4	0	4	0	2	3	0	3	2	0	0	0	0	0	0	0	0
metaspades_NG-14651_916_1_T120_lib231444_5693_NODE_1533_length_1256_cov_1.74688	0	0	0	0	0	0	0	0	0	0	0	0	0	0	0	0	0	0	0	0	0	0	0	0	0	0	0	10	0	0	0	0	2	0	0	0	0	0	0	0	0	0	0	0	0	0	0	0	0
metaspades_NG-14651_916_1_T120_lib231444_5693_NODE_1536_length_1253_cov_2.96828	0	0	0	0	0	0	0	1	0	2	0	0	0	0	0	0	0	0	0	0	0	0	0	0	0	0	0	16	0	2	0	0	2	0	0	0	1	2	0	0	2	0	0	0	0	0	0	0	0
metaspades_NG-14651_916_1_T120_lib231444_5693_NODE_1538_length_1252_cov_4.43943	0	0	0	0	0	0	4	3	2	0	0	0	0	0	0	0	0	0	0	0	0	0	0	0	0	0	0	24	8	2	0	0	4	0	2	0	5	0	0	0	0	0	0	0	0	0	0	0	0
metaspades_NG-14651_916_1_T120_lib231444_5693_NODE_1539_length_1251_cov_2.34197	0	0	0	0	0	0	0	0	0	0	0	0	0	0	0	0	0	0	0	0	0	0	0	0	0	0	0	15	0	0	0	0	0	0	0	0	9	0	0	0	0	0	0	0	0	0	0	0	0
metaspades_NG-14651_916_1_T120_lib231444_5693_NODE_1548_length_1243_cov_2.02778	0	0	0	0	0	0	0	0	0	2	0	0	0	0	0	0	0	0	0	0	0	0	0	0	0	0	0	7	7	0	0	0	6	0	0	2	8	0	0	0	4	0	0	0	0	0	0	0	0
metaspades_NG-14651_916_1_T120_lib231444_5693_NODE_1550_length_1243_cov_1.43939	0	0	0	0	0	3	0	0	0	0	0	0	0	0	0	0	0	0	0	0	0	0	0	0	0	0	0	8	0	0	0	0	0	0	1	0	14	0	0	0	0	0	0	0	0	0	0	0	0
metaspades_NG-14651_916_1_T120_lib231444_5693_NODE_1554_length_1239_cov_1.66047	0	0	0	0	0	0	0	0	0	0	0	0	0	0	0	0	0	0	0	0	0	0	0	0	0	0	0	11	0	0	0	0	3	0	0	0	1	0	0	0	0	0	0	0	0	0	0	0	0
metaspades_NG-14651_916_1_T120_lib231444_5693_NODE_1560_length_1237_cov_3.19882	0	0	0	0	0	0	0	0	0	0	0	0	0	0	0	0	0	0	0	0	0	0	0	0	0	0	0	18	1	0	4	0	12	0	4	0	2	0	0	0	5	0	0	0	0	0	0	0	0
metaspades_NG-14651_916_1_T120_lib231444_5693_NODE_1562_length_1236_cov_2.42591	0	0	0	0	0	0	0	1	0	0	0	0	0	0	0	0	0	0	0	0	0	0	0	0	0	0	0	8	0	0	2	0	0	0	3	0	4	0	0	0	4	0	0	0	0	0	0	0	0
metaspades_NG-14651_916_1_T120_lib231444_5693_NODE_1563_length_1236_cov_2.00254	0	0	0	0	0	0	0	0	0	0	0	0	0	0	0	0	0	0	0	0	0	0	0	0	0	0	0	9	0	3	0	0	2	0	2	0	6	0	0	0	4	0	0	0	0	0	0	0	0
metaspades_NG-14651_916_1_T120_lib231444_5693_NODE_1566_length_1235_cov_2.6678	0	0	0	0	0	0	0	3	0	0	0	0	0	0	0	0	0	0	0	0	0	0	0	0	0	0	0	19	14	15	0	0	0	0	0	2	4	8	0	2	0	0	0	0	0	0	0	0	0
metaspades_NG-14651_916_1_T120_lib231444_5693_NODE_1568_length_1234_cov_2.57591	0	0	0	0	0	0	0	2	0	0	0	0	0	0	0	0	0	0	0	4	0	0	0	0	0	0	0	16	0	4	2	0	0	0	0	0	2	0	0	0	2	0	0	0	0	0	0	0	0
metaspades_NG-14651_916_1_T120_lib231444_5693_NODE_1576_length_1231_cov_5.31718	2	0	0	0	0	0	0	0	0	0	0	0	0	0	0	0	0	0	0	0	0	0	0	6	2	4	3	31	0	0	0	0	0	0	0	0	2	0	0	0	4	0	0	0	0	0	0	0	0
metaspades_NG-14651_916_1_T120_lib231444_5693_NODE_1577_length_1230_cov_2.69106	0	0	0	0	0	0	0	0	0	0	2	0	0	0	0	0	0	0	0	0	7	0	0	0	0	0	0	17	0	0	0	0	0	0	0	0	2	0	0	0	2	0	0	0	0	0	0	0	0
metaspades_NG-14651_916_1_T120_lib231444_5693_NODE_1578_length_1230_cov_2.18043	0	0	0	0	0	0	0	0	0	0	0	0	0	0	0	0	0	0	0	0	0	0	0	0	0	0	0	14	0	0	0	0	0	0	0	0	2	0	0	0	0	0	0	0	0	0	0	0	0
metaspades_NG-14651_916_1_T120_lib231444_5693_NODE_1579_length_1229_cov_3.31601	0	0	0	0	0	0	0	0	0	0	0	0	0	0	0	0	0	0	0	0	0	0	0	0	0	0	0	16	0	0	1	0	4	2	0	0	1	0	0	0	3	0	0	0	0	0	0	0	0
metaspades_NG-14651_916_1_T120_lib231444_5693_NODE_1582_length_1228_cov_2.75107	0	0	0	0	0	0	0	0	0	0	0	0	0	0	0	0	0	0	0	0	0	0	0	0	0	0	0	8	0	0	0	0	0	0	0	0	0	0	0	0	3	0	0	0	0	0	0	0	0
metaspades_NG-14651_916_1_T120_lib231444_5693_NODE_1583_length_1228_cov_2.21057	0	0	0	0	0	0	0	0	0	0	0	0	0	0	0	0	0	0	0	0	0	0	0	0	0	0	0	14	0	1	0	0	0	0	4	0	4	0	0	0	0	0	0	0	0	0	0	0	0
metaspades_NG-14651_916_1_T120_lib231444_5693_NODE_1586_length_1226_cov_2.49018	0	0	0	0	0	0	0	0	0	0	0	0	0	0	0	0	0	0	0	0	0	0	0	0	0	0	0	14	0	0	0	0	0	0	6	0	3	0	4	0	0	0	0	0	0	0	0	0	0
metaspades_NG-14651_916_1_T120_lib231444_5693_NODE_1588_length_1226_cov_1.31853	0	0	0	0	0	0	0	0	0	0	0	0	0	0	0	0	0	0	0	0	0	0	0	0	0	0	0	8	0	0	0	0	0	0	0	2	0	0	0	0	0	0	0	0	0	0	0	0	0
metaspades_NG-14651_916_1_T120_lib231444_5693_NODE_1590_length_1225_cov_2.19402	0	0	0	0	0	0	0	0	0	0	0	0	0	0	0	0	0	0	0	0	0	0	0	0	0	0	0	12	0	0	0	0	2	0	0	0	5	0	0	6	0	0	0	0	0	0	0	0	0
metaspades_NG-14651_916_1_T120_lib231444_5693_NODE_1593_length_1223_cov_2.80651	3	0	0	0	0	0	4	0	2	0	0	1	2	0	2	0	0	0	0	0	0	0	0	1	0	0	1	7	2	0	1	0	9	0	2	2	4	0	0	0	0	0	0	0	0	0	0	0	0
metaspades_NG-14651_916_1_T120_lib231444_5693_NODE_1594_length_1223_cov_1.85959	0	0	0	0	0	0	0	0	0	0	0	0	0	0	0	0	0	0	0	0	0	0	0	0	0	0	0	11	4	0	2	0	4	0	1	0	5	0	1	0	0	0	0	0	0	0	0	0	0
metaspades_NG-14651_916_1_T120_lib231444_5693_NODE_1595_length_1223_cov_1.49572	0	0	0	0	0	0	0	0	0	0	0	0	0	0	0	0	0	0	0	0	0	0	0	0	0	0	0	11	0	2	0	0	0	0	0	0	2	0	0	0	0	0	0	0	0	0	0	0	0
metaspades_NG-14651_916_1_T120_lib231444_5693_NODE_1596_length_1222_cov_3.00943	0	0	0	0	0	0	0	0	0	0	2	0	0	0	0	0	0	0	0	0	12	4	0	0	0	0	0	16	0	0	0	0	0	0	0	0	0	0	0	3	0	0	0	0	0	0	0	0	0
metaspades_NG-14651_916_1_T120_lib231444_5693_NODE_1598_length_1221_cov_5.53774	0	0	0	0	0	0	0	0	0	0	0	0	0	0	0	0	0	0	0	0	0	0	0	0	0	0	0	27	0	0	0	0	5	0	0	2	6	10	0	0	2	0	0	0	0	0	0	0	0
metaspades_NG-14651_916_1_T120_lib231444_5693_NODE_1599_length_1221_cov_3.0446	0	0	0	0	0	0	0	0	0	0	0	0	0	0	0	0	0	0	0	0	0	0	0	0	0	0	0	17	0	2	0	0	8	0	0	0	2	0	0	0	0	0	0	0	0	0	0	0	0
metaspades_NG-14651_916_1_T120_lib231444_5693_NODE_1600_length_1221_cov_2.96226	0	0	0	0	0	0	0	0	2	0	0	0	0	0	0	0	0	0	0	0	0	0	0	0	0	0	0	22	0	4	4	0	0	0	0	1	4	2	6	9	0	0	0	0	0	0	0	0	0
metaspades_NG-14651_916_1_T120_lib231444_5693_NODE_1605_length_1220_cov_1.73734	0	0	0	0	0	0	2	3	0	24	0	0	0	0	0	0	0	0	0	0	0	0	0	0	0	0	0	10	0	0	0	0	0	0	0	0	2	0	0	0	3	0	0	0	0	0	0	0	0
metaspades_NG-14651_916_1_T120_lib231444_5693_NODE_1608_length_1218_cov_2.43852	0	0	0	0	0	0	0	0	0	0	0	0	0	0	0	0	0	0	0	0	0	0	0	0	0	0	0	14	0	0	0	0	2	2	0	0	12	2	0	4	0	0	0	0	0	0	0	0	0
metaspades_NG-14651_916_1_T120_lib231444_5693_NODE_1610_length_1217_cov_3.16954	0	0	0	0	0	0	0	0	0	0	0	0	0	0	0	0	0	0	0	0	0	0	0	0	0	0	0	22	0	0	0	0	9	0	0	0	0	0	0	0	0	0	0	0	0	0	0	0	0
metaspades_NG-14651_916_1_T120_lib231444_5693_NODE_1613_length_1216_cov_1.36693	0	0	0	0	0	0	0	0	0	0	5	0	0	0	0	0	0	0	0	0	2	1	0	0	0	0	0	9	0	0	0	0	0	1	0	0	0	0	0	1	0	0	0	0	0	0	0	0	0
metaspades_NG-14651_916_1_T120_lib231444_5693_NODE_1615_length_1213_cov_2.49223	0	0	0	0	0	0	0	0	0	0	0	0	1	0	2	0	0	0	0	0	0	0	0	0	0	0	0	15	0	0	0	0	2	0	0	2	1	0	0	0	1	0	0	0	0	2	0	0	0
metaspades_NG-14651_916_1_T120_lib231444_5693_NODE_1616_length_1213_cov_1.57945	0	0	0	0	0	0	0	2	1	0	0	0	0	0	0	0	0	0	0	0	0	0	0	0	0	0	0	5	0	0	4	0	0	0	4	0	2	0	0	0	0	0	0	0	0	0	0	0	0
metaspades_NG-14651_916_1_T120_lib231444_5693_NODE_1617_length_1213_cov_1.3601	0	0	0	0	0	0	0	0	0	0	0	0	0	0	0	0	0	0	0	0	0	0	2	0	0	0	0	10	0	2	0	0	0	0	0	0	0	0	4	0	0	0	0	0	0	0	0	0	0
metaspades_NG-14651_916_1_T120_lib231444_5693_NODE_1621_length_1212_cov_1.62489	0	0	0	0	0	0	0	4	0	0	0	0	0	0	0	0	0	0	0	0	0	0	0	0	0	0	0	8	0	1	0	1	4	0	0	0	0	0	1	4	2	0	0	0	0	0	0	0	0
metaspades_NG-14651_916_1_T120_lib231444_5693_NODE_1624_length_1210_cov_2.02251	0	0	0	0	0	0	0	0	0	0	0	0	0	0	0	0	0	0	0	0	0	1	0	0	0	0	0	1	0	0	0	0	7	0	0	2	2	0	0	0	2	0	0	0	0	0	0	0	0
metaspades_NG-14651_916_1_T120_lib231444_5693_NODE_1627_length_1207_cov_2.25174	0	0	0	0	0	0	1	2	2	2	0	0	0	0	0	0	0	0	0	0	0	0	0	0	0	0	0	10	0	0	0	0	0	0	0	0	1	0	3	0	2	0	0	0	0	0	0	0	0
metaspades_NG-14651_916_1_T120_lib231444_5693_NODE_1629_length_1207_cov_1.54253	0	0	0	0	0	0	0	0	3	0	0	0	0	0	0	0	0	0	0	0	0	0	0	0	0	0	0	10	0	0	0	0	0	0	0	0	0	0	0	0	0	0	0	0	0	0	0	0	0
metaspades_NG-14651_916_1_T120_lib231444_5693_NODE_1630_length_1206_cov_2.76368	0	0	0	0	0	0	0	0	0	0	0	0	0	0	0	0	0	0	0	0	0	0	0	0	0	0	0	18	0	0	0	0	2	0	2	0	0	0	0	0	0	0	0	0	0	0	0	0	0
metaspades_NG-14651_916_1_T120_lib231444_5693_NODE_1633_length_1205_cov_1.88435	0	0	0	0	0	0	0	0	0	0	0	0	0	0	0	0	0	0	0	0	0	0	0	0	0	0	0	12	0	0	0	0	0	0	0	0	0	0	0	0	0	0	0	0	0	0	0	0	0
metaspades_NG-14651_916_1_T120_lib231444_5693_NODE_1636_length_1202_cov_2.56931	0	0	0	0	0	0	0	0	0	0	0	0	0	0	0	0	0	0	0	0	0	0	0	0	0	0	0	13	0	0	0	0	1	0	0	3	7	0	0	0	0	0	0	0	0	1	0	0	0
metaspades_NG-14651_916_1_T120_lib231444_5693_NODE_1639_length_1201_cov_2.01832	0	0	0	0	0	0	0	0	0	0	0	0	0	0	0	0	0	0	0	0	0	0	0	0	0	0	0	11	7	3	0	0	0	0	0	0	0	0	0	0	0	0	0	0	0	0	0	0	0
metaspades_NG-14651_916_1_T120_lib231444_5693_NODE_1641_length_1200_cov_3.87773	0	0	0	0	0	0	0	0	0	0	0	0	0	0	0	0	0	0	0	0	0	0	0	0	0	0	0	22	0	0	0	0	3	0	0	2	5	0	0	0	0	0	0	0	0	0	0	0	0
metaspades_NG-14651_916_1_T120_lib231444_5693_NODE_1645_length_1199_cov_1.85227	0	0	0	0	0	0	0	0	0	1	0	0	0	0	0	0	0	0	0	0	0	0	0	0	0	0	0	8	0	0	0	0	4	2	2	0	0	0	2	0	0	0	2	0	0	0	0	0	0
metaspades_NG-14651_916_1_T120_lib231444_5693_NODE_1646_length_1198_cov_2.84339	0	6	0	0	1	0	1	0	0	0	0	0	0	0	0	0	0	0	0	0	0	0	0	0	0	0	0	18	0	0	3	0	0	0	1	0	2	1	0	0	0	0	0	0	0	0	0	0	0
metaspades_NG-14651_916_1_T120_lib231444_5693_NODE_1648_length_1197_cov_1.82137	0	0	0	0	0	0	0	4	0	0	0	0	0	0	0	0	0	0	0	0	0	0	0	0	0	0	0	10	6	0	0	0	4	0	0	0	4	0	1	0	0	0	0	0	0	0	0	0	0
metaspades_NG-14651_916_1_T120_lib231444_5693_NODE_1650_length_1194_cov_2.15189	0	0	0	0	0	0	0	0	0	0	0	0	0	0	0	0	0	0	0	0	0	0	0	0	0	0	0	12	0	0	0	0	0	0	0	0	0	0	0	2	0	0	0	0	0	0	0	0	0
metaspades_NG-14651_916_1_T120_lib231444_5693_NODE_1652_length_1193_cov_3.48067	0	0	0	0	0	0	0	2	0	0	0	0	0	0	0	0	0	0	0	0	0	0	0	0	0	0	0	14	0	0	0	0	3	0	0	0	2	0	2	2	5	0	0	0	0	0	0	0	0
metaspades_NG-14651_916_1_T120_lib231444_5693_NODE_1653_length_1193_cov_3.24429	0	0	0	0	0	0	0	0	0	0	0	0	0	0	0	0	0	0	0	0	0	0	0	0	0	0	0	11	0	0	2	0	5	0	12	3	8	2	1	0	0	0	0	0	0	0	0	0	0
metaspades_NG-14651_916_1_T120_lib231444_5693_NODE_1654_length_1193_cov_2.24517	0	0	0	0	0	0	0	0	0	0	0	0	0	0	0	0	0	0	0	0	0	0	0	0	0	0	0	13	0	1	0	0	1	0	0	0	3	0	0	0	0	0	0	0	0	0	0	0	0
metaspades_NG-14651_916_1_T120_lib231444_5693_NODE_1658_length_1189_cov_1.96384	0	0	0	0	0	0	1	12	2	0	0	0	0	0	0	0	0	0	0	0	0	0	0	0	0	0	0	9	0	0	0	0	0	0	2	0	9	0	1	0	7	0	0	0	0	0	0	0	0
metaspades_NG-14651_916_1_T120_lib231444_5693_NODE_1659_length_1189_cov_1.9321	0	0	0	0	0	0	0	0	0	0	0	0	0	0	0	0	0	0	0	0	0	0	0	0	0	0	0	13	0	0	0	0	1	0	0	0	4	0	0	0	0	0	0	0	0	0	0	0	0
metaspades_NG-14651_916_1_T120_lib231444_5693_NODE_1661_length_1189_cov_1.52381	0	0	0	0	0	0	0	0	0	0	0	0	0	0	0	0	0	0	0	0	0	0	0	0	0	0	0	8	0	0	0	0	2	0	0	4	1	0	2	0	0	0	0	0	0	0	0	0	0
metaspades_NG-14651_916_1_T120_lib231444_5693_NODE_1663_length_1188_cov_1.63901	0	0	0	0	0	0	1	0	3	0	0	0	0	0	0	0	0	0	0	0	0	0	0	0	0	0	0	8	0	0	0	0	0	0	0	3	6	0	0	0	0	0	0	0	0	0	0	0	0
metaspades_NG-14651_916_1_T120_lib231444_5693_NODE_1670_length_1185_cov_1.83186	0	0	0	0	0	0	0	0	0	0	1	0	0	0	0	0	0	0	0	0	0	0	0	0	0	0	0	5	0	3	0	0	0	0	1	0	2	0	4	4	0	0	0	0	0	0	0	0	0
metaspades_NG-14651_916_1_T120_lib231444_5693_NODE_1671_length_1185_cov_1.38673	0	0	0	0	0	0	3	1	1	0	0	0	0	0	0	0	0	0	0	0	0	0	0	0	0	0	0	8	0	0	0	0	0	0	0	0	1	2	0	0	0	0	0	0	0	0	0	0	0
metaspades_NG-14651_916_1_T120_lib231444_5693_NODE_1672_length_1185_cov_1.28142	0	0	0	0	0	0	0	0	0	0	0	0	0	0	0	0	0	0	0	0	0	0	0	0	0	2	1	8	0	0	0	0	0	0	0	0	0	0	0	0	0	0	0	0	0	0	0	0	0
metaspades_NG-14651_916_1_T120_lib231444_5693_NODE_1675_length_1184_cov_1.38618	0	0	2	1	2	0	0	0	0	0	0	0	0	0	0	0	0	0	0	0	0	0	0	0	0	0	0	3	0	0	0	0	0	0	0	0	1	0	0	2	2	0	0	0	0	0	0	0	0
metaspades_NG-14651_916_1_T120_lib231444_5693_NODE_1676_length_1183_cov_4.37766	0	0	0	0	0	0	0	2	0	0	0	0	0	0	0	0	0	0	0	0	0	0	0	0	0	0	0	27	2	0	2	0	0	0	2	0	4	0	0	0	1	0	0	0	0	0	0	0	0
metaspades_NG-14651_916_1_T120_lib231444_5693_NODE_1677_length_1183_cov_3.49645	0	0	0	0	0	0	0	0	0	0	0	0	0	0	0	0	0	0	0	0	0	0	0	0	0	0	0	13	0	1	0	0	6	0	0	1	1	0	0	1	0	0	0	0	0	0	0	0	0
metaspades_NG-14651_916_1_T120_lib231444_5693_NODE_1683_length_1181_cov_1.68561	0	0	0	0	0	0	2	0	0	0	0	0	0	0	0	0	0	0	0	0	0	0	0	0	0	0	0	11	0	0	0	0	0	0	0	0	0	0	0	0	3	0	0	0	0	0	0	0	0
metaspades_NG-14651_916_1_T120_lib231444_5693_NODE_1691_length_1178_cov_1.51558	0	0	0	0	0	0	0	0	0	0	0	0	0	0	0	0	0	0	0	0	0	0	0	0	0	0	0	10	0	3	0	0	0	0	2	0	4	0	0	0	0	0	0	0	0	0	0	0	0
metaspades_NG-14651_916_1_T120_lib231444_5693_NODE_1707_length_1169_cov_2.73968	0	0	0	0	0	0	0	4	3	0	0	0	0	0	0	0	0	0	0	0	0	0	0	0	0	0	0	12	0	0	0	0	0	0	0	0	2	0	0	0	4	0	0	0	0	0	0	0	0
metaspades_NG-14651_916_1_T120_lib231444_5693_NODE_1714_length_1167_cov_3.1304	8	0	0	0	0	0	4	0	0	0	0	0	0	1	2	2	0	0	0	0	0	0	0	19	2	0	2	12	3	0	2	0	9	0	1	4	2	2	7	0	7	0	0	0	0	0	0	0	0
metaspades_NG-14651_916_1_T120_lib231444_5693_NODE_1727_length_1163_cov_1.72292	0	0	0	0	0	0	0	0	0	0	0	0	0	0	0	0	0	0	0	0	0	0	0	0	0	0	0	4	0	0	0	0	4	0	8	0	5	0	0	0	4	0	0	0	0	0	0	0	0
metaspades_NG-14651_916_1_T120_lib231444_5693_NODE_1730_length_1162_cov_1.96567	0	0	0	0	0	0	0	0	0	0	0	0	0	0	0	0	0	0	0	0	0	0	0	0	0	0	0	9	5	8	4	0	0	0	0	0	5	0	2	0	0	0	0	0	0	0	0	0	0
metaspades_NG-14651_916_1_T120_lib231444_5693_NODE_1731_length_1161_cov_3.00271	0	0	0	0	0	0	0	0	0	0	0	0	0	0	0	0	0	0	0	0	0	0	0	0	0	0	0	15	0	2	0	0	6	0	0	1	2	0	0	0	0	0	0	0	0	0	0	0	0
metaspades_NG-14651_916_1_T120_lib231444_5693_NODE_1736_length_1157_cov_3.38475	0	0	0	0	0	0	0	0	0	0	0	0	0	0	0	0	0	0	0	0	0	0	0	0	0	0	0	18	0	2	0	0	4	0	0	2	0	0	0	2	8	0	0	0	0	0	0	0	0
metaspades_NG-14651_916_1_T120_lib231444_5693_NODE_1740_length_1155_cov_2.19182	0	0	0	0	0	0	0	0	0	0	0	0	0	0	0	0	0	0	0	0	0	0	0	0	0	0	0	4	14	0	0	0	2	0	0	0	2	0	4	0	4	0	0	0	0	0	0	0	0
metaspades_NG-14651_916_1_T120_lib231444_5693_NODE_1744_length_1154_cov_1.56324	0	0	0	0	0	0	0	0	0	0	0	0	0	0	0	0	0	0	0	0	0	0	0	0	0	0	0	11	0	0	0	0	0	0	0	0	0	0	0	0	0	0	0	0	0	0	0	0	0
metaspades_NG-14651_916_1_T120_lib231444_5693_NODE_1747_length_1152_cov_2.22607	0	0	0	0	0	0	1	2	0	0	0	0	0	0	0	0	0	0	0	0	0	0	0	0	0	0	0	13	0	0	0	0	0	0	0	0	11	0	0	0	0	0	0	0	0	0	0	0	0
metaspades_NG-14651_916_1_T120_lib231444_5693_NODE_1750_length_1150_cov_2.75342	0	0	0	0	0	0	0	0	0	0	0	0	0	0	0	0	0	0	0	0	0	0	0	0	0	0	0	15	0	0	0	0	0	0	0	4	4	0	0	0	0	0	0	0	0	0	0	0	0
metaspades_NG-14651_916_1_T120_lib231444_5693_NODE_1751_length_1149_cov_2.83181	0	0	0	0	0	0	0	2	0	0	0	0	0	0	0	0	0	0	0	0	0	0	0	0	0	0	0	13	0	6	2	0	2	0	0	6	0	0	11	2	0	0	0	0	0	0	0	0	0
metaspades_NG-14651_916_1_T120_lib231444_5693_NODE_1752_length_1149_cov_1.86197	0	0	0	0	0	0	0	0	0	0	0	0	0	0	0	0	0	0	0	0	0	0	0	0	0	0	0	12	0	0	0	0	0	0	0	2	0	4	2	0	0	0	0	0	0	0	0	0	0
metaspades_NG-14651_916_1_T120_lib231444_5693_NODE_1754_length_1148_cov_2.05215	0	0	0	0	0	0	0	0	0	0	0	0	0	0	0	0	2	0	0	0	0	0	0	0	0	0	0	8	0	0	0	0	0	0	0	0	3	0	0	0	0	0	0	0	0	0	0	0	0
metaspades_NG-14651_916_1_T120_lib231444_5693_NODE_1757_length_1145_cov_1.76514	0	0	0	0	0	0	0	0	0	0	0	0	0	0	0	0	0	0	0	0	0	0	0	0	0	0	0	7	0	0	0	0	0	0	2	0	1	0	0	0	0	0	0	0	0	0	0	0	0
metaspades_NG-14651_916_1_T120_lib231444_5693_NODE_1759_length_1144_cov_1.95776	0	0	0	0	0	0	0	0	0	0	0	0	0	0	0	0	0	0	0	0	0	0	0	0	0	0	0	8	3	1	0	0	2	0	2	0	8	0	3	0	3	0	0	0	0	0	0	0	0
metaspades_NG-14651_916_1_T120_lib231444_5693_NODE_1761_length_1143_cov_3.05147	0	0	0	0	0	0	0	0	0	0	0	0	0	0	0	0	0	0	0	0	0	0	0	0	0	0	0	11	0	0	0	0	4	0	2	1	14	0	0	0	0	0	0	0	0	0	0	0	0
metaspades_NG-14651_916_1_T120_lib231444_5693_NODE_1764_length_1142_cov_1.87672	0	0	0	0	0	0	0	0	0	0	0	0	0	0	0	0	0	0	0	0	0	0	0	0	0	0	0	11	0	0	0	0	6	0	0	0	8	0	0	0	0	0	0	0	0	0	0	0	0
metaspades_NG-14651_916_1_T120_lib231444_5693_NODE_1772_length_1138_cov_2.32779	0	1	0	0	0	1	0	0	0	0	0	0	0	0	0	0	0	0	0	0	0	0	0	0	0	0	0	7	0	0	0	0	0	0	0	0	0	0	0	0	0	0	0	0	0	0	0	0	0
metaspades_NG-14651_916_1_T120_lib231444_5693_NODE_1774_length_1137_cov_1.77357	0	0	0	0	0	0	0	2	0	0	0	0	0	0	0	0	0	0	0	0	0	0	0	0	0	0	0	6	0	0	3	0	0	0	0	0	1	0	0	0	0	0	0	0	0	0	0	0	0
metaspades_NG-14651_916_1_T120_lib231444_5693_NODE_1777_length_1134_cov_3.06951	0	0	0	0	0	0	0	0	0	0	0	0	0	0	0	0	0	0	0	0	0	0	0	0	0	0	0	11	0	0	0	0	3	0	0	0	0	0	0	0	0	0	0	0	0	0	0	0	0
metaspades_NG-14651_916_1_T120_lib231444_5693_NODE_1778_length_1134_cov_2.81001	0	0	0	0	0	0	0	1	1	0	0	0	0	0	0	0	0	0	0	0	0	0	0	0	0	0	0	11	4	0	0	0	0	0	0	0	0	0	0	0	0	0	0	0	0	0	0	0	0
metaspades_NG-14651_916_1_T120_lib231444_5693_NODE_1780_length_1133_cov_4.21521	0	0	0	0	0	0	0	0	2	2	0	0	0	0	0	0	0	0	0	0	0	0	0	0	0	0	0	15	2	0	2	0	6	0	2	0	2	0	0	2	0	0	0	0	0	0	0	0	0
metaspades_NG-14651_916_1_T120_lib231444_5693_NODE_1788_length_1127_cov_2.90392	0	0	0	0	0	0	1	1	0	0	0	0	0	0	0	0	0	0	0	0	0	0	0	0	0	0	0	12	0	0	0	0	0	0	0	0	1	9	0	0	0	0	0	0	0	0	0	0	0
metaspades_NG-14651_916_1_T120_lib231444_5693_NODE_1789_length_1127_cov_2.79478	0	0	0	0	0	0	0	0	0	0	0	0	0	0	0	0	0	0	0	0	0	0	0	0	0	0	0	14	6	0	0	0	11	0	0	0	0	0	1	1	0	0	0	0	0	0	0	0	0
metaspades_NG-14651_916_1_T120_lib231444_5693_NODE_1798_length_1123_cov_1.65356	0	0	0	0	0	0	2	0	0	0	0	0	0	0	0	0	0	0	0	0	0	0	0	0	0	0	0	6	0	0	0	0	0	0	0	0	0	7	0	0	0	0	0	0	0	0	0	0	0
metaspades_NG-14651_916_1_T120_lib231444_5693_NODE_1799_length_1122_cov_4.03093	0	0	0	0	0	0	0	0	0	0	0	0	0	0	0	0	0	0	0	0	0	0	0	0	0	0	0	18	2	2	0	0	4	0	6	3	4	0	0	3	2	0	0	0	0	0	0	0	0
metaspades_NG-14651_916_1_T120_lib231444_5693_NODE_1801_length_1122_cov_1.49672	0	0	0	0	0	0	0	0	2	0	0	0	0	0	0	0	0	0	0	0	0	0	0	0	0	0	0	7	0	0	0	0	0	0	0	1	0	0	0	0	0	0	0	0	0	0	0	0	0
metaspades_NG-14651_916_1_T120_lib231444_5693_NODE_1808_length_1118_cov_2.00847	0	0	0	0	0	0	0	2	0	0	0	0	0	0	0	0	0	0	0	0	0	0	0	0	0	0	0	7	3	0	0	0	4	0	0	0	0	0	0	0	9	0	0	0	0	0	0	0	0
metaspades_NG-14651_916_1_T120_lib231444_5693_NODE_1809_length_1118_cov_1.87865	0	0	0	0	0	0	0	0	0	0	0	0	0	0	0	0	0	0	0	0	0	0	0	0	0	0	0	12	0	0	0	0	0	0	2	2	1	0	0	0	0	0	0	0	0	0	0	0	0
metaspades_NG-14651_916_1_T120_lib231444_5693_NODE_1811_length_1117_cov_2.7693	0	0	0	0	0	0	0	0	0	0	0	2	0	2	0	0	0	0	0	0	0	0	0	0	0	0	0	9	1	2	0	0	5	0	0	0	3	0	0	0	0	0	0	0	0	0	0	0	0
metaspades_NG-14651_916_1_T120_lib231444_5693_NODE_1814_length_1114_cov_2.83003	0	0	0	0	0	0	2	3	0	0	0	0	0	0	0	0	0	0	0	0	0	0	0	0	0	0	0	14	0	4	0	0	2	0	0	0	3	0	0	0	0	0	0	0	0	0	0	0	0
metaspades_NG-14651_916_1_T120_lib231444_5693_NODE_1815_length_1114_cov_2.56468	0	0	0	0	0	0	0	0	0	0	0	0	0	0	0	0	0	0	0	0	0	0	0	0	0	0	0	14	0	0	0	0	6	0	0	2	2	0	0	0	2	0	0	0	0	0	0	0	0
metaspades_NG-14651_916_1_T120_lib231444_5693_NODE_1816_length_1114_cov_1.87347	0	0	0	0	0	0	0	0	0	0	0	0	0	0	0	0	0	0	0	0	0	0	0	0	0	0	0	8	0	2	0	0	2	0	0	0	2	2	2	0	0	0	0	0	0	0	0	0	0
metaspades_NG-14651_916_1_T120_lib231444_5693_NODE_1817_length_1113_cov_2.7155	0	0	0	0	0	0	0	0	0	0	0	0	0	0	0	0	0	0	0	0	0	0	0	0	0	0	0	5	0	0	4	0	0	0	1	0	0	3	0	0	0	0	0	0	0	0	0	0	0
metaspades_NG-14651_916_1_T120_lib231444_5693_NODE_1821_length_1112_cov_3.70577	0	0	0	0	0	0	0	0	0	0	0	0	0	0	0	0	0	0	0	0	0	0	0	0	0	0	0	19	0	0	0	0	5	0	0	0	0	6	0	0	4	0	0	0	0	0	0	0	0
metaspades_NG-14651_916_1_T120_lib231444_5693_NODE_1825_length_1112_cov_1.96783	0	0	0	0	0	0	0	0	2	0	0	0	0	0	0	0	0	0	0	0	0	0	0	0	0	0	0	9	0	1	0	0	1	0	0	2	0	0	0	0	0	0	0	0	0	0	0	0	0
metaspades_NG-14651_916_1_T120_lib231444_5693_NODE_1832_length_1108_cov_1.34758	0	0	0	0	0	0	0	0	0	0	0	0	0	0	0	0	0	0	0	0	0	0	0	0	0	0	0	8	0	4	0	0	0	0	0	0	2	0	0	0	0	0	0	0	0	0	0	0	0
metaspades_NG-14651_916_1_T120_lib231444_5693_NODE_1834_length_1107_cov_3.20722	0	0	0	0	0	0	0	3	0	0	0	0	0	0	0	0	0	0	0	0	0	0	0	0	0	0	0	14	0	1	0	0	0	0	2	0	0	0	0	0	0	0	0	0	0	0	0	0	0
metaspades_NG-14651_916_1_T120_lib231444_5693_NODE_1835_length_1107_cov_2.9097	0	4	0	0	0	0	0	0	0	0	0	0	0	0	0	0	0	0	0	0	0	0	0	0	0	0	0	14	1	0	0	0	3	0	0	0	0	0	0	0	0	0	0	0	0	0	0	0	0
metaspades_NG-14651_916_1_T120_lib231444_5693_NODE_1836_length_1106_cov_3.39296	0	0	0	0	0	0	2	1	0	4	0	0	0	0	0	0	0	0	0	0	0	0	0	0	0	0	0	18	2	2	2	0	6	0	0	0	5	0	0	0	0	0	0	0	0	0	0	0	0
metaspades_NG-14651_916_1_T120_lib231444_5693_NODE_1837_length_1106_cov_3.03901	0	0	0	0	0	0	0	0	0	0	0	0	0	0	0	0	0	0	0	0	0	0	0	0	0	0	0	14	0	0	5	0	6	0	0	0	1	0	0	1	0	0	0	0	0	0	0	0	0
metaspades_NG-14651_916_1_T120_lib231444_5693_NODE_1838_length_1106_cov_1.76403	0	0	0	0	0	0	0	0	2	0	0	0	0	0	0	0	0	0	0	0	0	0	0	0	0	0	0	8	0	0	0	0	1	0	0	0	5	0	0	0	0	0	0	0	0	0	0	0	0
metaspades_NG-14651_916_1_T120_lib231444_5693_NODE_1839_length_1105_cov_2.13905	0	0	0	0	0	0	0	2	0	0	0	0	0	0	0	0	0	0	0	0	0	0	0	0	0	0	0	11	6	0	0	2	0	0	0	0	0	0	0	0	1	0	0	0	0	0	0	0	0
metaspades_NG-14651_916_1_T120_lib231444_5693_NODE_1841_length_1104_cov_2.58055	0	0	0	0	0	0	0	2	1	0	0	0	0	0	0	0	0	0	0	0	0	0	0	0	0	0	0	9	1	1	1	0	5	0	0	0	2	0	0	0	0	0	0	0	0	0	0	0	0
metaspades_NG-14651_916_1_T120_lib231444_5693_NODE_1845_length_1100_cov_3.39617	0	1	7	8	6	43	0	0	0	0	0	0	0	0	0	0	0	0	0	1	1	1	7	0	2	2	1	15	21	10	0	0	0	0	0	0	11	0	0	0	2	0	0	0	0	0	0	0	0
metaspades_NG-14651_916_1_T120_lib231444_5693_NODE_1847_length_1099_cov_4.89559	0	0	0	0	0	0	0	0	3	0	0	0	0	0	0	0	0	0	0	0	0	0	0	0	0	0	0	26	0	0	0	0	3	0	0	4	8	0	0	2	2	0	0	0	0	0	0	0	0
metaspades_NG-14651_916_1_T120_lib231444_5693_NODE_1848_length_1099_cov_2.10249	0	1	0	0	0	0	0	0	0	0	0	0	0	0	0	0	0	0	0	0	0	0	0	0	0	0	0	12	0	0	0	0	0	0	0	0	1	0	0	0	0	0	0	0	0	0	0	0	0
metaspades_NG-14651_916_1_T120_lib231444_5693_NODE_1849_length_1098_cov_4.02493	0	0	0	0	0	0	0	2	0	0	0	0	0	0	0	0	0	0	0	0	0	0	0	0	0	0	0	10	0	1	2	0	2	0	1	0	8	0	0	2	5	0	0	0	0	0	0	0	0
metaspades_NG-14651_916_1_T120_lib231444_5693_NODE_1860_length_1092_cov_3.081	0	0	0	0	0	0	0	4	1	0	0	0	0	0	0	0	0	0	0	0	0	0	0	0	0	0	0	15	0	2	0	0	6	0	2	0	11	0	0	5	0	0	0	0	0	0	0	0	0
metaspades_NG-14651_916_1_T120_lib231444_5693_NODE_1863_length_1091_cov_2.2944	0	0	0	0	0	0	2	0	0	0	0	0	0	0	0	0	0	0	0	0	0	0	0	0	0	0	0	9	4	7	1	0	0	0	0	0	0	2	0	5	4	0	0	0	0	0	0	0	0
metaspades_NG-14651_916_1_T120_lib231444_5693_NODE_1865_length_1091_cov_1.67954	0	0	0	0	0	0	0	0	0	0	0	0	0	0	0	0	0	0	0	0	0	0	0	0	0	0	0	10	2	0	0	0	3	0	0	0	3	0	2	2	2	0	0	0	0	0	0	0	0
metaspades_NG-14651_916_1_T120_lib231444_5693_NODE_1868_length_1089_cov_2.45261	0	0	0	0	0	0	0	0	0	0	0	0	0	0	0	0	0	0	0	0	1	0	0	0	0	0	0	14	0	0	0	1	0	0	1	0	0	2	0	0	0	0	0	0	0	0	0	0	0
metaspades_NG-14651_916_1_T120_lib231444_5693_NODE_1871_length_1089_cov_1.89845	0	0	0	0	0	0	0	0	0	0	0	0	0	0	0	0	0	0	0	0	0	0	0	0	0	0	0	8	0	0	0	0	0	0	0	0	5	0	1	0	0	0	0	0	0	0	0	0	0
metaspades_NG-14651_916_1_T120_lib231444_5693_NODE_1876_length_1086_cov_3.32299	0	0	0	0	0	0	2	0	0	4	0	0	0	0	0	0	0	0	0	0	0	0	0	0	0	0	0	14	0	1	0	0	0	0	2	0	0	0	0	0	2	0	0	0	0	0	0	0	0
metaspades_NG-14651_916_1_T120_lib231444_5693_NODE_1877_length_1086_cov_2.98545	0	0	0	0	0	0	0	0	0	0	0	0	0	0	0	0	0	0	0	0	0	0	0	0	0	0	0	13	0	0	0	0	7	0	0	0	5	0	0	0	0	0	0	0	0	0	0	0	0
metaspades_NG-14651_916_1_T120_lib231444_5693_NODE_1878_length_1086_cov_2.35306	0	0	0	0	0	0	0	1	0	0	0	0	0	0	0	0	0	0	0	0	0	0	0	0	0	0	0	9	0	0	0	0	2	0	2	0	0	0	0	0	0	0	0	0	0	0	0	0	0
metaspades_NG-14651_916_1_T120_lib231444_5693_NODE_1879_length_1086_cov_2.33948	0	0	0	2	0	0	0	0	0	0	0	0	0	0	0	0	0	0	0	0	0	0	0	0	0	0	0	14	5	2	2	0	0	0	0	0	5	0	0	4	0	0	0	0	0	0	2	0	0
metaspades_NG-14651_916_1_T120_lib231444_5693_NODE_1880_length_1085_cov_3.29612	0	0	0	1	1	0	0	0	0	0	0	0	0	0	0	0	0	0	0	0	0	0	0	0	0	0	1	15	0	1	0	1	2	1	2	0	7	0	0	2	0	0	0	0	0	0	0	0	0
metaspades_NG-14651_916_1_T120_lib231444_5693_NODE_1882_length_1084_cov_2.4276	0	0	0	0	0	0	0	0	0	0	0	0	0	0	0	0	0	0	0	0	0	0	0	0	0	0	0	11	0	0	0	0	4	0	0	0	0	0	0	2	1	0	0	0	0	0	0	0	0
metaspades_NG-14651_916_1_T120_lib231444_5693_NODE_1884_length_1083_cov_2.78891	0	0	0	0	0	0	0	0	0	0	0	0	0	0	0	0	0	0	0	1	0	1	0	0	0	0	0	11	0	0	0	0	0	0	0	0	1	0	0	4	0	0	0	0	0	0	0	0	0
metaspades_NG-14651_916_1_T120_lib231444_5693_NODE_1887_length_1082_cov_4.47225	0	1	0	0	6	4	0	0	0	0	0	0	0	0	0	0	0	0	0	0	0	0	0	0	0	0	0	17	0	0	0	0	0	0	0	0	0	0	0	0	1	0	0	0	0	0	0	0	0
metaspades_NG-14651_916_1_T120_lib231444_5693_NODE_1897_length_1080_cov_3.06341	0	0	0	0	0	0	0	0	0	0	0	0	2	0	0	0	0	0	0	0	0	0	0	0	0	0	0	15	3	2	0	0	2	0	7	1	0	0	0	1	4	0	0	0	0	0	0	0	0
metaspades_NG-14651_916_1_T120_lib231444_5693_NODE_1898_length_1080_cov_1.69756	0	0	0	0	0	0	0	0	0	0	0	0	0	0	0	0	0	0	0	0	0	0	0	0	0	0	0	8	2	0	0	0	0	0	0	0	0	0	0	0	0	0	0	0	0	0	0	0	0
metaspades_NG-14651_916_1_T120_lib231444_5693_NODE_1899_length_1080_cov_1.59902	0	0	0	0	0	0	0	0	0	0	0	0	0	0	0	0	0	0	0	0	6	0	0	0	0	0	0	6	0	0	0	0	0	0	0	0	0	0	2	0	0	0	0	0	0	0	0	0	0
metaspades_NG-14651_916_1_T120_lib231444_5693_NODE_1902_length_1079_cov_2.48242	0	0	0	0	0	0	0	0	0	0	0	0	0	0	0	0	0	0	0	0	0	0	0	0	0	0	0	8	0	0	0	2	1	3	0	0	8	0	0	0	0	0	0	0	0	0	0	0	0
metaspades_NG-14651_916_1_T120_lib231444_5693_NODE_1906_length_1077_cov_2.03033	0	0	0	0	0	0	0	2	0	0	0	0	0	0	0	0	0	0	0	0	0	0	0	0	0	0	0	12	0	0	0	0	0	0	0	2	4	0	0	0	4	0	0	0	0	0	0	0	0
metaspades_NG-14651_916_1_T120_lib231444_5693_NODE_1912_length_1073_cov_3.49902	0	0	0	0	0	0	0	0	0	0	0	0	0	0	0	0	0	0	0	0	0	0	0	0	0	0	0	16	0	0	0	0	0	0	0	0	7	0	0	0	0	0	0	0	0	0	0	0	0
metaspades_NG-14651_916_1_T120_lib231444_5693_NODE_1922_length_1071_cov_1.97638	0	0	0	0	0	0	0	0	0	0	0	0	0	0	0	0	0	0	0	0	0	0	0	0	0	0	0	12	0	0	0	1	3	3	0	0	0	0	0	0	0	0	0	0	0	0	0	0	0
metaspades_NG-14651_916_1_T120_lib231444_5693_NODE_1923_length_1071_cov_1.86122	0	0	0	0	0	0	0	0	0	0	0	0	0	0	0	0	0	0	0	0	0	0	0	0	0	0	0	8	0	0	0	0	0	0	0	0	0	0	0	0	0	0	0	0	0	0	0	0	0
metaspades_NG-14651_916_1_T120_lib231444_5693_NODE_1927_length_1069_cov_3.10651	0	0	0	1	0	0	0	0	0	0	0	0	0	0	0	0	0	0	0	0	3	0	0	0	0	4	4	15	0	0	0	0	0	0	0	0	2	2	0	2	0	0	0	0	0	0	0	0	0
metaspades_NG-14651_916_1_T120_lib231444_5693_NODE_1928_length_1069_cov_3.00493	0	0	0	0	0	0	0	0	0	0	0	0	0	0	0	0	0	0	0	0	0	0	0	0	0	0	0	10	0	0	0	0	12	0	11	0	6	0	0	0	9	0	0	0	0	0	0	0	0
metaspades_NG-14651_916_1_T120_lib231444_5693_NODE_1929_length_1069_cov_1.93787	0	0	0	4	0	0	0	0	0	0	0	0	0	0	0	0	0	0	0	0	0	0	0	0	0	0	0	11	0	0	0	0	0	0	0	0	0	0	0	0	0	0	0	0	0	0	0	0	0
metaspades_NG-14651_916_1_T120_lib231444_5693_NODE_1933_length_1067_cov_3.29051	0	0	0	0	0	0	0	0	0	0	0	0	0	0	0	0	0	0	0	0	0	0	0	0	0	0	0	10	2	0	0	0	2	0	4	0	4	0	0	3	8	0	0	0	0	0	0	0	0
metaspades_NG-14651_916_1_T120_lib231444_5693_NODE_1934_length_1066_cov_3.05143	0	0	0	0	0	0	0	0	0	0	0	0	0	0	0	0	0	0	0	0	0	0	0	0	0	0	0	13	0	0	0	3	4	0	0	0	2	0	0	0	2	0	0	0	0	0	0	0	0
metaspades_NG-14651_916_1_T120_lib231444_5693_NODE_1938_length_1065_cov_1.9396	0	0	0	0	0	0	0	0	0	0	0	0	0	0	0	0	0	0	0	0	0	0	0	0	0	0	0	11	0	0	0	0	0	0	0	0	4	0	0	0	0	0	0	0	0	0	0	0	0
metaspades_NG-14651_916_1_T120_lib231444_5693_NODE_1939_length_1064_cov_3.6333	0	0	0	0	0	0	2	0	0	0	0	0	0	0	0	0	0	0	0	0	0	0	0	0	0	0	0	20	0	0	0	0	2	0	0	0	0	0	0	0	0	0	0	0	0	0	0	0	0
metaspades_NG-14651_916_1_T120_lib231444_5693_NODE_1942_length_1063_cov_2.66071	0	0	0	0	0	0	0	0	0	0	0	0	0	0	0	0	0	0	0	0	0	0	0	0	0	0	0	14	5	3	3	0	5	0	6	2	7	0	0	2	2	0	0	0	0	0	0	0	0
metaspades_NG-14651_916_1_T120_lib231444_5693_NODE_1944_length_1060_cov_1.9204	0	0	0	0	0	0	0	0	0	0	0	0	0	0	0	0	0	0	0	0	0	0	0	0	0	0	0	8	0	0	0	0	4	0	2	0	3	0	0	0	0	0	0	0	0	0	0	0	0
metaspades_NG-14651_916_1_T120_lib231444_5693_NODE_1957_length_1055_cov_1.526	0	0	0	0	0	0	0	0	0	0	0	0	0	0	0	0	0	0	0	0	0	0	0	0	0	0	0	5	5	0	0	0	5	0	0	2	0	0	2	0	0	0	0	0	0	0	0	0	0
metaspades_NG-14651_916_1_T120_lib231444_5693_NODE_1958_length_1054_cov_7.11612	0	3	0	0	0	0	0	0	0	0	0	0	0	0	0	0	0	0	0	0	0	0	0	0	0	0	0	28	0	0	0	0	0	0	0	0	0	0	0	0	0	0	0	0	0	0	0	0	0
metaspades_NG-14651_916_1_T120_lib231444_5693_NODE_1959_length_1054_cov_2.9049	0	0	0	0	0	0	0	0	0	0	0	0	0	0	0	0	0	0	0	0	11	0	0	0	0	0	0	13	0	0	0	0	0	0	0	0	2	0	0	0	0	0	0	0	0	0	0	0	0
metaspades_NG-14651_916_1_T120_lib231444_5693_NODE_1960_length_1054_cov_2.51351	0	0	0	0	0	0	1	0	0	0	0	0	0	0	0	0	0	0	0	0	0	0	0	0	0	0	0	19	0	0	0	0	0	0	0	0	5	0	0	0	2	0	2	0	0	0	0	0	0
metaspades_NG-14651_916_1_T120_lib231444_5693_NODE_1961_length_1054_cov_2.50951	0	0	0	0	0	0	0	0	0	0	0	0	0	0	0	0	0	0	0	0	0	0	0	0	0	0	0	18	0	0	0	0	1	0	0	0	0	0	0	0	0	0	0	0	0	0	0	0	0
metaspades_NG-14651_916_1_T120_lib231444_5693_NODE_1963_length_1054_cov_2.18218	0	0	0	0	0	0	1	1	2	0	0	0	0	0	0	0	0	0	0	0	0	0	0	0	0	0	0	11	0	0	0	0	4	0	0	0	2	0	0	0	0	0	0	0	0	0	0	0	0
metaspades_NG-14651_916_1_T120_lib231444_5693_NODE_1966_length_1053_cov_2.83768	0	0	0	0	0	0	0	0	0	0	0	0	0	0	0	0	0	0	0	0	0	0	0	0	0	0	0	13	0	2	0	0	2	0	0	2	0	2	0	2	0	0	0	0	0	0	0	0	0
metaspades_NG-14651_916_1_T120_lib231444_5693_NODE_1968_length_1053_cov_1.68136	0	0	0	0	0	0	0	0	0	0	0	0	0	0	0	0	0	0	0	0	0	0	0	0	0	0	0	11	0	0	0	0	0	0	0	0	0	0	0	6	0	0	0	0	0	0	0	0	0
metaspades_NG-14651_916_1_T120_lib231444_5693_NODE_1970_length_1052_cov_2.59679	0	0	0	0	0	0	0	0	0	0	0	0	0	0	0	0	0	0	0	0	0	0	0	0	0	0	0	8	0	4	0	0	0	0	0	0	4	0	2	0	0	0	0	0	0	0	0	0	0
metaspades_NG-14651_916_1_T120_lib231444_5693_NODE_1971_length_1052_cov_2.34102	0	0	0	0	0	0	0	0	0	0	0	0	0	0	0	0	0	0	0	0	0	0	0	0	0	0	0	10	0	2	0	0	2	0	0	0	1	0	0	0	0	0	0	0	0	0	0	0	0
metaspades_NG-14651_916_1_T120_lib231444_5693_NODE_1977_length_1051_cov_2.55335	1	0	0	0	0	0	4	1	0	0	0	0	0	0	0	0	0	0	0	0	0	0	0	2	0	2	1	4	0	2	2	0	1	0	0	0	2	0	0	2	0	0	0	0	0	0	0	0	0
metaspades_NG-14651_916_1_T120_lib231444_5693_NODE_1978_length_1050_cov_2.06432	0	0	0	0	0	0	2	6	0	0	0	0	0	0	0	0	0	0	0	0	0	0	0	0	0	0	0	9	1	0	0	0	0	0	0	0	2	5	0	0	0	0	0	0	0	0	0	0	0
metaspades_NG-14651_916_1_T120_lib231444_5693_NODE_1981_length_1049_cov_2.88431	0	0	0	0	0	0	0	0	0	0	0	0	0	0	0	0	0	0	0	0	0	0	0	0	0	0	0	15	0	0	0	0	0	0	0	4	4	0	0	0	2	0	0	0	0	0	0	0	0
metaspades_NG-14651_916_1_T120_lib231444_5693_NODE_1984_length_1048_cov_1.54079	0	0	0	0	0	0	0	0	0	0	0	0	0	0	0	0	0	0	0	0	0	0	0	0	0	0	0	9	0	2	0	0	0	0	2	0	0	0	0	0	0	0	0	0	0	0	0	0	0
metaspades_NG-14651_916_1_T120_lib231444_5693_NODE_1986_length_1048_cov_1.40685	0	0	0	0	0	0	0	0	0	0	0	0	0	0	0	0	0	0	0	0	0	0	0	0	0	0	0	6	0	0	0	0	0	0	0	2	1	0	0	0	0	0	0	0	0	0	0	0	0
metaspades_NG-14651_916_1_T120_lib231444_5693_NODE_1988_length_1047_cov_1.78327	0	0	0	0	0	0	0	0	2	0	0	0	0	0	0	0	0	0	0	0	0	0	0	0	0	0	0	10	0	0	0	0	2	0	2	2	7	0	0	0	0	0	0	0	0	0	0	0	0
metaspades_NG-14651_916_1_T120_lib231444_5693_NODE_1989_length_1046_cov_4.66498	0	0	0	0	0	0	0	0	0	0	0	0	0	0	0	0	0	0	0	0	0	0	0	0	0	0	0	17	4	0	0	0	3	0	0	0	7	0	0	0	0	0	0	0	0	0	0	0	0
metaspades_NG-14651_916_1_T120_lib231444_5693_NODE_1992_length_1046_cov_2.17053	0	0	0	0	0	0	0	0	0	0	0	0	0	0	0	0	0	0	0	0	0	0	0	0	0	0	0	12	0	1	0	0	6	0	0	0	0	0	0	0	0	0	0	0	0	0	0	0	0
metaspades_NG-14651_916_1_T120_lib231444_5693_NODE_1993_length_1046_cov_1.78809	0	0	0	0	0	0	0	0	0	0	0	0	0	0	0	0	0	0	0	0	0	0	0	0	0	0	0	8	0	0	0	0	0	0	4	0	4	0	0	0	0	0	0	0	0	0	0	0	0
metaspades_NG-14651_916_1_T120_lib231444_5693_NODE_1994_length_1046_cov_1.58829	0	0	0	0	0	0	0	0	0	0	0	0	0	0	0	0	0	0	0	0	0	0	0	0	0	0	0	10	0	0	0	0	2	0	0	0	0	0	0	0	4	0	0	0	0	0	0	0	0
metaspades_NG-14651_916_1_T120_lib231444_5693_NODE_1996_length_1045_cov_2.23535	0	0	0	0	0	0	0	0	0	0	0	0	0	0	0	0	0	0	0	0	0	0	0	0	0	0	0	15	0	0	0	0	0	0	0	0	2	0	0	0	0	0	0	0	0	0	0	0	0
metaspades_NG-14651_916_1_T120_lib231444_5693_NODE_2003_length_1042_cov_2.30699	0	0	0	0	0	0	0	0	0	0	0	0	0	0	0	0	0	0	0	0	0	0	0	0	0	0	0	10	0	0	0	0	0	0	0	0	8	0	0	0	0	0	0	0	0	0	0	0	0
metaspades_NG-14651_916_1_T120_lib231444_5693_NODE_2011_length_1039_cov_2.51016	0	0	0	0	0	0	0	0	0	0	0	0	0	0	0	0	0	0	0	0	0	0	0	0	0	0	0	9	0	0	0	0	1	1	0	2	16	0	0	2	0	0	0	0	0	0	0	0	0
metaspades_NG-14651_916_1_T120_lib231444_5693_NODE_2013_length_1039_cov_2.15549	0	0	0	0	0	0	2	4	2	1	0	0	0	0	0	0	0	0	0	0	0	0	0	0	0	0	0	12	2	2	0	0	0	0	2	0	0	0	0	0	0	0	0	0	0	0	0	0	0
metaspades_NG-14651_916_1_T120_lib231444_5693_NODE_2021_length_1035_cov_1.72755	0	0	0	0	0	0	0	1	0	3	0	0	0	0	0	0	0	0	0	0	0	0	0	0	0	0	0	8	0	0	0	0	0	0	0	0	0	0	0	0	2	0	0	0	0	0	0	0	0
metaspades_NG-14651_916_1_T120_lib231444_5693_NODE_2026_length_1033_cov_1.29959	0	0	0	0	0	0	0	1	0	0	0	0	0	0	0	0	0	0	0	0	0	0	0	0	0	0	0	7	0	0	0	0	2	0	0	0	0	0	1	0	2	0	0	0	0	0	0	0	0
metaspades_NG-14651_916_1_T120_lib231444_5693_NODE_2029_length_1032_cov_1.67656	0	0	0	0	0	0	0	0	0	0	0	0	0	0	0	0	0	0	0	0	0	0	0	0	0	0	0	10	0	0	0	0	0	0	0	0	0	0	0	0	0	0	0	0	0	0	0	0	0
metaspades_NG-14651_916_1_T120_lib231444_5693_NODE_2034_length_1030_cov_2.83897	0	0	0	0	0	0	0	0	0	0	0	0	0	0	0	0	0	0	0	0	0	0	0	0	0	0	0	15	0	0	0	0	8	0	0	2	5	0	0	0	3	0	0	0	0	0	0	0	0
metaspades_NG-14651_916_1_T120_lib231444_5693_NODE_2038_length_1029_cov_2.50411	0	0	0	0	0	0	0	0	3	0	0	0	0	0	0	0	0	0	0	0	0	0	0	0	0	0	0	16	0	0	0	0	0	0	0	0	2	0	0	0	0	0	0	0	0	0	0	0	0
metaspades_NG-14651_916_1_T120_lib231444_5693_NODE_2039_length_1029_cov_1.39322	0	0	0	0	0	0	0	0	0	0	0	0	0	0	0	0	0	0	0	0	0	0	0	0	0	0	0	6	0	0	3	0	2	0	0	0	4	0	0	0	0	0	0	0	0	0	0	0	0
metaspades_NG-14651_916_1_T120_lib231444_5693_NODE_2041_length_1028_cov_1.59301	0	0	0	0	0	0	0	0	0	0	0	0	0	0	0	0	0	0	0	0	0	0	0	0	0	0	0	7	0	0	0	0	2	0	0	0	0	0	0	0	0	0	0	0	0	0	0	0	0
metaspades_NG-14651_916_1_T120_lib231444_5693_NODE_2045_length_1027_cov_1.77366	0	0	0	0	0	0	0	0	0	0	0	0	0	0	0	0	0	0	0	0	0	0	0	0	0	0	0	9	0	3	0	0	1	0	1	0	0	0	0	0	0	0	0	0	0	0	0	0	0
metaspades_NG-14651_916_1_T120_lib231444_5693_NODE_2056_length_1024_cov_1.39009	0	0	0	0	0	0	0	0	0	0	0	0	0	0	0	0	0	0	0	0	0	0	0	0	0	0	0	6	0	0	0	0	0	0	0	0	1	0	0	0	0	0	0	0	0	0	0	0	0
metaspades_NG-14651_916_1_T120_lib231444_5693_NODE_2058_length_1023_cov_2.51446	0	1	0	3	1	8	0	0	0	0	0	0	0	0	0	0	0	0	0	1	2	0	0	0	1	2	0	11	0	0	5	0	6	0	3	3	4	2	0	3	2	0	0	0	0	0	0	0	0
metaspades_NG-14651_916_1_T120_lib231444_5693_NODE_2059_length_1023_cov_2.1157	0	0	0	0	0	0	0	0	0	0	0	0	0	0	0	0	0	0	0	0	0	0	0	0	0	0	0	11	0	0	0	0	0	0	0	0	1	0	2	2	0	0	0	0	0	0	0	0	0
metaspades_NG-14651_916_1_T120_lib231444_5693_NODE_2065_length_1022_cov_1.40951	0	0	0	0	0	0	0	0	0	0	0	0	0	0	0	0	0	0	0	0	0	0	0	0	0	0	0	2	0	0	0	0	3	0	0	0	5	0	0	0	0	0	0	0	0	0	0	0	0
metaspades_NG-14651_916_1_T120_lib231444_5693_NODE_2072_length_1020_cov_2.07358	0	0	0	0	0	0	0	0	0	0	0	0	0	0	0	0	0	0	0	0	0	0	0	0	0	0	0	7	0	0	0	0	0	0	0	0	0	0	2	0	0	0	0	0	0	0	0	0	0
metaspades_NG-14651_916_1_T120_lib231444_5693_NODE_2074_length_1020_cov_1.3399	0	0	0	0	0	0	0	0	0	0	0	0	0	0	0	0	0	0	0	0	0	0	0	0	0	0	0	6	0	0	0	0	0	0	0	0	0	0	0	0	0	0	0	0	0	0	0	0	0
metaspades_NG-14651_916_1_T120_lib231444_5693_NODE_2081_length_1017_cov_1.51351	0	0	0	0	0	0	0	0	0	0	0	0	0	0	0	0	0	0	0	0	1	0	0	0	0	0	0	8	0	0	0	0	0	0	0	0	2	0	0	1	0	0	0	0	0	0	0	0	0
metaspades_NG-14651_916_1_T120_lib231444_5693_NODE_2085_length_1016_cov_1.1873	0	0	0	0	0	0	0	0	0	0	0	0	0	0	0	0	0	0	0	0	0	0	0	0	0	0	0	6	0	0	0	0	0	0	0	0	0	0	0	0	0	0	0	0	0	0	0	0	0
metaspades_NG-14651_916_1_T120_lib231444_5693_NODE_2086_length_1015_cov_2.67188	0	0	0	0	0	0	0	0	0	0	0	0	0	0	0	0	0	0	0	0	0	0	0	0	0	0	0	14	0	0	2	0	0	0	0	0	0	0	0	0	6	0	0	0	0	0	0	0	0
metaspades_NG-14651_916_1_T120_lib231444_5693_NODE_2088_length_1012_cov_2.65831	0	0	0	0	0	0	0	0	0	0	0	0	0	0	0	0	0	0	0	0	0	0	0	0	0	0	0	15	1	0	0	0	11	0	0	0	2	0	0	0	0	0	0	0	0	0	0	0	0
metaspades_NG-14651_916_1_T120_lib231444_5693_NODE_2089_length_1012_cov_2.40334	0	0	0	0	0	0	2	0	0	0	0	0	0	0	0	0	0	0	0	0	0	0	0	0	0	0	0	10	0	0	0	0	0	0	2	0	0	0	0	0	0	0	0	0	0	0	0	0	0
metaspades_NG-14651_916_1_T120_lib231444_5693_NODE_2090_length_1012_cov_2.04807	0	0	0	0	0	0	0	0	0	0	0	0	0	0	0	0	0	0	0	0	0	0	0	0	0	0	0	4	0	1	0	0	0	0	0	0	10	8	0	0	0	0	0	0	0	0	0	0	0
metaspades_NG-14651_916_1_T120_lib231444_5693_NODE_2091_length_1012_cov_1.81296	0	0	0	0	0	0	1	0	0	0	0	0	0	0	0	0	0	0	0	0	0	0	0	0	0	0	0	5	0	0	0	0	0	0	0	0	0	0	0	0	0	0	0	0	0	0	0	0	0
metaspades_NG-14651_916_1_T120_lib231444_5693_NODE_2094_length_1011_cov_1.42992	0	0	0	0	0	0	0	0	0	0	0	0	0	0	0	0	0	0	0	0	0	0	2	0	0	0	0	8	0	0	0	0	0	0	0	0	0	2	0	0	0	0	0	0	0	0	2	0	0
metaspades_NG-14651_916_1_T120_lib231444_5693_NODE_2100_length_1009_cov_1.89413	0	0	0	0	0	0	0	0	1	0	0	0	0	0	0	0	0	0	0	0	0	0	0	0	0	0	0	7	0	2	0	0	2	0	0	0	2	0	0	0	0	0	0	0	0	0	0	0	0
metaspades_NG-14651_916_1_T120_lib231444_5693_NODE_2101_length_1009_cov_1.2327	0	0	0	0	0	0	0	0	0	0	0	0	0	0	0	0	0	0	0	0	0	0	0	0	0	0	0	8	0	0	0	0	0	0	0	0	0	0	0	0	0	0	0	0	0	0	0	0	0
metaspades_NG-14651_916_1_T120_lib231444_5693_NODE_2104_length_1008_cov_1.94439	0	0	0	0	0	0	0	0	0	0	0	0	0	0	0	0	0	0	0	0	0	0	0	0	0	0	0	10	0	0	0	0	0	0	0	0	0	0	0	0	0	0	0	0	0	0	0	0	0
metaspades_NG-14651_916_1_T120_lib231444_5693_NODE_2108_length_1006_cov_2.25131	0	0	0	0	0	0	0	0	0	0	0	0	0	0	0	0	0	0	0	0	0	0	0	0	0	0	0	13	1	0	3	0	5	0	3	1	2	0	0	0	0	0	0	0	0	0	0	0	0
metaspades_NG-14651_916_1_T120_lib231444_5693_NODE_2124_length_1002_cov_2.77719	0	0	0	0	1	0	0	0	0	0	0	0	0	0	0	0	0	0	0	0	0	0	0	0	0	0	0	15	4	0	14	0	10	0	4	0	1	0	2	19	4	0	0	0	0	0	0	0	0
metaspades_NG-14651_916_1_T120_lib231444_5693_NODE_2125_length_1002_cov_2.32735	0	0	0	0	0	0	0	0	0	0	0	0	0	0	0	0	0	0	0	0	2	0	0	0	0	0	0	9	0	0	0	0	0	0	0	0	1	0	2	0	0	0	0	0	0	0	0	0	0
metaspades_NG-14651_916_1_T120_lib231444_5693_NODE_2126_length_1002_cov_1.33263	0	0	0	0	0	0	0	0	0	0	0	0	0	0	0	0	0	0	0	0	0	0	0	0	0	0	0	6	1	6	0	0	3	0	0	0	4	0	1	0	1	0	0	0	0	0	0	0	0
metaspades_NG-14651_916_1_T120_lib231444_5693_NODE_2130_length_1001_cov_1.63108	0	0	0	0	0	0	0	0	0	0	0	0	0	0	0	0	0	0	0	0	0	0	0	0	0	0	0	7	0	0	0	0	2	0	0	0	0	0	0	0	0	0	0	0	0	0	0	0	0
metaspades_NG-14651_916_1_T120_lib231444_5693_NODE_2131_length_1000_cov_2.88783	0	0	0	0	0	0	0	0	0	0	0	0	0	0	0	0	0	0	0	0	0	0	0	0	0	0	0	11	0	1	0	0	4	0	0	0	4	0	2	0	0	0	0	0	0	0	0	0	0
metaspades_NG-14651_916_1_T120_lib231444_5693_NODE_2132_length_1000_cov_2.50159	0	0	0	0	0	0	0	0	0	0	0	0	0	0	0	0	0	0	0	0	2	0	0	0	0	0	0	11	0	1	0	0	0	0	1	0	0	0	0	0	0	0	0	0	0	0	0	0	0
metaspades_NG-14651_916_1_T24_lib231442_5693_NODE_6_length_38267_cov_18.975	0	0	0	0	0	0	16	18	9	2	0	0	9	2	3	0	0	0	0	0	0	0	0	0	0	0	1	656	3087	680	1884	47	516	62	448	785	2999	340	396	1007	527	3	0	0	0	18	0	2	2
metaspades_NG-14651_916_1_T24_lib231442_5693_NODE_11_length_33625_cov_9.57671	0	0	0	3	0	1	97	66	45	2	0	0	0	0	0	0	0	0	0	0	0	0	0	0	0	0	0	1111	907	1266	80	2	635	11	19	319	1086	41	631	569	238	0	0	0	0	0	0	0	0
metaspades_NG-14651_916_1_T24_lib231442_5693_NODE_14_length_28808_cov_25.2169	5	0	0	0	0	0	318	362	154	5	0	0	0	0	0	0	2	0	0	0	0	0	1	4	1	0	4	1737	1515	10193	277	0	1323	0	134	155	2636	2030	2726	893	445	9	0	0	0	0	0	2	5
metaspades_NG-14651_916_1_T24_lib231442_5693_NODE_15_length_28531_cov_18.1411	0	0	0	0	0	0	45	40	48	6	0	0	0	0	0	0	0	0	0	0	0	0	0	0	0	0	0	686	2340	397	110	5	610	9	72	27	1967	250	290	30	51	0	0	0	0	0	0	0	0
metaspades_NG-14651_916_1_T24_lib231442_5693_NODE_16_length_28236_cov_15.3135	0	0	0	0	0	0	7	3	7	0	0	0	0	0	0	0	0	0	0	0	0	0	0	0	0	0	0	24	1265	4782	955	0	41	0	5	9	180	19	5525	196	47	0	0	0	0	0	0	0	0
metaspades_NG-14651_916_1_T24_lib231442_5693_NODE_23_length_21759_cov_11.6864	0	0	0	0	0	0	21	14	12	0	0	0	0	0	0	0	0	0	0	0	0	0	0	0	0	0	0	1367	552	437	396	0	527	0	77	110	682	9	506	349	179	0	0	0	0	0	0	0	0
metaspades_NG-14651_916_1_T24_lib231442_5693_NODE_30_length_17820_cov_1783.46	0	0	0	0	0	0	36	40	20	2	0	0	0	0	0	0	0	0	0	0	0	0	0	0	0	0	2	45442	46574	29959	69979	4	33587	8	11283	26586	24625	3868	9722	51637	24663	187	157	33	21	613	409	135	300
metaspades_NG-14651_916_1_T24_lib231442_5693_NODE_35_length_16630_cov_5.8213	0	0	0	0	0	0	0	0	0	0	0	0	0	0	0	0	0	0	0	0	0	0	0	0	0	0	0	381	400	59	583	0	231	0	51	231	355	12	272	198	231	0	0	0	0	0	0	0	0
metaspades_NG-14651_916_1_T24_lib231442_5693_NODE_36_length_16024_cov_4.69027	0	0	0	0	0	0	0	4	2	0	0	0	0	0	0	0	0	0	0	0	0	0	0	0	0	0	0	179	345	10	0	0	4	0	0	2	169	2	14	8	4	0	0	0	0	0	0	0	0
metaspades_NG-14651_916_1_T24_lib231442_5693_NODE_40_length_14635_cov_28.0371	0	0	0	0	0	0	6	4	2	0	0	0	0	0	0	0	0	4	0	0	0	0	2	0	2	0	0	1016	1214	1200	1355	0	385	0	242	245	2832	434	534	839	97	2	2	0	0	5	4	4	0
metaspades_NG-14651_916_1_T24_lib231442_5693_NODE_47_length_12536_cov_10.6801	0	0	0	0	0	0	0	4	0	0	0	0	0	0	0	1	0	0	0	0	0	0	0	0	0	0	0	115	671	568	12	0	79	0	7	0	660	22	182	0	5	0	0	0	0	1	0	0	0
metaspades_NG-14651_916_1_T24_lib231442_5693_NODE_70_length_9123_cov_9.38322	0	0	0	0	0	0	1	2	0	0	0	0	0	0	0	0	0	0	0	0	0	0	0	0	0	0	0	264	174	163	182	0	94	0	30	47	105	2	145	157	65	0	0	0	0	0	0	0	0
metaspades_NG-14651_916_1_T24_lib231442_5693_NODE_79_length_8352_cov_6.32819	0	0	0	0	0	0	4	4	8	0	0	0	0	0	0	0	0	0	0	0	0	0	0	0	1	0	0	158	133	12	35	0	34	2	5	27	132	113	8	7	30	0	0	0	0	0	0	0	0
metaspades_NG-14651_916_1_T24_lib231442_5693_NODE_83_length_8216_cov_5.49724	0	0	0	0	0	0	0	0	0	0	0	0	0	0	0	0	0	0	0	0	0	0	0	0	0	0	0	10	231	29	0	0	2	0	0	0	23	0	12	0	0	0	0	0	0	0	0	0	0
metaspades_NG-14651_916_1_T24_lib231442_5693_NODE_89_length_7904_cov_4.72162	0	0	0	0	0	0	0	0	0	0	0	0	0	0	0	0	0	0	0	0	0	0	0	0	0	0	0	10	178	44	0	0	0	0	0	0	4	6	6	0	0	0	0	0	0	0	0	0	0
metaspades_NG-14651_916_1_T24_lib231442_5693_NODE_95_length_7631_cov_6.06653	0	0	0	0	0	0	2	6	2	1	0	0	0	0	0	0	0	0	0	0	0	0	0	0	0	0	0	612	107	42	18	0	355	0	39	28	334	35	34	18	38	0	0	0	0	0	0	0	0
metaspades_NG-14651_916_1_T24_lib231442_5693_NODE_98_length_7292_cov_6.21045	0	0	0	0	0	0	11	7	4	0	0	0	0	0	0	0	0	2	1	0	0	0	0	0	2	1	0	172	83	8	39	3	25	3	8	20	124	41	7	2	28	0	0	0	0	0	0	0	0
metaspades_NG-14651_916_1_T24_lib231442_5693_NODE_109_length_6516_cov_9.43383	0	0	0	0	0	0	0	0	0	0	0	0	0	0	0	0	0	0	0	0	0	0	0	0	0	0	0	42	302	18	10	0	48	0	0	10	30	8	48	3	53	0	0	0	0	0	0	0	0
metaspades_NG-14651_916_1_T24_lib231442_5693_NODE_139_length_5525_cov_3.97532	0	0	0	0	0	0	0	0	0	0	0	0	0	0	0	0	0	0	0	0	0	0	0	0	0	0	0	10	103	2	2	0	0	0	1	0	20	1	0	0	0	0	0	0	0	0	0	0	0
metaspades_NG-14651_916_1_T24_lib231442_5693_NODE_182_length_4243_cov_4.08477	0	0	0	0	0	0	0	0	0	0	0	0	0	0	0	0	0	0	0	0	0	0	0	0	0	0	0	505	50	23	18	0	345	0	16	7	448	7	4	2	20	0	0	0	0	0	0	0	0
metaspades_NG-14651_916_1_T24_lib231442_5693_NODE_186_length_4210_cov_11.3244	0	0	0	0	0	0	208	98	68	5	0	0	0	0	0	0	0	0	0	0	0	0	0	0	0	0	0	314	47	92	24	0	107	0	10	44	58	9	62	92	54	0	0	0	0	0	0	0	0
metaspades_NG-14651_916_1_T24_lib231442_5693_NODE_194_length_4045_cov_3.94837	0	0	0	0	0	0	0	0	0	0	0	0	0	0	0	0	0	0	0	0	0	0	0	0	0	0	0	0	80	0	0	0	0	0	0	0	0	0	0	0	0	0	0	0	0	0	0	0	0
metaspades_NG-14651_916_1_T24_lib231442_5693_NODE_201_length_3869_cov_3.96198	0	0	0	0	0	0	0	1	3	0	0	0	0	0	0	0	0	0	0	0	0	0	0	0	0	0	0	20	33	1	5	0	23	0	2	21	41	0	0	14	28	0	0	0	0	0	0	0	0
metaspades_NG-14651_916_1_T24_lib231442_5693_NODE_202_length_3867_cov_4.34103	0	0	0	0	0	0	0	0	0	0	0	0	0	0	0	0	0	0	0	0	0	0	0	0	0	0	0	3	86	4	0	0	0	0	0	0	9	10	2	0	0	0	0	0	0	0	0	0	0
metaspades_NG-14651_916_1_T24_lib231442_5693_NODE_216_length_3541_cov_2.83075	0	0	0	0	0	0	0	0	0	0	0	0	0	0	0	0	0	0	0	0	0	0	0	0	0	0	0	22	35	11	11	0	13	0	10	16	39	4	20	14	29	0	0	0	0	0	2	0	0
metaspades_NG-14651_916_1_T24_lib231442_5693_NODE_219_length_3496_cov_3.3095	0	0	0	0	0	0	0	0	0	0	0	0	0	0	0	0	0	0	0	0	0	0	0	0	0	0	0	0	35	25	0	0	1	0	0	0	6	1	23	0	0	0	0	0	0	0	0	0	0
metaspades_NG-14651_916_1_T24_lib231442_5693_NODE_225_length_3428_cov_5.7228	0	0	0	0	0	0	0	0	0	0	0	0	0	0	0	2	3	5	0	0	0	2	0	0	0	0	0	3	67	10	0	0	0	0	0	0	9	0	18	0	0	0	0	0	0	0	0	0	0
metaspades_NG-14651_916_1_T24_lib231442_5693_NODE_228_length_3363_cov_2.60641	0	0	0	0	0	0	0	0	0	0	0	0	0	0	0	0	0	0	0	0	0	0	0	0	0	0	0	121	17	15	0	0	22	0	7	4	25	1	1	5	1	0	0	0	0	0	0	0	0
metaspades_NG-14651_916_1_T24_lib231442_5693_NODE_258_length_3023_cov_4.87668	0	0	0	0	0	0	0	0	0	0	0	0	0	0	0	0	0	0	0	0	0	0	0	0	0	0	0	23	77	12	0	0	24	0	0	0	18	0	0	16	0	0	0	0	0	0	0	0	0
metaspades_NG-14651_916_1_T24_lib231442_5693_NODE_284_length_2700_cov_2.21059	0	0	0	0	0	0	0	2	0	0	0	0	0	0	0	0	0	0	0	0	0	0	0	0	0	0	0	6	32	18	18	0	0	0	0	0	17	0	21	0	2	0	0	0	0	0	0	0	0
metaspades_NG-14651_916_1_T24_lib231442_5693_NODE_285_length_2673_cov_3.08671	0	0	0	0	0	0	0	0	0	0	0	0	2	0	0	0	0	0	0	0	0	0	0	0	0	0	0	4	17	12	0	0	0	1	0	2	8	9	0	0	3	0	0	0	0	0	0	0	0
metaspades_NG-14651_916_1_T24_lib231442_5693_NODE_308_length_2493_cov_6605.4	0	0	0	0	0	0	5	13	0	0	0	0	0	0	0	0	0	0	0	0	0	0	0	0	0	0	0	38800	32211	19716	60317	6	29764	9	11077	20952	22922	4239	8106	49399	22371	0	0	0	0	2	0	2	0
metaspades_NG-14651_916_1_T24_lib231442_5693_NODE_313_length_2472_cov_43.9777	0	0	0	0	0	0	0	0	0	0	0	0	0	0	0	0	0	0	0	0	0	0	0	0	0	0	0	0	540	0	0	0	0	0	0	0	0	0	0	0	0	0	0	0	0	0	0	0	0
metaspades_NG-14651_916_1_T24_lib231442_5693_NODE_317_length_2457_cov_3.20733	0	0	0	0	0	0	0	0	0	0	0	0	0	0	0	0	0	0	0	0	0	0	0	0	0	0	0	2	20	18	3	0	0	0	0	4	4	1	13	3	0	0	0	0	0	0	0	0	0
metaspades_NG-14651_916_1_T24_lib231442_5693_NODE_322_length_2421_cov_2.48943	0	0	0	0	0	0	0	0	0	0	0	0	0	0	0	0	0	0	0	0	0	0	0	0	0	0	0	13	28	4	2	0	0	0	1	2	6	0	9	0	0	0	0	0	0	0	0	0	0
metaspades_NG-14651_916_1_T24_lib231442_5693_NODE_339_length_2335_cov_2.75044	0	0	0	0	0	0	0	0	0	0	0	0	0	0	0	0	0	0	0	0	0	0	0	0	0	0	0	2	28	0	0	0	0	0	0	0	7	0	0	0	2	0	0	0	0	0	0	0	0
metaspades_NG-14651_916_1_T24_lib231442_5693_NODE_341_length_2321_cov_10.6152	0	0	0	0	0	0	0	0	0	0	0	0	0	0	0	0	0	0	0	0	0	0	0	0	0	0	0	6	72	13	0	0	0	0	0	0	6	0	4	0	0	0	0	0	0	0	0	0	0
metaspades_NG-14651_916_1_T24_lib231442_5693_NODE_353_length_2225_cov_2.30829	0	0	0	0	0	0	0	0	0	0	0	0	0	0	0	0	0	0	0	0	0	0	0	0	0	0	0	9	28	0	0	0	28	0	0	0	8	0	0	2	0	0	0	0	0	0	0	0	0
metaspades_NG-14651_916_1_T24_lib231442_5693_NODE_359_length_2196_cov_9.45072	0	0	0	0	0	0	0	0	0	0	0	0	0	0	0	0	0	0	0	0	0	0	0	0	0	0	0	0	99	0	0	0	0	0	0	0	0	0	0	0	0	0	0	0	0	0	0	0	0
metaspades_NG-14651_916_1_T24_lib231442_5693_NODE_372_length_2153_cov_3.37703	0	0	0	0	0	0	2	0	0	0	0	0	0	0	0	0	0	0	0	0	0	0	0	0	0	0	0	11	28	11	0	0	0	0	0	0	2	6	0	0	0	0	0	0	0	0	0	0	0
metaspades_NG-14651_916_1_T24_lib231442_5693_NODE_379_length_2134_cov_4.95623	0	0	0	0	0	0	0	0	0	0	2	0	0	0	0	0	0	0	0	0	0	0	0	2	0	2	1	0	51	0	0	0	0	0	0	0	0	0	0	0	0	0	0	0	0	0	0	0	0
metaspades_NG-14651_916_1_T24_lib231442_5693_NODE_383_length_2117_cov_2.52328	0	0	0	0	0	0	0	0	0	0	0	0	0	0	0	0	0	0	0	0	0	0	0	0	0	0	0	2	25	0	2	0	4	0	0	2	0	4	10	0	4	0	0	0	0	0	0	0	0
metaspades_NG-14651_916_1_T24_lib231442_5693_NODE_384_length_2111_cov_2.20817	0	0	0	0	0	0	2	2	0	0	0	0	0	0	0	0	0	0	0	0	0	0	0	0	0	0	0	41	23	0	5	0	10	0	8	0	16	0	4	0	3	0	0	0	0	0	0	0	0
metaspades_NG-14651_916_1_T24_lib231442_5693_NODE_397_length_2033_cov_9.91557	0	0	0	0	0	0	0	0	0	0	0	0	0	0	0	0	0	0	0	0	0	0	0	0	0	0	0	6	99	14	0	0	0	0	0	0	4	0	0	0	0	0	0	0	0	0	0	0	0
metaspades_NG-14651_916_1_T24_lib231442_5693_NODE_407_length_1997_cov_1.9516	0	0	0	0	0	0	0	0	0	0	0	0	0	0	0	0	0	0	0	0	0	0	0	0	0	0	0	0	18	2	0	0	0	0	0	0	4	0	0	0	0	0	0	0	0	0	0	0	0
metaspades_NG-14651_916_1_T24_lib231442_5693_NODE_425_length_1920_cov_2.39249	0	0	0	0	0	0	0	0	0	0	0	2	0	0	2	0	0	0	0	0	0	0	0	0	0	0	0	8	10	3	2	0	7	0	0	0	0	0	0	2	0	0	0	0	0	0	0	0	0
metaspades_NG-14651_916_1_T24_lib231442_5693_NODE_438_length_1875_cov_2.19945	0	0	0	0	0	0	0	0	0	0	0	0	0	0	0	0	0	0	0	0	0	0	0	0	0	0	0	5	20	0	0	0	0	0	0	0	0	0	0	0	0	0	0	0	0	0	0	0	0
metaspades_NG-14651_916_1_T24_lib231442_5693_NODE_451_length_1844_cov_1.93125	0	0	0	0	0	0	0	0	2	2	0	0	0	0	0	0	0	0	0	0	0	0	0	0	0	0	0	7	18	0	0	0	0	0	0	0	0	2	0	0	0	0	0	0	0	0	0	0	0
metaspades_NG-14651_916_1_T24_lib231442_5693_NODE_452_length_1838_cov_4.77285	0	0	0	0	0	0	2	0	0	0	0	0	0	0	0	0	0	0	0	0	0	0	0	0	0	0	0	104	28	7	3	0	70	0	8	5	100	4	4	0	4	0	0	0	0	0	0	0	0
metaspades_NG-14651_916_1_T24_lib231442_5693_NODE_457_length_1812_cov_2.46158	0	0	0	0	0	0	0	0	0	0	0	0	0	0	0	0	0	0	0	0	0	0	0	0	0	0	0	15	20	0	0	0	16	0	0	0	17	0	0	0	0	0	0	0	0	0	0	0	0
metaspades_NG-14651_916_1_T24_lib231442_5693_NODE_458_length_1811_cov_4.75285	0	0	0	0	0	0	0	2	0	0	0	0	0	0	0	0	0	0	0	0	0	0	0	0	0	0	0	19	24	18	19	2	6	3	2	6	16	2	13	33	18	0	0	0	0	0	0	0	0
metaspades_NG-14651_916_1_T24_lib231442_5693_NODE_472_length_1772_cov_4.0332	0	0	0	0	0	0	0	4	0	0	0	0	0	0	0	0	0	0	0	0	0	0	0	0	0	0	0	6	27	11	5	0	7	0	0	6	3	0	9	2	0	0	0	0	0	0	0	0	0
metaspades_NG-14651_916_1_T24_lib231442_5693_NODE_485_length_1713_cov_1.57117	0	0	0	0	0	0	0	0	0	1	0	0	0	0	0	0	0	0	0	0	0	0	0	0	0	0	0	11	12	7	2	0	1	0	2	4	2	0	3	1	3	0	0	0	0	0	0	0	0
metaspades_NG-14651_916_1_T24_lib231442_5693_NODE_495_length_1687_cov_2.10049	0	0	0	0	0	0	1	2	0	0	0	0	0	0	0	0	0	0	0	0	0	0	0	0	0	0	0	23	10	32	15	0	1	0	12	2	25	0	9	12	11	0	0	0	0	0	0	0	0
metaspades_NG-14651_916_1_T24_lib231442_5693_NODE_508_length_1648_cov_2.55995	0	0	0	0	0	0	0	0	0	0	0	0	0	0	0	0	0	0	0	0	0	0	0	0	0	0	0	4	21	10	0	0	2	0	0	4	13	12	0	2	0	0	0	0	0	0	0	0	0
metaspades_NG-14651_916_1_T24_lib231442_5693_NODE_511_length_1644_cov_2.24418	0	0	0	0	0	0	0	0	0	0	0	0	0	0	0	0	0	0	0	0	0	0	0	0	0	0	0	11	14	0	0	0	0	0	0	0	0	0	0	0	0	0	0	0	0	0	0	0	0
metaspades_NG-14651_916_1_T24_lib231442_5693_NODE_524_length_1614_cov_3.16742	0	0	0	0	0	0	0	0	0	0	0	0	0	0	0	0	0	0	0	0	0	0	0	0	4	2	2	0	29	0	0	0	0	0	0	0	0	0	0	0	0	0	0	0	0	0	0	0	0
metaspades_NG-14651_916_1_T24_lib231442_5693_NODE_528_length_1601_cov_2.86093	0	0	0	0	0	0	0	0	0	0	0	0	0	0	0	0	0	0	0	0	0	0	0	0	0	0	0	3	24	15	1	0	0	0	0	1	1	0	19	0	0	0	0	0	0	0	0	0	0
metaspades_NG-14651_916_1_T24_lib231442_5693_NODE_532_length_1592_cov_3.1028	0	0	0	0	0	0	1	0	0	0	0	0	0	0	0	0	0	0	0	0	0	0	0	0	0	0	0	7	21	4	0	1	4	0	0	0	14	0	1	0	0	0	0	0	0	0	0	0	0
metaspades_NG-14651_916_1_T24_lib231442_5693_NODE_557_length_1537_cov_2.9892	0	0	0	0	0	0	0	0	0	0	0	0	0	0	0	0	0	0	0	0	0	0	0	0	0	0	0	30	21	1	0	0	13	0	0	0	12	2	0	0	0	0	0	0	0	0	0	0	0
metaspades_NG-14651_916_1_T24_lib231442_5693_NODE_565_length_1515_cov_3.11507	0	0	0	0	0	0	0	0	0	0	0	0	0	0	0	0	0	0	0	0	0	0	0	0	0	0	0	0	20	12	0	0	0	1	0	0	2	0	7	0	0	0	0	0	0	0	0	0	0
metaspades_NG-14651_916_1_T24_lib231442_5693_NODE_569_length_1509_cov_2.6348	0	0	0	0	0	0	0	0	0	0	0	0	0	0	0	0	0	0	0	0	2	0	1	0	0	0	0	2	17	0	0	0	0	0	0	0	2	0	0	0	0	0	0	0	0	0	0	0	0
metaspades_NG-14651_916_1_T24_lib231442_5693_NODE_571_length_1506_cov_4.33977	0	0	0	0	0	0	0	0	0	0	0	0	0	0	0	0	0	0	0	0	0	0	0	0	0	0	0	4	33	1	0	0	0	0	2	0	8	0	0	0	0	0	0	0	0	0	0	0	0
metaspades_NG-14651_916_1_T24_lib231442_5693_NODE_575_length_1495_cov_2.12847	0	2	0	0	0	2	0	0	0	0	0	0	0	0	0	0	0	0	0	0	0	0	0	0	0	0	0	0	21	20	0	2	0	1	0	0	0	4	4	0	3	0	0	0	0	0	0	0	0
metaspades_NG-14651_916_1_T24_lib231442_5693_NODE_576_length_1493_cov_3.53338	0	0	0	0	0	0	0	0	2	0	0	0	0	0	0	0	0	0	0	0	0	0	0	0	0	0	0	2	9	0	2	0	3	0	2	3	6	0	0	3	2	0	0	0	0	0	0	0	0
metaspades_NG-14651_916_1_T24_lib231442_5693_NODE_581_length_1484_cov_2.23653	0	0	0	0	0	0	2	0	0	0	0	0	0	0	0	0	0	0	0	0	0	0	0	0	0	0	0	1	17	3	0	0	1	0	0	0	12	10	0	0	2	0	0	0	0	0	0	0	0
metaspades_NG-14651_916_1_T24_lib231442_5693_NODE_583_length_1482_cov_1.38122	0	0	0	0	0	0	0	0	0	0	0	0	0	0	0	0	0	0	0	0	0	0	0	0	0	0	0	0	12	6	0	0	0	0	0	0	4	0	1	0	0	0	0	0	0	0	0	0	0
metaspades_NG-14651_916_1_T24_lib231442_5693_NODE_595_length_1453_cov_2.88698	0	0	0	0	0	0	0	0	0	0	0	0	0	0	0	0	0	0	0	0	0	0	0	0	0	0	0	1	16	20	0	0	0	0	0	4	2	8	0	8	0	0	0	0	0	0	0	0	0
metaspades_NG-14651_916_1_T24_lib231442_5693_NODE_642_length_1376_cov_1.39288	0	0	0	0	0	0	0	0	0	0	0	0	0	0	0	0	0	0	0	0	0	0	0	0	0	0	0	2	11	0	0	0	1	4	0	0	2	0	0	0	0	0	0	0	0	0	0	0	0
metaspades_NG-14651_916_1_T24_lib231442_5693_NODE_645_length_1375_cov_1.26667	0	0	0	0	0	0	0	0	0	0	0	0	0	0	0	0	0	0	0	0	0	0	0	0	0	0	0	2	8	0	0	0	0	0	2	0	1	0	0	0	0	0	0	0	0	0	0	0	0
metaspades_NG-14651_916_1_T24_lib231442_5693_NODE_646_length_1374_cov_2.53146	0	0	0	0	0	0	0	0	0	0	0	0	0	0	0	0	0	0	0	0	0	0	0	0	0	0	0	8	17	17	2	0	0	0	0	2	5	6	0	0	0	0	0	0	0	0	0	0	0
metaspades_NG-14651_916_1_T24_lib231442_5693_NODE_651_length_1369_cov_2.07382	0	0	0	0	0	0	0	0	0	0	0	0	0	0	0	0	0	0	0	0	0	0	0	0	0	0	0	4	5	2	0	0	1	0	0	0	3	0	4	2	0	0	0	0	0	0	0	0	0
metaspades_NG-14651_916_1_T24_lib231442_5693_NODE_668_length_1357_cov_2.70276	0	0	0	0	0	0	0	0	0	0	0	0	0	0	0	0	0	0	0	0	0	0	0	0	0	0	0	2	11	0	7	0	3	0	1	6	2	2	3	9	0	0	0	0	0	0	0	0	0
metaspades_NG-14651_916_1_T24_lib231442_5693_NODE_682_length_1343_cov_2.85947	0	0	0	0	0	0	1	2	0	0	0	0	0	0	0	0	0	2	0	0	0	0	0	0	0	0	0	9	20	6	0	1	9	0	0	0	6	0	4	2	0	0	0	0	0	0	0	0	0
metaspades_NG-14651_916_1_T24_lib231442_5693_NODE_688_length_1334_cov_3.62471	0	0	0	0	0	0	0	0	0	0	0	0	0	0	0	0	0	0	0	0	0	0	0	0	0	0	0	2	26	4	0	0	0	0	0	0	0	0	0	0	0	0	0	0	0	0	0	0	0
metaspades_NG-14651_916_1_T24_lib231442_5693_NODE_689_length_1334_cov_2.67553	0	0	0	0	0	0	0	0	0	0	0	0	0	0	0	0	0	0	0	0	0	0	0	0	0	0	0	0	21	0	2	0	0	0	0	0	2	0	4	2	2	0	0	0	0	0	0	0	0
metaspades_NG-14651_916_1_T24_lib231442_5693_NODE_722_length_1286_cov_3.35662	0	0	0	0	0	0	0	0	0	0	0	0	0	0	0	0	0	0	0	0	0	0	0	0	0	0	0	9	17	0	0	0	16	0	4	0	9	1	0	2	0	0	0	0	0	0	0	0	0
metaspades_NG-14651_916_1_T24_lib231442_5693_NODE_738_length_1265_cov_2.23471	0	0	0	0	0	0	0	0	0	0	0	0	0	0	0	0	0	0	0	0	0	0	0	0	0	0	0	1	14	3	0	0	2	0	2	0	6	0	0	0	0	0	0	0	0	0	0	0	0
metaspades_NG-14651_916_1_T24_lib231442_5693_NODE_744_length_1258_cov_1.76725	0	0	0	0	0	0	0	0	0	0	0	0	0	0	0	0	0	0	0	0	0	0	0	0	0	0	0	2	11	0	2	0	0	0	0	2	8	0	0	4	0	0	0	0	0	0	0	0	0
metaspades_NG-14651_916_1_T24_lib231442_5693_NODE_765_length_1235_cov_3.08983	0	0	0	0	0	0	0	0	1	0	0	0	0	0	0	0	0	0	0	0	0	0	0	0	0	0	0	3	9	4	0	0	0	0	2	4	6	0	0	3	4	0	0	0	0	0	0	0	0
metaspades_NG-14651_916_1_T24_lib231442_5693_NODE_780_length_1220_cov_2.49099	0	0	0	0	0	0	0	0	0	0	0	0	0	0	0	0	0	0	0	0	0	0	0	0	0	0	0	2	11	0	0	0	4	0	0	0	7	2	0	0	0	0	0	0	0	0	0	0	0
metaspades_NG-14651_916_1_T24_lib231442_5693_NODE_785_length_1215_cov_13.331	0	0	0	0	0	0	0	0	0	0	0	0	0	0	0	0	0	0	0	0	0	0	0	0	0	0	0	11	77	33	1	0	25	0	0	0	54	0	32	0	0	0	0	0	0	0	0	0	0
metaspades_NG-14651_916_1_T24_lib231442_5693_NODE_812_length_1182_cov_2.06566	0	0	0	0	0	0	0	0	0	0	0	0	0	0	0	0	0	0	0	0	0	0	0	0	0	0	0	4	13	2	1	0	17	0	0	0	5	0	0	0	0	0	0	0	0	0	0	0	0
metaspades_NG-14651_916_1_T24_lib231442_5693_NODE_813_length_1181_cov_1.84547	0	0	0	0	0	0	4	0	0	0	0	0	0	0	0	0	0	0	0	0	0	0	0	0	0	0	0	0	6	6	0	0	0	0	0	0	5	0	0	0	0	0	0	0	0	0	0	0	0
metaspades_NG-14651_916_1_T24_lib231442_5693_NODE_817_length_1177_cov_11.5722	0	0	0	0	0	0	0	0	0	0	0	0	0	0	0	1	0	2	2	0	0	0	0	0	0	0	0	0	14	13	0	1	0	0	0	0	2	0	4	0	0	0	0	0	0	0	0	0	0
metaspades_NG-14651_916_1_T24_lib231442_5693_NODE_819_length_1176_cov_2.93577	0	0	0	0	0	0	0	0	0	0	0	0	0	0	0	0	0	0	0	2	0	1	0	0	2	0	2	0	19	0	0	0	0	0	0	0	0	0	0	0	0	0	0	0	0	0	0	0	0
metaspades_NG-14651_916_1_T24_lib231442_5693_NODE_831_length_1168_cov_2.19587	0	0	0	0	0	0	0	0	0	0	0	0	0	0	0	0	0	0	0	0	0	0	0	0	0	0	0	2	8	2	5	0	1	0	2	0	0	0	4	0	6	0	0	0	0	0	0	0	0
metaspades_NG-14651_916_1_T24_lib231442_5693_NODE_838_length_1162_cov_2.41373	0	0	0	0	0	0	0	2	0	0	0	0	0	0	0	0	0	0	0	0	0	0	0	0	0	0	0	5	6	2	0	0	0	0	0	0	2	0	0	0	0	0	0	0	0	0	0	0	0
metaspades_NG-14651_916_1_T24_lib231442_5693_NODE_857_length_1148_cov_2.35133	0	0	0	0	0	0	0	0	0	0	0	0	0	0	0	0	0	0	0	0	0	0	0	0	0	0	0	0	16	6	0	2	0	0	0	0	4	3	2	0	0	0	0	0	0	0	0	0	0
metaspades_NG-14651_916_1_T24_lib231442_5693_NODE_861_length_1144_cov_1.48669	0	0	0	0	0	0	0	0	0	0	0	0	0	0	0	0	0	0	0	0	0	0	0	0	0	0	0	17	8	0	0	0	3	0	0	1	1	0	0	1	0	0	0	0	0	0	0	0	0
metaspades_NG-14651_916_1_T24_lib231442_5693_NODE_885_length_1130_cov_2.20558	0	0	0	0	0	0	0	0	0	0	0	0	0	0	0	0	0	0	0	0	0	0	0	0	0	0	0	1	12	0	0	0	4	0	0	0	3	0	2	0	0	0	0	0	0	0	0	0	0
metaspades_NG-14651_916_1_T24_lib231442_5693_NODE_890_length_1124_cov_3.19738	0	0	0	0	0	0	4	1	10	4	0	0	0	0	0	0	0	0	0	0	0	0	0	0	0	0	0	22	6	5	4	0	3	0	0	2	4	3	4	3	2	0	0	0	0	0	0	0	0
metaspades_NG-14651_916_1_T24_lib231442_5693_NODE_906_length_1111_cov_1.80303	0	0	0	0	0	0	0	0	0	0	0	0	0	0	0	0	0	0	0	0	0	0	0	0	0	0	0	0	13	0	0	0	0	0	0	0	2	0	0	0	0	0	0	0	0	0	0	0	0
metaspades_NG-14651_916_1_T24_lib231442_5693_NODE_917_length_1104_cov_2.18398	0	0	0	0	0	0	0	0	0	0	0	0	0	0	0	0	0	0	0	0	0	0	0	0	0	0	0	1	12	0	0	0	0	0	0	0	0	0	0	0	0	0	0	0	0	0	0	0	0
metaspades_NG-14651_916_1_T24_lib231442_5693_NODE_924_length_1101_cov_1.78776	0	0	0	0	0	0	0	0	0	0	0	0	0	0	0	0	0	0	0	0	0	0	0	0	0	0	0	0	10	4	0	0	3	0	3	0	5	0	0	0	0	0	0	0	0	0	0	0	0
metaspades_NG-14651_916_1_T24_lib231442_5693_NODE_932_length_1095_cov_2.18558	0	0	0	0	0	0	1	0	0	0	0	0	0	0	0	0	0	0	0	0	0	0	0	0	0	0	0	7	11	0	0	0	4	0	0	3	0	0	3	0	3	0	0	0	0	0	0	0	0
metaspades_NG-14651_916_1_T24_lib231442_5693_NODE_947_length_1082_cov_39.4391	0	0	0	0	0	0	0	4	0	0	0	0	0	0	0	0	0	0	0	0	0	0	0	0	0	0	0	94	77	264	198	0	31	0	25	16	245	34	146	124	7	0	0	0	0	0	0	0	0
metaspades_NG-14651_916_1_T24_lib231442_5693_NODE_962_length_1073_cov_1.76326	0	0	0	0	0	0	0	0	0	0	0	0	0	0	0	0	0	0	0	0	0	0	0	0	0	0	0	2	9	0	0	2	0	0	1	0	0	0	0	0	0	0	4	0	0	3	0	0	0
metaspades_NG-14651_916_1_T24_lib231442_5693_NODE_984_length_1050_cov_2.3608	0	0	0	0	0	0	0	0	0	0	2	0	0	0	0	0	0	0	0	0	0	0	0	0	0	0	0	0	12	0	0	0	4	0	0	0	4	0	0	0	0	0	0	0	0	0	0	0	0
metaspades_NG-14651_916_1_T24_lib231442_5693_NODE_988_length_1049_cov_1.7827	0	0	0	5	8	4	0	0	0	0	0	0	0	0	0	0	0	0	0	0	0	0	0	0	0	0	0	2	11	0	0	0	0	0	0	0	5	0	0	0	0	0	0	0	0	0	0	0	0
metaspades_NG-14651_916_1_T24_lib231442_5693_NODE_1006_length_1036_cov_1.45158	0	0	0	0	0	0	0	0	0	0	0	0	0	0	0	0	0	0	0	0	0	0	0	0	0	0	0	2	7	3	0	0	0	0	0	0	1	0	0	2	0	0	0	0	0	0	0	0	0
metaspades_NG-14651_916_1_T24_lib231442_5693_NODE_1007_length_1035_cov_2.12449	0	0	0	0	0	0	0	0	0	0	0	0	0	0	0	0	0	0	0	0	0	0	0	0	0	0	0	0	10	3	0	0	0	0	0	0	3	0	7	0	0	0	0	0	0	0	0	0	0
metaspades_NG-14651_916_1_T24_lib231442_5693_NODE_1011_length_1033_cov_1.78425	0	0	0	0	0	0	0	0	0	0	0	0	0	0	0	0	0	0	0	0	0	0	0	0	0	0	0	2	8	0	0	0	2	0	0	0	7	0	1	0	0	0	0	0	0	0	0	0	0
metaspades_NG-14651_916_1_T24_lib231442_5693_NODE_1026_length_1023_cov_1.60021	0	0	0	0	0	0	0	0	0	0	0	0	0	0	0	0	0	0	0	0	0	0	0	1	0	4	0	0	8	0	0	0	0	0	0	0	2	0	0	0	0	0	0	0	0	0	0	0	0
metaspades_NG-14651_916_1_T24_lib231442_5693_NODE_1063_length_1001_cov_1.97674	0	0	0	0	0	0	2	0	0	0	0	0	0	0	0	0	0	0	0	0	0	0	0	0	0	0	0	0	7	0	0	0	2	0	0	5	2	0	0	0	1	0	0	0	0	0	0	0	0
metaspades_NG-14651_916_1_T48_lib231443_5693_NODE_6_length_40687_cov_21.8044	0	0	0	0	0	0	1	0	0	0	0	0	0	0	0	0	0	0	0	0	0	0	0	0	0	0	0	828	1598	4221	3343	60	291	69	33	25	1493	436	17385	333	220	0	0	0	0	0	0	0	0
metaspades_NG-14651_916_1_T48_lib231443_5693_NODE_10_length_38256_cov_326.881	0	0	0	0	0	0	43	53	73	0	0	0	0	0	0	0	0	0	0	0	1	0	1	0	0	0	0	12055	7166	52174	30218	7	4357	1	7184	887	33795	5553	34591	25765	593	12	0	0	0	1	2	2	2
metaspades_NG-14651_916_1_T48_lib231443_5693_NODE_12_length_36056_cov_28.207	0	2	10	10	6	24	203	332	193	8	0	23	17	16	5	0	0	0	0	0	0	0	0	2	1	4	0	9718	7958	5079	1929	10	3713	7	331	1868	10058	790	1637	1513	637	0	0	0	0	0	0	2	0
metaspades_NG-14651_916_1_T48_lib231443_5693_NODE_14_length_33862_cov_45.2824	0	0	0	0	0	0	0	0	0	0	2	0	0	0	0	0	0	0	0	0	2	0	2	0	0	0	0	467	3964	7793	820	0	113	0	127	88	1394	338	5446	1353	67	1	0	0	0	3	1	0	0
metaspades_NG-14651_916_1_T48_lib231443_5693_NODE_15_length_33579_cov_17.1189	0	0	0	0	0	1	53	104	70	2	0	0	4	4	0	0	0	0	4	0	0	0	4	0	0	0	2	3023	2860	2895	1027	0	2261	0	263	408	2623	945	1577	684	611	0	2	0	0	0	0	0	0
metaspades_NG-14651_916_1_T48_lib231443_5693_NODE_27_length_20701_cov_32.6506	0	0	0	0	0	0	21	7	9	0	0	0	0	0	0	0	0	0	0	0	0	0	0	0	0	0	0	12	686	1834	127	0	2	0	0	3	85	6	2066	52	53	0	0	0	0	0	0	0	0
metaspades_NG-14651_916_1_T48_lib231443_5693_NODE_28_length_20370_cov_6.78061	0	0	0	2	4	0	1	0	0	0	0	3	3	1	0	0	0	0	0	0	0	0	0	0	0	0	0	924	372	422	165	8	518	8	35	88	709	87	134	310	211	0	0	0	0	0	0	0	0
metaspades_NG-14651_916_1_T48_lib231443_5693_NODE_57_length_10491_cov_5.99128	0	0	0	0	0	0	11	24	2	0	0	0	0	0	0	0	0	0	0	0	0	0	0	0	0	0	0	143	131	208	27	0	76	4	10	41	126	0	76	76	37	0	0	0	0	0	0	0	0
metaspades_NG-14651_916_1_T48_lib231443_5693_NODE_58_length_10439_cov_1058.81	0	0	0	0	0	0	11	54	11	12	0	0	0	0	0	0	0	0	0	0	0	0	0	0	0	0	0	58414	57220	38469	92013	2	44690	14	14247	33925	32559	5362	13606	63315	32173	79	82	12	1	254	131	62	84
metaspades_NG-14651_916_1_T48_lib231443_5693_NODE_70_length_8601_cov_6.38053	0	0	0	0	0	0	6	6	7	0	0	0	0	0	0	0	0	0	0	0	0	0	0	0	0	0	0	111	35	144	194	0	34	0	53	14	93	2	63	116	48	0	0	0	0	0	0	0	0
metaspades_NG-14651_916_1_T48_lib231443_5693_NODE_90_length_6957_cov_62.2046	3	4	2	0	4	45	20	16	6	0	4	2387	1267	784	2532	18	5	13	23	8	4	3	15	18	15	8	2	2683	494	501	1083	253	2096	545	193	209	758	0	450	2890	445	2492	8454	642	924	2911	638	8522	2749
metaspades_NG-14651_916_1_T48_lib231443_5693_NODE_97_length_6453_cov_7.33385	0	0	0	0	0	0	5	12	4	0	0	0	2	0	0	0	0	0	0	0	0	0	0	0	0	0	0	145	137	242	34	0	23	0	23	39	126	3	79	71	2	0	0	0	0	0	0	0	0
metaspades_NG-14651_916_1_T48_lib231443_5693_NODE_105_length_6225_cov_12.3188	0	0	0	0	0	0	0	0	0	0	0	0	0	0	0	0	0	0	0	0	0	0	0	0	0	0	0	24	207	300	0	0	0	0	36	41	18	785	0	14	26	0	0	0	0	0	0	0	0
metaspades_NG-14651_916_1_T48_lib231443_5693_NODE_113_length_5956_cov_5.93035	0	0	0	0	0	0	0	0	2	0	0	0	0	0	0	0	0	0	0	0	0	0	0	0	0	0	0	0	0	163	0	0	0	0	0	0	0	0	0	0	0	0	0	0	0	0	0	0	0
metaspades_NG-14651_916_1_T48_lib231443_5693_NODE_119_length_5733_cov_3.52078	0	0	0	0	0	0	0	0	0	0	0	0	0	0	0	0	0	0	0	0	0	0	0	0	0	0	0	61	29	42	15	0	20	0	3	13	26	16	9	11	15	0	0	0	0	0	0	0	0
metaspades_NG-14651_916_1_T48_lib231443_5693_NODE_122_length_5649_cov_5.09796	0	0	0	0	0	0	0	0	2	0	0	0	0	0	0	0	0	0	0	0	0	0	0	0	0	0	0	84	341	149	142	0	61	0	18	8	902	165	36	12	12	0	0	0	0	0	0	0	0
metaspades_NG-14651_916_1_T48_lib231443_5693_NODE_127_length_5430_cov_4.96186	0	0	0	0	0	0	4	2	0	0	2	0	0	0	0	0	0	0	0	0	0	0	0	0	2	4	0	16	5	127	6	0	10	0	0	1	25	2	40	32	6	0	0	0	0	0	0	0	0
metaspades_NG-14651_916_1_T48_lib231443_5693_NODE_130_length_5263_cov_3.64228	0	0	0	0	0	0	2	0	0	0	2	0	0	0	4	0	0	0	0	0	6	0	2	0	0	0	0	12	14	74	4	0	4	0	0	6	12	4	36	20	8	0	0	0	0	0	0	0	0
metaspades_NG-14651_916_1_T48_lib231443_5693_NODE_147_length_4918_cov_2.51285	0	0	0	0	0	0	2	4	2	0	0	0	0	0	0	0	0	0	0	0	0	0	0	0	0	0	0	65	16	59	10	0	10	0	0	2	68	0	1	18	3	0	0	0	0	0	0	0	0
metaspades_NG-14651_916_1_T48_lib231443_5693_NODE_149_length_4852_cov_12.241	0	0	0	0	0	0	0	0	0	0	0	0	0	0	0	0	0	0	0	0	0	0	0	0	0	0	0	0	0	324	493	0	0	0	2985	477	157	1895	256	0	1259	0	0	0	0	0	0	0	0
metaspades_NG-14651_916_1_T48_lib231443_5693_NODE_160_length_4683_cov_2.74136	0	0	0	0	0	0	0	2	0	0	0	0	0	0	0	0	0	0	0	0	0	0	0	0	0	0	0	48	54	67	0	0	20	0	0	3	75	0	2	11	0	0	0	0	0	0	0	0	0
metaspades_NG-14651_916_1_T48_lib231443_5693_NODE_167_length_4531_cov_4.12131	0	0	0	0	0	0	0	0	0	0	0	0	0	0	0	0	0	0	0	0	0	0	0	0	0	0	0	8	383	99	0	0	0	0	0	0	15	3	29	0	0	0	0	0	0	0	0	0	0
metaspades_NG-14651_916_1_T48_lib231443_5693_NODE_180_length_4256_cov_3.28422	2	2	0	0	0	18	3	2	1	0	2	0	0	0	0	0	0	0	0	2	1	0	8	18	20	13	2	4	21	68	0	3	2	0	7	0	6	5	19	9	0	0	0	0	0	0	0	0	0
metaspades_NG-14651_916_1_T48_lib231443_5693_NODE_190_length_4085_cov_4.35931	2	2	0	0	2	6	0	0	0	0	8	0	0	0	0	0	0	0	0	0	0	1	2	10	19	2	0	4	0	89	0	4	0	0	0	2	8	0	12	4	25	0	0	0	0	0	0	0	0
metaspades_NG-14651_916_1_T48_lib231443_5693_NODE_195_length_4027_cov_3.30816	0	8	0	0	0	7	2	0	0	0	0	0	0	0	0	0	0	0	0	2	2	0	0	3	6	0	0	3	2	56	0	0	11	0	0	18	12	4	43	8	5	0	0	0	0	0	0	0	0
metaspades_NG-14651_916_1_T48_lib231443_5693_NODE_239_length_3124_cov_2.48387	0	0	0	0	0	0	0	1	0	0	0	0	0	0	0	0	0	0	0	0	0	0	0	0	0	0	0	22	6	35	15	0	4	0	0	3	2	0	17	11	2	0	0	0	0	0	0	0	0
metaspades_NG-14651_916_1_T48_lib231443_5693_NODE_241_length_3107_cov_3.47412	0	0	0	0	0	0	2	2	0	0	0	0	0	0	0	0	0	0	0	0	0	0	0	0	0	0	0	13	24	33	8	0	4	0	2	2	2	0	13	12	0	0	0	0	0	0	0	0	0
metaspades_NG-14651_916_1_T48_lib231443_5693_NODE_280_length_2663_cov_3.48236	0	0	0	0	0	0	2	2	1	0	0	0	0	0	0	0	0	0	0	0	0	0	0	0	0	0	0	7	9	21	2	0	5	0	0	4	69	0	10	12	2	0	0	0	0	0	0	0	0
metaspades_NG-14651_916_1_T48_lib231443_5693_NODE_290_length_2590_cov_2.98225	0	0	0	0	0	0	0	0	0	0	0	0	0	0	0	0	0	0	0	0	0	0	0	0	0	0	0	0	16	11	0	0	0	0	0	0	4	0	11	0	0	0	0	0	0	0	0	0	0
metaspades_NG-14651_916_1_T48_lib231443_5693_NODE_309_length_2456_cov_2.63973	0	0	2	0	0	0	0	0	0	0	0	0	0	0	0	0	0	0	0	0	1	0	2	4	0	2	0	2	0	24	0	0	5	0	0	0	4	5	0	2	0	0	0	0	0	0	0	0	0
metaspades_NG-14651_916_1_T48_lib231443_5693_NODE_316_length_2406_cov_3.2416	0	0	0	0	0	0	1	0	0	0	0	0	0	0	0	0	0	0	0	0	0	0	0	0	0	0	0	12	3	25	0	0	6	0	0	3	5	10	16	6	2	0	0	0	0	0	0	0	0
metaspades_NG-14651_916_1_T48_lib231443_5693_NODE_323_length_2350_cov_2.72767	3	0	0	2	0	1	0	0	0	0	2	2	0	0	0	0	0	0	0	6	5	5	6	0	0	3	2	31	1	20	78	16	157	2	0	0	77	0	0	2	0	0	0	0	0	0	0	0	0
metaspades_NG-14651_916_1_T48_lib231443_5693_NODE_330_length_2314_cov_3.11819	0	0	0	0	0	0	0	0	0	0	0	0	0	0	0	0	0	0	0	0	0	0	0	0	0	0	0	4	0	37	0	0	12	0	0	0	0	0	8	0	0	0	0	0	0	0	0	0	0
metaspades_NG-14651_916_1_T48_lib231443_5693_NODE_336_length_2264_cov_3.40516	2	0	0	0	0	2	0	1	0	0	3	0	0	0	0	0	0	0	0	2	2	0	0	5	6	4	2	0	1	36	0	0	10	0	0	9	15	2	10	8	0	0	0	0	0	0	0	0	0
metaspades_NG-14651_916_1_T48_lib231443_5693_NODE_351_length_2163_cov_2.78321	0	0	0	0	0	0	0	0	0	0	0	0	0	0	0	0	0	0	0	0	0	0	0	0	0	0	0	1	9	16	0	0	0	0	0	2	5	14	0	5	0	0	0	0	0	0	0	0	0
metaspades_NG-14651_916_1_T48_lib231443_5693_NODE_356_length_2144_cov_3.42843	0	0	0	0	0	2	0	0	0	0	0	0	0	0	0	0	0	0	0	0	0	0	0	0	4	0	0	4	1	32	0	0	0	0	0	0	2	1	8	6	0	0	0	0	0	0	0	0	0
metaspades_NG-14651_916_1_T48_lib231443_5693_NODE_361_length_2120_cov_2.31041	0	3	0	0	2	5	0	1	0	0	2	0	0	0	0	0	0	0	0	0	2	0	0	3	4	2	0	4	12	22	2	0	2	0	0	2	5	0	11	0	0	0	0	0	0	0	0	0	0
metaspades_NG-14651_916_1_T48_lib231443_5693_NODE_363_length_2109_cov_2.29406	0	4	3	0	0	0	1	0	0	0	2	0	0	0	0	0	0	0	0	0	1	0	0	6	2	2	0	3	1	19	1	2	0	0	0	2	1	3	11	2	0	0	0	0	0	0	2	2	0
metaspades_NG-14651_916_1_T48_lib231443_5693_NODE_368_length_2098_cov_4.41214	0	0	0	1	2	0	0	0	0	0	0	0	0	0	0	0	0	0	0	0	0	0	0	0	0	0	0	19	0	31	0	0	8	0	0	0	8	3	7	10	0	0	0	0	0	0	0	0	0
metaspades_NG-14651_916_1_T48_lib231443_5693_NODE_370_length_2095_cov_23.6613	0	0	0	0	0	0	12	0	2	0	0	0	0	0	0	0	0	0	0	0	0	0	0	0	0	0	1	266	319	236	676	2	312	7	86	130	223	6	74	205	168	0	0	0	0	0	0	0	0
metaspades_NG-14651_916_1_T48_lib231443_5693_NODE_372_length_2083_cov_2.82742	0	0	2	0	0	0	0	2	0	0	2	0	0	0	0	0	0	0	0	0	0	0	0	0	0	0	0	11	0	23	0	0	0	0	0	0	4	4	1	9	0	0	0	0	0	0	0	0	0
metaspades_NG-14651_916_1_T48_lib231443_5693_NODE_381_length_2038_cov_1.93596	0	0	0	0	3	4	0	0	0	0	0	0	0	0	0	0	0	0	0	0	0	0	0	0	0	0	0	0	1	22	0	2	0	0	0	0	0	2	2	0	5	0	0	0	0	0	0	0	0
metaspades_NG-14651_916_1_T48_lib231443_5693_NODE_398_length_1968_cov_2.27235	0	0	0	0	0	0	0	0	0	0	0	0	0	0	0	0	0	0	0	0	0	0	0	0	0	0	0	0	0	17	0	0	4	0	0	0	5	0	0	0	0	2	3	0	0	9	9	3	2
metaspades_NG-14651_916_1_T48_lib231443_5693_NODE_414_length_1902_cov_3.21007	0	0	0	0	0	0	0	0	3	0	0	0	0	0	0	0	0	0	0	0	0	0	0	0	0	0	0	23	35	28	0	0	10	0	0	0	32	1	2	8	0	0	0	0	0	0	0	0	0
metaspades_NG-14651_916_1_T48_lib231443_5693_NODE_425_length_1860_cov_7.39612	0	0	0	0	0	0	0	0	0	0	0	0	0	0	0	0	0	0	0	0	0	0	0	0	0	0	0	0	0	47	0	0	0	0	0	0	0	0	0	0	0	0	0	0	0	0	0	0	0
metaspades_NG-14651_916_1_T48_lib231443_5693_NODE_430_length_1856_cov_2.30039	0	0	0	0	0	0	0	0	0	0	0	0	0	0	0	0	0	0	0	0	0	0	0	0	0	0	0	5	0	24	0	0	0	0	0	5	5	0	11	10	0	0	0	0	0	0	0	0	0
metaspades_NG-14651_916_1_T48_lib231443_5693_NODE_445_length_1783_cov_2.78704	0	0	0	0	0	1	2	1	0	0	8	0	0	0	0	0	0	0	0	3	4	0	1	0	4	0	0	19	0	25	2	0	1	0	0	2	0	2	9	6	0	0	0	0	0	0	0	0	0
metaspades_NG-14651_916_1_T48_lib231443_5693_NODE_466_length_1720_cov_2.56637	0	0	0	0	0	0	0	0	0	0	0	0	0	0	0	0	0	0	0	0	0	0	0	0	0	0	0	6	0	23	4	0	0	0	0	0	9	0	4	0	0	0	0	0	0	0	0	0	0
metaspades_NG-14651_916_1_T48_lib231443_5693_NODE_475_length_1689_cov_2.5104	0	0	0	0	0	0	0	0	0	0	0	0	0	0	0	0	0	0	0	0	0	0	0	5	1	0	0	2	0	19	0	0	2	0	0	4	6	2	10	0	0	0	0	0	0	0	0	0	0
metaspades_NG-14651_916_1_T48_lib231443_5693_NODE_487_length_1651_cov_2.69799	0	3	0	0	0	0	0	0	0	0	3	0	0	0	0	0	0	0	0	0	0	0	0	4	0	0	0	5	0	24	0	0	0	0	0	1	0	0	9	0	1	0	0	0	0	0	0	0	0
metaspades_NG-14651_916_1_T48_lib231443_5693_NODE_489_length_1642_cov_2.72401	0	0	0	0	0	0	0	2	0	0	0	0	0	0	0	0	0	2	0	0	0	0	0	0	0	0	0	3	2	21	0	1	2	0	0	0	2	1	0	1	2	0	0	0	0	0	0	0	0
metaspades_NG-14651_916_1_T48_lib231443_5693_NODE_495_length_1615_cov_2.00641	0	0	0	0	0	0	2	2	0	0	0	0	0	0	0	0	0	0	0	0	0	0	0	0	0	0	0	8	6	14	2	0	2	0	8	2	4	0	4	5	8	0	0	0	0	0	0	0	0
metaspades_NG-14651_916_1_T48_lib231443_5693_NODE_498_length_1610_cov_2.24759	0	0	0	0	0	0	0	0	0	0	0	0	0	0	0	0	0	0	0	0	0	0	0	0	0	0	0	0	0	12	0	0	6	0	0	0	0	0	2	0	0	0	0	0	0	0	0	0	0
metaspades_NG-14651_916_1_T48_lib231443_5693_NODE_521_length_1541_cov_2.26918	0	0	0	0	0	0	0	0	0	0	0	0	0	0	0	0	0	0	0	0	0	0	0	0	0	0	0	2	6	13	0	0	0	0	0	0	5	3	0	0	0	0	0	0	0	0	0	0	0
metaspades_NG-14651_916_1_T48_lib231443_5693_NODE_526_length_1526_cov_2.12305	0	0	0	0	0	0	0	0	0	0	0	0	0	0	0	0	0	0	0	0	0	0	0	0	0	0	0	10	9	16	22	0	2	0	8	6	12	0	2	10	7	0	0	0	0	0	0	0	0
metaspades_NG-14651_916_1_T48_lib231443_5693_NODE_528_length_1513_cov_5.88066	0	0	0	0	0	0	109	45	68	24	0	0	0	0	0	0	0	0	0	0	0	0	0	0	0	0	0	193	8	42	17	0	42	0	2	25	41	2	11	17	29	0	0	0	0	0	0	0	0
metaspades_NG-14651_916_1_T48_lib231443_5693_NODE_530_length_1500_cov_3.38201	0	0	0	0	0	0	37	43	11	4	0	0	0	0	0	0	0	0	0	0	0	0	0	0	0	0	0	69	1	4	14	0	41	0	7	5	32	5	6	4	2	0	0	0	0	0	0	0	0
metaspades_NG-14651_916_1_T48_lib231443_5693_NODE_539_length_1484_cov_2.44927	0	0	0	0	0	0	0	0	0	0	0	0	0	0	0	0	0	0	0	0	0	0	0	0	0	0	0	0	2	14	3	0	0	0	7	0	1	0	0	23	0	0	0	0	0	0	0	0	0
metaspades_NG-14651_916_1_T48_lib231443_5693_NODE_542_length_1479_cov_1.77388	0	0	0	0	0	0	1	3	0	0	0	0	0	0	0	0	0	0	0	0	0	0	0	0	0	0	0	7	3	9	5	0	0	0	0	0	5	0	5	12	5	0	0	0	0	0	0	0	0
metaspades_NG-14651_916_1_T48_lib231443_5693_NODE_558_length_1448_cov_1.48887	0	0	0	0	2	0	0	0	0	0	0	0	0	0	0	0	0	0	0	0	0	0	0	0	0	0	0	0	0	12	0	0	0	0	0	0	0	0	0	0	2	0	0	0	0	0	0	0	0
metaspades_NG-14651_916_1_T48_lib231443_5693_NODE_623_length_1339_cov_2.03115	0	4	2	0	0	0	0	0	0	0	6	0	0	0	2	0	0	0	0	0	0	0	2	8	12	2	0	0	0	15	0	0	0	0	0	0	0	0	2	5	0	0	0	0	0	0	0	0	0
metaspades_NG-14651_916_1_T48_lib231443_5693_NODE_638_length_1325_cov_2.00079	0	0	0	0	0	0	0	0	0	0	0	0	0	0	0	0	0	0	0	0	0	0	0	0	0	0	0	3	2	9	5	0	1	0	0	0	6	2	2	2	1	0	0	0	0	0	0	0	0
metaspades_NG-14651_916_1_T48_lib231443_5693_NODE_642_length_1319_cov_2.06408	0	0	0	0	0	0	0	0	0	0	0	0	0	0	0	0	0	0	0	0	0	0	0	0	0	0	0	0	0	15	0	0	0	0	0	1	6	0	2	7	0	0	0	0	0	0	0	0	0
metaspades_NG-14651_916_1_T48_lib231443_5693_NODE_663_length_1281_cov_2.84992	0	0	0	0	0	0	0	0	0	0	0	0	0	0	0	0	0	0	0	0	0	0	0	0	0	0	0	5	0	13	0	0	1	0	2	2	4	0	0	0	6	0	0	0	0	0	0	0	0
metaspades_NG-14651_916_1_T48_lib231443_5693_NODE_666_length_1273_cov_3.75205	0	0	0	0	0	2	0	0	0	0	1	0	0	0	0	0	0	0	0	2	0	0	0	4	2	0	0	7	2	23	0	0	4	0	0	0	2	4	0	0	2	0	0	0	0	0	0	0	0
metaspades_NG-14651_916_1_T48_lib231443_5693_NODE_667_length_1272_cov_1.85456	0	0	0	0	0	0	0	0	0	0	0	0	0	0	0	0	0	0	0	0	0	0	0	0	0	0	0	0	2	7	0	0	0	0	0	0	5	1	0	0	0	0	0	0	0	0	0	0	0
metaspades_NG-14651_916_1_T48_lib231443_5693_NODE_684_length_1239_cov_1.95439	0	0	0	0	0	0	0	0	0	0	0	0	0	0	0	0	0	0	0	0	0	0	0	0	0	0	0	0	0	12	0	0	0	0	0	0	0	0	2	0	0	0	0	0	0	0	0	0	0
metaspades_NG-14651_916_1_T48_lib231443_5693_NODE_700_length_1223_cov_2.03168	0	0	0	0	0	0	23	23	7	0	0	0	0	0	0	0	0	0	0	0	0	0	0	0	0	0	0	56	1	3	4	0	29	0	5	4	13	3	6	0	9	0	0	0	0	0	0	0	0
metaspades_NG-14651_916_1_T48_lib231443_5693_NODE_723_length_1179_cov_1.621	2	0	1	0	0	2	0	0	0	0	1	0	0	0	0	0	0	0	0	0	0	0	1	1	0	0	0	0	0	7	0	0	0	0	0	0	2	0	2	0	0	0	0	0	0	0	0	0	0
metaspades_NG-14651_916_1_T48_lib231443_5693_NODE_739_length_1162_cov_2.81662	0	0	0	0	0	0	0	0	0	0	0	0	0	0	0	0	0	0	0	0	0	0	0	0	0	0	0	0	2	18	0	0	5	0	1	0	0	0	0	0	0	0	0	0	0	0	0	0	0
metaspades_NG-14651_916_1_T48_lib231443_5693_NODE_742_length_1159_cov_3.20562	0	0	0	0	0	0	0	0	0	0	0	0	0	0	0	0	0	0	0	0	0	0	0	0	0	0	0	20	0	4	3	0	5	0	0	0	11	0	0	0	0	0	0	0	0	0	0	0	0
metaspades_NG-14651_916_1_T48_lib231443_5693_NODE_744_length_1158_cov_1.90843	0	0	2	2	0	0	0	0	0	0	0	0	0	0	0	0	0	0	0	2	4	0	0	0	0	0	0	2	0	12	0	0	4	2	0	0	0	0	0	0	0	0	0	0	0	0	0	0	0
metaspades_NG-14651_916_1_T48_lib231443_5693_NODE_752_length_1143_cov_2.1011	0	0	0	0	2	0	0	0	0	2	0	0	0	0	0	0	0	0	0	0	0	0	0	0	0	0	0	0	0	9	0	0	0	1	0	0	0	0	1	0	0	0	0	0	0	0	0	0	0
metaspades_NG-14651_916_1_T48_lib231443_5693_NODE_764_length_1131_cov_1.97955	0	0	0	0	0	0	0	0	0	0	0	0	0	0	0	0	0	0	0	0	0	0	0	0	0	0	0	4	7	6	0	0	5	0	4	0	0	0	0	0	0	0	0	0	0	0	0	0	0
metaspades_NG-14651_916_1_T48_lib231443_5693_NODE_776_length_1114_cov_3.33105	0	0	0	0	0	0	0	0	0	0	2	0	0	0	0	0	0	0	0	0	0	0	0	0	0	0	0	2	0	13	0	0	0	0	0	0	0	2	2	0	0	0	0	0	0	0	0	0	0
metaspades_NG-14651_916_1_T48_lib231443_5693_NODE_781_length_1109_cov_2.47154	0	0	0	0	0	0	0	3	0	0	0	0	0	0	0	0	0	0	0	0	0	0	0	0	0	2	0	8	0	6	10	0	2	0	0	5	3	0	4	0	6	0	0	0	0	0	0	0	0
metaspades_NG-14651_916_1_T48_lib231443_5693_NODE_806_length_1089_cov_2.06867	0	0	0	0	0	0	0	0	0	0	0	0	0	0	0	0	0	0	0	0	0	0	0	0	0	0	0	0	9	10	0	0	0	0	0	0	4	0	0	0	0	0	0	0	0	0	0	0	0
metaspades_NG-14651_916_1_T48_lib231443_5693_NODE_816_length_1083_cov_2.0107	0	0	0	0	0	0	0	1	0	0	0	0	0	0	0	0	0	0	0	0	0	0	0	0	0	0	0	9	0	7	0	0	5	0	0	0	3	0	4	0	2	0	0	0	0	0	0	0	0
metaspades_NG-14651_916_1_T48_lib231443_5693_NODE_829_length_1071_cov_2.20276	0	0	0	0	0	0	0	0	0	0	0	0	0	0	0	0	0	0	0	0	0	0	0	0	0	0	0	7	0	2	4	0	2	0	2	0	2	0	1	0	0	0	0	0	0	0	0	0	0
metaspades_NG-14651_916_1_T48_lib231443_5693_NODE_831_length_1070_cov_1.38128	0	1	0	0	0	0	9	4	3	2	0	0	0	0	0	0	0	0	0	0	0	0	0	0	0	0	0	17	0	2	2	0	6	0	0	2	4	2	0	0	3	0	0	0	0	0	0	0	0
metaspades_NG-14651_916_1_T48_lib231443_5693_NODE_833_length_1067_cov_2.83202	0	0	0	0	0	2	0	0	0	0	0	0	0	0	0	0	0	0	0	2	0	0	0	0	2	0	0	2	2	15	0	0	0	0	0	0	9	0	2	0	6	0	0	0	0	0	0	0	0
metaspades_NG-14651_916_1_T48_lib231443_5693_NODE_861_length_1042_cov_1.52888	0	0	0	0	0	0	0	0	0	0	0	0	0	0	0	0	0	0	0	0	0	0	0	0	0	0	0	5	4	8	5	0	4	0	0	0	0	0	0	13	0	0	0	0	0	0	0	0	0
metaspades_NG-14651_916_1_T48_lib231443_5693_NODE_872_length_1029_cov_1.61716	0	0	0	0	0	0	0	0	0	0	0	0	0	0	0	0	0	0	0	0	0	0	0	0	0	0	0	0	4	2	0	0	0	0	0	0	2	0	0	0	0	0	2	0	0	8	3	0	0
metaspades_NG-14651_916_1_T48_lib231443_5693_NODE_873_length_1028_cov_1.852	0	2	0	0	2	4	0	0	0	0	0	0	0	0	0	0	0	0	0	2	3	0	8	0	2	1	0	2	0	11	0	0	0	0	0	0	6	0	8	0	0	0	0	0	0	0	0	0	0
metaspades_NG-14651_916_1_T48_lib231443_5693_NODE_878_length_1025_cov_1.73196	0	0	0	0	0	0	2	0	0	0	0	0	0	0	0	0	0	0	0	0	0	0	0	0	0	0	0	0	0	8	0	0	0	0	0	0	0	0	0	0	0	0	0	0	0	0	0	0	0
metaspades_NG-14651_916_1_T48_lib231443_5693_NODE_910_length_1005_cov_1.85263	0	0	0	0	0	0	0	0	0	0	0	0	0	0	0	0	0	0	0	0	0	0	0	0	0	0	0	0	1	6	10	0	2	0	6	1	3	0	0	0	2	0	0	0	0	0	0	0	0
metaspades_NG-14651_916_1_T48_lib231443_5693_NODE_912_length_1003_cov_1.26371	0	0	0	0	0	0	2	0	0	0	0	0	0	0	0	0	0	0	0	0	0	0	0	0	0	0	0	0	0	7	0	0	0	0	0	0	0	0	0	0	0	0	0	0	0	0	0	0	0
metaspades_NG-14651_916_1_T6_lib231441_5693_NODE_2_length_67416_cov_22.1729	0	0	0	0	0	0	0	0	0	0	0	0	0	0	0	0	0	0	0	0	0	0	0	0	0	0	0	1530	749	759	5727	0	550	0	395	875	592	65	297	848	373	0	0	0	0	0	0	0	0
metaspades_NG-14651_916_1_T6_lib231441_5693_NODE_8_length_35029_cov_10.7875	0	0	0	0	0	0	19	24	2	0	8	0	0	0	0	0	13	17	4	8	2	2	2	0	0	0	0	136	328	460	1788	0	119	2	466	832	89	111	36	2490	244	0	0	0	0	0	0	0	0
metaspades_NG-14651_916_1_T6_lib231441_5693_NODE_14_length_25919_cov_75.2398	4	0	0	0	0	0	115	93	44	2	0	0	0	0	0	0	0	0	0	0	0	0	0	0	5	0	2	853	4377	1896	4689	42	2304	56	863	322	2809	1126	4252	3086	351	0	0	0	0	0	0	0	0
metaspades_NG-14651_916_1_T6_lib231441_5693_NODE_29_length_17593_cov_10.777	6	0	0	0	0	0	23	8	13	0	0	2	0	4	3	0	0	0	0	0	0	0	0	0	0	0	0	247	92	191	766	20	87	34	0	20	260	23	77	60	20	562	1062	101	67	891	824	765	856
metaspades_NG-14651_916_1_T6_lib231441_5693_NODE_32_length_16270_cov_80.3682	0	0	0	0	0	0	0	0	0	0	0	0	0	0	0	0	0	0	0	0	0	0	0	0	0	0	0	29914	2262	2918	5508	0	14846	0	3621	294	12815	1915	1600	1897	591	0	0	2	2	0	0	0	0
metaspades_NG-14651_916_1_T6_lib231441_5693_NODE_33_length_16233_cov_12.1794	0	0	0	0	0	0	12	8	9	2	0	0	0	0	0	0	0	0	0	0	0	0	0	0	0	0	0	401	18	305	791	0	93	0	123	33	108	16	255	214	51	0	0	0	0	0	0	0	0
metaspades_NG-14651_916_1_T6_lib231441_5693_NODE_35_length_15948_cov_4037.05	0	0	0	0	0	0	30	28	11	4	0	0	0	0	0	0	0	0	0	0	0	0	0	0	0	0	0	79554	69230	44844	123464	10	60554	21	21203	45564	44020	7425	16708	94425	45154	46	31	6	0	188	104	41	70
metaspades_NG-14651_916_1_T6_lib231441_5693_NODE_40_length_14631_cov_8.13371	0	0	0	0	0	0	0	0	0	0	0	0	0	0	0	0	0	0	0	0	2	0	0	0	0	0	0	0	0	0	616	0	0	0	32	0	0	0	0	94	2	0	0	2	0	0	0	0	0
metaspades_NG-14651_916_1_T6_lib231441_5693_NODE_70_length_10328_cov_10.4676	0	0	0	0	0	0	0	0	0	0	0	0	0	0	0	0	0	0	0	0	0	0	0	0	0	0	0	0	0	0	497	0	0	0	71	0	0	0	0	157	0	0	0	6	0	0	0	0	4
metaspades_NG-14651_916_1_T6_lib231441_5693_NODE_74_length_10053_cov_11.925	0	0	0	0	0	0	4	0	2	2	0	0	0	0	0	0	0	0	0	0	0	0	0	0	0	0	0	82	12	37	262	0	51	2	108	95	18	0	12	101	161	0	0	0	0	0	0	0	0
metaspades_NG-14651_916_1_T6_lib231441_5693_NODE_80_length_9847_cov_26.3013	0	0	0	0	0	0	13	4	0	1	0	0	0	0	0	0	0	0	0	0	0	0	0	0	0	0	0	456	243	300	379	0	141	1	36	94	183	1	205	340	137	0	0	0	0	0	0	0	0
metaspades_NG-14651_916_1_T6_lib231441_5693_NODE_88_length_9396_cov_7.01103	0	0	0	0	0	0	8	10	2	0	0	0	0	0	0	0	0	0	0	0	0	0	0	0	0	0	1	152	6	12	145	0	24	0	3	42	62	80	8	31	39	0	0	0	0	0	0	0	0
metaspades_NG-14651_916_1_T6_lib231441_5693_NODE_91_length_9340_cov_11.4619	0	182	162	304	191	0	77	36	2	6	0	0	0	0	0	0	0	0	0	0	0	0	0	0	0	0	0	267	10	2	306	3	101	0	470	34	151	56	10	224	564	0	0	0	0	0	0	0	0
metaspades_NG-14651_916_1_T6_lib231441_5693_NODE_111_length_8288_cov_5.93125	0	0	0	0	0	0	0	0	0	0	0	0	0	0	0	0	0	0	0	0	0	0	0	0	0	0	0	0	0	0	251	0	0	0	68	0	0	0	0	323	8	0	0	0	0	0	0	0	0
metaspades_NG-14651_916_1_T6_lib231441_5693_NODE_112_length_8253_cov_5.96182	0	0	0	0	0	0	0	0	0	0	0	0	0	0	0	0	0	0	0	0	0	0	0	0	0	0	0	44	2	19	212	0	52	0	89	49	29	0	4	53	79	0	0	0	0	0	0	0	0
metaspades_NG-14651_916_1_T6_lib231441_5693_NODE_113_length_8251_cov_4.59065	1	0	0	0	0	0	0	0	0	0	0	0	0	0	0	0	0	0	0	0	0	0	0	0	0	0	0	9	0	0	178	0	0	0	0	0	14	0	0	0	0	0	0	0	0	0	0	0	0
metaspades_NG-14651_916_1_T6_lib231441_5693_NODE_134_length_7415_cov_8.67921	0	0	0	0	0	0	4	12	0	0	0	0	0	0	0	0	0	0	0	0	0	0	0	0	0	0	0	261	8	45	308	0	121	0	64	16	221	19	16	36	16	0	0	0	0	0	0	0	0
metaspades_NG-14651_916_1_T6_lib231441_5693_NODE_138_length_7327_cov_28.2002	0	0	0	0	0	0	0	0	0	2	0	0	0	0	0	0	0	0	0	0	0	0	0	0	0	0	0	426	160	282	966	0	292	0	116	291	156	32	50	161	93	0	0	0	0	0	0	0	0
metaspades_NG-14651_916_1_T6_lib231441_5693_NODE_156_length_6887_cov_4.34997	0	0	0	0	0	0	8	1	4	0	0	0	2	0	0	0	0	0	0	0	0	0	0	0	0	0	0	15	5	0	148	0	6	0	0	2	4	0	15	0	1	0	0	0	0	0	0	0	0
metaspades_NG-14651_916_1_T6_lib231441_5693_NODE_159_length_6828_cov_36.003	0	0	0	0	0	0	14	0	0	0	0	0	0	0	0	0	0	0	0	0	0	0	0	0	0	0	0	0	0	2	1082	0	0	0	0	0	0	1715	0	0	366	0	0	0	0	0	0	0	0
metaspades_NG-14651_916_1_T6_lib231441_5693_NODE_167_length_6605_cov_15.0099	0	0	0	0	0	0	693	319	267	28	0	0	0	0	0	0	0	0	0	0	0	0	0	0	0	0	0	1319	249	302	241	0	434	0	36	189	215	72	166	410	103	0	0	0	0	0	0	0	0
metaspades_NG-14651_916_1_T6_lib231441_5693_NODE_170_length_6534_cov_6.41457	0	0	0	0	0	0	0	0	0	0	0	0	0	0	0	0	0	0	0	0	0	0	0	0	0	0	0	0	0	0	162	0	0	0	13	0	0	0	0	77	0	0	0	0	0	0	0	0	0
metaspades_NG-14651_916_1_T6_lib231441_5693_NODE_172_length_6504_cov_295.827	0	0	0	0	0	0	0	0	0	0	0	0	0	0	0	0	0	0	0	0	0	0	0	0	0	0	0	0	0	0	8563	2	0	84	1382	0	0	0	0	32311	2	0	0	45	0	0	0	0	84
metaspades_NG-14651_916_1_T6_lib231441_5693_NODE_180_length_6196_cov_17.0803	0	0	0	0	0	0	0	0	0	0	0	6	4	0	4	0	0	0	0	0	0	0	0	0	0	0	0	0	0	0	416	224	0	1614	0	0	0	0	0	184	0	0	0	0	0	0	0	0	0
metaspades_NG-14651_916_1_T6_lib231441_5693_NODE_183_length_6141_cov_58.5863	0	0	0	0	0	0	0	0	0	0	0	0	0	0	0	0	0	0	0	0	0	0	0	0	0	0	0	0	0	0	1607	0	21	0	0	150	81	79	49	2	0	251088	400283	761695	711441	306830	918613	544129	386013
metaspades_NG-14651_916_1_T6_lib231441_5693_NODE_190_length_6022_cov_18.6228	0	0	0	0	0	0	0	0	0	0	0	0	0	0	0	0	0	0	0	0	0	0	0	0	0	0	0	0	0	2	490	0	0	4	0	0	0	0	0	514	0	0	0	0	0	0	0	0	6
metaspades_NG-14651_916_1_T6_lib231441_5693_NODE_201_length_5859_cov_111.07	0	0	0	0	0	0	0	0	0	0	0	0	0	0	0	0	0	0	0	0	0	0	0	0	0	0	0	0	0	0	3279	0	0	0	0	0	0	0	0	0	0	0	0	0	0	0	0	0	0
metaspades_NG-14651_916_1_T6_lib231441_5693_NODE_206_length_5741_cov_102.02	0	0	0	0	0	0	0	0	0	0	0	0	0	0	0	1	1	0	0	0	0	0	0	0	0	0	0	0	0	0	2772	0	0	0	590	0	0	0	0	9280	0	0	0	20	0	0	0	0	51
metaspades_NG-14651_916_1_T6_lib231441_5693_NODE_214_length_5616_cov_7.32332	0	0	0	0	0	0	0	4	0	0	0	0	0	0	0	0	0	0	1	0	0	0	0	0	0	0	0	83	2	14	126	0	44	0	31	40	33	0	9	10	40	0	0	0	0	0	0	0	0
metaspades_NG-14651_916_1_T6_lib231441_5693_NODE_226_length_5485_cov_3.83886	0	0	0	0	0	0	0	0	0	0	0	0	0	0	0	0	0	0	0	0	0	0	0	0	0	0	0	0	0	0	113	0	0	0	24	0	0	0	0	121	0	0	0	0	0	0	0	0	1
metaspades_NG-14651_916_1_T6_lib231441_5693_NODE_234_length_5333_cov_4.18132	0	0	0	0	0	0	2	1	0	0	0	0	0	0	0	0	0	0	0	0	0	0	0	0	0	0	0	43	28	35	73	0	6	0	4	1	42	43	24	3	0	0	0	0	0	0	0	0	0
metaspades_NG-14651_916_1_T6_lib231441_5693_NODE_236_length_5305_cov_4.08724	0	0	0	0	0	0	0	0	2	0	0	1	0	0	0	0	0	0	0	0	0	0	0	0	0	0	0	30	0	2	108	0	11	0	0	2	4	0	0	2	1	0	0	0	0	0	0	0	0
metaspades_NG-14651_916_1_T6_lib231441_5693_NODE_239_length_5285_cov_3.06826	0	0	0	0	0	0	0	0	0	0	0	0	0	0	0	0	0	0	0	0	0	0	0	0	0	0	2	0	0	0	84	0	0	0	5	0	0	0	0	99	2	0	0	0	0	0	0	0	0
metaspades_NG-14651_916_1_T6_lib231441_5693_NODE_271_length_4938_cov_25.1397	0	0	0	0	0	0	0	0	0	0	0	0	0	0	0	0	0	0	0	0	0	0	0	0	0	0	0	0	0	0	590	0	0	1	484	0	0	0	0	0	0	0	0	6	0	0	0	0	0
metaspades_NG-14651_916_1_T6_lib231441_5693_NODE_275_length_4867_cov_4.73234	0	0	0	0	0	0	0	0	0	0	0	0	0	0	2	0	0	0	0	0	0	0	0	0	0	0	0	0	0	0	111	0	0	0	27	0	0	0	6	68	4	0	0	2	0	0	0	2	0
metaspades_NG-14651_916_1_T6_lib231441_5693_NODE_282_length_4752_cov_4.21567	0	0	0	0	0	0	0	0	0	0	0	0	0	0	0	0	0	0	0	0	0	0	0	0	0	0	0	9	14	24	95	0	2	2	4	0	7	0	0	0	0	0	0	0	0	0	0	0	0
metaspades_NG-14651_916_1_T6_lib231441_5693_NODE_288_length_4641_cov_5.02159	0	0	0	0	0	0	0	0	0	0	0	0	0	0	0	0	0	0	0	0	0	0	0	0	0	0	0	0	0	0	117	0	0	0	0	0	7	0	0	0	0	0	0	0	0	0	0	0	0
metaspades_NG-14651_916_1_T6_lib231441_5693_NODE_298_length_4555_cov_4.194	0	0	0	0	0	0	0	2	0	0	0	0	0	0	0	0	0	0	0	0	0	0	0	0	0	0	0	0	0	0	106	0	0	0	9	0	0	0	0	10	0	0	0	0	0	0	0	0	0
metaspades_NG-14651_916_1_T6_lib231441_5693_NODE_310_length_4421_cov_3.12987	0	0	0	0	0	0	0	0	0	0	0	0	0	0	0	0	0	0	0	0	0	0	0	0	0	0	0	0	0	0	53	0	0	0	54	0	0	0	0	120	0	0	0	0	0	0	0	0	0
metaspades_NG-14651_916_1_T6_lib231441_5693_NODE_321_length_4309_cov_5.21157	2	0	0	0	0	0	2	1	2	1	0	0	0	0	0	0	0	0	0	0	0	0	0	0	0	1	3	105	91	79	77	2	56	0	18	35	55	0	68	44	23	0	0	0	0	0	0	0	0
metaspades_NG-14651_916_1_T6_lib231441_5693_NODE_330_length_4231_cov_3.78688	0	0	0	0	0	0	14	4	4	0	0	0	0	0	0	0	0	0	0	0	0	0	0	0	0	0	0	34	3	4	43	0	19	0	78	10	21	5	0	21	129	0	0	0	0	0	0	0	0
metaspades_NG-14651_916_1_T6_lib231441_5693_NODE_335_length_4218_cov_4.11002	0	0	0	0	0	0	0	0	0	0	0	0	0	0	0	0	0	0	0	0	0	0	0	1	0	0	0	0	0	0	51	0	0	0	8	0	0	0	0	19	0	0	0	1	0	0	0	0	2
metaspades_NG-14651_916_1_T6_lib231441_5693_NODE_337_length_4188_cov_4.0317	0	0	0	0	0	0	0	0	0	0	0	0	0	0	0	0	0	0	0	0	0	0	0	0	0	0	0	0	0	2	74	0	0	0	2	0	0	0	5	14	0	0	0	0	0	0	0	0	0
metaspades_NG-14651_916_1_T6_lib231441_5693_NODE_358_length_3999_cov_5.84483	0	0	0	0	0	0	0	8	3	0	0	0	0	0	0	0	0	0	0	0	0	0	0	0	0	0	0	266	1	24	53	0	85	0	40	48	85	6	9	5	71	0	0	0	0	0	0	0	0
metaspades_NG-14651_916_1_T6_lib231441_5693_NODE_359_length_3997_cov_2.77448	0	0	0	0	0	0	0	0	0	0	0	0	0	0	0	0	0	0	0	0	0	0	0	0	0	0	0	0	0	0	59	0	0	0	32	0	0	0	0	27	0	0	0	0	0	0	0	0	0
metaspades_NG-14651_916_1_T6_lib231441_5693_NODE_380_length_3866_cov_2.78615	0	0	0	0	0	0	0	0	0	0	0	0	0	0	0	0	0	0	0	0	0	0	0	0	0	0	0	14	6	0	55	0	2	0	0	17	2	0	1	8	12	0	0	0	0	0	0	0	0
metaspades_NG-14651_916_1_T6_lib231441_5693_NODE_383_length_3823_cov_4.0982	0	0	0	0	0	0	0	0	0	0	0	0	0	0	0	0	0	0	0	0	0	0	0	0	0	0	0	22	7	11	51	0	6	0	9	18	18	0	2	29	17	0	0	0	0	0	0	0	0
metaspades_NG-14651_916_1_T6_lib231441_5693_NODE_390_length_3783_cov_2.95762	0	0	0	0	0	0	0	0	0	0	0	0	0	0	0	0	0	0	0	2	0	0	0	0	0	0	0	0	0	0	46	0	0	0	4	0	0	0	0	55	0	0	0	0	0	0	0	0	0
metaspades_NG-14651_916_1_T6_lib231441_5693_NODE_393_length_3771_cov_7.75753	0	0	0	0	0	0	0	0	0	0	0	0	0	0	0	0	0	0	0	0	0	0	0	0	0	0	0	0	0	0	93	0	0	0	21	0	0	0	0	209	0	0	0	0	0	0	0	0	2
metaspades_NG-14651_916_1_T6_lib231441_5693_NODE_396_length_3738_cov_3.59815	45	9	16	14	17	42	2	13	15	5	38	0	1	0	0	0	0	0	0	4	11	14	10	55	53	61	79	51	0	4	65	22	2	20	7	0	21	0	2	2	6	0	0	0	0	0	0	0	0
metaspades_NG-14651_916_1_T6_lib231441_5693_NODE_397_length_3738_cov_2.48629	0	0	0	0	0	0	0	0	0	0	0	0	0	0	0	0	0	0	0	0	0	0	0	0	0	0	0	0	0	0	31	0	0	0	7	0	0	0	0	78	0	0	0	0	0	0	0	0	0
metaspades_NG-14651_916_1_T6_lib231441_5693_NODE_412_length_3607_cov_4.0473	0	0	0	0	0	0	0	0	0	0	0	0	0	0	0	0	0	0	0	0	0	0	0	0	0	0	0	0	0	0	42	0	0	0	4	0	0	0	0	30	0	0	0	0	0	0	0	0	0
metaspades_NG-14651_916_1_T6_lib231441_5693_NODE_416_length_3590_cov_3.88769	0	0	0	0	0	0	2	0	2	0	0	0	0	0	0	0	0	0	0	0	0	0	0	0	0	0	0	50	2	8	45	0	22	0	4	6	12	0	5	10	9	0	0	0	0	0	0	0	0
metaspades_NG-14651_916_1_T6_lib231441_5693_NODE_418_length_3589_cov_10.6853	0	0	0	0	0	0	0	0	0	0	0	0	0	0	0	0	0	0	0	0	6	0	0	0	0	0	0	0	0	0	124	0	0	0	13	0	0	0	0	35	0	0	0	0	0	0	0	0	0
metaspades_NG-14651_916_1_T6_lib231441_5693_NODE_422_length_3560_cov_48.3136	0	0	0	0	0	0	0	0	0	0	0	0	0	0	0	0	0	0	0	0	0	0	0	0	0	0	0	0	0	0	802	0	0	0	7	0	0	0	0	23	0	0	0	0	0	0	0	0	0
metaspades_NG-14651_916_1_T6_lib231441_5693_NODE_429_length_3519_cov_3.556	0	0	0	0	0	0	0	0	0	0	0	0	0	0	0	0	0	0	0	0	0	0	0	0	0	0	0	0	0	0	57	0	0	0	6	0	0	0	0	27	0	0	0	0	0	0	0	0	0
metaspades_NG-14651_916_1_T6_lib231441_5693_NODE_438_length_3477_cov_4.14319	0	0	0	0	0	0	0	0	0	0	0	0	0	0	0	0	0	0	0	0	0	0	0	0	0	0	0	0	0	0	64	0	0	0	0	0	0	0	0	0	0	0	0	0	0	0	0	0	0
metaspades_NG-14651_916_1_T6_lib231441_5693_NODE_439_length_3475_cov_4.20468	0	0	0	0	0	0	0	0	1	0	0	0	0	0	0	0	0	0	0	0	0	0	0	0	0	0	0	0	0	0	67	0	0	0	4	0	0	0	0	4	0	0	0	0	0	0	0	0	0
metaspades_NG-14651_916_1_T6_lib231441_5693_NODE_448_length_3400_cov_9.86786	0	0	0	0	0	0	0	0	0	0	0	0	0	0	0	0	0	0	0	0	0	0	0	0	0	0	0	1	0	0	72	0	0	0	4	0	0	0	7	11	0	0	0	0	0	0	0	0	2
metaspades_NG-14651_916_1_T6_lib231441_5693_NODE_468_length_3278_cov_4.09556	0	0	0	0	0	0	2	1	0	0	0	0	0	0	0	0	0	0	0	0	0	0	0	0	0	0	0	14	19	4	63	0	0	0	2	2	9	0	3	6	6	0	0	0	0	0	0	0	0
metaspades_NG-14651_916_1_T6_lib231441_5693_NODE_470_length_3253_cov_2.97498	0	0	0	0	0	0	0	0	0	0	0	0	0	0	0	0	0	0	0	0	0	0	0	0	0	0	0	0	0	0	34	0	0	2	4	0	0	0	0	19	3	0	0	0	0	0	0	0	0
metaspades_NG-14651_916_1_T6_lib231441_5693_NODE_474_length_3246_cov_4.41617	0	0	0	0	0	0	0	0	0	0	0	0	0	0	0	0	0	0	0	0	0	0	0	0	0	0	0	2	2	0	68	0	0	0	1	0	0	0	0	0	0	0	0	0	0	0	0	0	0
metaspades_NG-14651_916_1_T6_lib231441_5693_NODE_493_length_3130_cov_4.77333	0	0	0	0	0	0	0	0	0	0	0	0	0	0	0	0	0	0	0	0	0	0	0	0	0	0	0	0	0	0	67	0	0	0	0	0	0	0	0	0	0	0	0	0	0	1	0	0	0
metaspades_NG-14651_916_1_T6_lib231441_5693_NODE_506_length_3085_cov_4.77822	0	0	0	0	0	0	0	0	0	0	0	0	0	0	0	0	0	0	0	0	0	0	0	0	0	0	0	0	0	0	67	0	0	0	10	0	0	0	0	74	2	0	0	0	0	0	0	0	2
metaspades_NG-14651_916_1_T6_lib231441_5693_NODE_526_length_2994_cov_3.12964	0	0	0	0	0	0	0	0	0	0	0	0	0	0	0	0	0	0	0	0	0	0	0	0	0	0	0	21	4	30	48	0	10	0	0	10	4	4	3	43	8	0	0	0	0	0	0	0	0
metaspades_NG-14651_916_1_T6_lib231441_5693_NODE_537_length_2941_cov_2.55787	0	0	0	0	0	0	0	0	0	0	0	0	0	0	0	0	0	0	0	0	0	0	0	0	0	0	0	24	0	0	29	0	1	0	0	0	4	0	2	0	0	0	0	0	0	0	0	0	0
metaspades_NG-14651_916_1_T6_lib231441_5693_NODE_541_length_2932_cov_2.91832	0	0	0	0	0	0	0	0	0	0	0	0	0	0	0	0	0	0	0	0	0	0	0	0	0	0	0	13	24	9	27	0	0	0	2	4	17	0	2	4	13	0	0	0	0	0	0	0	0
metaspades_NG-14651_916_1_T6_lib231441_5693_NODE_556_length_2872_cov_2.55804	0	0	0	0	0	0	0	0	0	0	0	0	0	0	0	2	0	0	1	0	0	0	4	2	2	2	0	21	0	0	26	0	2	0	0	3	12	0	2	0	0	0	0	0	0	0	0	0	0
metaspades_NG-14651_916_1_T6_lib231441_5693_NODE_559_length_2867_cov_2.60669	0	0	0	0	0	0	0	0	0	0	0	0	0	0	0	0	0	0	0	0	0	0	0	0	0	0	0	0	0	0	27	0	0	0	4	0	0	0	0	19	0	0	0	0	0	0	0	0	0
metaspades_NG-14651_916_1_T6_lib231441_5693_NODE_560_length_2859_cov_3.92261	0	0	0	0	0	0	0	0	0	0	0	0	0	0	0	0	0	0	0	0	0	0	0	0	0	0	0	0	0	0	52	0	0	0	0	0	0	0	0	0	0	0	0	0	0	0	0	0	0
metaspades_NG-14651_916_1_T6_lib231441_5693_NODE_571_length_2802_cov_3.21296	0	0	0	0	1	0	2	0	0	0	0	0	0	0	0	0	0	0	0	0	0	0	0	2	0	0	0	8	0	3	39	4	8	4	0	7	11	6	0	0	0	0	0	0	0	0	0	0	0
metaspades_NG-14651_916_1_T6_lib231441_5693_NODE_572_length_2801_cov_4.02221	0	0	0	0	0	0	0	0	0	0	0	0	0	0	0	0	0	0	0	0	0	0	0	0	0	0	0	16	2	10	43	0	1	0	2	1	6	6	7	0	3	0	0	0	0	0	0	0	0
metaspades_NG-14651_916_1_T6_lib231441_5693_NODE_576_length_2777_cov_3.40926	0	0	0	0	0	0	0	0	0	0	0	0	0	0	0	0	0	0	0	0	0	0	0	0	0	0	0	3	0	1	43	16	16	2	2	12	12	0	0	0	26	0	0	0	0	0	0	0	0
metaspades_NG-14651_916_1_T6_lib231441_5693_NODE_590_length_2716_cov_4.38782	0	0	0	0	0	0	0	0	0	0	0	0	0	0	0	0	0	0	0	0	0	0	0	0	0	0	0	14	4	2	25	0	5	0	3	8	9	0	0	7	6	0	0	0	0	0	0	0	0
metaspades_NG-14651_916_1_T6_lib231441_5693_NODE_608_length_2630_cov_2.68466	0	0	0	0	0	0	0	0	0	0	0	0	0	0	0	0	0	0	0	0	0	0	0	0	0	0	0	0	0	5	24	0	15	0	2	0	18	2	6	0	4	0	0	0	0	0	0	0	0
metaspades_NG-14651_916_1_T6_lib231441_5693_NODE_609_length_2628_cov_2.82083	0	0	0	0	0	0	0	0	0	0	0	0	0	0	0	0	0	0	0	0	0	0	0	0	0	0	0	0	0	0	17	0	0	0	12	0	0	0	0	32	2	0	0	0	0	0	0	0	0
metaspades_NG-14651_916_1_T6_lib231441_5693_NODE_611_length_2626_cov_3.58576	0	0	0	0	0	0	0	0	0	0	0	0	0	0	0	0	0	0	0	0	0	0	0	0	0	0	0	0	0	0	48	0	0	0	20	0	0	0	0	48	0	0	0	0	0	0	0	0	0
metaspades_NG-14651_916_1_T6_lib231441_5693_NODE_612_length_2625_cov_2.88327	0	0	0	0	0	0	0	0	0	0	0	0	0	0	0	0	0	0	0	0	0	0	0	0	0	0	0	0	0	0	36	0	0	0	0	0	0	0	0	2	0	0	0	0	0	0	0	0	0
metaspades_NG-14651_916_1_T6_lib231441_5693_NODE_627_length_2571_cov_2.22695	0	0	0	0	0	0	0	0	0	0	0	0	0	0	0	0	0	0	0	0	0	0	0	0	0	0	0	0	0	0	20	0	0	0	0	0	0	0	0	7	0	0	0	0	0	0	0	0	2
metaspades_NG-14651_916_1_T6_lib231441_5693_NODE_628_length_2566_cov_4.91477	0	0	0	0	0	0	2	2	0	0	0	0	0	0	0	0	0	0	0	0	0	0	0	0	0	0	0	15	0	2	61	0	6	0	0	0	3	0	0	0	2	0	0	0	0	0	0	0	0
metaspades_NG-14651_916_1_T6_lib231441_5693_NODE_639_length_2543_cov_3.19614	0	0	0	0	0	0	0	0	0	0	0	0	0	0	0	0	0	0	0	0	0	0	0	0	0	0	0	0	0	0	42	0	0	0	0	0	0	0	0	0	0	0	0	0	0	0	0	0	0
metaspades_NG-14651_916_1_T6_lib231441_5693_NODE_641_length_2537_cov_3.53707	0	0	0	0	0	0	0	0	0	0	0	0	0	0	0	0	0	0	0	0	0	0	0	0	0	0	0	0	0	0	32	0	0	0	8	0	0	0	0	26	0	0	0	0	0	0	0	0	0
metaspades_NG-14651_916_1_T6_lib231441_5693_NODE_647_length_2519_cov_2.50284	0	0	0	0	0	0	0	0	0	0	0	0	0	0	0	0	0	0	0	0	0	0	0	0	0	0	0	0	0	0	17	0	0	0	4	0	0	0	0	10	0	0	0	0	0	0	0	0	0
metaspades_NG-14651_916_1_T6_lib231441_5693_NODE_664_length_2470_cov_3.64555	0	0	0	0	0	0	0	0	0	0	0	0	0	0	0	0	0	0	0	0	0	0	0	0	0	0	0	0	0	0	46	0	0	1	15	0	0	0	0	58	5	0	0	0	0	0	0	0	0
metaspades_NG-14651_916_1_T6_lib231441_5693_NODE_691_length_2406_cov_2.50191	0	0	0	0	0	0	0	0	0	0	0	0	0	0	0	0	0	0	0	0	0	0	0	0	0	0	0	0	0	6	24	0	0	0	2	0	0	0	2	17	0	0	0	0	0	0	0	0	1
metaspades_NG-14651_916_1_T6_lib231441_5693_NODE_693_length_2398_cov_2.43662	0	0	0	0	0	0	0	0	0	0	0	0	0	0	0	0	0	0	0	0	0	0	0	0	0	0	0	0	0	0	20	0	0	0	0	0	0	0	0	20	0	0	0	0	0	0	0	0	0
metaspades_NG-14651_916_1_T6_lib231441_5693_NODE_694_length_2390_cov_3.7546	0	0	0	0	0	0	0	0	0	0	0	0	0	0	0	0	0	0	0	0	0	0	0	0	0	0	0	0	0	0	30	0	0	0	5	0	0	0	0	38	0	0	0	0	0	0	0	0	0
metaspades_NG-14651_916_1_T6_lib231441_5693_NODE_697_length_2385_cov_2.70258	0	0	0	0	0	0	0	0	0	0	0	0	0	0	0	0	0	0	0	0	0	0	0	0	0	0	0	0	0	0	27	0	0	0	3	0	0	0	0	39	1	0	0	2	0	0	0	0	4
metaspades_NG-14651_916_1_T6_lib231441_5693_NODE_702_length_2379_cov_2.12306	2	2	2	9	9	26	0	0	0	0	5	0	0	0	0	0	0	0	0	2	8	0	4	0	0	0	0	2	1	0	30	1	0	0	0	0	8	0	0	0	0	0	0	0	0	1	0	0	0
metaspades_NG-14651_916_1_T6_lib231441_5693_NODE_706_length_2371_cov_3.13687	0	0	0	0	0	0	0	0	0	0	0	0	0	0	0	0	0	0	0	0	0	0	0	0	0	0	0	6	0	0	38	0	8	0	10	3	0	0	2	4	13	0	0	0	0	0	0	0	0
metaspades_NG-14651_916_1_T6_lib231441_5693_NODE_710_length_2366_cov_4.01039	0	0	0	0	0	0	1	1	0	0	0	0	0	0	0	0	0	0	0	0	0	0	0	0	0	0	0	13	0	0	47	1	0	0	0	0	3	2	0	0	1	0	0	0	0	0	0	0	0
metaspades_NG-14651_916_1_T6_lib231441_5693_NODE_712_length_2364_cov_2.60286	0	0	0	0	0	1	0	0	0	0	0	0	0	0	0	0	0	0	0	0	0	0	0	0	0	0	0	15	4	6	31	0	15	0	2	4	3	0	2	14	0	0	0	0	0	0	0	0	0
metaspades_NG-14651_916_1_T6_lib231441_5693_NODE_717_length_2353_cov_4.14839	0	0	0	0	0	0	0	0	0	0	0	0	0	0	0	0	0	0	0	0	2	0	0	2	0	0	0	0	0	0	47	0	0	0	10	0	0	0	0	16	2	0	0	0	0	0	0	0	0
metaspades_NG-14651_916_1_T6_lib231441_5693_NODE_728_length_2327_cov_3.66285	0	0	0	0	0	0	0	0	0	0	0	0	0	0	0	0	0	0	0	0	0	0	0	0	0	0	0	0	0	0	37	0	0	0	13	0	0	0	0	11	0	0	0	0	0	0	0	0	2
metaspades_NG-14651_916_1_T6_lib231441_5693_NODE_734_length_2318_cov_3.22802	0	0	0	0	0	0	0	0	0	0	0	0	0	0	0	0	0	0	0	0	0	0	0	0	0	0	0	0	0	0	10	0	0	0	1	0	0	0	0	9	0	0	0	0	0	0	0	0	0
metaspades_NG-14651_916_1_T6_lib231441_5693_NODE_742_length_2310_cov_2.81375	0	0	0	0	0	0	0	0	0	0	0	0	0	0	0	0	0	0	0	0	0	0	0	0	0	0	0	0	0	0	36	0	0	0	8	0	0	0	0	21	16	0	0	0	0	0	0	0	0
metaspades_NG-14651_916_1_T6_lib231441_5693_NODE_748_length_2291_cov_5.32245	0	0	0	0	0	0	2	0	0	0	0	0	0	0	0	0	0	0	0	0	0	0	0	0	0	0	0	2	1	0	55	0	0	0	0	0	0	0	0	0	0	0	0	0	0	0	0	0	0
metaspades_NG-14651_916_1_T6_lib231441_5693_NODE_759_length_2257_cov_3.49455	0	0	0	0	0	0	0	0	0	0	0	0	0	0	0	0	0	0	0	0	0	0	0	0	0	0	0	0	0	0	23	0	0	2	4	0	0	0	0	11	0	0	0	0	0	0	0	0	0
metaspades_NG-14651_916_1_T6_lib231441_5693_NODE_771_length_2240_cov_2.29794	0	0	0	0	0	0	0	0	0	0	0	0	0	0	0	0	0	0	0	0	0	0	0	0	0	0	0	0	0	0	16	0	0	0	1	0	0	0	0	10	0	0	0	0	0	0	0	0	0
metaspades_NG-14651_916_1_T6_lib231441_5693_NODE_776_length_2233_cov_2.21166	0	0	0	0	0	0	0	0	0	0	0	0	0	0	0	0	0	0	0	0	0	0	0	0	0	0	0	0	0	0	22	0	0	0	8	0	0	0	0	11	2	0	0	0	0	0	0	0	0
metaspades_NG-14651_916_1_T6_lib231441_5693_NODE_777_length_2232_cov_4.64217	0	0	0	0	0	0	0	0	0	0	0	0	0	0	0	0	0	0	0	0	0	0	0	0	0	0	0	9	0	0	42	0	1	0	1	0	1	0	0	0	0	0	0	0	0	0	0	0	0
metaspades_NG-14651_916_1_T6_lib231441_5693_NODE_781_length_2223_cov_3.99862	0	0	0	0	0	0	0	0	0	0	0	0	0	0	0	0	0	0	0	0	0	0	0	0	0	0	0	11	24	6	47	0	17	0	0	6	10	0	3	26	6	0	0	0	0	0	0	0	0
metaspades_NG-14651_916_1_T6_lib231441_5693_NODE_785_length_2213_cov_4.2683	0	0	0	0	0	0	0	0	0	0	0	0	0	0	0	0	0	0	0	0	0	0	0	0	0	0	0	0	0	0	49	0	0	0	8	0	0	0	0	0	0	0	0	0	0	0	0	0	0
metaspades_NG-14651_916_1_T6_lib231441_5693_NODE_787_length_2205_cov_6.15116	0	0	0	0	0	0	0	0	0	0	0	0	0	0	0	0	0	0	0	0	0	0	0	0	0	0	0	0	0	0	63	0	1	0	0	0	0	0	0	0	0	0	0	0	0	0	0	0	0
metaspades_NG-14651_916_1_T6_lib231441_5693_NODE_790_length_2196_cov_5.0369	0	0	0	0	0	0	0	2	0	0	0	0	0	0	0	0	0	0	0	0	0	0	0	0	0	0	0	0	0	0	51	0	0	0	6	0	0	0	0	20	0	0	0	0	0	0	0	0	2
metaspades_NG-14651_916_1_T6_lib231441_5693_NODE_810_length_2154_cov_50.5512	0	0	0	0	0	0	0	0	0	0	0	0	0	0	0	0	0	0	0	0	0	0	0	0	0	0	0	0	0	0	530	0	0	0	0	0	0	0	0	0	0	0	0	0	0	0	0	0	0
metaspades_NG-14651_916_1_T6_lib231441_5693_NODE_812_length_2144_cov_3.08425	0	0	0	0	0	0	0	0	0	0	0	0	0	0	0	0	0	0	0	0	0	0	0	0	0	0	0	7	3	2	36	0	2	0	4	4	1	0	1	0	3	0	0	0	0	0	0	0	0
metaspades_NG-14651_916_1_T6_lib231441_5693_NODE_827_length_2108_cov_4.17292	0	0	0	0	0	0	0	0	0	0	0	0	0	0	0	0	0	0	0	0	0	0	0	0	0	0	0	16	0	2	46	0	0	0	0	0	5	0	0	0	4	0	0	0	0	0	0	0	0
metaspades_NG-14651_916_1_T6_lib231441_5693_NODE_832_length_2102_cov_2.99463	5	0	0	0	0	0	4	0	0	0	0	2	0	0	0	0	0	0	0	0	0	0	0	2	4	2	2	7	0	0	14	0	14	0	0	2	4	0	1	0	4	0	0	0	0	0	0	0	0
metaspades_NG-14651_916_1_T6_lib231441_5693_NODE_833_length_2102_cov_2.75037	0	0	0	0	0	0	0	2	0	1	0	0	0	0	0	0	0	0	0	0	0	0	0	0	0	0	0	95	19	7	9	0	40	0	7	6	55	0	0	0	4	0	0	0	0	0	0	0	0
metaspades_NG-14651_916_1_T6_lib231441_5693_NODE_835_length_2097_cov_2.27277	0	0	0	0	0	0	0	0	0	0	0	0	0	0	0	0	0	0	0	0	0	0	0	0	0	0	0	0	0	0	17	0	0	0	0	0	0	0	0	0	0	0	0	0	0	0	0	0	0
metaspades_NG-14651_916_1_T6_lib231441_5693_NODE_842_length_2085_cov_2.44581	0	0	0	0	0	0	0	0	0	0	0	0	0	0	0	0	0	0	0	0	0	0	0	0	0	0	0	20	6	10	25	0	11	0	9	11	6	0	0	11	3	0	0	0	0	0	0	0	0
metaspades_NG-14651_916_1_T6_lib231441_5693_NODE_843_length_2085_cov_2.32759	0	0	0	0	0	0	0	0	0	0	0	0	0	0	0	0	0	0	0	0	0	0	0	0	0	0	0	2	0	2	19	0	4	0	0	0	2	0	0	0	0	0	0	0	0	0	0	0	0
metaspades_NG-14651_916_1_T6_lib231441_5693_NODE_856_length_2060_cov_68.1955	0	0	0	0	0	0	0	0	0	0	0	0	0	0	0	0	0	0	0	0	0	0	0	0	0	0	0	0	0	0	722	0	0	30	81	9	0	0	0	0	0	0	11	0	23	0	0	16	6
metaspades_NG-14651_916_1_T6_lib231441_5693_NODE_867_length_2041_cov_3.08761	0	0	0	0	0	0	0	0	0	0	0	0	0	0	0	0	0	0	0	0	0	0	0	0	0	0	0	0	0	0	22	0	0	0	2	0	0	0	0	13	0	0	0	0	0	0	0	0	0
metaspades_NG-14651_916_1_T6_lib231441_5693_NODE_879_length_2006_cov_3.19016	0	0	0	0	0	0	0	0	0	0	0	0	0	0	0	0	0	0	0	0	0	0	0	0	0	0	0	8	0	2	21	10	0	1	7	2	4	4	6	25	0	0	0	0	0	0	0	0	0
metaspades_NG-14651_916_1_T6_lib231441_5693_NODE_927_length_1912_cov_4.03608	0	0	0	0	0	0	0	0	0	0	0	0	0	0	0	0	0	0	0	0	0	0	0	0	0	0	0	0	0	0	27	0	0	0	2	0	0	0	0	13	0	0	0	1	0	0	0	0	0
metaspades_NG-14651_916_1_T6_lib231441_5693_NODE_938_length_1905_cov_2.55838	0	0	0	0	0	0	0	0	0	0	0	0	0	0	0	0	0	0	0	0	0	0	0	0	0	0	0	0	0	0	24	0	0	0	10	0	0	0	0	11	0	0	0	0	0	0	1	0	0
metaspades_NG-14651_916_1_T6_lib231441_5693_NODE_954_length_1883_cov_2.04267	0	0	0	0	0	0	0	0	0	0	0	0	0	0	0	0	0	0	0	0	0	0	0	0	0	0	0	0	0	0	20	0	0	0	4	0	0	0	0	22	0	0	0	0	0	0	0	0	0
metaspades_NG-14651_916_1_T6_lib231441_5693_NODE_957_length_1876_cov_5.11312	0	0	0	0	0	0	2	0	0	0	0	0	0	0	0	0	0	0	0	0	0	0	0	0	0	0	0	0	0	0	19	0	0	0	9	0	0	0	0	33	0	0	0	0	0	0	0	0	0
metaspades_NG-14651_916_1_T6_lib231441_5693_NODE_960_length_1870_cov_1.68485	0	0	0	0	0	0	0	0	0	0	0	0	0	0	0	0	0	0	0	0	0	0	0	0	0	0	0	0	0	0	23	0	0	0	1	0	0	0	0	0	0	0	0	0	0	0	0	0	0
metaspades_NG-14651_916_1_T6_lib231441_5693_NODE_972_length_1850_cov_2.20613	0	0	0	0	0	0	0	0	0	0	0	0	0	0	0	0	0	0	0	0	0	0	0	0	0	0	0	11	1	15	24	0	0	0	0	0	4	2	0	6	0	0	0	0	0	0	0	0	0
metaspades_NG-14651_916_1_T6_lib231441_5693_NODE_982_length_1838_cov_3.21649	0	0	0	0	0	0	0	0	0	0	0	0	0	0	0	0	0	0	0	0	0	0	0	0	0	0	0	2	2	1	18	0	0	0	0	0	2	0	0	13	2	0	0	0	0	0	0	0	0
metaspades_NG-14651_916_1_T6_lib231441_5693_NODE_998_length_1823_cov_3.05656	0	0	0	0	0	0	0	0	0	0	0	0	0	0	0	0	0	0	0	0	0	0	0	0	0	0	0	0	0	0	25	0	0	0	10	0	0	0	0	31	2	0	0	0	0	0	0	0	0
metaspades_NG-14651_916_1_T6_lib231441_5693_NODE_1000_length_1819_cov_5.49376	0	0	0	0	0	0	0	0	0	0	0	0	0	0	0	0	0	0	0	0	0	0	0	0	0	0	0	0	0	0	34	0	0	0	7	0	0	0	0	31	0	0	0	0	0	0	0	0	0
metaspades_NG-14651_916_1_T6_lib231441_5693_NODE_1029_length_1785_cov_2.58324	0	0	0	0	0	0	0	0	0	0	0	0	0	0	1	0	0	0	0	0	0	0	0	0	0	0	0	0	0	0	13	0	0	0	2	0	0	0	0	8	0	0	0	0	0	0	0	0	0
metaspades_NG-14651_916_1_T6_lib231441_5693_NODE_1046_length_1766_cov_2.8194	0	0	0	0	0	0	0	0	0	0	0	0	0	0	0	0	0	0	0	0	0	0	0	0	0	0	0	12	5	10	26	0	8	0	0	8	7	0	1	6	3	0	0	0	0	0	0	0	0
metaspades_NG-14651_916_1_T6_lib231441_5693_NODE_1047_length_1765_cov_1.76491	0	0	0	0	0	0	0	0	0	0	0	0	0	0	0	0	0	0	0	0	0	0	0	0	0	0	0	4	7	2	9	0	2	0	2	0	0	2	0	4	6	0	0	0	2	2	0	0	0
metaspades_NG-14651_916_1_T6_lib231441_5693_NODE_1053_length_1757_cov_2.48766	0	0	0	0	0	0	0	0	0	0	0	0	0	0	0	0	0	0	0	0	0	0	0	0	0	0	0	0	2	2	17	0	0	0	4	0	0	7	0	8	4	0	0	0	0	0	0	0	0
metaspades_NG-14651_916_1_T6_lib231441_5693_NODE_1059_length_1745_cov_3.03136	0	0	0	0	0	0	2	0	2	0	0	0	0	0	0	0	0	0	0	0	0	0	0	0	0	0	0	10	0	0	19	0	0	0	0	0	3	0	0	0	3	0	0	0	0	0	0	0	0
metaspades_NG-14651_916_1_T6_lib231441_5693_NODE_1066_length_1740_cov_4.79703	0	0	0	0	0	0	0	0	0	0	0	0	0	0	0	0	0	0	0	0	0	0	0	0	0	0	0	0	0	0	43	0	0	0	2	0	0	0	0	12	0	0	0	0	0	0	0	0	0
metaspades_NG-14651_916_1_T6_lib231441_5693_NODE_1069_length_1732_cov_3.71974	0	0	0	0	0	0	0	0	0	0	0	0	0	0	0	0	0	0	0	0	0	0	0	0	0	0	0	0	0	0	31	0	0	0	0	0	0	0	0	0	0	0	0	0	0	0	0	0	0
metaspades_NG-14651_916_1_T6_lib231441_5693_NODE_1076_length_1723_cov_2.71583	0	0	0	0	0	0	0	2	0	0	0	0	0	0	0	0	0	0	0	0	0	0	0	0	0	0	0	0	0	0	27	0	0	0	4	0	0	0	0	10	2	0	0	0	0	0	0	0	0
metaspades_NG-14651_916_1_T6_lib231441_5693_NODE_1084_length_1719_cov_3.22837	0	0	0	0	0	0	0	0	0	0	0	0	0	0	0	0	0	0	0	0	0	0	0	0	0	0	0	1	0	0	28	0	0	0	0	2	0	0	0	0	0	0	0	0	0	0	0	0	0
metaspades_NG-14651_916_1_T6_lib231441_5693_NODE_1085_length_1718_cov_1.76789	0	0	0	0	0	0	0	0	0	0	0	0	0	0	0	0	0	0	0	0	0	0	0	0	0	0	0	2	0	0	16	0	0	0	0	6	0	0	0	0	0	0	0	0	0	0	0	0	0
metaspades_NG-14651_916_1_T6_lib231441_5693_NODE_1092_length_1702_cov_5.76867	0	0	0	0	0	0	0	0	0	0	0	0	0	0	0	0	0	0	0	0	0	0	0	0	0	0	0	0	0	0	24	0	0	0	1	0	0	0	0	6	0	0	0	0	0	0	0	0	0
metaspades_NG-14651_916_1_T6_lib231441_5693_NODE_1096_length_1697_cov_3.35262	0	0	0	0	0	0	0	0	0	0	0	0	0	0	0	0	0	0	0	0	0	0	0	0	0	0	0	0	4	0	27	0	0	1	0	0	0	0	1	0	0	0	0	0	0	0	0	0	0
metaspades_NG-14651_916_1_T6_lib231441_5693_NODE_1097_length_1697_cov_2.39647	0	0	0	0	0	0	0	0	0	0	0	0	0	0	0	0	0	0	0	0	0	0	0	0	0	0	0	15	2	0	20	11	2	7	5	0	3	2	5	7	0	0	0	0	0	0	0	0	0
metaspades_NG-14651_916_1_T6_lib231441_5693_NODE_1107_length_1688_cov_2.51072	0	0	0	0	0	0	0	0	0	0	0	0	0	0	0	0	0	0	0	0	0	0	0	0	0	0	0	0	0	0	17	0	0	0	0	0	0	0	0	7	0	0	0	0	0	0	0	0	0
metaspades_NG-14651_916_1_T6_lib231441_5693_NODE_1114_length_1678_cov_2.5496	0	0	0	0	0	0	0	0	0	0	0	0	0	0	0	0	0	0	0	0	0	0	0	0	0	0	0	0	0	0	16	0	0	0	8	0	0	0	0	12	2	0	0	0	0	0	0	0	0
metaspades_NG-14651_916_1_T6_lib231441_5693_NODE_1117_length_1674_cov_2.4404	0	0	0	0	0	0	0	0	0	0	0	0	0	0	0	0	0	0	0	0	0	0	0	0	0	0	0	6	0	0	20	0	0	0	0	0	0	0	0	0	0	0	0	0	0	0	0	0	0
metaspades_NG-14651_916_1_T6_lib231441_5693_NODE_1122_length_1668_cov_2.34594	0	0	0	0	0	0	0	0	0	0	0	0	0	0	0	0	0	0	0	0	0	0	0	0	0	0	0	0	0	0	19	0	0	0	1	0	0	2	0	5	2	0	0	0	0	0	0	0	0
metaspades_NG-14651_916_1_T6_lib231441_5693_NODE_1160_length_1630_cov_2.34984	0	0	0	0	0	0	0	2	0	0	0	0	0	0	0	0	0	0	0	0	0	0	0	0	0	0	0	23	0	0	15	0	2	0	0	0	1	0	0	0	0	0	0	0	0	0	0	0	0
metaspades_NG-14651_916_1_T6_lib231441_5693_NODE_1166_length_1622_cov_3.04084	0	0	0	0	0	0	0	0	0	0	0	0	0	0	0	0	0	0	0	0	0	0	0	0	0	0	0	4	0	2	27	0	5	0	0	4	0	0	0	0	0	0	0	0	0	0	0	0	0
metaspades_NG-14651_916_1_T6_lib231441_5693_NODE_1174_length_1612_cov_2.79512	0	0	0	0	0	0	0	0	0	0	0	0	0	0	0	0	0	0	0	0	0	0	0	0	0	0	0	0	0	0	16	0	0	0	0	0	0	0	0	9	0	0	0	0	0	0	0	0	0
metaspades_NG-14651_916_1_T6_lib231441_5693_NODE_1176_length_1610_cov_7.1209	0	0	0	0	0	0	0	0	0	0	0	0	0	0	0	0	0	0	0	0	0	0	0	0	0	0	0	0	0	0	47	0	0	0	8	0	0	0	0	17	2	0	0	0	0	0	0	0	0
metaspades_NG-14651_916_1_T6_lib231441_5693_NODE_1183_length_1601_cov_2.337	0	0	0	2	0	1	0	0	0	0	0	0	0	0	0	0	0	0	0	0	0	0	0	0	0	0	0	13	14	7	15	0	10	0	0	7	11	0	0	7	0	0	0	0	0	0	0	0	0
metaspades_NG-14651_916_1_T6_lib231441_5693_NODE_1195_length_1593_cov_3.56567	0	0	0	0	0	0	0	0	0	0	0	0	0	0	0	0	0	0	0	0	0	0	0	0	0	0	0	0	0	0	29	0	0	0	4	0	0	0	0	7	0	0	0	0	0	0	0	0	0
metaspades_NG-14651_916_1_T6_lib231441_5693_NODE_1208_length_1580_cov_4.16656	0	0	0	0	0	0	0	0	0	0	0	0	0	0	0	0	0	0	0	0	0	0	0	0	0	0	0	8	9	18	36	0	8	0	3	2	7	0	0	11	7	0	0	0	0	0	0	0	0
metaspades_NG-14651_916_1_T6_lib231441_5693_NODE_1212_length_1577_cov_1.83443	0	0	0	0	0	0	0	0	0	0	0	0	0	0	0	0	0	0	0	0	0	0	0	0	0	0	0	7	0	1	13	0	3	0	0	2	8	0	1	0	0	0	0	0	0	0	0	0	0
metaspades_NG-14651_916_1_T6_lib231441_5693_NODE_1219_length_1569_cov_3.1103	0	0	0	0	0	0	0	0	0	0	0	0	0	0	0	0	0	0	0	0	0	0	0	0	0	0	0	0	0	0	13	0	0	0	1	0	0	0	0	1	0	0	0	0	0	0	0	0	0
metaspades_NG-14651_916_1_T6_lib231441_5693_NODE_1224_length_1563_cov_1.97016	0	0	0	0	0	0	0	0	0	0	0	0	0	0	0	0	0	0	0	0	0	0	0	0	0	0	0	0	0	0	13	0	0	0	0	0	0	0	0	4	0	0	0	0	0	0	0	0	0
metaspades_NG-14651_916_1_T6_lib231441_5693_NODE_1246_length_1542_cov_2.74445	0	0	0	0	0	0	0	0	0	0	0	0	0	0	0	0	0	0	0	0	0	0	0	0	0	0	0	0	0	0	26	0	0	0	2	0	0	0	0	2	2	0	0	0	0	0	0	0	0
metaspades_NG-14651_916_1_T6_lib231441_5693_NODE_1251_length_1539_cov_2.32075	0	0	0	0	0	0	0	0	0	0	0	0	0	0	0	0	0	0	0	0	0	0	0	0	0	0	0	9	0	2	17	0	3	0	0	8	6	0	0	0	0	0	0	0	0	2	0	0	0
metaspades_NG-14651_916_1_T6_lib231441_5693_NODE_1255_length_1536_cov_6.1499	0	0	0	0	0	0	0	0	0	0	0	0	0	0	0	0	0	0	0	0	0	0	0	0	0	0	0	5	0	0	46	0	8	0	0	0	0	0	0	0	7	0	0	0	0	0	0	0	0
metaspades_NG-14651_916_1_T6_lib231441_5693_NODE_1272_length_1519_cov_1.8388	0	0	0	0	0	0	0	0	2	0	0	0	0	0	0	0	0	0	0	0	0	0	0	0	0	0	0	2	4	2	9	0	3	0	0	0	13	0	0	0	2	0	0	0	0	0	0	0	0
metaspades_NG-14651_916_1_T6_lib231441_5693_NODE_1273_length_1518_cov_2.30007	0	0	0	0	0	0	0	0	0	0	0	0	0	0	0	0	0	0	0	0	0	0	0	0	0	0	0	0	0	0	19	0	0	0	8	0	0	0	0	4	0	0	0	0	0	0	0	0	0
metaspades_NG-14651_916_1_T6_lib231441_5693_NODE_1275_length_1517_cov_2.68878	0	0	0	0	0	0	0	0	0	0	0	0	0	0	0	0	0	0	0	0	0	0	0	0	0	0	0	0	0	0	20	0	0	0	0	0	0	0	0	7	0	0	0	0	0	0	0	0	2
metaspades_NG-14651_916_1_T6_lib231441_5693_NODE_1286_length_1507_cov_2.03237	0	0	0	0	0	0	0	0	0	0	0	0	0	0	0	0	0	0	0	0	0	0	0	0	0	0	0	10	3	5	19	0	3	0	0	1	1	0	0	1	0	0	0	0	0	0	0	0	0
metaspades_NG-14651_916_1_T6_lib231441_5693_NODE_1287_length_1505_cov_6.19793	0	0	0	0	0	0	57	52	16	2	0	0	0	0	0	0	0	0	0	0	0	0	0	0	0	0	0	75	1	4	11	0	30	0	5	4	45	12	7	2	2	0	0	0	0	0	0	0	0
metaspades_NG-14651_916_1_T6_lib231441_5693_NODE_1299_length_1499_cov_1.91898	0	0	0	0	0	0	0	0	0	0	0	0	0	0	0	0	0	0	0	0	0	0	0	0	0	0	0	0	0	0	8	0	0	0	0	0	0	0	0	35	0	0	0	2	0	0	0	0	0
metaspades_NG-14651_916_1_T6_lib231441_5693_NODE_1319_length_1485_cov_2.83846	0	0	0	0	0	0	0	0	0	0	0	0	0	0	0	0	0	0	0	0	0	0	0	0	0	0	0	0	0	0	16	0	0	0	0	9	0	0	0	0	0	0	0	0	0	0	0	0	0
metaspades_NG-14651_916_1_T6_lib231441_5693_NODE_1326_length_1480_cov_1.96211	0	0	0	0	0	0	0	0	0	0	0	0	0	0	0	0	0	0	0	0	0	0	0	0	0	0	0	0	0	0	14	0	0	0	0	0	0	0	0	3	0	0	0	0	0	0	0	0	0
metaspades_NG-14651_916_1_T6_lib231441_5693_NODE_1343_length_1468_cov_3.17976	0	0	0	0	0	0	0	0	0	0	0	0	0	0	0	0	0	0	0	0	0	0	0	0	0	0	0	0	0	0	10	0	0	0	3	0	0	0	0	1	2	0	0	0	0	0	0	0	0
metaspades_NG-14651_916_1_T6_lib231441_5693_NODE_1348_length_1465_cov_3.13546	0	0	0	0	0	0	0	0	0	0	0	0	0	0	0	0	0	0	0	0	0	0	0	0	0	0	0	0	0	0	12	0	0	0	3	0	0	0	0	4	2	0	0	0	0	0	0	0	0
metaspades_NG-14651_916_1_T6_lib231441_5693_NODE_1354_length_1462_cov_3.55011	0	0	0	0	0	0	0	0	0	0	0	0	0	0	0	0	0	0	0	0	0	0	0	0	0	0	0	0	0	0	20	0	0	0	0	6	0	0	0	0	0	0	0	0	0	0	0	0	0
metaspades_NG-14651_916_1_T6_lib231441_5693_NODE_1360_length_1457_cov_3.60984	0	0	0	0	0	0	0	0	0	0	0	0	0	0	0	0	0	0	0	0	0	0	0	0	0	0	0	0	0	0	12	0	0	0	3	0	0	0	0	9	0	0	0	0	0	0	0	0	0
metaspades_NG-14651_916_1_T6_lib231441_5693_NODE_1369_length_1453_cov_2.6824	0	0	0	0	0	0	0	0	0	0	0	0	0	0	0	0	0	0	0	0	0	0	0	0	0	0	0	1	0	0	16	0	0	0	0	0	0	0	0	0	0	0	0	0	0	0	0	0	0
metaspades_NG-14651_916_1_T6_lib231441_5693_NODE_1374_length_1449_cov_1.7561	0	0	0	0	0	0	0	0	0	0	0	0	0	0	0	0	0	0	0	0	0	0	0	0	0	0	0	0	0	0	10	0	0	0	0	0	0	0	0	2	0	0	0	0	0	0	0	0	0
metaspades_NG-14651_916_1_T6_lib231441_5693_NODE_1378_length_1444_cov_1.92729	0	0	0	0	0	0	0	2	0	0	0	0	0	0	0	0	0	0	0	0	0	0	0	0	0	0	0	7	3	12	14	0	4	0	0	5	6	0	0	6	0	0	0	0	0	0	0	0	0
metaspades_NG-14651_916_1_T6_lib231441_5693_NODE_1389_length_1435_cov_2.88841	0	0	0	0	0	0	0	0	0	0	0	0	0	0	0	0	0	0	0	0	0	0	0	0	0	0	0	0	0	0	23	0	0	0	0	0	0	0	0	0	0	0	0	0	0	0	0	0	0
metaspades_NG-14651_916_1_T6_lib231441_5693_NODE_1390_length_1435_cov_2.24203	0	0	0	0	0	0	0	0	0	0	0	0	0	0	0	0	0	0	0	0	0	0	0	0	0	0	0	4	3	6	13	0	2	0	4	0	0	0	0	0	7	0	0	0	0	2	0	0	0
metaspades_NG-14651_916_1_T6_lib231441_5693_NODE_1411_length_1422_cov_3.2414	0	0	0	0	0	0	0	1	0	0	0	0	0	0	0	0	0	0	0	0	0	0	0	0	0	0	0	7	0	0	7	0	2	0	0	1	3	0	0	1	0	0	0	0	0	0	0	0	0
metaspades_NG-14651_916_1_T6_lib231441_5693_NODE_1417_length_1419_cov_1.59824	0	0	0	0	0	0	0	0	1	0	0	0	0	0	0	0	0	0	0	0	0	0	0	0	0	0	0	13	2	2	11	0	7	0	3	0	3	0	5	0	0	0	0	0	0	0	0	0	0
metaspades_NG-14651_916_1_T6_lib231441_5693_NODE_1420_length_1416_cov_2.91697	0	0	0	0	0	0	0	0	0	0	0	0	0	0	0	0	0	0	0	0	0	0	0	0	0	0	0	0	0	0	18	0	0	0	0	0	0	0	0	0	4	0	0	0	0	0	0	0	0
metaspades_NG-14651_916_1_T6_lib231441_5693_NODE_1437_length_1404_cov_3.14233	0	0	0	0	0	0	0	0	0	0	0	0	0	0	0	0	0	0	0	0	0	0	0	0	0	0	0	0	0	0	14	0	0	0	0	0	0	0	0	13	0	0	0	0	0	0	0	0	0
metaspades_NG-14651_916_1_T6_lib231441_5693_NODE_1439_length_1403_cov_2.8776	0	0	0	0	0	0	0	0	0	0	0	0	0	0	0	0	0	0	0	0	0	0	0	0	0	0	0	10	10	2	16	0	2	0	2	10	4	0	5	0	0	0	0	0	0	0	0	0	0
metaspades_NG-14651_916_1_T6_lib231441_5693_NODE_1440_length_1402_cov_2.66964	0	0	0	0	0	0	0	0	0	0	0	0	0	0	0	0	0	0	0	0	0	0	0	0	0	0	0	0	0	0	15	0	0	0	6	0	0	0	0	16	0	0	0	2	0	0	0	0	0
metaspades_NG-14651_916_1_T6_lib231441_5693_NODE_1449_length_1398_cov_1.76768	0	0	0	0	0	0	0	0	0	0	0	0	0	0	0	0	0	0	0	0	0	0	0	0	0	0	0	0	0	0	14	0	0	0	3	0	0	0	0	9	0	0	0	0	0	0	0	0	0
metaspades_NG-14651_916_1_T6_lib231441_5693_NODE_1458_length_1391_cov_2.66542	0	0	0	0	0	0	0	0	0	0	0	0	0	0	0	0	0	0	0	0	0	0	0	0	0	0	0	2	4	0	4	0	2	0	6	0	2	0	3	13	6	0	0	0	0	0	0	0	0
metaspades_NG-14651_916_1_T6_lib231441_5693_NODE_1471_length_1382_cov_2.28335	0	0	0	0	0	0	0	0	0	0	0	0	0	0	0	0	0	0	0	0	0	0	0	0	0	0	0	0	0	0	14	0	0	0	0	0	0	0	0	18	0	0	0	0	0	0	0	0	0
metaspades_NG-14651_916_1_T6_lib231441_5693_NODE_1474_length_1379_cov_1.4358	0	0	0	0	0	0	0	0	0	0	0	0	0	0	0	0	0	0	0	0	0	0	0	0	0	0	0	1	0	0	4	0	5	0	0	0	0	0	0	0	0	0	0	0	0	0	0	0	0
metaspades_NG-14651_916_1_T6_lib231441_5693_NODE_1480_length_1374_cov_2.37908	0	0	0	0	0	0	0	0	1	0	0	0	0	0	0	0	0	0	0	0	0	0	0	0	0	0	0	5	1	4	17	0	3	0	0	5	7	0	2	4	0	0	0	0	0	0	0	0	0
metaspades_NG-14651_916_1_T6_lib231441_5693_NODE_1483_length_1372_cov_3.81473	0	0	0	0	0	0	0	0	0	0	0	0	0	0	0	0	0	0	0	0	0	0	0	0	0	0	0	0	0	0	29	0	0	0	6	0	0	0	0	6	0	0	0	0	0	0	0	0	0
metaspades_NG-14651_916_1_T6_lib231441_5693_NODE_1487_length_1370_cov_2.99772	0	0	0	0	0	0	0	0	0	0	0	0	0	0	0	0	0	0	0	0	0	0	0	0	0	0	0	4	0	0	15	0	0	0	0	1	0	0	0	0	0	0	0	0	0	0	0	0	0
metaspades_NG-14651_916_1_T6_lib231441_5693_NODE_1489_length_1369_cov_1.8965	0	0	0	0	0	0	0	0	0	0	0	0	0	0	0	0	0	0	0	0	0	0	0	0	0	0	0	13	2	4	8	0	0	0	0	0	8	4	0	0	3	0	0	0	0	0	0	0	0
metaspades_NG-14651_916_1_T6_lib231441_5693_NODE_1493_length_1367_cov_2.68445	0	0	0	0	0	0	0	0	0	0	0	0	0	0	0	0	0	0	0	0	0	0	0	0	0	0	0	2	2	2	20	0	2	0	2	0	4	0	2	7	2	0	0	0	0	0	0	0	0
metaspades_NG-14651_916_1_T6_lib231441_5693_NODE_1507_length_1354_cov_1.57198	0	0	0	0	0	0	0	0	0	0	0	0	0	0	0	0	0	0	0	0	0	0	0	0	0	0	0	0	0	0	10	0	0	0	0	0	0	0	0	7	0	0	0	0	0	0	0	0	0
metaspades_NG-14651_916_1_T6_lib231441_5693_NODE_1511_length_1352_cov_2.71241	0	0	0	0	0	0	0	0	0	0	0	0	0	0	0	0	0	0	0	0	0	0	0	0	0	0	0	0	0	0	15	0	0	0	3	0	0	0	2	4	0	0	0	0	0	0	0	0	0
metaspades_NG-14651_916_1_T6_lib231441_5693_NODE_1514_length_1350_cov_15.1629	0	0	0	0	0	0	2	2	0	0	0	0	0	0	0	0	0	0	0	0	0	0	0	0	0	0	0	64	61	42	86	4	67	4	26	11	53	3	12	92	32	0	0	0	0	0	0	0	0
metaspades_NG-14651_916_1_T6_lib231441_5693_NODE_1515_length_1350_cov_3.22703	0	0	0	0	2	0	0	0	0	0	0	0	0	0	0	0	0	0	0	0	0	0	0	0	0	0	0	5	4	0	21	0	3	0	2	6	6	0	2	4	7	0	0	0	0	0	0	0	0
metaspades_NG-14651_916_1_T6_lib231441_5693_NODE_1516_length_1350_cov_2.39537	0	0	0	0	0	0	0	0	0	0	0	0	0	0	0	0	0	0	0	0	0	0	0	0	0	0	0	0	0	0	10	0	0	0	2	0	0	0	0	6	0	0	0	0	0	0	0	0	0
metaspades_NG-14651_916_1_T6_lib231441_5693_NODE_1524_length_1345_cov_1.95891	0	0	0	0	0	0	0	0	0	0	0	0	0	0	0	0	0	0	0	0	0	0	0	0	0	0	0	0	0	0	12	0	0	0	0	0	0	0	0	23	0	0	0	0	0	0	0	0	0
metaspades_NG-14651_916_1_T6_lib231441_5693_NODE_1532_length_1343_cov_2.08618	0	0	0	0	0	0	0	0	0	0	0	0	0	0	0	0	0	0	0	0	0	0	0	0	0	0	0	0	0	0	14	0	0	0	0	0	0	0	0	6	0	0	0	0	0	0	0	0	0
metaspades_NG-14651_916_1_T6_lib231441_5693_NODE_1551_length_1327_cov_1.90173	0	0	0	0	0	0	2	1	2	0	0	0	0	0	0	0	0	0	0	0	0	0	0	0	0	0	0	0	3	2	12	0	2	0	0	0	3	0	1	2	0	0	0	0	0	0	0	0	0
metaspades_NG-14651_916_1_T6_lib231441_5693_NODE_1556_length_1324_cov_1.86761	0	0	0	0	0	0	0	0	0	0	0	0	0	0	0	0	0	0	0	1	0	0	0	2	0	0	0	0	0	0	8	0	0	0	0	0	0	0	0	0	0	0	0	0	0	0	0	0	0
metaspades_NG-14651_916_1_T6_lib231441_5693_NODE_1580_length_1311_cov_1.81688	0	0	0	0	0	0	0	0	0	0	0	0	0	0	0	0	0	0	0	0	0	0	0	0	0	0	0	5	0	0	14	0	0	0	2	0	2	4	0	0	4	0	0	0	0	0	0	0	0
metaspades_NG-14651_916_1_T6_lib231441_5693_NODE_1583_length_1302_cov_3.46351	0	0	0	0	0	0	0	0	0	0	0	0	0	0	0	0	0	0	0	0	0	0	0	0	0	0	0	0	0	0	19	0	0	0	4	0	0	0	0	53	0	0	0	0	0	0	0	0	1
metaspades_NG-14651_916_1_T6_lib231441_5693_NODE_1603_length_1291_cov_1.71683	0	0	0	0	0	0	0	0	0	0	0	0	0	0	0	0	0	0	0	0	0	0	0	0	0	0	0	0	0	0	11	0	0	0	0	0	0	0	0	0	0	0	0	0	0	0	0	0	0
metaspades_NG-14651_916_1_T6_lib231441_5693_NODE_1606_length_1288_cov_1.33577	0	0	0	0	0	0	0	0	0	0	0	0	0	0	0	0	0	0	0	0	0	0	0	0	0	0	0	0	0	0	3	0	0	0	2	0	0	0	0	6	0	0	0	0	0	0	0	0	0
metaspades_NG-14651_916_1_T6_lib231441_5693_NODE_1616_length_1283_cov_2.26629	0	0	0	0	0	0	0	0	0	0	0	0	0	0	0	0	0	0	0	0	0	0	0	0	0	0	0	2	0	0	11	0	0	0	2	0	2	0	0	0	0	0	0	0	0	0	0	0	0
metaspades_NG-14651_916_1_T6_lib231441_5693_NODE_1636_length_1274_cov_1.76128	0	0	0	0	0	0	0	0	0	0	0	0	0	0	0	0	0	0	0	0	1	0	0	0	0	0	0	0	0	0	11	0	0	0	2	0	0	0	0	8	0	0	0	0	0	0	0	0	0
metaspades_NG-14651_916_1_T6_lib231441_5693_NODE_1647_length_1266_cov_1.21305	0	0	0	0	0	0	2	0	1	0	0	0	0	0	0	0	0	0	0	0	0	0	0	0	0	0	0	5	0	6	5	0	0	0	0	0	2	0	9	2	0	0	0	0	0	0	0	0	0
metaspades_NG-14651_916_1_T6_lib231441_5693_NODE_1650_length_1263_cov_2.07119	0	0	0	0	0	0	0	0	0	0	0	0	0	0	0	0	0	0	0	0	0	0	0	0	0	0	0	0	0	0	11	0	0	0	0	0	0	0	0	5	0	0	0	0	0	0	0	0	0
metaspades_NG-14651_916_1_T6_lib231441_5693_NODE_1655_length_1262_cov_2.27175	0	0	0	0	0	0	0	0	0	0	0	0	0	0	0	0	0	0	0	0	0	0	0	0	0	0	0	0	0	2	17	0	0	0	3	0	5	0	0	0	0	0	0	0	0	0	0	0	0
metaspades_NG-14651_916_1_T6_lib231441_5693_NODE_1656_length_1262_cov_1.3604	0	0	0	0	0	0	0	0	0	0	0	0	0	0	0	0	0	0	0	0	0	0	0	0	0	0	0	1	0	1	8	0	1	0	0	3	3	0	0	0	0	0	0	0	0	0	0	0	0
metaspades_NG-14651_916_1_T6_lib231441_5693_NODE_1661_length_1258_cov_2.71239	0	0	0	0	0	0	0	0	0	0	0	0	0	0	0	0	0	0	0	0	0	0	0	0	0	0	0	6	0	4	9	0	0	0	0	2	0	0	1	1	5	0	0	0	0	0	0	0	0
metaspades_NG-14651_916_1_T6_lib231441_5693_NODE_1668_length_1253_cov_2.22287	0	0	0	0	0	0	0	0	0	0	0	0	0	0	0	0	0	0	0	0	0	0	0	0	0	0	0	0	0	0	14	0	0	0	3	0	0	0	0	2	0	0	0	0	0	0	0	0	0
metaspades_NG-14651_916_1_T6_lib231441_5693_NODE_1669_length_1253_cov_1.89399	0	0	0	0	0	0	0	0	0	0	0	0	0	0	0	0	0	0	0	0	0	0	0	0	0	0	0	0	0	0	6	0	0	0	0	0	0	0	0	4	0	0	0	0	0	0	0	0	0
metaspades_NG-14651_916_1_T6_lib231441_5693_NODE_1674_length_1251_cov_2.06856	0	0	0	0	0	0	0	0	0	0	0	0	0	0	0	0	0	0	0	0	0	0	0	0	0	0	0	0	0	0	10	0	0	0	0	0	0	0	0	2	0	0	0	0	0	0	0	0	0
metaspades_NG-14651_916_1_T6_lib231441_5693_NODE_1675_length_1251_cov_1.62124	0	0	0	0	0	0	0	0	0	0	0	0	0	0	0	0	0	0	0	0	0	0	0	0	0	0	0	5	0	0	6	0	0	0	0	2	7	0	0	0	0	0	0	0	0	0	0	0	0
metaspades_NG-14651_916_1_T6_lib231441_5693_NODE_1686_length_1241_cov_2.93002	0	0	0	0	0	0	0	0	0	0	0	0	0	0	0	0	0	0	0	0	0	0	0	0	0	0	0	0	0	0	19	0	0	0	0	0	0	0	0	1	0	0	0	0	0	0	0	0	0
metaspades_NG-14651_916_1_T6_lib231441_5693_NODE_1697_length_1238_cov_3.62891	0	0	0	0	0	0	0	0	0	0	0	0	0	0	0	0	0	0	0	0	0	0	0	0	0	0	0	0	0	0	20	0	0	0	0	0	0	0	0	12	0	0	0	0	0	0	0	0	0
metaspades_NG-14651_916_1_T6_lib231441_5693_NODE_1698_length_1237_cov_1.88156	0	0	0	0	0	0	0	0	0	0	0	0	0	0	0	0	0	0	0	0	0	0	0	0	0	0	0	0	0	2	16	0	2	0	0	5	0	0	0	0	0	0	0	0	0	0	0	0	0
metaspades_NG-14651_916_1_T6_lib231441_5693_NODE_1714_length_1229_cov_2.17973	0	0	0	0	0	0	0	0	0	0	0	0	0	0	0	0	0	0	0	0	0	0	0	0	0	0	0	3	0	0	12	0	1	0	0	0	0	0	0	0	0	0	0	0	0	0	0	0	0
metaspades_NG-14651_916_1_T6_lib231441_5693_NODE_1720_length_1227_cov_2.49915	0	0	0	0	0	0	0	0	0	0	0	0	0	0	0	0	0	0	0	0	0	0	0	0	0	0	0	0	0	0	12	0	0	0	5	0	0	0	0	3	0	0	0	0	0	0	0	0	0
metaspades_NG-14651_916_1_T6_lib231441_5693_NODE_1724_length_1225_cov_1.95556	0	0	0	0	0	0	0	0	0	0	0	0	0	0	0	0	0	0	0	0	0	0	0	0	0	0	0	0	0	0	14	0	0	0	2	0	0	0	0	8	0	0	0	0	0	0	0	0	1
metaspades_NG-14651_916_1_T6_lib231441_5693_NODE_1728_length_1223_cov_1.77312	0	0	0	0	1	1	0	0	0	0	0	0	0	0	0	0	0	0	0	1	0	0	0	0	0	1	1	2	3	3	11	0	4	0	5	0	0	0	4	18	6	0	0	0	0	0	0	0	0
metaspades_NG-14651_916_1_T6_lib231441_5693_NODE_1732_length_1220_cov_1.79399	0	0	0	0	0	0	0	0	0	0	0	0	0	0	0	0	0	0	0	0	0	0	0	0	0	0	0	3	0	1	11	0	2	0	0	0	0	0	0	0	0	0	0	0	0	0	0	0	0
metaspades_NG-14651_916_1_T6_lib231441_5693_NODE_1742_length_1214_cov_3.25884	0	0	0	0	0	0	0	0	0	0	0	0	0	0	0	0	0	0	0	0	0	0	0	0	0	0	0	0	0	0	18	0	0	0	1	0	0	0	0	4	0	0	0	0	0	0	0	0	0
metaspades_NG-14651_916_1_T6_lib231441_5693_NODE_1770_length_1197_cov_2.73205	0	0	0	0	0	0	0	0	0	0	0	0	0	0	0	0	0	0	0	0	0	0	0	0	0	0	0	2	2	1	11	0	0	0	0	0	4	0	0	0	0	0	0	0	0	0	0	0	0
metaspades_NG-14651_916_1_T6_lib231441_5693_NODE_1773_length_1195_cov_3.27632	0	0	0	0	0	0	0	0	0	0	0	0	0	0	0	0	0	0	0	0	0	0	0	1	0	0	0	4	0	2	17	0	3	0	0	2	1	2	2	0	0	0	0	0	0	0	0	0	0
metaspades_NG-14651_916_1_T6_lib231441_5693_NODE_1780_length_1189_cov_5.69048	0	0	0	0	0	0	0	0	0	0	0	0	0	0	0	0	0	0	0	0	0	0	0	0	0	0	0	0	0	0	28	0	0	0	2	0	0	0	0	14	0	0	0	0	0	0	0	0	0
metaspades_NG-14651_916_1_T6_lib231441_5693_NODE_1799_length_1184_cov_1.97077	0	0	0	0	0	0	0	0	0	0	0	0	0	0	0	0	0	0	0	0	0	0	0	0	0	0	0	0	0	0	9	0	0	0	4	0	0	0	0	3	0	0	0	1	0	0	0	0	0
metaspades_NG-14651_916_1_T6_lib231441_5693_NODE_1801_length_1183_cov_3.58422	0	0	0	0	0	0	0	0	0	0	0	0	0	0	0	0	0	0	0	0	0	0	0	0	0	0	0	4	0	0	19	0	2	0	0	2	3	0	2	4	7	0	0	0	0	0	0	0	0
metaspades_NG-14651_916_1_T6_lib231441_5693_NODE_1807_length_1180_cov_1.92089	0	0	0	0	0	0	0	0	0	0	0	0	0	0	0	0	0	0	0	0	0	0	0	0	0	0	0	0	0	0	9	0	0	0	2	0	0	0	0	6	2	0	0	0	0	0	0	0	0
metaspades_NG-14651_916_1_T6_lib231441_5693_NODE_1813_length_1178_cov_1.87266	0	0	0	0	0	0	0	0	0	0	0	0	0	0	0	0	0	0	0	0	0	0	0	0	0	0	0	0	0	0	11	0	0	0	0	0	0	0	0	0	0	0	0	0	0	0	0	0	0
metaspades_NG-14651_916_1_T6_lib231441_5693_NODE_1822_length_1173_cov_4.81306	0	0	0	0	0	0	0	0	0	0	0	0	0	0	0	0	0	0	0	0	0	0	0	0	0	0	0	0	0	2	26	0	0	0	2	1	0	0	6	5	0	0	0	0	0	0	0	0	0
metaspades_NG-14651_916_1_T6_lib231441_5693_NODE_1844_length_1165_cov_1.58288	0	0	0	0	0	0	0	1	0	0	0	0	0	0	0	0	0	0	0	0	0	0	0	0	0	0	0	5	0	1	11	0	0	0	0	2	2	0	4	5	2	0	0	0	0	0	0	0	0
metaspades_NG-14651_916_1_T6_lib231441_5693_NODE_1849_length_1163_cov_2.29513	0	0	0	0	0	0	0	0	0	0	0	0	0	0	0	0	0	0	0	0	0	0	0	0	0	0	0	0	0	0	9	0	0	0	6	0	0	0	0	4	0	0	0	0	0	0	0	0	0
metaspades_NG-14651_916_1_T6_lib231441_5693_NODE_1858_length_1161_cov_1.29476	0	0	0	0	0	0	0	0	0	0	0	0	0	0	0	0	0	0	0	0	0	0	0	0	0	0	0	0	0	0	10	0	0	0	0	0	0	0	0	0	0	0	0	0	0	0	0	0	0
metaspades_NG-14651_916_1_T6_lib231441_5693_NODE_1861_length_1160_cov_2.97285	0	0	0	0	0	0	0	0	0	0	0	0	0	0	0	0	0	0	0	0	0	0	0	0	0	0	0	0	0	0	17	0	0	0	4	0	0	0	0	4	0	0	0	0	0	0	0	0	1
metaspades_NG-14651_916_1_T6_lib231441_5693_NODE_1892_length_1146_cov_1.79193	0	0	0	0	0	0	0	0	0	0	0	0	0	0	0	0	0	0	0	0	0	0	0	0	0	0	0	0	0	0	10	0	0	0	8	0	0	0	0	5	0	0	0	0	0	0	0	0	0
metaspades_NG-14651_916_1_T6_lib231441_5693_NODE_1893_length_1145_cov_3.49174	0	0	0	0	0	0	0	0	0	0	0	0	0	0	0	0	0	0	0	2	0	0	0	0	0	0	0	0	1	0	8	0	8	0	4	4	4	0	0	4	2	0	0	0	0	0	0	0	0
metaspades_NG-14651_916_1_T6_lib231441_5693_NODE_1897_length_1145_cov_1.65872	0	0	0	0	0	0	0	0	0	0	0	0	0	0	0	0	0	0	0	0	0	0	0	0	0	0	0	0	0	0	9	0	0	0	0	0	0	0	0	10	0	0	0	0	0	0	0	0	0
metaspades_NG-14651_916_1_T6_lib231441_5693_NODE_1906_length_1141_cov_2.41621	0	0	0	0	0	0	0	0	0	0	0	0	0	0	0	0	0	0	0	0	0	0	0	0	0	0	0	0	0	0	10	0	0	0	1	0	0	0	0	4	0	0	0	0	0	0	0	0	0
metaspades_NG-14651_916_1_T6_lib231441_5693_NODE_1908_length_1139_cov_4.03413	0	0	0	0	0	0	0	0	0	0	0	0	0	0	0	0	0	0	0	0	0	0	0	0	0	0	0	0	0	0	21	0	0	0	0	0	0	0	0	0	0	0	0	0	0	0	0	0	0
metaspades_NG-14651_916_1_T6_lib231441_5693_NODE_1917_length_1135_cov_2.73056	0	0	0	0	0	0	0	0	0	0	0	0	0	0	0	0	0	0	0	0	0	0	0	0	0	0	0	0	0	0	18	0	0	0	11	0	0	0	0	4	0	0	0	0	0	0	0	0	0
metaspades_NG-14651_916_1_T6_lib231441_5693_NODE_1918_length_1134_cov_2.42076	0	0	0	0	0	0	0	0	0	0	0	0	0	0	0	0	0	0	0	0	0	0	0	0	0	0	0	0	0	0	9	0	0	0	0	0	0	0	241	18	0	0	0	0	0	0	0	0	0
metaspades_NG-14651_916_1_T6_lib231441_5693_NODE_1922_length_1133_cov_2.64193	0	0	0	0	0	0	0	0	0	0	0	0	0	0	0	0	0	0	0	0	0	0	0	0	0	0	0	2	0	0	17	0	5	0	0	0	2	0	0	0	8	0	0	0	0	0	0	0	0
metaspades_NG-14651_916_1_T6_lib231441_5693_NODE_1929_length_1129_cov_2.38361	0	0	0	0	0	0	0	0	0	0	0	0	0	0	0	0	0	0	0	0	0	0	0	0	0	0	0	0	0	0	8	0	0	0	0	0	0	2	0	2	0	0	0	0	0	0	0	0	0
metaspades_NG-14651_916_1_T6_lib231441_5693_NODE_1959_length_1114_cov_1.84703	0	0	0	0	0	0	0	0	0	0	0	0	0	0	0	0	0	0	0	0	0	0	0	0	0	0	0	0	0	0	12	0	0	0	2	0	0	0	0	8	2	0	0	0	0	0	0	0	0
metaspades_NG-14651_916_1_T6_lib231441_5693_NODE_1964_length_1112_cov_1.45979	0	0	0	0	0	0	0	0	0	0	0	0	0	0	0	0	0	0	0	2	0	0	0	0	2	2	0	0	0	0	3	0	0	0	0	0	0	0	0	0	0	0	0	0	0	0	0	0	0
metaspades_NG-14651_916_1_T6_lib231441_5693_NODE_1979_length_1105_cov_1.74381	0	0	0	0	0	0	0	0	0	0	0	0	0	0	0	0	0	0	0	0	0	0	0	0	0	0	0	0	0	0	7	0	0	0	4	0	0	0	0	7	0	0	0	0	0	0	0	0	0
metaspades_NG-14651_916_1_T6_lib231441_5693_NODE_1981_length_1103_cov_1.86737	0	0	0	0	0	0	0	0	0	0	0	0	0	0	0	0	0	0	0	0	0	0	0	0	0	0	0	0	0	0	9	0	0	0	0	0	0	0	0	0	0	0	0	0	0	0	0	0	0
metaspades_NG-14651_916_1_T6_lib231441_5693_NODE_1984_length_1102_cov_1.96084	0	0	0	0	0	0	0	0	0	0	0	0	0	0	0	0	0	0	0	0	0	0	0	0	0	0	0	4	0	2	6	0	0	0	0	0	5	0	3	1	0	0	0	0	0	0	0	0	0
metaspades_NG-14651_916_1_T6_lib231441_5693_NODE_1989_length_1100_cov_2.29474	0	0	0	0	0	0	0	0	0	0	0	0	0	0	0	0	0	0	0	0	0	0	0	0	0	0	0	0	0	0	12	0	0	0	1	0	0	0	0	0	2	0	0	0	0	0	0	0	0
metaspades_NG-14651_916_1_T6_lib231441_5693_NODE_2002_length_1096_cov_2.16907	0	0	0	0	0	0	0	0	0	0	0	0	0	0	0	0	0	0	0	0	0	0	0	0	0	0	0	0	0	0	8	0	2	0	0	5	0	0	0	0	0	0	0	0	0	0	0	0	0
metaspades_NG-14651_916_1_T6_lib231441_5693_NODE_2012_length_1093_cov_1.66281	0	0	0	0	0	0	0	0	0	0	0	0	0	0	0	0	0	0	0	0	0	0	0	0	0	0	0	0	0	0	7	0	0	0	0	0	0	0	0	0	0	0	0	0	0	0	0	0	0
metaspades_NG-14651_916_1_T6_lib231441_5693_NODE_2026_length_1088_cov_2.57793	0	0	0	0	0	0	0	0	0	0	0	0	0	0	0	0	0	0	0	0	0	0	0	0	0	0	0	0	2	0	14	0	0	0	0	0	0	0	0	0	0	0	0	0	0	0	0	0	0
metaspades_NG-14651_916_1_T6_lib231441_5693_NODE_2027_length_1088_cov_1.54985	0	0	0	0	0	0	0	0	0	0	0	0	0	0	0	0	0	0	0	0	0	0	0	0	0	0	0	3	0	0	8	0	6	0	0	0	0	0	0	0	0	0	0	0	0	0	0	0	0
metaspades_NG-14651_916_1_T6_lib231441_5693_NODE_2031_length_1087_cov_2.74612	0	0	0	0	0	0	0	0	0	0	0	0	0	0	0	0	0	0	0	0	0	0	0	0	0	0	0	0	0	0	6	0	0	0	4	0	0	0	0	0	0	0	0	0	0	0	0	0	0
metaspades_NG-14651_916_1_T6_lib231441_5693_NODE_2034_length_1086_cov_2.36275	0	0	0	0	0	0	1	1	2	0	0	1	0	0	0	0	0	0	0	0	0	0	0	0	0	0	0	0	0	0	6	0	0	0	3	0	0	0	0	4	0	0	0	0	0	0	0	0	0
metaspades_NG-14651_916_1_T6_lib231441_5693_NODE_2045_length_1082_cov_1.5073	0	0	0	0	0	0	0	0	0	0	0	0	0	0	0	0	0	0	0	0	0	0	0	0	0	0	0	0	0	0	6	0	0	0	0	4	0	0	0	0	0	0	0	0	0	0	0	0	0
metaspades_NG-14651_916_1_T6_lib231441_5693_NODE_2054_length_1079_cov_1.74219	0	0	0	0	0	0	0	0	0	0	0	0	0	0	0	0	0	0	0	0	0	0	0	0	0	0	0	0	0	3	7	0	0	0	0	0	0	0	0	0	0	0	0	0	0	0	0	0	0
metaspades_NG-14651_916_1_T6_lib231441_5693_NODE_2075_length_1069_cov_3.79626	0	0	0	0	0	0	0	0	0	0	0	0	0	0	0	0	0	0	0	0	0	0	0	0	0	0	0	5	0	0	25	0	0	0	0	0	1	0	0	0	0	0	0	0	0	0	0	0	0
metaspades_NG-14651_916_1_T6_lib231441_5693_NODE_2077_length_1068_cov_4.5923	0	0	0	0	0	0	0	0	0	0	0	0	0	0	0	0	0	0	0	0	0	0	0	0	0	0	0	0	0	0	18	0	0	0	5	0	0	0	0	13	0	0	0	0	0	0	0	0	0
metaspades_NG-14651_916_1_T6_lib231441_5693_NODE_2080_length_1068_cov_1.82132	0	0	0	0	0	0	0	0	0	0	0	0	0	0	0	0	0	0	0	0	0	0	0	0	0	0	0	6	0	3	11	0	7	0	2	0	0	0	2	0	4	0	0	0	0	1	0	0	0
metaspades_NG-14651_916_1_T6_lib231441_5693_NODE_2081_length_1068_cov_1.69891	0	0	0	0	0	0	0	0	0	0	0	0	0	0	0	0	0	0	0	0	0	0	0	0	0	0	0	0	0	0	8	0	0	0	2	0	0	0	0	2	0	0	0	0	0	0	0	0	0
metaspades_NG-14651_916_1_T6_lib231441_5693_NODE_2102_length_1062_cov_2.17776	0	0	0	0	0	0	0	0	0	0	0	0	0	0	0	0	0	0	0	0	0	0	0	0	0	0	0	0	0	0	11	0	0	0	4	0	0	0	0	2	0	0	0	0	0	0	0	0	0
metaspades_NG-14651_916_1_T6_lib231441_5693_NODE_2104_length_1061_cov_2.65805	0	0	0	0	0	0	0	0	0	0	0	0	0	0	0	0	0	0	0	0	0	0	0	0	0	0	0	2	2	0	9	0	6	0	0	0	0	0	0	0	0	0	0	0	0	0	0	0	0
metaspades_NG-14651_916_1_T6_lib231441_5693_NODE_2142_length_1045_cov_5.42727	0	0	0	0	0	0	0	0	0	0	0	0	0	0	0	0	0	0	0	0	0	0	0	0	0	0	0	0	2	0	12	0	1	0	0	5	3	0	0	0	2	0	0	0	0	0	0	0	0
metaspades_NG-14651_916_1_T6_lib231441_5693_NODE_2149_length_1043_cov_2.67409	0	0	0	0	0	0	0	0	0	0	0	0	0	0	0	0	0	0	0	0	0	0	0	0	0	0	0	4	3	2	16	0	0	0	0	0	5	0	7	0	0	0	0	0	0	0	0	0	0
metaspades_NG-14651_916_1_T6_lib231441_5693_NODE_2165_length_1038_cov_2.84639	0	0	0	0	0	0	0	0	0	0	0	0	0	0	0	0	0	0	0	0	0	0	0	0	0	0	0	0	0	0	16	0	0	0	0	0	0	0	0	2	0	0	0	0	0	0	0	0	0
metaspades_NG-14651_916_1_T6_lib231441_5693_NODE_2171_length_1037_cov_2.25458	0	0	0	0	0	0	0	0	0	0	0	0	0	0	0	0	0	0	0	0	2	0	0	0	0	0	0	5	0	6	14	0	0	0	4	3	0	0	0	2	1	0	0	0	0	0	0	0	0
metaspades_NG-14651_916_1_T6_lib231441_5693_NODE_2181_length_1031_cov_2.6332	0	0	0	0	0	0	0	0	0	0	0	0	0	0	0	0	0	0	0	0	0	0	0	0	0	0	0	0	0	0	14	0	0	0	0	0	0	0	0	3	0	0	0	0	0	0	0	0	0
metaspades_NG-14651_916_1_T6_lib231441_5693_NODE_2195_length_1026_cov_2.69413	0	0	0	0	0	0	0	0	0	0	0	0	0	0	0	0	0	0	0	0	0	0	0	0	0	0	0	0	0	0	16	0	0	0	0	0	0	0	0	2	0	0	0	0	0	0	0	0	0
metaspades_NG-14651_916_1_T6_lib231441_5693_NODE_2218_length_1019_cov_2.71888	0	0	0	0	1	0	0	0	0	0	0	0	0	0	0	0	0	0	0	0	0	0	0	0	0	0	0	4	0	4	14	0	6	0	0	2	10	0	2	7	4	0	0	0	0	0	0	0	0
metaspades_NG-14651_916_1_T6_lib231441_5693_NODE_2220_length_1019_cov_1.9139	0	0	0	0	0	0	0	0	0	0	0	0	0	0	0	0	0	0	0	0	0	0	0	0	0	0	0	2	6	3	13	0	7	0	0	0	2	0	2	2	0	0	0	0	0	0	0	0	0
metaspades_NG-14651_916_1_T6_lib231441_5693_NODE_2257_length_1006_cov_1.8286	0	0	0	0	0	0	0	0	0	0	0	0	0	0	0	0	0	0	0	0	0	0	0	0	0	0	0	0	0	1	8	0	0	0	0	4	0	0	0	0	0	0	0	0	0	0	0	0	0
metaspades_NG-14651_916_1_T6_lib231441_5693_NODE_2262_length_1004_cov_2.99052	0	0	0	0	0	0	0	0	0	0	0	0	0	0	0	0	0	0	0	0	0	0	0	0	0	0	0	0	0	0	13	0	0	0	2	0	0	0	0	12	0	3	0	0	0	0	1	3	1
metaspades_NG-14651_916_1_T6_lib231441_5693_NODE_2264_length_1004_cov_2.2392	0	0	0	0	0	0	0	0	0	0	0	0	0	0	0	0	0	0	0	0	0	0	0	0	0	0	0	3	0	0	12	0	0	0	2	0	2	0	0	2	2	0	0	0	0	0	0	0	0
metaspades_NG-14651_916_1_T6_lib231441_5693_NODE_2279_length_1000_cov_3.21481	0	0	0	0	0	0	0	0	0	0	0	0	0	0	0	0	0	0	0	0	0	0	0	0	0	0	0	6	0	0	9	0	2	0	0	0	0	0	0	0	0	0	0	0	0	0	0	0	0
metaspades_NG-14651_916_2_T120_lib231449_5693_NODE_1_length_97294_cov_33.9101	0	0	0	0	0	0	0	0	0	0	0	0	0	0	0	0	0	0	0	0	0	0	0	0	0	0	0	0	2	2	0	17747	2	8428	0	0	0	0	0	2	0	28	5	0	0	34	17	9	3
metaspades_NG-14651_916_2_T120_lib231449_5693_NODE_9_length_61910_cov_42.2246	0	0	0	0	0	0	2	4	1	2	0	0	0	0	0	0	0	0	0	0	0	0	0	0	0	0	0	3	0	0	1	13861	0	7789	1	0	0	0	0	0	2	0	0	0	0	0	0	1	0
metaspades_NG-14651_916_2_T120_lib231449_5693_NODE_11_length_58233_cov_237.415	18	0	0	0	0	0	4	2	1	2	0	0	8	3	0	2	0	0	0	1	0	0	2	7	5	7	8	64	3	3	9	33730	32	17823	0	6	38	0	0	0	17	21	21	12	0	78	0	18	11
metaspades_NG-14651_916_2_T120_lib231449_5693_NODE_12_length_57816_cov_16.1866	0	0	0	0	0	0	16	23	8	10	0	0	0	0	0	0	0	0	0	0	0	0	0	0	4	0	2	104	11	15	30	4758	168	4104	26	0	79	14	8	15	0	24	95	0	11	76	5	109	4
metaspades_NG-14651_916_2_T120_lib231449_5693_NODE_16_length_44885_cov_8.71702	0	0	0	0	0	0	0	0	0	0	0	0	0	0	0	0	0	0	0	0	0	0	0	0	0	0	0	0	0	0	0	2092	0	1281	0	0	0	0	0	0	0	0	0	0	0	0	0	0	0
metaspades_NG-14651_916_2_T120_lib231449_5693_NODE_17_length_43180_cov_13.4268	0	0	0	0	0	0	0	0	0	0	42	0	2	4	1	0	0	0	0	14	241	54	2	0	0	0	0	305	13	6	16	2514	10	3617	18	0	49	5	8	32	8	0	0	0	0	0	0	0	0
metaspades_NG-14651_916_2_T120_lib231449_5693_NODE_18_length_41978_cov_13.4037	0	0	0	0	0	0	0	0	1	0	0	0	0	0	0	0	4	0	1	0	0	0	1	0	0	0	0	0	0	0	0	2687	0	1809	0	0	0	0	0	35	0	0	3	0	0	3	2	3	0
metaspades_NG-14651_916_2_T120_lib231449_5693_NODE_20_length_40814_cov_27.8314	0	0	0	0	0	0	25	21	6	4	0	0	0	0	0	0	0	0	0	0	0	0	0	0	0	0	0	72	10	7	111	5661	24	5042	0	22	54	6	8	12	71	0	0	0	0	0	0	0	0
metaspades_NG-14651_916_2_T120_lib231449_5693_NODE_26_length_36427_cov_37.2255	10	2	35	36	50	4	0	0	0	0	9	2	0	0	0	0	0	0	2	6	15	9	3	8	27	17	6	0	1	0	0	7227	0	3725	2	0	0	0	0	0	0	3	2	2	2	14	0	0	1
metaspades_NG-14651_916_2_T120_lib231449_5693_NODE_30_length_33051_cov_31.9035	0	0	0	0	0	0	0	0	0	0	0	0	0	0	0	0	0	0	0	0	0	0	0	0	0	0	0	0	0	0	0	4595	0	7692	0	2	0	0	0	0	0	0	0	0	0	0	0	0	0
metaspades_NG-14651_916_2_T120_lib231449_5693_NODE_37_length_26032_cov_6.87177	0	0	0	0	0	0	0	0	0	0	0	0	0	0	0	0	0	0	0	0	0	0	0	0	0	0	0	0	0	0	0	800	0	596	0	0	0	0	0	0	0	0	0	0	0	0	0	0	0
metaspades_NG-14651_916_2_T120_lib231449_5693_NODE_43_length_20839_cov_12.0889	2	4	6	6	2	9	1218	1161	575	63	2	0	0	0	0	14	60	39	30	1	1	5	8	0	3	1	0	0	0	0	0	770	0	612	0	0	0	0	0	0	0	0	0	0	0	1	0	0	0
metaspades_NG-14651_916_2_T120_lib231449_5693_NODE_44_length_20627_cov_7.12084	0	0	0	0	0	0	0	0	0	0	0	6	9	7	4	0	0	2	0	0	0	0	0	0	0	0	0	301	69	27	33	387	72	379	26	43	204	9	19	22	98	0	0	0	0	0	0	0	0
metaspades_NG-14651_916_2_T120_lib231449_5693_NODE_47_length_20100_cov_39.4157	0	0	0	0	0	0	0	0	0	0	0	0	0	0	0	0	0	0	0	0	0	0	0	0	0	0	0	0	0	0	0	3836	0	2830	0	0	0	0	0	0	0	0	0	0	0	0	0	0	0
metaspades_NG-14651_916_2_T120_lib231449_5693_NODE_49_length_19719_cov_7.02787	0	0	0	0	0	0	5	0	1	0	6	0	0	0	0	1	0	0	0	2	2	4	0	0	0	0	0	11	0	4	0	682	3	254	4	1	5	1	0	0	4	0	0	0	0	0	0	0	0
metaspades_NG-14651_916_2_T120_lib231449_5693_NODE_50_length_19618_cov_11.5709	1	0	0	0	0	0	0	0	0	0	0	0	0	0	0	0	0	0	0	0	0	0	0	0	3	0	1	0	0	0	0	1011	0	976	0	0	0	0	0	0	0	0	0	0	0	0	0	0	0
metaspades_NG-14651_916_2_T120_lib231449_5693_NODE_57_length_16597_cov_14.827	0	0	0	0	0	0	0	0	0	0	0	0	0	0	0	0	0	0	0	0	0	0	0	0	0	0	0	0	0	0	0	1283	0	266	0	0	0	0	0	0	0	0	0	0	0	0	0	0	0
metaspades_NG-14651_916_2_T120_lib231449_5693_NODE_58_length_16474_cov_7.1198	0	0	0	0	0	1	0	0	0	0	0	0	0	0	0	0	0	0	0	0	0	0	0	0	0	0	0	4	0	0	0	421	0	303	0	1	2	0	0	1	0	0	0	0	0	0	0	0	0
metaspades_NG-14651_916_2_T120_lib231449_5693_NODE_72_length_14711_cov_40.594	0	0	0	0	0	0	0	0	0	0	0	1	2	3	0	0	0	0	0	0	0	0	0	0	0	0	0	17	1	2	3	2767	8	2954	3	3	13	6	11	1	18	0	0	0	0	0	0	0	0
metaspades_NG-14651_916_2_T120_lib231449_5693_NODE_77_length_14049_cov_6.31178	0	6	17	36	48	218	2	6	0	2	0	0	0	0	0	0	1	0	0	2	0	2	6	0	0	0	0	31	2	0	0	485	17	219	0	4	19	2	0	0	6	0	0	0	0	0	0	0	0
metaspades_NG-14651_916_2_T120_lib231449_5693_NODE_82_length_13094_cov_23.0662	0	0	0	0	0	0	0	0	0	0	0	0	0	0	0	0	0	0	0	0	0	0	0	0	0	0	0	0	0	0	0	1525	0	540	0	0	0	0	0	0	0	0	0	0	0	0	0	0	0
metaspades_NG-14651_916_2_T120_lib231449_5693_NODE_85_length_12818_cov_83.1186	0	0	0	0	0	0	0	0	0	0	0	0	0	0	0	0	0	0	0	0	0	0	0	0	0	0	0	0	0	0	0	4828	0	2556	0	0	0	0	0	0	2	0	0	0	0	0	0	0	0
metaspades_NG-14651_916_2_T120_lib231449_5693_NODE_86_length_12779_cov_6.14704	0	0	0	0	0	0	0	0	0	0	0	0	0	0	0	0	0	0	0	0	0	0	0	0	0	0	0	0	0	0	0	349	0	196	0	0	0	0	0	0	0	0	0	0	0	0	0	0	0
metaspades_NG-14651_916_2_T120_lib231449_5693_NODE_91_length_11519_cov_9.34839	2	0	0	0	0	2	0	0	0	0	0	0	6	0	3	0	0	0	0	2	4	2	2	7	4	1	4	0	0	0	0	444	0	218	0	0	0	0	0	0	0	0	0	0	0	2	1	0	0
metaspades_NG-14651_916_2_T120_lib231449_5693_NODE_93_length_11274_cov_11.2433	0	2	8	16	2	7	269	312	100	14	0	0	0	0	0	2	9	26	8	2	2	2	0	0	0	0	0	0	0	0	0	378	2	291	0	0	0	0	0	0	0	0	0	0	0	0	0	0	0
metaspades_NG-14651_916_2_T120_lib231449_5693_NODE_106_length_9298_cov_6.7569	0	0	0	0	0	0	2	0	0	0	0	0	0	0	0	0	0	0	0	0	0	0	0	0	0	0	0	4	0	0	0	167	0	62	0	0	0	0	0	0	3	0	0	0	0	0	0	0	0
metaspades_NG-14651_916_2_T120_lib231449_5693_NODE_107_length_9289_cov_5.66223	0	0	0	0	0	0	0	0	0	0	0	0	0	0	0	0	0	0	0	0	0	0	0	0	0	0	0	0	0	0	0	223	0	294	0	0	0	0	0	0	0	0	0	0	0	0	0	0	0
metaspades_NG-14651_916_2_T120_lib231449_5693_NODE_117_length_8376_cov_3.63514	4	2	6	4	13	39	0	0	0	0	0	0	4	0	0	0	0	0	0	0	0	0	0	6	0	0	0	0	0	0	0	155	0	71	0	0	0	0	0	0	0	4	0	0	0	0	0	4	0
metaspades_NG-14651_916_2_T120_lib231449_5693_NODE_127_length_7533_cov_6.82656	0	0	0	0	0	0	0	0	0	0	0	0	0	0	0	0	0	0	0	0	0	0	0	0	0	0	0	0	0	0	0	214	0	114	0	0	0	0	0	0	0	0	0	0	0	0	0	0	0
metaspades_NG-14651_916_2_T120_lib231449_5693_NODE_133_length_7213_cov_7.27661	0	0	0	0	0	4	0	1	0	0	2	0	0	4	0	0	0	0	0	0	0	0	0	0	0	0	0	18	0	0	0	251	0	111	0	1	2	0	0	0	0	0	0	0	0	0	0	0	0
metaspades_NG-14651_916_2_T120_lib231449_5693_NODE_134_length_7199_cov_6.55081	0	0	0	0	1	0	0	0	0	0	0	0	0	0	0	0	0	0	0	0	1	0	0	0	0	0	0	1	0	0	0	269	3	165	0	0	0	0	0	0	0	0	0	0	0	0	0	0	0
metaspades_NG-14651_916_2_T120_lib231449_5693_NODE_135_length_6943_cov_4.83798	0	0	4	0	2	2	0	0	0	0	0	0	0	0	0	0	0	0	0	0	0	0	0	0	0	0	0	2	0	0	2	150	2	122	0	2	3	0	0	0	0	0	0	0	0	0	0	0	0
metaspades_NG-14651_916_2_T120_lib231449_5693_NODE_136_length_6864_cov_4.69438	0	0	3	1	6	17	0	0	0	0	0	0	0	0	2	0	0	0	0	0	0	0	0	0	0	0	3	0	0	0	0	177	0	52	0	0	0	0	0	0	0	5	4	0	0	3	0	0	0
metaspades_NG-14651_916_2_T120_lib231449_5693_NODE_144_length_6516_cov_33.6137	0	0	0	0	0	0	0	0	0	0	0	0	0	0	0	0	0	0	0	0	0	0	0	0	0	0	0	0	0	0	0	838	0	440	0	0	0	0	0	0	0	9	17	0	0	21	1	13	2
metaspades_NG-14651_916_2_T120_lib231449_5693_NODE_149_length_6351_cov_223.442	0	0	0	0	0	0	0	0	0	0	0	0	0	0	0	0	0	0	0	0	0	0	0	0	0	0	0	4	0	2	2	6767	3	85988	3	4	0	0	0	0	0	0	0	0	0	0	3	0	0
metaspades_NG-14651_916_2_T120_lib231449_5693_NODE_150_length_6296_cov_5.91812	0	0	0	0	0	2	0	0	0	0	0	0	0	0	0	0	0	0	0	0	0	0	0	0	0	0	0	1	0	0	0	131	0	71	0	0	0	0	0	0	0	0	0	0	0	0	0	0	0
metaspades_NG-14651_916_2_T120_lib231449_5693_NODE_157_length_6071_cov_4.0241	0	6	4	0	6	0	0	0	0	0	0	0	0	0	0	0	0	0	0	0	0	0	0	0	0	0	0	0	0	0	0	130	0	42	0	0	0	0	0	0	0	2	6	0	0	5	0	0	2
metaspades_NG-14651_916_2_T120_lib231449_5693_NODE_166_length_5924_cov_3.7175	0	0	0	0	0	0	0	0	0	0	2	0	0	0	0	0	2	0	0	0	0	0	0	0	0	0	0	0	0	0	0	115	0	69	0	0	0	0	0	0	0	2	0	0	0	0	0	3	0
metaspades_NG-14651_916_2_T120_lib231449_5693_NODE_167_length_5914_cov_7.80082	0	0	0	0	0	0	0	0	0	0	0	0	0	0	0	0	0	0	0	0	0	0	0	0	0	0	0	0	0	0	0	122	0	96	0	0	0	0	0	0	0	0	0	0	0	0	0	0	0
metaspades_NG-14651_916_2_T120_lib231449_5693_NODE_171_length_5776_cov_4.32914	0	0	0	0	0	0	0	0	0	0	0	0	0	0	0	0	0	0	0	0	0	0	0	0	0	0	0	0	0	0	0	72	0	42	0	0	0	0	0	0	0	0	0	0	0	0	0	0	0
metaspades_NG-14651_916_2_T120_lib231449_5693_NODE_175_length_5553_cov_3.5311	0	0	0	0	0	0	0	0	0	0	2	2	6	4	0	0	0	0	0	0	0	0	0	0	1	0	0	0	0	0	0	84	0	71	0	0	0	0	0	0	0	0	0	0	1	2	2	0	0
metaspades_NG-14651_916_2_T120_lib231449_5693_NODE_176_length_5529_cov_3.87212	0	0	0	0	0	0	2	2	0	0	0	0	0	0	0	0	0	0	0	0	0	0	0	0	0	0	0	0	0	0	0	27	0	45	0	0	5	0	0	0	0	0	0	0	0	0	0	0	0
metaspades_NG-14651_916_2_T120_lib231449_5693_NODE_177_length_5448_cov_47.3712	0	0	0	0	0	0	0	0	0	0	0	0	0	0	0	2	2	4	6	0	0	0	0	0	0	0	0	0	0	0	0	1361	0	4919	1	0	0	0	0	0	0	0	0	0	0	0	0	0	0
metaspades_NG-14651_916_2_T120_lib231449_5693_NODE_180_length_5379_cov_21.8229	0	0	0	0	0	4	0	0	0	0	0	0	0	0	0	0	0	0	0	0	0	0	0	0	0	0	0	0	0	0	0	620	0	6066	0	0	0	0	0	0	0	4	0	0	0	3	6	0	0
metaspades_NG-14651_916_2_T120_lib231449_5693_NODE_181_length_5377_cov_17.8027	0	0	0	0	0	0	1	0	3	0	0	1	0	0	0	0	0	0	0	0	0	0	0	0	0	0	0	0	0	0	0	409	2	301	0	0	0	0	0	0	0	0	0	0	0	0	0	0	0
metaspades_NG-14651_916_2_T120_lib231449_5693_NODE_182_length_5299_cov_3.39664	0	0	0	0	0	0	0	0	0	0	6	7	9	2	2	0	2	0	1	0	4	1	4	0	0	0	0	0	0	0	0	73	0	39	0	0	0	0	0	0	0	0	0	0	0	2	0	0	0
metaspades_NG-14651_916_2_T120_lib231449_5693_NODE_186_length_5229_cov_3.53324	0	0	0	0	0	0	0	0	0	0	0	0	0	0	0	0	0	0	0	0	0	0	0	0	0	0	0	0	0	0	0	50	0	50	0	0	0	0	0	0	0	0	0	0	0	0	0	0	0
metaspades_NG-14651_916_2_T120_lib231449_5693_NODE_188_length_5187_cov_4.03449	0	2	6	11	6	35	0	0	2	0	2	0	2	0	0	0	0	0	0	0	0	0	2	0	0	0	0	2	0	0	0	102	0	57	0	0	5	0	0	0	0	0	0	0	0	0	0	0	0
metaspades_NG-14651_916_2_T120_lib231449_5693_NODE_190_length_5103_cov_5.26486	0	0	0	0	0	0	0	0	0	0	0	0	0	0	0	0	0	0	0	0	0	0	0	0	0	0	0	0	0	0	0	141	0	32	0	0	0	0	0	0	0	0	0	0	0	0	0	0	0
metaspades_NG-14651_916_2_T120_lib231449_5693_NODE_192_length_5062_cov_3.33793	0	0	0	0	0	0	0	0	0	0	0	0	0	0	0	0	0	0	0	0	0	0	0	0	0	0	0	0	0	0	0	85	0	54	0	0	0	0	0	0	0	0	0	0	0	0	0	0	0
metaspades_NG-14651_916_2_T120_lib231449_5693_NODE_199_length_4899_cov_4.96883	0	0	0	0	0	0	0	0	0	0	0	0	0	0	0	0	0	0	0	0	0	0	0	0	0	0	0	0	0	0	0	115	0	129	0	0	0	0	0	0	0	0	0	0	0	0	0	0	0
metaspades_NG-14651_916_2_T120_lib231449_5693_NODE_200_length_4846_cov_3.99624	0	0	0	0	0	0	0	0	0	0	0	0	0	0	3	0	0	0	0	0	0	0	0	0	0	0	0	0	0	0	0	37	0	69	0	0	0	0	0	0	0	0	0	0	0	0	0	0	0
metaspades_NG-14651_916_2_T120_lib231449_5693_NODE_201_length_4834_cov_9.33417	0	0	0	0	0	0	0	0	0	0	0	0	0	0	0	0	0	0	0	0	0	0	0	0	0	0	0	0	0	0	6	249	0	544	3	0	0	0	0	0	0	0	0	0	0	0	0	0	0
metaspades_NG-14651_916_2_T120_lib231449_5693_NODE_206_length_4744_cov_12.5089	0	0	0	0	0	0	0	0	0	0	0	0	0	0	0	0	0	0	0	0	0	0	0	0	0	0	0	0	0	0	0	184	0	115	0	0	0	0	0	0	0	0	0	0	0	0	0	0	0
metaspades_NG-14651_916_2_T120_lib231449_5693_NODE_212_length_4610_cov_3.78924	0	0	0	0	0	0	0	0	0	0	0	0	0	3	1	0	0	0	0	0	0	0	0	0	0	0	0	0	0	0	0	63	0	23	0	0	0	0	0	0	0	0	0	0	0	0	0	0	0
metaspades_NG-14651_916_2_T120_lib231449_5693_NODE_214_length_4577_cov_4.49115	0	0	0	0	0	0	0	0	0	0	0	0	0	0	0	0	0	0	0	0	0	0	0	0	0	0	0	0	0	0	0	82	0	20	0	0	0	0	0	0	0	0	0	0	0	0	0	0	0
metaspades_NG-14651_916_2_T120_lib231449_5693_NODE_216_length_4499_cov_2.99752	0	0	0	0	0	0	0	5	1	0	0	0	0	0	0	0	0	0	0	0	0	0	0	0	0	0	0	39739	32584	20522	58098	31	30624	12	11070	21380	24532	4070	8475	49748	22784	2	0	0	0	2	1	2	0
metaspades_NG-14651_916_2_T120_lib231449_5693_NODE_221_length_4345_cov_5.8662	0	0	0	0	0	0	0	0	0	0	0	0	0	0	0	0	0	0	0	0	0	0	0	0	0	0	0	0	0	0	0	98	0	85	0	0	0	0	0	0	0	0	0	0	0	0	0	0	0
metaspades_NG-14651_916_2_T120_lib231449_5693_NODE_226_length_4211_cov_3.61453	0	0	0	0	0	0	0	0	0	0	0	1	0	2	0	0	0	0	0	0	0	0	0	0	0	0	0	134	6	2	8	40	23	22	19	16	82	10	4	17	22	0	0	0	0	0	0	0	0
metaspades_NG-14651_916_2_T120_lib231449_5693_NODE_229_length_4128_cov_3.00295	0	0	0	0	0	0	0	0	0	0	0	0	0	0	0	0	0	0	0	0	0	0	0	0	0	0	0	0	0	0	0	30	0	19	0	0	0	0	0	0	0	0	0	0	0	0	0	0	0
metaspades_NG-14651_916_2_T120_lib231449_5693_NODE_232_length_4050_cov_3.39925	0	0	0	0	0	0	0	0	0	0	0	0	0	0	0	0	0	0	0	0	0	0	0	0	0	0	0	0	0	0	0	19	0	17	0	0	0	0	0	0	0	0	0	0	0	0	0	0	0
metaspades_NG-14651_916_2_T120_lib231449_5693_NODE_233_length_4040_cov_3.08105	0	0	0	0	0	0	0	0	0	0	0	0	0	0	0	0	0	0	0	0	0	0	0	0	0	0	0	0	0	0	0	51	0	33	0	0	0	0	0	0	0	0	0	0	0	0	0	0	0
metaspades_NG-14651_916_2_T120_lib231449_5693_NODE_236_length_3978_cov_556.074	0	0	0	0	0	0	0	0	0	0	0	0	0	0	0	0	0	0	0	0	0	0	0	0	0	0	0	0	0	0	0	9946	0	6388	0	0	0	0	0	0	0	0	0	0	0	0	0	0	0
metaspades_NG-14651_916_2_T120_lib231449_5693_NODE_241_length_3909_cov_3.77011	0	0	0	0	0	0	0	0	0	0	0	0	0	0	0	0	0	0	0	0	0	0	0	0	0	0	0	0	1	0	0	48	0	18	0	0	0	0	0	0	0	0	0	0	0	0	0	0	0
metaspades_NG-14651_916_2_T120_lib231449_5693_NODE_242_length_3872_cov_4.99214	0	0	0	0	0	0	10	16	2	0	0	0	0	0	0	0	0	0	1	0	0	0	0	0	0	0	0	0	0	0	0	39	0	24	0	0	0	0	0	0	0	0	0	0	0	0	0	0	0
metaspades_NG-14651_916_2_T120_lib231449_5693_NODE_243_length_3872_cov_2.98821	0	0	0	0	0	0	0	0	0	0	0	0	0	0	0	0	0	0	0	0	0	0	0	0	0	0	0	0	0	0	0	40	0	27	0	0	0	0	0	0	0	0	0	0	0	0	0	0	0
metaspades_NG-14651_916_2_T120_lib231449_5693_NODE_244_length_3863_cov_3.24974	0	0	0	0	0	0	0	0	0	0	0	0	0	0	0	0	0	0	0	0	0	0	0	0	0	0	0	0	4	6	10	53	4	45	0	0	0	0	0	15	0	0	0	0	0	0	0	0	0
metaspades_NG-14651_916_2_T120_lib231449_5693_NODE_245_length_3856_cov_4.77979	0	0	0	0	0	0	0	0	0	0	0	0	0	0	0	0	0	0	0	0	0	2	0	0	0	0	0	0	0	0	0	102	0	31	0	0	0	0	0	0	0	2	0	0	0	0	0	0	0
metaspades_NG-14651_916_2_T120_lib231449_5693_NODE_251_length_3748_cov_3.20688	0	0	0	0	0	0	0	0	0	0	0	0	0	0	0	0	0	0	0	0	0	0	0	0	0	0	0	0	0	0	0	25	0	23	0	0	0	0	0	0	0	0	0	0	0	0	0	0	0
metaspades_NG-14651_916_2_T120_lib231449_5693_NODE_254_length_3719_cov_2.5333	0	0	0	0	0	0	0	0	0	0	0	0	0	0	0	0	0	0	0	0	0	0	0	0	0	0	0	0	0	0	0	42	0	17	0	0	0	0	0	0	0	0	0	0	0	0	0	0	0
metaspades_NG-14651_916_2_T120_lib231449_5693_NODE_255_length_3699_cov_3.43524	0	0	0	2	0	2	0	0	0	1	0	0	0	0	0	0	0	0	0	0	0	0	0	0	0	0	0	2	0	0	0	56	0	22	0	0	5	0	0	0	2	0	0	0	0	0	0	0	0
metaspades_NG-14651_916_2_T120_lib231449_5693_NODE_256_length_3697_cov_4.2235	0	2	5	4	1	4	0	0	0	0	0	0	0	0	0	0	0	0	0	0	0	0	0	0	0	0	0	0	0	0	0	64	0	25	0	0	0	0	0	0	0	4	0	0	0	2	0	2	0
metaspades_NG-14651_916_2_T120_lib231449_5693_NODE_257_length_3634_cov_3.55826	0	0	0	0	0	0	0	0	0	0	0	0	0	0	0	0	0	0	0	0	0	0	0	0	0	0	0	0	0	0	0	48	0	14	0	0	0	0	0	0	0	0	0	0	0	0	0	0	0
metaspades_NG-14651_916_2_T120_lib231449_5693_NODE_259_length_3585_cov_3.0813	0	0	0	0	0	0	0	0	0	0	0	0	0	0	0	0	0	0	0	0	0	0	0	0	0	0	0	0	0	0	0	25	0	21	0	0	0	0	0	0	0	0	0	0	0	0	0	0	0
metaspades_NG-14651_916_2_T120_lib231449_5693_NODE_262_length_3560_cov_2.15521	0	0	0	0	0	0	0	0	0	0	0	0	2	0	0	0	0	0	0	0	0	0	0	0	0	0	0	4	0	0	0	34	5	20	4	0	7	0	0	2	7	0	0	0	0	0	0	0	0
metaspades_NG-14651_916_2_T120_lib231449_5693_NODE_265_length_3512_cov_4.00347	0	0	0	0	0	0	0	0	0	0	0	0	0	0	0	0	0	0	0	0	0	0	0	0	0	0	0	0	0	0	0	20	0	28	0	0	0	0	0	0	0	0	0	0	0	0	0	0	0
metaspades_NG-14651_916_2_T120_lib231449_5693_NODE_267_length_3455_cov_4.33353	0	0	0	0	0	0	0	0	0	0	0	0	0	0	0	0	0	0	0	0	0	0	0	0	0	0	0	0	0	0	0	67	0	57	0	0	0	0	0	0	0	0	0	0	0	0	0	0	0
metaspades_NG-14651_916_2_T120_lib231449_5693_NODE_268_length_3438_cov_3.63642	0	0	0	0	0	0	0	0	0	2	0	0	0	0	0	0	0	0	0	0	0	0	0	0	0	0	0	2	0	0	0	39	0	20	0	0	0	0	0	0	0	0	0	0	0	0	0	0	0
metaspades_NG-14651_916_2_T120_lib231449_5693_NODE_270_length_3373_cov_3.90657	0	0	0	0	0	0	18	28	17	0	0	0	0	0	0	0	0	0	0	0	0	0	0	0	0	0	0	14517	14243	8692	24302	28	10967	21	4204	7702	8561	1668	3612	18048	8014	273	162	38	23	904	332	128	207
metaspades_NG-14651_916_2_T120_lib231449_5693_NODE_271_length_3349_cov_3.43564	24	2	3	10	4	5	0	1	0	0	3	2	5	2	2	0	0	0	0	3	16	5	0	16	22	26	42	0	0	0	0	41	0	19	0	0	1	0	0	0	0	0	0	0	0	0	0	0	0
metaspades_NG-14651_916_2_T120_lib231449_5693_NODE_272_length_3348_cov_2.43091	0	0	0	0	0	0	0	0	0	0	0	0	0	0	0	0	0	0	0	0	0	0	0	0	0	0	0	0	0	0	0	40	0	1	0	0	0	0	0	0	0	0	0	0	0	0	0	0	0
metaspades_NG-14651_916_2_T120_lib231449_5693_NODE_273_length_3338_cov_2.72434	0	0	0	0	0	0	0	0	0	0	0	0	0	0	0	0	0	0	0	0	0	0	0	0	0	0	0	0	0	0	0	26	0	20	0	0	0	0	0	0	0	0	0	0	0	0	0	0	0
metaspades_NG-14651_916_2_T120_lib231449_5693_NODE_277_length_3281_cov_3.61345	0	0	0	0	0	0	121	89	42	2	0	0	0	0	0	0	0	0	1	0	0	0	0	0	2	0	0	0	0	0	0	54	0	30	0	0	0	0	0	0	0	0	0	0	0	0	0	0	0
metaspades_NG-14651_916_2_T120_lib231449_5693_NODE_281_length_3248_cov_4.36549	0	0	0	1	0	0	0	0	0	0	0	2	4	0	0	0	0	0	0	0	0	0	0	0	2	0	0	0	0	0	0	69	0	21	0	0	0	0	0	0	0	0	0	0	0	2	0	0	0
metaspades_NG-14651_916_2_T120_lib231449_5693_NODE_282_length_3247_cov_5.01222	0	0	2	0	2	0	4	0	1	0	0	0	0	0	0	1	0	1	4	0	0	0	0	2	4	0	3	4	0	0	0	42	0	19	0	0	0	0	0	0	0	0	0	0	0	0	0	0	0
metaspades_NG-14651_916_2_T120_lib231449_5693_NODE_286_length_3192_cov_4.27096	0	0	0	0	0	0	0	0	0	0	0	0	0	0	0	0	0	0	0	0	0	0	0	0	0	0	0	0	0	0	0	32	0	20	0	0	0	0	0	0	0	0	0	0	0	0	0	0	0
metaspades_NG-14651_916_2_T120_lib231449_5693_NODE_288_length_3170_cov_6.80128	0	0	0	0	0	0	0	0	0	0	0	0	0	0	0	0	0	0	0	0	0	0	0	0	0	0	0	0	0	0	0	62	0	52	0	0	0	0	0	0	0	0	0	0	0	0	0	0	0
metaspades_NG-14651_916_2_T120_lib231449_5693_NODE_291_length_3090_cov_2.76277	0	0	0	0	0	0	0	0	0	0	0	0	0	0	0	0	0	0	0	0	0	0	0	0	0	0	0	0	0	0	0	19	0	17	0	0	0	0	0	0	0	0	0	0	0	0	0	0	0
metaspades_NG-14651_916_2_T120_lib231449_5693_NODE_293_length_3070_cov_3.47164	0	0	0	0	0	0	0	0	0	0	0	0	0	0	0	0	0	0	0	0	0	0	0	0	0	0	0	4	0	0	0	41	0	16	0	0	1	0	0	0	2	0	0	0	0	0	0	0	0
metaspades_NG-14651_916_2_T120_lib231449_5693_NODE_297_length_3055_cov_4.29167	0	0	0	0	0	0	0	0	1	0	0	0	0	0	0	0	0	0	0	0	0	0	0	0	0	0	0	0	0	0	0	65	0	41	0	0	0	0	0	0	0	0	0	0	0	0	0	0	0
metaspades_NG-14651_916_2_T120_lib231449_5693_NODE_300_length_3029_cov_2.99563	0	0	0	0	0	0	0	0	0	0	0	2	2	0	0	0	0	0	0	0	0	0	0	0	0	0	0	0	0	0	0	18	0	10	0	0	0	0	0	0	0	0	0	0	0	0	0	0	0
metaspades_NG-14651_916_2_T120_lib231449_5693_NODE_304_length_3013_cov_4.28195	0	0	0	0	0	0	0	0	0	0	0	0	0	0	0	0	0	0	0	0	0	0	0	0	0	0	0	0	0	0	0	61	0	6	0	0	0	0	0	0	0	0	0	0	0	0	0	0	0
metaspades_NG-14651_916_2_T120_lib231449_5693_NODE_307_length_2960_cov_2.61893	0	0	0	0	0	0	0	0	0	0	0	0	0	0	2	0	0	0	0	0	0	0	0	0	0	0	0	8	0	0	0	31	0	7	0	0	0	0	0	0	0	0	0	0	0	0	0	0	0
metaspades_NG-14651_916_2_T120_lib231449_5693_NODE_308_length_2959_cov_2.99036	0	0	0	0	0	0	0	0	0	0	0	0	0	2	0	0	0	0	0	0	0	0	0	0	0	0	0	0	0	0	0	42	0	20	0	0	0	0	0	0	0	0	0	0	0	0	0	0	0
metaspades_NG-14651_916_2_T120_lib231449_5693_NODE_313_length_2933_cov_5.16817	0	0	0	0	0	0	0	0	0	0	0	0	0	0	0	0	0	0	0	0	0	0	0	0	0	0	0	0	0	0	0	41	0	17	0	0	0	0	0	0	0	0	0	0	0	0	0	0	0
metaspades_NG-14651_916_2_T120_lib231449_5693_NODE_319_length_2843_cov_4.27009	0	0	0	0	0	4	0	0	0	0	2	0	0	0	0	0	0	0	0	0	0	0	0	0	0	0	0	10	0	0	0	68	0	39	0	0	0	0	0	0	0	0	0	0	0	0	0	0	0
metaspades_NG-14651_916_2_T120_lib231449_5693_NODE_321_length_2829_cov_3.78407	0	0	0	0	0	0	0	0	0	0	0	0	0	0	0	0	0	0	0	0	0	0	0	0	0	0	0	0	0	0	0	31	0	21	0	0	0	0	0	0	0	0	0	0	0	0	0	0	0
metaspades_NG-14651_916_2_T120_lib231449_5693_NODE_326_length_2806_cov_3.11959	0	0	0	0	2	2	0	2	1	0	0	0	0	0	0	0	0	0	0	0	0	0	0	0	0	0	0	4	0	0	0	16	0	18	0	0	0	0	0	0	0	0	0	0	0	0	0	0	0
metaspades_NG-14651_916_2_T120_lib231449_5693_NODE_327_length_2800_cov_4.50128	0	0	0	0	0	0	0	0	0	0	4	0	0	0	0	0	0	0	0	0	0	0	0	0	0	0	0	0	0	0	0	23	0	15	0	0	0	0	0	0	0	0	0	0	0	0	0	0	0
metaspades_NG-14651_916_2_T120_lib231449_5693_NODE_328_length_2793_cov_3.30022	0	0	0	0	0	0	18	16	8	1	0	0	0	0	0	0	0	0	0	0	0	0	0	0	0	0	0	0	0	0	0	16	0	8	0	0	0	0	0	0	0	0	0	0	0	0	0	0	0
metaspades_NG-14651_916_2_T120_lib231449_5693_NODE_330_length_2785_cov_365.309	0	0	0	0	0	0	0	0	0	0	0	0	0	0	0	0	0	0	0	0	0	0	0	0	0	0	0	0	0	0	0	1602	0	1339	0	0	0	2	0	0	0	0	0	0	0	0	0	0	0
metaspades_NG-14651_916_2_T120_lib231449_5693_NODE_331_length_2779_cov_5.16924	0	0	0	3	0	2	0	0	0	0	0	0	0	0	0	0	0	0	0	0	0	0	0	0	0	0	0	0	0	0	0	36	0	17	0	0	0	0	0	0	0	0	0	0	0	0	0	0	0
metaspades_NG-14651_916_2_T120_lib231449_5693_NODE_333_length_2724_cov_2.58336	7	6	8	6	22	7	0	0	0	0	3	0	0	0	0	0	0	0	0	3	9	8	3	7	3	5	9	0	2	0	2	34	0	6	1	0	2	0	0	3	0	0	0	0	0	0	0	0	0
metaspades_NG-14651_916_2_T120_lib231449_5693_NODE_334_length_2722_cov_3.60742	0	0	0	0	0	0	0	0	0	0	0	0	0	0	0	0	0	0	0	0	0	0	0	0	0	0	0	0	0	0	0	31	0	13	0	0	0	0	0	0	0	0	0	0	0	0	0	0	0
metaspades_NG-14651_916_2_T120_lib231449_5693_NODE_335_length_2685_cov_3.45247	0	0	0	0	0	0	0	0	0	0	0	1	0	0	0	0	0	0	0	0	0	0	0	0	0	0	0	0	0	0	0	25	0	16	0	0	0	0	0	0	0	0	0	0	0	0	0	0	0
metaspades_NG-14651_916_2_T120_lib231449_5693_NODE_338_length_2677_cov_4.24752	0	0	0	0	0	0	0	0	1	0	0	0	0	0	0	0	0	0	0	0	0	0	0	0	2	0	0	0	0	0	0	25	0	11	0	0	0	0	0	0	0	0	0	0	0	0	0	0	0
metaspades_NG-14651_916_2_T120_lib231449_5693_NODE_339_length_2668_cov_2.31228	0	0	0	0	0	0	0	0	0	0	0	0	0	0	0	0	0	0	0	0	0	0	0	0	0	0	0	0	0	0	0	24	0	20	0	0	0	0	0	0	0	0	0	0	0	0	0	0	0
metaspades_NG-14651_916_2_T120_lib231449_5693_NODE_347_length_2628_cov_2.5752	1	0	0	0	0	0	4	0	0	0	0	0	0	0	0	0	0	0	0	0	0	0	0	0	0	0	0	4	0	0	0	34	0	10	0	0	2	0	0	0	0	0	0	0	0	0	0	0	0
metaspades_NG-14651_916_2_T120_lib231449_5693_NODE_350_length_2621_cov_2.14419	0	0	0	0	0	0	0	0	0	0	0	0	0	0	0	0	0	0	0	0	0	0	0	0	0	0	0	1	0	0	0	28	16	11	4	0	6	0	5	0	2	0	0	0	0	0	0	0	0
metaspades_NG-14651_916_2_T120_lib231449_5693_NODE_351_length_2618_cov_4.56808	0	0	0	0	0	0	2	1	1	3	0	0	0	0	0	0	0	0	0	0	0	0	0	0	0	0	0	0	0	0	0	20	0	12	0	0	0	0	0	0	0	0	0	0	0	0	0	0	0
metaspades_NG-14651_916_2_T120_lib231449_5693_NODE_353_length_2611_cov_3.86424	0	0	0	0	0	0	0	0	0	0	0	0	0	0	0	0	0	0	0	0	0	0	0	0	0	0	0	0	0	0	0	36	0	14	0	0	0	0	0	0	0	0	0	0	0	0	0	0	0
metaspades_NG-14651_916_2_T120_lib231449_5693_NODE_355_length_2605_cov_4.72745	0	0	0	0	0	0	0	0	0	0	0	0	0	0	0	0	0	0	0	0	0	0	0	0	0	0	0	21	0	0	0	59	0	26	0	3	0	0	1	27	0	0	0	0	0	0	0	0	0
metaspades_NG-14651_916_2_T120_lib231449_5693_NODE_356_length_2601_cov_2.42184	0	0	0	0	0	0	0	0	0	0	0	0	0	0	0	0	0	0	0	0	0	0	0	0	0	0	0	0	0	0	0	14	0	8	0	0	0	0	0	0	0	0	0	0	0	0	0	0	0
metaspades_NG-14651_916_2_T120_lib231449_5693_NODE_357_length_2591_cov_3.9444	0	0	0	0	0	0	0	0	0	0	0	0	0	0	0	0	0	0	0	0	0	0	0	0	0	0	0	0	0	0	0	25	0	25	0	0	0	0	0	0	0	1	2	0	0	4	1	0	0
metaspades_NG-14651_916_2_T120_lib231449_5693_NODE_358_length_2590_cov_3.23274	0	0	0	0	0	0	0	0	0	0	0	0	0	0	0	0	0	0	0	0	0	0	0	0	0	0	0	0	0	0	0	33	0	24	0	0	0	0	0	0	0	0	0	0	0	0	0	0	0
metaspades_NG-14651_916_2_T120_lib231449_5693_NODE_359_length_2580_cov_3.31485	0	0	0	0	0	0	0	0	0	0	0	0	0	0	0	0	0	0	0	0	0	0	0	0	0	0	0	0	0	0	0	34	0	7	0	0	0	0	0	0	0	0	0	0	0	0	0	0	0
metaspades_NG-14651_916_2_T120_lib231449_5693_NODE_364_length_2558_cov_3.29005	0	0	0	0	0	0	0	0	0	0	0	0	0	0	0	0	0	0	0	0	0	0	0	0	0	0	0	0	0	0	0	41	0	24	0	0	0	0	0	0	0	0	0	0	0	0	0	0	0
metaspades_NG-14651_916_2_T120_lib231449_5693_NODE_365_length_2546_cov_2.29305	0	0	0	0	0	0	0	0	0	0	0	0	0	0	0	0	0	0	0	2	0	0	0	0	0	0	0	0	0	0	0	31	0	4	0	0	0	0	0	0	0	0	0	0	0	0	0	0	0
metaspades_NG-14651_916_2_T120_lib231449_5693_NODE_366_length_2538_cov_2.50745	0	0	0	0	0	0	0	0	0	0	0	0	0	0	0	0	0	0	0	0	0	0	0	0	0	0	0	0	0	0	0	25	0	26	0	0	0	0	0	0	0	0	0	0	0	0	0	0	0
metaspades_NG-14651_916_2_T120_lib231449_5693_NODE_368_length_2528_cov_4.93934	0	0	0	0	0	2	0	0	0	0	0	0	0	0	0	0	0	0	0	0	0	0	0	0	0	0	0	0	0	0	0	63	0	22	0	0	0	0	0	0	0	0	0	0	0	0	0	0	0
metaspades_NG-14651_916_2_T120_lib231449_5693_NODE_371_length_2516_cov_13.3811	0	0	0	0	0	0	0	0	0	0	0	0	0	0	0	0	0	0	0	0	0	0	0	0	0	0	0	0	0	0	0	90	0	75	0	0	0	0	0	0	0	0	0	0	0	0	0	0	0
metaspades_NG-14651_916_2_T120_lib231449_5693_NODE_372_length_2514_cov_76.453	0	0	0	0	0	0	0	0	0	0	0	0	0	0	0	0	0	0	0	0	0	0	0	0	0	0	0	0	0	0	0	780	0	3535	0	0	0	0	0	0	0	0	0	0	0	0	0	0	0
metaspades_NG-14651_916_2_T120_lib231449_5693_NODE_373_length_2513_cov_2.89585	0	0	0	0	0	0	0	0	0	0	0	0	0	0	0	0	0	0	0	0	0	0	0	0	0	0	0	0	0	0	0	25	0	27	0	0	0	0	0	0	0	0	0	0	0	0	0	0	0
metaspades_NG-14651_916_2_T120_lib231449_5693_NODE_374_length_2495_cov_2.48074	0	0	0	0	0	0	0	0	0	0	0	0	0	0	0	0	0	0	0	0	0	0	0	0	0	0	0	0	0	0	0	27	0	19	0	0	0	0	0	0	0	0	0	0	0	0	0	0	0
metaspades_NG-14651_916_2_T120_lib231449_5693_NODE_381_length_2464_cov_5.09215	0	0	0	0	0	0	0	0	0	0	0	0	0	0	0	0	0	0	0	0	0	0	0	0	0	0	0	0	0	0	0	32	0	22	0	0	0	0	0	0	0	0	0	0	0	0	0	0	0
metaspades_NG-14651_916_2_T120_lib231449_5693_NODE_385_length_2449_cov_4.82832	0	0	0	0	0	0	0	0	0	0	0	2	0	0	0	0	0	0	0	0	0	0	0	0	0	0	0	0	0	0	0	13	0	17	0	0	0	0	0	0	0	0	0	0	0	0	0	0	0
metaspades_NG-14651_916_2_T120_lib231449_5693_NODE_388_length_2445_cov_3.21339	0	0	0	0	0	0	0	0	0	0	0	0	0	0	0	0	0	0	0	0	0	0	0	0	0	0	0	0	0	0	0	25	0	2	0	0	0	0	0	0	0	0	0	0	0	0	0	0	0
metaspades_NG-14651_916_2_T120_lib231449_5693_NODE_391_length_2413_cov_3.7307	0	2	2	0	0	0	0	0	0	0	0	0	0	0	0	0	0	0	0	0	0	0	0	0	0	0	0	0	0	0	0	16	0	11	0	0	0	0	0	0	0	0	0	0	0	0	0	0	0
metaspades_NG-14651_916_2_T120_lib231449_5693_NODE_393_length_2397_cov_3.25705	0	0	0	0	0	0	0	0	0	0	2	0	1	0	0	0	0	0	0	0	0	0	0	0	1	0	0	0	0	0	0	30	0	11	0	0	0	0	0	0	0	0	4	0	0	0	0	0	0
metaspades_NG-14651_916_2_T120_lib231449_5693_NODE_400_length_2360_cov_2.90456	3	0	0	0	2	2	0	0	0	0	4	0	0	0	0	0	0	0	0	0	0	0	0	6	0	2	4	0	0	0	0	39	0	5	0	0	0	0	0	0	0	0	0	0	0	0	0	0	0
metaspades_NG-14651_916_2_T120_lib231449_5693_NODE_401_length_2353_cov_4.20191	0	0	0	0	0	0	0	0	0	0	0	0	0	0	0	0	0	0	0	0	0	0	0	0	0	0	0	0	0	0	0	59	0	6	0	0	0	0	0	0	0	0	0	0	0	0	0	0	0
metaspades_NG-14651_916_2_T120_lib231449_5693_NODE_402_length_2348_cov_20.3851	0	0	0	0	0	0	0	0	0	0	0	0	0	0	0	0	0	0	0	0	0	0	0	0	0	0	0	0	0	0	0	107	0	79	0	0	0	0	0	0	0	0	0	0	0	0	0	0	0
metaspades_NG-14651_916_2_T120_lib231449_5693_NODE_406_length_2320_cov_27.253	0	0	0	0	0	0	0	0	0	0	0	0	0	0	0	0	0	0	0	0	0	0	0	0	0	0	0	0	0	0	0	249	0	176	1	0	0	0	0	0	0	0	0	0	0	0	0	0	0
metaspades_NG-14651_916_2_T120_lib231449_5693_NODE_410_length_2296_cov_3.78046	0	0	0	0	0	0	0	0	0	0	0	0	0	0	0	0	0	0	0	0	0	0	0	2	0	1	0	0	0	0	0	15	0	18	0	0	0	0	0	0	0	0	0	0	0	0	0	0	0
metaspades_NG-14651_916_2_T120_lib231449_5693_NODE_411_length_2286_cov_2.46885	2	1	6	13	15	17	0	0	0	0	1	0	0	0	0	0	0	0	0	3	4	1	1	1	4	4	10	2	0	0	0	26	0	16	1	0	0	0	0	0	0	0	0	0	0	1	0	0	0
metaspades_NG-14651_916_2_T120_lib231449_5693_NODE_413_length_2270_cov_2.88397	0	0	0	0	0	0	0	0	0	0	0	0	0	0	0	0	0	0	0	0	0	0	0	0	0	0	0	0	0	0	0	29	0	8	0	0	0	0	0	0	0	0	0	0	0	0	0	0	0
metaspades_NG-14651_916_2_T120_lib231449_5693_NODE_414_length_2262_cov_3.56185	0	0	0	0	0	0	0	0	0	0	0	0	0	0	0	0	0	0	0	0	0	0	0	0	0	0	0	0	0	0	0	39	0	24	0	0	0	0	0	0	0	0	0	0	0	0	0	0	0
metaspades_NG-14651_916_2_T120_lib231449_5693_NODE_421_length_2231_cov_3.29458	0	0	0	0	0	0	0	0	0	0	0	0	0	0	0	0	0	0	0	0	0	0	0	0	0	0	0	0	0	0	0	41	0	8	0	0	0	0	0	0	0	0	0	0	0	0	0	0	0
metaspades_NG-14651_916_2_T120_lib231449_5693_NODE_424_length_2199_cov_4.29711	0	0	0	0	0	0	0	0	0	0	0	0	0	0	0	0	0	0	0	0	0	0	0	0	0	0	0	0	0	0	0	29	0	16	0	0	0	0	0	0	0	0	0	0	0	0	0	0	0
metaspades_NG-14651_916_2_T120_lib231449_5693_NODE_425_length_2198_cov_3.19925	0	0	0	0	4	2	0	0	0	0	0	0	0	2	0	0	0	0	0	1	0	0	0	0	0	0	0	0	0	0	0	31	0	14	0	0	0	0	0	0	0	0	0	0	0	0	0	0	0
metaspades_NG-14651_916_2_T120_lib231449_5693_NODE_426_length_2197_cov_2.5859	0	0	0	0	0	0	0	1	0	0	0	0	0	0	3	0	0	0	0	2	0	2	0	0	0	0	0	0	0	0	0	22	0	22	0	0	0	0	0	0	0	0	0	0	0	0	0	0	0
metaspades_NG-14651_916_2_T120_lib231449_5693_NODE_429_length_2183_cov_3.5578	0	0	0	0	0	0	0	0	0	0	0	0	0	0	0	0	0	0	0	0	0	0	0	0	2	1	0	0	0	0	0	28	0	14	0	0	0	0	0	0	0	0	0	0	0	0	0	0	0
metaspades_NG-14651_916_2_T120_lib231449_5693_NODE_433_length_2170_cov_2.9792	0	0	0	0	0	0	0	0	0	0	0	0	0	0	0	0	0	0	0	0	0	0	0	0	0	0	0	0	0	0	0	28	0	21	0	0	0	0	0	0	0	0	0	0	0	0	0	0	0
metaspades_NG-14651_916_2_T120_lib231449_5693_NODE_434_length_2165_cov_2.34455	0	0	0	0	0	0	0	0	0	0	0	0	0	0	0	0	0	0	0	0	0	0	0	0	0	0	0	0	0	0	0	28	0	9	0	0	0	0	0	0	0	0	0	0	0	1	0	0	0
metaspades_NG-14651_916_2_T120_lib231449_5693_NODE_437_length_2153_cov_2.9123	0	0	0	0	0	0	0	0	0	0	0	0	0	0	0	0	0	0	0	0	0	0	0	0	0	0	0	0	0	0	0	25	0	11	0	0	0	0	0	0	0	0	0	0	0	0	0	0	0
metaspades_NG-14651_916_2_T120_lib231449_5693_NODE_439_length_2132_cov_2.85604	0	0	0	0	0	0	0	0	0	0	0	0	0	0	0	0	0	0	0	0	0	0	0	0	0	0	0	0	0	0	0	24	0	31	0	0	0	0	0	0	0	0	0	0	0	0	0	0	0
metaspades_NG-14651_916_2_T120_lib231449_5693_NODE_441_length_2125_cov_2.64589	0	0	0	0	0	0	0	0	0	0	0	0	0	0	0	0	0	0	0	0	0	0	0	0	0	0	0	0	0	0	0	26	0	9	0	0	0	0	0	0	0	0	0	0	0	0	0	0	0
metaspades_NG-14651_916_2_T120_lib231449_5693_NODE_443_length_2116_cov_5.14605	0	0	0	0	0	0	0	0	0	0	0	0	0	0	0	0	0	0	0	0	0	0	0	0	0	0	0	0	0	0	0	29	0	35	0	0	0	0	0	0	0	0	0	0	0	0	0	0	0
metaspades_NG-14651_916_2_T120_lib231449_5693_NODE_445_length_2103_cov_2.61816	0	0	0	0	0	0	0	0	0	0	0	0	0	0	0	0	0	0	0	0	0	0	0	0	0	0	0	0	0	0	0	31	0	17	0	0	0	0	0	0	0	0	0	0	0	0	0	0	0
metaspades_NG-14651_916_2_T120_lib231449_5693_NODE_447_length_2096_cov_4.13229	0	0	0	0	0	0	0	0	0	0	0	0	0	0	0	0	0	0	0	0	0	0	0	0	0	0	0	0	0	0	0	52	0	22	0	0	0	0	0	0	0	0	0	0	0	0	0	0	0
metaspades_NG-14651_916_2_T120_lib231449_5693_NODE_448_length_2084_cov_3.64958	0	0	0	0	0	0	0	0	0	0	0	0	0	0	0	0	0	0	0	0	0	0	0	0	0	0	0	0	0	0	0	21	0	26	0	0	0	0	0	0	0	0	0	0	0	0	0	0	0
metaspades_NG-14651_916_2_T120_lib231449_5693_NODE_449_length_2083_cov_2.86736	0	0	0	0	0	0	0	0	0	0	0	0	0	0	0	0	0	0	0	0	0	0	0	0	0	0	0	0	0	0	0	30	0	18	0	0	0	0	0	0	0	0	0	0	0	0	0	0	0
metaspades_NG-14651_916_2_T120_lib231449_5693_NODE_455_length_2056_cov_4.0055	0	0	0	0	0	0	0	0	0	0	0	0	0	0	0	0	0	0	0	0	0	0	0	0	0	0	0	0	0	0	0	31	0	16	0	0	0	0	0	0	0	0	0	0	0	0	0	0	0
metaspades_NG-14651_916_2_T120_lib231449_5693_NODE_457_length_2050_cov_3.11378	0	0	0	0	0	0	0	0	0	0	0	0	0	0	0	0	0	0	0	0	0	0	0	0	0	0	0	0	0	0	0	34	0	22	0	0	0	0	0	0	0	0	0	0	0	0	0	0	0
metaspades_NG-14651_916_2_T120_lib231449_5693_NODE_458_length_2043_cov_2.66298	0	0	0	0	0	0	0	0	0	0	2	0	0	0	0	0	0	0	0	0	0	0	0	0	0	4	0	0	0	0	0	18	0	13	0	0	0	0	0	0	0	0	0	0	0	0	0	0	0
metaspades_NG-14651_916_2_T120_lib231449_5693_NODE_459_length_2039_cov_3.29083	0	0	0	0	0	0	0	0	0	0	0	0	0	0	0	0	0	0	0	0	0	0	0	0	0	0	0	0	0	0	0	20	0	2	0	0	0	0	0	0	0	0	0	0	0	0	0	0	0
metaspades_NG-14651_916_2_T120_lib231449_5693_NODE_461_length_2027_cov_3.38793	0	0	0	0	0	0	0	0	0	0	0	0	0	0	0	0	0	0	0	0	0	0	0	0	0	0	0	0	0	0	0	38	0	10	0	0	0	0	0	0	0	0	0	0	0	0	0	2	0
metaspades_NG-14651_916_2_T120_lib231449_5693_NODE_467_length_1974_cov_4.14904	0	0	0	0	0	0	0	0	0	0	0	0	0	0	0	0	0	0	0	0	0	0	0	0	0	0	0	0	0	0	0	22	0	13	0	0	0	0	0	0	0	0	0	0	0	0	0	0	0
metaspades_NG-14651_916_2_T120_lib231449_5693_NODE_468_length_1969_cov_2.29885	0	0	0	0	0	2	0	0	0	0	0	0	2	0	0	0	0	0	0	0	0	0	0	0	0	0	0	0	0	0	0	5	0	12	0	0	0	0	0	0	0	0	0	0	0	0	0	0	0
metaspades_NG-14651_916_2_T120_lib231449_5693_NODE_472_length_1962_cov_2.41164	7	0	2	12	7	15	0	0	0	0	5	0	0	0	0	0	0	0	0	2	4	2	3	2	2	5	2	0	0	2	0	23	1	17	0	0	0	1	0	1	0	0	0	0	0	0	0	0	0
metaspades_NG-14651_916_2_T120_lib231449_5693_NODE_473_length_1957_cov_4.69716	0	0	0	0	0	0	0	0	0	0	0	0	0	0	0	0	0	0	0	0	0	0	0	0	0	0	0	0	0	0	0	21	0	8	0	0	0	0	0	0	0	0	0	0	0	0	0	0	0
metaspades_NG-14651_916_2_T120_lib231449_5693_NODE_475_length_1943_cov_1.96875	0	0	0	0	0	0	0	0	0	0	3	2	6	0	2	0	0	0	0	0	0	0	0	0	0	0	0	0	0	0	0	15	0	9	0	0	0	0	0	0	0	0	0	0	0	1	0	0	0
metaspades_NG-14651_916_2_T120_lib231449_5693_NODE_478_length_1910_cov_2.72992	0	0	0	0	0	0	0	0	0	0	0	0	0	0	0	0	0	0	0	0	0	0	0	0	0	0	0	0	0	0	0	22	0	3	0	0	0	0	0	0	0	0	0	0	0	0	0	0	0
metaspades_NG-14651_916_2_T120_lib231449_5693_NODE_481_length_1903_cov_1.72186	0	0	0	0	0	0	0	0	0	0	0	0	0	0	0	0	0	0	0	0	0	0	0	0	0	0	0	0	0	0	0	17	0	7	0	0	0	0	0	0	0	0	0	0	0	0	0	0	0
metaspades_NG-14651_916_2_T120_lib231449_5693_NODE_486_length_1896_cov_4.53178	0	0	0	0	0	0	0	0	0	0	0	0	0	0	0	0	0	0	0	0	0	0	0	0	0	0	0	0	0	0	0	41	0	9	0	0	0	0	0	0	0	0	0	0	0	0	0	0	0
metaspades_NG-14651_916_2_T120_lib231449_5693_NODE_490_length_1887_cov_3.26801	0	0	0	0	0	0	0	0	0	0	0	0	0	0	0	0	0	0	0	0	0	0	0	0	0	0	0	0	0	0	0	29	0	21	0	0	0	0	0	0	0	0	0	0	0	0	0	0	0
metaspades_NG-14651_916_2_T120_lib231449_5693_NODE_492_length_1876_cov_4.21911	0	0	0	0	0	0	0	0	0	0	0	0	0	0	0	0	0	0	0	0	0	0	0	0	0	0	0	0	0	0	0	24	0	10	0	0	0	0	0	0	0	0	2	0	0	0	0	0	0
metaspades_NG-14651_916_2_T120_lib231449_5693_NODE_493_length_1873_cov_2.66337	0	0	0	0	0	0	0	0	0	0	0	0	0	0	0	0	0	0	0	0	0	0	0	0	0	0	0	0	0	0	0	30	0	8	0	0	0	0	0	0	0	0	0	0	0	0	0	0	0
metaspades_NG-14651_916_2_T120_lib231449_5693_NODE_494_length_1871_cov_2.54515	0	0	0	0	0	0	0	0	0	0	0	0	0	0	0	0	0	0	0	0	0	0	0	0	0	0	0	0	0	0	0	25	0	4	2	0	0	0	0	0	0	0	0	0	0	0	0	0	0
metaspades_NG-14651_916_2_T120_lib231449_5693_NODE_497_length_1860_cov_2.43102	0	0	0	0	0	0	0	0	0	0	0	0	0	0	0	0	0	0	0	0	0	0	0	0	0	0	0	0	0	0	0	22	0	10	0	0	0	0	0	0	0	0	0	0	0	0	0	0	0
metaspades_NG-14651_916_2_T120_lib231449_5693_NODE_502_length_1842_cov_3.25406	0	0	0	0	0	0	0	0	0	0	0	2	0	2	0	0	0	0	0	0	0	0	0	0	0	0	0	0	0	0	0	20	0	4	0	0	0	0	0	0	0	0	0	0	0	0	0	0	0
metaspades_NG-14651_916_2_T120_lib231449_5693_NODE_503_length_1842_cov_2.38556	0	0	0	0	0	0	2	0	0	0	0	0	0	0	0	0	0	0	0	0	0	0	0	0	0	0	0	0	0	0	0	13	0	13	0	0	0	0	0	0	0	0	0	0	0	0	0	0	0
metaspades_NG-14651_916_2_T120_lib231449_5693_NODE_505_length_1840_cov_2.22745	0	0	0	0	0	0	0	0	0	0	0	0	0	0	0	0	0	0	0	0	0	0	0	0	0	0	0	0	0	0	0	13	0	10	0	0	0	0	0	0	0	0	0	0	0	0	0	0	0
metaspades_NG-14651_916_2_T120_lib231449_5693_NODE_512_length_1813_cov_3.39192	0	0	0	0	2	0	0	0	0	0	0	0	0	0	0	0	0	0	0	2	0	0	0	0	0	0	0	0	0	0	0	30	0	13	0	0	0	0	0	0	0	0	0	0	0	0	0	0	0
metaspades_NG-14651_916_2_T120_lib231449_5693_NODE_513_length_1813_cov_3.12799	0	0	0	0	0	0	0	0	0	0	0	0	0	0	2	0	0	0	0	0	0	0	0	0	0	0	0	0	0	0	0	15	0	0	0	0	0	0	0	0	0	0	0	0	0	0	0	0	0
metaspades_NG-14651_916_2_T120_lib231449_5693_NODE_514_length_1809_cov_3.82896	0	0	0	0	0	0	0	0	0	0	0	0	0	0	0	0	0	0	0	0	0	0	0	0	0	0	0	0	0	0	0	36	0	15	0	0	0	0	0	0	0	0	0	0	0	0	0	0	0
metaspades_NG-14651_916_2_T120_lib231449_5693_NODE_518_length_1800_cov_2.18052	0	0	0	0	0	0	0	0	0	0	0	0	0	0	0	0	0	0	0	0	0	0	0	0	0	0	0	0	0	0	0	14	0	5	0	0	0	0	0	0	0	0	0	0	0	0	0	0	0
metaspades_NG-14651_916_2_T120_lib231449_5693_NODE_519_length_1796_cov_2.36071	0	0	0	0	0	0	0	0	0	0	0	0	0	0	0	0	0	0	0	0	0	0	0	0	0	0	0	0	0	0	0	17	0	11	0	0	0	0	0	0	0	0	0	0	0	0	0	0	0
metaspades_NG-14651_916_2_T120_lib231449_5693_NODE_521_length_1790_cov_2.89856	0	0	0	0	0	0	0	0	0	0	0	0	0	0	0	0	0	0	0	0	0	0	0	0	0	0	0	0	0	0	0	25	0	10	0	0	0	0	0	0	0	0	0	0	0	0	0	0	0
metaspades_NG-14651_916_2_T120_lib231449_5693_NODE_524_length_1776_cov_3.01976	0	0	3	2	5	2	0	0	0	0	0	0	0	0	0	0	0	0	0	0	0	0	0	0	0	0	0	0	0	0	0	22	0	10	0	0	0	0	0	0	0	0	1	0	0	0	0	0	0
metaspades_NG-14651_916_2_T120_lib231449_5693_NODE_526_length_1771_cov_1.73485	0	0	0	0	0	0	0	0	0	0	0	0	0	0	0	0	0	0	0	0	0	0	0	0	0	0	0	0	0	0	0	17	0	4	0	0	0	0	0	0	0	0	0	0	0	0	0	0	0
metaspades_NG-14651_916_2_T120_lib231449_5693_NODE_527_length_1767_cov_3.32944	0	0	0	0	0	0	0	0	0	0	0	0	0	0	0	0	0	0	0	0	0	0	0	0	0	0	0	0	0	0	0	11	0	6	0	0	0	0	0	0	0	0	0	0	0	0	0	0	0
metaspades_NG-14651_916_2_T120_lib231449_5693_NODE_530_length_1757_cov_4.04524	0	0	0	0	0	0	0	0	0	0	0	0	0	0	0	0	0	0	0	0	0	0	0	0	0	0	0	0	0	0	0	23	0	17	0	0	0	0	0	0	0	0	0	0	0	0	0	0	0
metaspades_NG-14651_916_2_T120_lib231449_5693_NODE_534_length_1741_cov_2.51661	0	0	0	0	0	0	0	0	0	0	0	0	0	0	0	0	0	0	0	0	0	0	0	0	0	0	0	0	0	0	0	20	0	13	0	0	0	0	0	0	0	0	0	0	0	0	0	0	0
metaspades_NG-14651_916_2_T120_lib231449_5693_NODE_536_length_1730_cov_7.43104	0	0	0	0	0	0	2	2	0	0	0	0	0	0	0	0	0	0	0	0	0	0	0	0	0	0	0	0	0	0	0	34	0	34	0	0	0	0	0	0	0	0	0	0	0	0	0	0	0
metaspades_NG-14651_916_2_T120_lib231449_5693_NODE_537_length_1729_cov_3.33871	0	0	0	0	0	0	0	0	0	0	0	0	0	0	0	0	0	0	0	0	0	0	0	0	0	0	0	0	0	0	0	11	0	11	0	0	0	0	0	0	0	0	0	0	0	0	0	0	0
metaspades_NG-14651_916_2_T120_lib231449_5693_NODE_540_length_1723_cov_3.42266	0	0	0	0	0	0	0	0	0	0	0	0	0	0	0	0	0	0	0	0	0	0	0	0	0	0	0	0	0	0	0	24	0	11	0	0	0	0	0	0	0	0	0	0	0	0	0	0	0
metaspades_NG-14651_916_2_T120_lib231449_5693_NODE_542_length_1711_cov_1.95894	0	0	0	0	0	0	0	0	0	0	0	0	0	0	0	0	0	0	0	0	0	0	0	0	0	0	0	0	0	0	0	18	0	7	0	0	0	0	0	0	0	0	0	0	0	0	0	0	0
metaspades_NG-14651_916_2_T120_lib231449_5693_NODE_543_length_1703_cov_2.77076	0	0	0	0	0	0	0	0	0	0	0	0	0	0	0	0	0	0	0	0	0	0	0	0	0	0	0	0	0	0	0	11	0	1	0	0	0	0	0	0	0	0	0	0	0	0	0	0	0
metaspades_NG-14651_916_2_T120_lib231449_5693_NODE_546_length_1695_cov_2.3622	0	0	0	0	0	0	0	0	0	0	0	0	0	0	0	0	0	0	0	0	2	0	0	0	0	0	0	0	0	0	0	15	0	9	0	0	0	0	0	0	0	0	0	0	0	0	0	0	0
metaspades_NG-14651_916_2_T120_lib231449_5693_NODE_551_length_1683_cov_3.75553	0	0	0	0	0	0	0	0	0	0	0	0	0	0	0	0	0	0	0	2	0	0	0	0	0	0	0	0	0	0	0	23	0	14	0	0	0	0	0	0	0	0	0	0	0	0	0	0	0
metaspades_NG-14651_916_2_T120_lib231449_5693_NODE_557_length_1666_cov_4.52992	0	0	0	0	0	0	0	0	0	0	0	0	0	0	0	0	0	0	0	0	0	0	0	0	0	0	0	0	0	0	0	8	0	6	0	0	0	0	0	0	0	0	0	0	0	0	0	0	0
metaspades_NG-14651_916_2_T120_lib231449_5693_NODE_560_length_1652_cov_2.5717	0	0	0	0	0	0	0	0	0	0	0	0	0	0	0	0	0	0	0	0	0	0	0	0	0	0	0	0	0	0	0	10	0	3	0	0	0	0	0	0	0	0	0	0	0	0	0	0	0
metaspades_NG-14651_916_2_T120_lib231449_5693_NODE_561_length_1651_cov_3.54449	0	0	0	0	0	0	0	0	0	0	0	0	0	0	0	0	0	0	0	0	0	0	0	0	0	0	0	0	0	0	0	30	0	10	0	0	0	0	0	0	0	0	0	0	0	0	0	0	0
metaspades_NG-14651_916_2_T120_lib231449_5693_NODE_576_length_1606_cov_1.66151	0	0	0	0	0	0	0	0	0	0	0	0	0	0	0	0	0	0	0	0	0	0	0	0	0	0	0	0	0	0	0	16	0	14	0	0	0	0	0	0	0	0	0	0	0	0	0	0	0
metaspades_NG-14651_916_2_T120_lib231449_5693_NODE_578_length_1603_cov_3.32494	0	0	0	0	0	0	0	1	0	0	0	0	0	0	0	0	0	0	0	0	0	0	0	0	0	0	0	7	0	0	0	20	0	10	0	0	1	0	0	0	2	0	0	0	0	0	0	0	0
metaspades_NG-14651_916_2_T120_lib231449_5693_NODE_592_length_1563_cov_1.79973	0	0	0	0	0	0	0	0	0	0	0	0	0	0	0	0	0	0	0	0	0	0	0	0	0	0	0	0	0	0	0	8	0	4	0	0	0	0	0	0	0	0	0	0	0	0	0	0	0
metaspades_NG-14651_916_2_T120_lib231449_5693_NODE_602_length_1527_cov_2.41984	0	0	0	0	0	0	0	0	0	0	0	0	0	0	0	0	0	0	0	0	0	0	0	0	0	0	0	0	0	0	0	16	0	11	0	0	0	0	0	0	0	0	0	0	0	0	0	0	0
metaspades_NG-14651_916_2_T120_lib231449_5693_NODE_608_length_1519_cov_1.7377	0	0	0	0	0	0	0	0	0	0	0	0	0	0	0	0	0	0	0	0	0	0	0	0	0	0	0	0	0	0	0	10	0	1	0	0	0	0	0	0	0	0	0	0	0	0	0	0	0
metaspades_NG-14651_916_2_T120_lib231449_5693_NODE_611_length_1516_cov_2.4449	0	0	0	0	0	0	0	0	0	0	0	0	0	0	0	0	0	0	0	2	0	0	0	0	0	0	0	0	0	0	0	22	0	8	0	0	0	0	0	0	0	0	0	0	0	0	0	0	0
metaspades_NG-14651_916_2_T120_lib231449_5693_NODE_614_length_1512_cov_4.5278	0	0	0	0	0	0	0	0	0	0	0	0	0	0	0	0	0	0	0	0	0	0	0	0	0	0	0	0	0	0	0	24	0	10	0	0	0	0	0	0	0	0	0	0	0	0	0	0	0
metaspades_NG-14651_916_2_T120_lib231449_5693_NODE_615_length_1512_cov_1.86754	0	3	1	6	1	2	0	0	0	0	0	0	0	0	0	0	0	0	0	0	0	0	0	0	0	0	0	0	0	0	0	13	0	6	0	0	0	0	0	0	0	0	0	2	0	0	0	0	0
metaspades_NG-14651_916_2_T120_lib231449_5693_NODE_618_length_1505_cov_3.13655	0	0	0	0	0	0	0	0	0	0	0	0	0	0	0	0	0	0	0	0	0	0	0	0	0	0	0	0	0	0	0	25	0	4	0	0	0	0	0	0	0	0	0	0	0	0	0	0	0
metaspades_NG-14651_916_2_T120_lib231449_5693_NODE_620_length_1503_cov_1.85359	0	0	0	0	0	0	0	0	0	0	0	0	0	0	0	0	0	0	0	0	0	0	0	0	0	0	0	0	0	0	0	14	0	6	0	0	0	0	0	0	0	0	0	0	0	0	0	0	0
metaspades_NG-14651_916_2_T120_lib231449_5693_NODE_622_length_1500_cov_2.0346	0	0	0	0	2	0	0	0	0	0	0	0	0	0	0	0	0	0	0	0	0	0	0	0	0	0	0	0	0	0	0	16	0	2	0	0	0	0	0	0	0	0	0	0	0	0	0	0	0
metaspades_NG-14651_916_2_T120_lib231449_5693_NODE_624_length_1498_cov_1.69716	0	0	0	0	1	0	0	0	0	0	0	0	0	0	0	0	0	0	0	0	0	0	0	0	0	0	0	0	0	0	0	12	0	1	0	0	0	0	0	0	0	0	0	0	0	0	0	0	0
metaspades_NG-14651_916_2_T120_lib231449_5693_NODE_625_length_1496_cov_2.49896	0	0	0	0	0	0	0	0	0	0	0	0	0	0	0	0	0	0	0	0	0	0	0	0	0	0	0	0	0	0	0	14	0	4	0	0	0	0	0	0	0	0	0	0	0	0	0	0	0
metaspades_NG-14651_916_2_T120_lib231449_5693_NODE_626_length_1496_cov_2.15267	0	0	0	0	0	0	0	0	0	0	0	0	0	0	0	0	0	0	0	0	0	0	0	0	0	0	0	0	0	0	0	11	0	7	0	0	0	0	0	0	0	0	0	0	0	0	0	0	0
metaspades_NG-14651_916_2_T120_lib231449_5693_NODE_627_length_1495_cov_3.42083	0	0	0	0	0	0	0	0	0	0	0	0	2	0	0	0	0	0	0	0	0	0	0	0	0	0	0	0	0	0	0	9	0	2	0	0	0	0	0	0	0	0	0	0	0	0	0	0	0
metaspades_NG-14651_916_2_T120_lib231449_5693_NODE_628_length_1493_cov_3.98679	0	0	0	0	0	0	0	0	0	0	0	0	0	0	0	0	0	0	0	0	0	0	0	0	0	0	0	0	0	0	0	23	0	14	0	0	0	0	0	0	0	0	0	0	0	0	0	0	0
metaspades_NG-14651_916_2_T120_lib231449_5693_NODE_633_length_1485_cov_3.28881	0	0	0	0	1	0	0	0	0	0	1	0	0	0	0	0	0	0	0	0	0	0	0	0	0	0	0	0	0	0	0	15	0	12	0	0	0	0	0	0	0	0	0	0	0	0	0	0	0
metaspades_NG-14651_916_2_T120_lib231449_5693_NODE_634_length_1483_cov_2.10574	0	0	0	0	0	0	0	0	0	0	0	0	0	0	0	0	0	0	0	0	0	0	0	0	0	0	0	0	0	0	0	15	0	2	0	0	0	0	0	0	0	0	0	0	0	0	0	0	0
metaspades_NG-14651_916_2_T120_lib231449_5693_NODE_637_length_1480_cov_3.12561	0	0	0	0	0	0	0	0	0	0	0	0	0	0	0	0	0	0	0	0	0	0	0	0	0	0	0	0	0	0	0	18	0	10	0	0	0	0	0	0	0	0	0	0	0	0	0	0	0
metaspades_NG-14651_916_2_T120_lib231449_5693_NODE_638_length_1479_cov_4.27107	0	0	0	0	0	0	0	0	0	0	0	0	0	0	0	0	0	0	0	0	0	0	0	0	0	0	0	0	0	0	0	15	0	5	0	0	0	0	0	0	0	0	0	0	0	0	0	0	0
metaspades_NG-14651_916_2_T120_lib231449_5693_NODE_641_length_1477_cov_2.14487	0	0	0	0	0	0	0	0	0	0	0	0	0	0	0	0	0	0	0	0	0	0	0	0	0	0	0	0	0	0	0	21	0	8	0	0	0	0	0	0	0	0	0	0	0	0	0	0	0
metaspades_NG-14651_916_2_T120_lib231449_5693_NODE_644_length_1470_cov_2.94982	0	0	0	0	0	0	0	0	0	0	0	0	0	0	0	0	0	0	0	0	0	0	0	0	0	0	0	0	0	0	0	25	0	0	0	0	0	0	0	0	0	0	0	0	0	0	0	0	0
metaspades_NG-14651_916_2_T120_lib231449_5693_NODE_645_length_1468_cov_2.0184	0	0	0	0	0	0	0	0	0	0	0	0	0	0	0	0	0	0	0	0	0	0	0	0	0	0	0	0	0	0	0	13	0	7	0	0	0	0	0	0	0	0	0	0	0	0	0	0	0
metaspades_NG-14651_916_2_T120_lib231449_5693_NODE_646_length_1467_cov_1.77266	0	0	0	0	0	0	0	0	0	0	0	0	0	0	0	0	0	0	0	0	0	0	0	0	0	0	0	0	0	0	0	14	0	7	0	0	0	0	0	0	0	0	0	0	0	0	0	0	0
metaspades_NG-14651_916_2_T120_lib231449_5693_NODE_651_length_1453_cov_3.38126	0	0	0	0	0	0	0	0	0	0	0	0	0	0	0	0	0	0	0	0	0	0	0	0	0	0	0	0	0	0	0	21	0	12	0	0	0	0	0	0	0	0	0	0	0	0	0	0	0
metaspades_NG-14651_916_2_T120_lib231449_5693_NODE_654_length_1448_cov_2.40919	0	0	0	0	0	0	0	2	0	0	0	0	0	0	0	0	0	0	0	0	0	0	0	0	0	0	0	0	0	0	0	12	0	4	0	0	0	0	0	0	0	0	0	0	0	0	0	0	0
metaspades_NG-14651_916_2_T120_lib231449_5693_NODE_655_length_1447_cov_2.09914	0	0	0	0	0	0	0	0	0	0	0	0	0	0	0	0	0	0	0	0	0	0	0	0	0	0	0	0	0	0	0	12	0	4	0	0	0	0	0	0	0	0	0	0	0	0	0	0	0
metaspades_NG-14651_916_2_T120_lib231449_5693_NODE_659_length_1440_cov_2.05487	0	0	0	0	0	0	0	0	0	0	0	0	0	0	0	0	0	0	0	0	0	0	0	0	0	0	0	0	0	0	0	14	0	5	0	0	0	0	0	0	0	0	0	0	0	0	0	0	0
metaspades_NG-14651_916_2_T120_lib231449_5693_NODE_660_length_1434_cov_3.33503	0	0	0	0	0	0	0	0	0	0	0	0	0	0	0	0	0	0	0	0	0	0	0	0	0	0	0	0	0	0	0	6	0	4	0	0	0	0	0	0	0	0	0	0	0	0	0	0	0
metaspades_NG-14651_916_2_T120_lib231449_5693_NODE_662_length_1425_cov_3.24526	0	0	0	0	0	0	0	0	0	0	0	0	0	0	0	0	0	0	0	0	0	0	0	0	0	0	0	0	0	0	0	24	0	4	0	0	0	0	0	0	0	0	0	0	0	0	0	0	0
metaspades_NG-14651_916_2_T120_lib231449_5693_NODE_666_length_1418_cov_2.20029	0	0	0	0	0	0	0	0	0	0	0	0	0	0	0	0	0	2	0	0	0	0	0	0	0	0	0	0	0	0	0	7	0	4	0	0	0	0	0	0	0	0	0	0	0	0	0	0	0
metaspades_NG-14651_916_2_T120_lib231449_5693_NODE_667_length_1414_cov_1.69095	0	0	0	0	0	0	0	0	0	0	0	0	0	0	0	0	0	0	0	0	0	0	0	0	0	0	0	0	0	0	0	3	0	8	0	0	0	0	0	0	0	0	0	0	0	0	0	0	0
metaspades_NG-14651_916_2_T120_lib231449_5693_NODE_669_length_1410_cov_4.18819	0	0	0	0	0	0	0	0	0	0	0	0	0	0	0	0	0	0	0	0	2	0	0	0	0	2	2	0	0	0	0	29	0	12	0	0	0	0	0	0	0	0	0	0	0	0	0	0	0
metaspades_NG-14651_916_2_T120_lib231449_5693_NODE_671_length_1410_cov_2.98155	3	0	0	0	0	0	0	0	0	0	0	0	0	0	0	0	0	0	0	0	0	0	0	2	0	4	0	0	0	0	0	24	0	5	0	0	1	0	0	0	0	0	0	0	0	0	0	0	0
metaspades_NG-14651_916_2_T120_lib231449_5693_NODE_672_length_1408_cov_2.8071	0	0	0	0	0	0	0	0	0	0	2	0	0	0	0	0	0	0	0	0	0	0	0	0	0	0	0	0	0	0	0	25	0	1	0	0	0	0	0	0	0	0	0	0	0	0	0	0	0
metaspades_NG-14651_916_2_T120_lib231449_5693_NODE_674_length_1407_cov_2.2892	0	0	0	0	0	0	0	0	0	0	0	0	0	0	0	0	0	0	0	0	0	0	0	0	0	0	0	0	0	0	0	21	0	3	0	0	0	0	0	0	0	0	0	0	0	0	0	0	0
metaspades_NG-14651_916_2_T120_lib231449_5693_NODE_677_length_1405_cov_2.34889	0	0	0	0	0	0	0	0	0	0	0	0	0	0	0	0	0	0	0	0	0	0	0	0	0	0	0	0	0	0	0	12	0	9	0	0	0	0	0	0	0	0	0	0	0	0	0	0	0
metaspades_NG-14651_916_2_T120_lib231449_5693_NODE_682_length_1396_cov_2.60477	0	0	0	0	0	0	0	0	0	0	0	0	0	0	0	0	0	0	0	0	0	0	0	0	0	0	0	0	0	0	0	18	0	15	0	0	0	0	0	0	0	0	0	0	0	0	0	0	0
metaspades_NG-14651_916_2_T120_lib231449_5693_NODE_684_length_1391_cov_2.44311	0	0	0	0	0	0	0	0	0	0	0	0	0	0	0	0	0	0	0	0	0	0	0	0	0	0	0	0	0	0	0	19	0	3	0	0	0	0	0	0	0	0	0	0	0	0	0	0	0
metaspades_NG-14651_916_2_T120_lib231449_5693_NODE_689_length_1385_cov_3.28947	0	0	0	0	0	0	0	0	0	0	0	0	0	0	0	0	0	0	0	0	0	0	0	0	0	0	0	0	0	0	0	15	0	14	0	0	0	0	0	0	0	0	0	0	0	0	0	0	0
metaspades_NG-14651_916_2_T120_lib231449_5693_NODE_693_length_1378_cov_2.29327	0	0	0	0	0	0	0	0	0	0	0	0	0	0	0	0	0	0	0	0	0	0	0	0	0	0	0	0	0	0	0	10	0	10	0	0	0	0	0	0	0	0	0	0	0	0	0	0	0
metaspades_NG-14651_916_2_T120_lib231449_5693_NODE_694_length_1377_cov_2.323	0	0	0	0	0	0	0	0	0	0	0	0	0	0	0	0	0	0	0	0	0	0	0	0	0	0	0	0	0	0	0	23	0	6	0	0	0	0	0	0	0	0	0	0	0	0	0	0	0
metaspades_NG-14651_916_2_T120_lib231449_5693_NODE_696_length_1374_cov_2.12964	1	0	0	0	0	0	0	0	0	0	0	0	0	0	0	0	0	0	0	0	0	0	0	0	0	0	0	0	0	0	0	17	0	6	0	0	0	0	0	0	0	0	0	0	0	0	0	0	0
metaspades_NG-14651_916_2_T120_lib231449_5693_NODE_699_length_1364_cov_2.29183	0	0	0	0	0	0	0	0	0	0	0	0	0	0	0	0	0	0	0	0	0	0	0	0	0	0	0	0	0	0	0	15	0	10	0	0	0	0	0	0	0	0	0	0	0	0	0	0	0
metaspades_NG-14651_916_2_T120_lib231449_5693_NODE_701_length_1360_cov_2.36398	0	0	0	0	0	0	0	0	0	0	0	0	0	0	0	0	0	0	0	0	0	0	0	0	0	0	0	0	0	0	0	13	0	0	0	0	0	0	0	0	0	0	0	0	0	0	0	0	0
metaspades_NG-14651_916_2_T120_lib231449_5693_NODE_705_length_1354_cov_2.79369	0	0	0	0	0	0	0	0	0	0	0	0	0	0	0	0	0	0	0	0	0	0	0	0	0	0	0	0	0	0	0	22	0	2	0	0	0	0	0	0	0	0	0	0	0	0	0	0	0
metaspades_NG-14651_916_2_T120_lib231449_5693_NODE_708_length_1351_cov_2.05247	0	0	0	0	0	0	0	0	0	0	0	0	0	0	0	0	0	0	0	0	0	0	0	0	0	0	0	0	0	0	0	9	0	17	0	0	0	0	0	0	0	0	0	0	0	0	0	0	0
metaspades_NG-14651_916_2_T120_lib231449_5693_NODE_709_length_1350_cov_2.46486	0	0	0	0	0	0	0	0	0	0	0	0	0	0	0	0	0	0	0	0	0	0	0	0	0	0	0	0	0	0	0	18	0	10	0	0	0	0	0	0	0	0	0	0	0	0	0	0	0
metaspades_NG-14651_916_2_T120_lib231449_5693_NODE_710_length_1348_cov_2.21036	0	0	0	0	0	0	0	0	0	0	0	0	0	0	0	0	0	0	0	0	0	0	0	0	0	0	0	0	0	0	0	18	0	11	0	0	0	0	0	0	0	0	0	0	0	0	0	0	0
metaspades_NG-14651_916_2_T120_lib231449_5693_NODE_711_length_1346_cov_1.69791	0	0	0	0	0	0	0	0	0	0	0	0	0	0	0	0	0	0	0	0	0	0	0	0	0	0	0	0	0	0	0	11	0	0	0	0	0	0	0	0	0	0	0	0	0	0	0	0	0
metaspades_NG-14651_916_2_T120_lib231449_5693_NODE_714_length_1344_cov_2.58262	0	0	0	0	0	0	0	0	0	0	0	0	0	0	0	0	0	0	0	0	0	0	0	0	0	0	0	0	0	0	0	14	0	8	0	0	0	0	0	0	0	0	0	0	0	0	0	0	0
metaspades_NG-14651_916_2_T120_lib231449_5693_NODE_716_length_1339_cov_1.7095	0	0	0	0	0	0	0	0	0	0	0	0	0	0	0	0	0	0	0	0	0	0	0	0	0	0	0	0	0	0	0	6	0	10	0	0	0	0	0	0	0	0	0	0	0	0	0	0	0
metaspades_NG-14651_916_2_T120_lib231449_5693_NODE_719_length_1334_cov_1.77482	4	0	4	0	3	1	0	0	1	0	8	0	0	0	0	0	0	0	0	3	4	2	4	7	2	4	6	0	0	0	0	15	0	11	0	0	0	0	0	1	0	0	0	0	0	0	0	0	0
metaspades_NG-14651_916_2_T120_lib231449_5693_NODE_725_length_1329_cov_1.89953	0	0	0	0	0	0	0	0	0	0	0	0	0	0	0	0	0	0	0	0	0	0	0	0	0	0	0	0	0	0	0	13	0	1	0	0	0	0	0	0	0	0	0	0	0	0	0	0	0
metaspades_NG-14651_916_2_T120_lib231449_5693_NODE_726_length_1328_cov_1.6088	37	5	8	5	3	0	0	0	0	0	5	0	0	0	0	0	0	0	0	4	9	0	0	23	17	44	60	0	0	0	0	13	0	1	0	0	0	0	0	0	0	0	0	0	0	0	0	0	0
metaspades_NG-14651_916_2_T120_lib231449_5693_NODE_728_length_1323_cov_2.87145	0	0	0	0	0	0	0	0	0	0	0	0	0	0	0	0	0	0	0	0	0	0	0	0	0	0	0	0	0	0	0	19	0	4	0	0	0	0	0	0	0	0	0	0	0	0	0	0	0
metaspades_NG-14651_916_2_T120_lib231449_5693_NODE_732_length_1318_cov_2.2985	0	0	0	0	0	0	0	0	0	0	0	0	0	0	0	0	0	0	0	0	0	0	0	0	0	0	0	0	0	0	0	6	0	7	0	0	0	0	0	0	0	0	0	0	0	0	0	0	0
metaspades_NG-14651_916_2_T120_lib231449_5693_NODE_733_length_1316_cov_2.89611	0	0	0	0	0	0	45	36	11	2	0	0	0	0	0	0	0	0	0	0	0	0	0	0	0	0	0	0	0	0	0	8	0	2	0	0	0	0	0	0	0	0	0	0	0	0	0	0	0
metaspades_NG-14651_916_2_T120_lib231449_5693_NODE_737_length_1314_cov_1.77284	0	0	0	0	0	2	0	0	0	0	0	0	0	0	0	0	0	0	0	0	0	0	0	0	0	0	0	0	0	0	0	12	0	4	0	0	0	0	0	0	0	0	0	0	0	0	0	0	0
metaspades_NG-14651_916_2_T120_lib231449_5693_NODE_740_length_1310_cov_2.8255	0	0	0	0	0	0	0	0	0	0	0	0	0	0	0	0	0	0	0	1	0	0	3	0	0	0	0	0	0	0	0	20	0	4	0	0	0	0	0	0	0	0	0	0	0	0	0	0	0
metaspades_NG-14651_916_2_T120_lib231449_5693_NODE_742_length_1308_cov_2.66081	0	0	0	0	0	0	0	0	0	0	0	0	0	0	0	0	0	0	0	0	0	0	0	0	0	0	0	0	0	0	0	20	0	0	0	0	0	0	0	0	0	0	0	0	0	0	0	0	0
metaspades_NG-14651_916_2_T120_lib231449_5693_NODE_749_length_1296_cov_5.42224	0	0	0	0	0	0	0	0	0	0	0	0	0	0	0	0	0	0	0	0	0	0	0	0	0	0	0	0	0	0	0	21	0	13	0	0	0	0	0	0	0	0	0	0	0	0	0	0	0
metaspades_NG-14651_916_2_T120_lib231449_5693_NODE_762_length_1287_cov_3.95942	0	0	1	0	0	0	0	0	0	0	0	0	0	0	0	0	0	0	0	0	0	0	0	3	2	0	0	0	0	0	0	22	0	14	0	0	0	0	0	0	0	0	0	0	0	0	0	0	0
metaspades_NG-14651_916_2_T120_lib231449_5693_NODE_769_length_1279_cov_2.56127	0	0	0	0	0	0	0	0	0	0	0	0	0	0	0	0	0	0	0	0	0	0	0	0	0	0	0	0	0	0	0	10	0	2	0	0	0	0	0	0	0	0	0	0	0	0	0	0	0
metaspades_NG-14651_916_2_T120_lib231449_5693_NODE_770_length_1277_cov_2.73159	0	0	0	0	0	0	0	0	0	0	0	0	0	0	0	0	0	0	0	0	0	0	0	0	0	0	0	0	0	0	0	8	0	0	0	0	0	0	0	0	0	0	0	0	0	0	0	0	0
metaspades_NG-14651_916_2_T120_lib231449_5693_NODE_771_length_1276_cov_2.65111	0	0	0	0	0	0	0	0	0	0	0	0	0	0	0	0	0	0	0	0	0	0	0	0	0	0	0	0	0	0	0	9	0	2	0	0	0	0	0	0	0	0	0	0	0	0	0	0	0
metaspades_NG-14651_916_2_T120_lib231449_5693_NODE_775_length_1271_cov_1.84211	0	0	0	0	0	0	0	0	0	0	0	0	0	0	0	0	0	0	0	0	0	0	0	0	0	0	0	0	0	0	0	11	0	4	0	0	0	0	0	0	0	0	0	0	0	0	0	0	0
metaspades_NG-14651_916_2_T120_lib231449_5693_NODE_776_length_1269_cov_1.44152	0	0	0	0	0	0	1	0	0	0	0	0	0	0	0	0	0	0	0	0	0	0	0	0	0	0	0	0	0	0	0	10	0	7	0	0	0	0	0	0	0	0	0	0	0	0	0	0	0
metaspades_NG-14651_916_2_T120_lib231449_5693_NODE_780_length_1265_cov_3.3314	0	0	0	0	0	0	0	0	0	0	0	0	0	0	0	0	0	0	0	0	0	0	0	0	0	0	0	0	0	0	0	26	0	12	0	0	0	0	0	0	0	0	0	0	0	0	0	0	0
metaspades_NG-14651_916_2_T120_lib231449_5693_NODE_781_length_1264_cov_2.32837	0	0	0	0	0	0	0	0	0	0	0	0	0	0	0	0	0	0	0	0	0	0	0	0	0	0	0	0	0	0	0	12	0	5	0	0	0	0	0	0	0	0	1	0	0	0	1	0	0
metaspades_NG-14651_916_2_T120_lib231449_5693_NODE_787_length_1256_cov_1.69359	0	0	0	0	0	0	0	0	0	0	0	0	0	0	0	0	0	0	0	0	0	0	0	0	0	0	0	0	0	0	0	4	0	13	0	0	0	0	0	0	0	0	0	0	0	0	0	0	0
metaspades_NG-14651_916_2_T120_lib231449_5693_NODE_790_length_1253_cov_2.39232	0	0	1	0	4	2	0	0	0	0	0	0	0	0	0	0	0	0	0	0	0	0	0	0	0	0	0	0	0	0	0	8	0	4	0	0	0	0	0	0	0	0	0	0	0	1	0	0	0
metaspades_NG-14651_916_2_T120_lib231449_5693_NODE_791_length_1252_cov_1.60234	0	0	0	0	0	0	0	0	0	0	0	0	0	2	0	0	0	0	0	0	0	0	0	0	0	0	0	0	0	0	0	10	0	0	0	0	0	0	0	0	0	0	0	0	0	0	0	0	0
metaspades_NG-14651_916_2_T120_lib231449_5693_NODE_794_length_1248_cov_2.4166	0	0	0	0	0	0	0	0	0	0	0	0	0	0	0	0	0	0	0	0	0	0	0	0	0	0	0	0	0	0	0	16	0	2	0	0	0	0	0	0	0	0	0	0	0	0	0	0	0
metaspades_NG-14651_916_2_T120_lib231449_5693_NODE_796_length_1245_cov_2.36975	0	0	0	0	0	0	0	0	0	0	0	0	0	0	0	0	0	0	0	0	0	0	0	0	0	0	0	0	0	0	0	15	0	4	0	0	0	0	0	0	0	0	0	0	0	0	0	0	0
metaspades_NG-14651_916_2_T120_lib231449_5693_NODE_797_length_1244_cov_5.10597	0	0	0	0	0	0	0	0	0	0	2	1	0	2	0	0	0	0	0	0	0	0	0	0	0	0	0	0	0	0	0	16	0	15	0	0	0	0	0	0	0	0	0	0	0	0	0	0	0
metaspades_NG-14651_916_2_T120_lib231449_5693_NODE_799_length_1243_cov_2.42761	0	0	0	0	0	0	0	0	0	0	0	0	0	0	0	0	0	0	0	0	0	0	0	0	0	0	0	0	0	0	0	12	0	3	0	0	0	0	0	0	0	0	0	0	0	0	0	0	0
metaspades_NG-14651_916_2_T120_lib231449_5693_NODE_801_length_1240_cov_3.63797	0	0	0	0	0	0	0	0	0	0	0	0	0	0	0	0	0	0	0	0	0	0	0	0	0	0	0	0	0	0	0	18	0	11	0	0	0	0	0	0	0	0	0	0	0	0	0	0	0
metaspades_NG-14651_916_2_T120_lib231449_5693_NODE_803_length_1238_cov_1.82079	0	0	0	0	0	0	0	0	0	0	0	0	0	0	0	0	0	0	0	0	0	0	0	0	0	0	0	0	0	0	0	12	0	4	0	0	0	0	0	0	0	0	0	0	0	0	0	0	0
metaspades_NG-14651_916_2_T120_lib231449_5693_NODE_804_length_1235_cov_2.72881	0	0	0	0	0	0	0	0	0	0	0	2	0	0	0	0	0	0	0	0	0	0	0	2	0	1	0	0	0	0	0	17	0	15	0	0	0	0	0	0	0	0	0	0	0	0	0	0	0
metaspades_NG-14651_916_2_T120_lib231449_5693_NODE_810_length_1231_cov_1.3631	0	0	0	0	0	0	0	0	0	0	0	0	0	0	0	0	0	0	0	0	0	0	0	0	0	0	0	0	0	0	0	9	0	8	0	0	0	0	0	0	0	0	0	0	0	0	0	0	0
metaspades_NG-14651_916_2_T120_lib231449_5693_NODE_811_length_1228_cov_1.8312	0	0	0	0	0	0	0	0	0	0	0	0	0	0	0	0	0	0	0	0	0	0	0	0	0	0	0	0	0	0	0	8	0	4	0	0	0	0	0	0	0	0	0	0	0	0	0	0	0
metaspades_NG-14651_916_2_T120_lib231449_5693_NODE_812_length_1226_cov_2.23911	0	0	0	0	0	0	0	0	0	0	0	0	0	0	0	0	0	0	0	0	0	0	0	0	0	0	0	0	0	0	0	18	0	0	0	0	0	0	0	0	0	0	0	0	0	0	0	0	0
metaspades_NG-14651_916_2_T120_lib231449_5693_NODE_814_length_1221_cov_1.84134	0	0	0	0	0	0	0	0	0	0	0	0	0	0	0	0	0	0	0	0	0	0	0	0	0	0	1	0	0	0	0	11	0	1	0	0	0	0	0	0	0	0	0	0	0	0	0	0	0
metaspades_NG-14651_916_2_T120_lib231449_5693_NODE_815_length_1221_cov_1.52401	0	0	0	0	0	0	0	0	0	0	0	0	0	0	0	0	0	0	0	0	0	0	0	0	0	0	0	0	0	0	0	10	0	4	0	0	0	0	0	0	0	0	0	0	0	0	0	0	0
metaspades_NG-14651_916_2_T120_lib231449_5693_NODE_818_length_1218_cov_2.73345	0	0	0	0	0	0	0	0	0	0	0	0	0	0	0	0	0	0	0	0	0	0	0	0	0	0	0	0	0	0	0	16	0	2	0	0	0	0	0	0	0	0	0	0	0	0	0	0	0
metaspades_NG-14651_916_2_T120_lib231449_5693_NODE_820_length_1212_cov_2.6102	0	0	0	0	0	0	0	0	0	0	0	0	0	0	0	0	0	0	0	0	0	0	0	0	0	0	0	0	0	0	0	14	0	2	0	0	0	0	0	0	0	0	0	0	0	0	0	0	0
metaspades_NG-14651_916_2_T120_lib231449_5693_NODE_823_length_1209_cov_1.39081	0	2	0	0	0	0	0	0	0	0	0	0	0	0	0	0	0	0	0	0	0	0	0	0	0	0	0	0	0	0	0	10	0	2	0	0	0	0	0	0	0	0	0	0	0	0	0	0	0
metaspades_NG-14651_916_2_T120_lib231449_5693_NODE_825_length_1208_cov_1.71292	0	0	0	0	0	0	0	0	0	0	0	0	0	0	0	0	0	0	0	0	0	0	0	0	0	0	0	0	0	0	0	6	0	2	0	0	0	0	0	0	0	0	0	0	0	0	0	0	0
metaspades_NG-14651_916_2_T120_lib231449_5693_NODE_837_length_1194_cov_2.31958	0	0	0	0	0	0	0	0	0	0	0	0	0	0	0	0	0	0	0	0	0	0	0	0	0	0	0	0	0	0	0	10	0	1	0	0	0	0	0	0	0	0	0	0	0	0	0	0	0
metaspades_NG-14651_916_2_T120_lib231449_5693_NODE_842_length_1187_cov_2.10777	0	0	0	0	0	0	0	0	0	0	0	0	0	0	0	0	0	0	0	0	0	0	0	0	0	0	0	0	2	0	2	10	0	0	0	0	0	0	0	1	0	0	0	0	0	0	0	0	0
metaspades_NG-14651_916_2_T120_lib231449_5693_NODE_845_length_1185_cov_3.24248	0	0	0	0	0	0	0	0	0	0	0	0	0	0	0	0	0	0	0	0	0	0	0	0	0	0	0	0	0	0	0	6	0	2	0	0	0	0	0	0	0	0	0	0	0	0	0	0	0
metaspades_NG-14651_916_2_T120_lib231449_5693_NODE_853_length_1177_cov_1.7656	0	0	0	0	0	0	0	0	0	0	0	0	0	0	0	0	0	0	0	0	0	0	0	0	0	0	0	0	0	0	0	11	0	5	0	0	0	0	0	0	0	0	0	0	0	0	0	0	0
metaspades_NG-14651_916_2_T120_lib231449_5693_NODE_855_length_1176_cov_1.73327	0	0	0	0	0	0	0	0	0	0	0	0	0	0	0	0	0	0	0	0	0	0	0	0	0	0	0	0	0	0	0	12	0	0	0	0	0	0	0	0	0	0	0	0	0	0	0	0	0
metaspades_NG-14651_916_2_T120_lib231449_5693_NODE_856_length_1176_cov_1.3479	0	0	0	0	0	0	0	0	0	0	0	0	0	0	0	0	0	0	0	0	0	0	0	0	0	0	0	0	0	0	0	5	0	3	0	0	0	0	0	0	0	0	0	0	0	0	0	0	0
metaspades_NG-14651_916_2_T120_lib231449_5693_NODE_861_length_1169_cov_1.36804	0	0	0	0	0	0	0	0	0	0	0	0	0	0	0	0	0	0	0	0	0	0	0	0	0	0	0	0	0	0	0	5	0	2	0	0	0	0	0	0	0	0	0	0	0	0	0	0	0
metaspades_NG-14651_916_2_T120_lib231449_5693_NODE_862_length_1166_cov_2.59586	0	0	0	0	0	0	0	0	0	0	1	0	0	0	0	0	0	0	0	0	0	0	0	0	0	0	0	0	0	0	0	14	0	6	0	0	0	0	0	0	0	0	0	0	0	0	0	0	0
metaspades_NG-14651_916_2_T120_lib231449_5693_NODE_864_length_1164_cov_10.6114	0	0	0	0	0	0	0	0	0	0	0	0	0	0	0	0	0	0	0	0	0	0	0	0	0	0	0	0	0	0	0	55	0	25	0	0	0	0	0	0	0	0	0	0	0	0	0	0	0
metaspades_NG-14651_916_2_T120_lib231449_5693_NODE_867_length_1162_cov_2.58627	0	0	0	0	0	0	0	0	0	0	0	0	0	0	0	0	0	0	0	0	0	0	0	0	0	0	0	0	0	0	0	8	0	1	0	0	0	0	0	0	0	0	0	0	0	0	0	0	0
metaspades_NG-14651_916_2_T120_lib231449_5693_NODE_870_length_1161_cov_1.62297	0	0	0	0	0	0	0	0	0	0	0	0	0	0	0	0	0	0	0	0	0	0	0	2	0	0	2	0	0	0	0	9	0	4	0	0	0	0	0	0	0	0	0	0	0	0	0	0	0
metaspades_NG-14651_916_2_T120_lib231449_5693_NODE_871_length_1161_cov_1.54611	0	0	0	0	0	0	0	0	0	0	0	0	0	0	0	0	0	0	0	0	0	0	0	0	0	0	0	0	0	0	0	6	0	0	0	0	0	0	0	0	0	0	0	0	0	0	0	0	0
metaspades_NG-14651_916_2_T120_lib231449_5693_NODE_872_length_1160_cov_3.03529	0	0	0	0	0	0	0	0	0	0	0	0	0	0	0	0	0	0	0	0	0	0	0	0	0	0	0	0	0	0	0	19	0	4	0	0	0	0	0	0	0	0	0	0	0	0	0	0	0
metaspades_NG-14651_916_2_T120_lib231449_5693_NODE_876_length_1158_cov_1.92294	3	2	1	0	0	0	0	0	0	0	2	0	0	0	0	0	0	0	0	0	0	2	0	1	3	0	0	3	0	0	0	11	0	2	0	0	3	0	0	0	0	0	0	0	0	0	0	0	0
metaspades_NG-14651_916_2_T120_lib231449_5693_NODE_894_length_1144_cov_2.07071	0	0	0	0	0	0	0	0	0	0	0	0	0	0	0	0	0	0	0	0	0	0	0	0	0	0	0	0	0	0	0	12	0	4	0	0	0	0	0	0	0	0	0	0	0	0	0	0	0
metaspades_NG-14651_916_2_T120_lib231449_5693_NODE_895_length_1144_cov_1.50321	0	0	0	0	0	0	0	0	0	0	0	0	0	0	0	0	0	0	0	0	0	0	0	0	0	0	0	0	0	0	0	9	0	2	0	0	0	0	0	0	0	0	0	0	0	0	0	0	0
metaspades_NG-14651_916_2_T120_lib231449_5693_NODE_897_length_1142_cov_3.58234	0	0	0	0	0	0	0	0	0	0	0	0	0	0	0	0	0	0	0	0	0	0	0	0	0	0	0	0	0	0	0	8	0	0	0	0	0	0	0	0	0	0	0	0	0	0	0	0	0
metaspades_NG-14651_916_2_T120_lib231449_5693_NODE_905_length_1126_cov_2.0775	1	0	0	0	0	0	0	0	0	0	0	0	0	0	0	0	0	0	0	0	0	0	0	0	0	0	0	0	0	0	0	6	0	0	0	0	0	0	0	0	0	0	0	0	0	0	0	0	0
metaspades_NG-14651_916_2_T120_lib231449_5693_NODE_909_length_1123_cov_1.75094	0	0	0	0	0	0	0	0	0	0	0	0	0	0	0	0	0	0	0	0	0	0	0	0	0	0	0	0	0	0	0	11	0	8	0	0	0	0	0	0	0	0	0	0	0	0	0	0	0
metaspades_NG-14651_916_2_T120_lib231449_5693_NODE_910_length_1121_cov_2.30394	0	0	0	0	0	0	0	0	0	0	0	0	0	0	0	0	0	0	0	0	0	0	0	0	0	0	0	0	0	0	0	5	0	5	0	0	0	0	0	0	0	0	0	0	0	0	0	0	0
metaspades_NG-14651_916_2_T120_lib231449_5693_NODE_918_length_1112_cov_1.67833	0	0	0	0	0	0	0	0	0	0	0	0	0	0	0	0	0	0	0	0	0	0	0	0	0	0	0	0	0	0	0	4	0	1	0	0	0	0	0	0	0	0	0	0	0	0	0	0	0
metaspades_NG-14651_916_2_T120_lib231449_5693_NODE_921_length_1100_cov_4.49952	0	0	0	0	0	0	0	0	0	0	0	0	0	0	0	0	0	0	0	0	0	0	0	0	0	0	0	5	0	0	0	17	0	3	2	0	0	0	0	0	2	0	0	0	0	0	0	0	0
metaspades_NG-14651_916_2_T120_lib231449_5693_NODE_922_length_1099_cov_1.98467	0	0	0	0	0	0	0	0	0	0	0	0	0	0	0	0	0	0	0	0	0	0	0	0	0	0	0	0	0	0	0	8	0	0	0	0	0	0	0	0	0	2	0	0	0	2	3	0	0
metaspades_NG-14651_916_2_T120_lib231449_5693_NODE_926_length_1096_cov_2.03362	0	0	0	0	0	0	0	0	0	0	0	0	0	0	0	0	0	0	0	0	0	0	0	0	0	0	0	0	0	0	0	9	0	6	0	0	0	0	0	0	0	0	0	0	0	0	0	0	0
metaspades_NG-14651_916_2_T120_lib231449_5693_NODE_930_length_1093_cov_1.36416	0	0	0	0	0	0	0	0	0	0	0	0	0	0	0	0	0	0	0	0	0	0	0	0	0	0	0	0	0	0	0	10	0	1	0	0	0	0	0	0	0	0	0	0	0	0	0	0	0
metaspades_NG-14651_916_2_T120_lib231449_5693_NODE_932_length_1092_cov_2.03279	0	0	0	0	0	0	0	0	0	0	0	0	0	0	0	0	0	0	0	2	0	0	0	0	0	0	0	0	0	0	0	8	0	3	0	0	0	0	0	0	0	0	0	0	0	0	0	1	0
metaspades_NG-14651_916_2_T120_lib231449_5693_NODE_943_length_1080_cov_3.18244	0	0	0	0	0	0	0	0	0	0	0	0	0	0	0	0	0	0	0	0	0	0	0	0	0	0	0	0	0	0	0	13	0	2	0	0	0	0	0	0	0	0	0	0	0	0	0	0	0
metaspades_NG-14651_916_2_T120_lib231449_5693_NODE_946_length_1077_cov_2.08317	0	0	0	0	0	0	0	0	0	0	0	0	0	0	0	0	0	0	0	0	0	0	0	0	0	0	0	0	0	0	0	11	0	2	0	0	0	0	0	0	0	0	0	0	0	0	0	0	0
metaspades_NG-14651_916_2_T120_lib231449_5693_NODE_951_length_1071_cov_1.12106	0	0	0	0	0	0	0	0	0	0	0	0	0	0	0	0	0	0	0	0	0	0	0	0	0	0	0	0	0	0	0	6	0	4	0	0	0	0	0	0	0	0	0	0	0	0	0	0	0
metaspades_NG-14651_916_2_T120_lib231449_5693_NODE_952_length_1070_cov_1.52414	0	0	0	0	0	0	0	0	0	0	0	0	0	0	0	0	0	0	0	0	0	0	0	0	0	0	0	0	0	0	0	8	0	2	0	0	0	0	0	0	0	0	0	0	0	0	0	0	0
metaspades_NG-14651_916_2_T120_lib231449_5693_NODE_953_length_1068_cov_2.83712	0	0	0	0	0	0	0	0	0	0	0	0	0	0	0	0	0	0	0	0	0	0	0	0	0	0	0	0	0	0	0	12	0	3	0	0	0	0	0	0	0	0	0	0	0	0	0	0	0
metaspades_NG-14651_916_2_T120_lib231449_5693_NODE_958_length_1066_cov_1.50049	0	0	0	0	0	0	0	0	0	0	0	0	0	0	0	0	0	0	0	0	2	0	0	0	0	0	0	0	0	0	0	8	0	1	0	0	0	0	0	0	0	0	0	0	0	0	0	0	0
metaspades_NG-14651_916_2_T120_lib231449_5693_NODE_961_length_1065_cov_1.47327	0	0	0	0	0	0	0	0	0	0	0	0	0	0	0	0	0	0	0	0	0	0	0	0	0	0	0	0	0	0	0	10	0	2	0	0	0	0	0	0	0	0	0	0	0	0	0	0	0
metaspades_NG-14651_916_2_T120_lib231449_5693_NODE_964_length_1063_cov_2.18849	0	0	0	0	0	0	0	0	0	0	0	0	0	0	0	0	0	0	0	0	0	0	0	0	0	0	0	0	0	0	0	12	0	0	0	0	0	0	0	0	0	0	0	0	0	0	0	0	0
metaspades_NG-14651_916_2_T120_lib231449_5693_NODE_968_length_1061_cov_1.37575	0	0	0	0	0	0	0	0	0	0	0	0	0	0	0	0	0	0	0	0	0	0	0	0	0	0	0	0	0	0	0	8	0	2	0	0	0	0	0	0	0	0	0	0	0	0	0	0	0
metaspades_NG-14651_916_2_T120_lib231449_5693_NODE_971_length_1059_cov_1.53287	0	0	0	0	0	0	0	0	0	0	0	0	0	0	0	0	0	0	0	0	0	0	0	0	0	0	0	0	0	0	0	6	0	0	0	0	0	0	0	0	0	0	0	0	0	0	0	0	0
metaspades_NG-14651_916_2_T120_lib231449_5693_NODE_978_length_1054_cov_2.19119	0	0	0	0	0	0	0	0	0	0	0	0	0	0	0	0	0	0	0	0	0	0	0	0	0	0	0	0	0	0	0	7	0	2	0	0	0	0	0	0	0	0	0	0	0	0	1	1	0
metaspades_NG-14651_916_2_T120_lib231449_5693_NODE_983_length_1049_cov_2.26459	0	0	0	0	0	0	0	0	0	0	0	0	0	0	0	0	0	0	0	0	0	0	0	0	0	0	0	0	0	0	0	4	0	0	0	0	0	0	0	0	0	0	0	0	0	0	0	0	0
metaspades_NG-14651_916_2_T120_lib231449_5693_NODE_988_length_1047_cov_2.08165	0	0	0	0	0	0	0	0	0	0	2	0	0	0	0	0	0	0	0	0	0	0	0	2	2	0	2	0	0	0	0	10	0	2	0	0	0	0	0	0	0	0	0	0	0	0	0	0	0
metaspades_NG-14651_916_2_T120_lib231449_5693_NODE_990_length_1045_cov_1.6798	0	0	0	0	0	0	0	0	0	0	0	0	0	0	0	0	0	0	0	0	0	0	0	0	0	0	0	0	2	0	0	8	0	2	0	0	0	0	0	0	1	0	0	0	0	0	0	0	0
metaspades_NG-14651_916_2_T120_lib231449_5693_NODE_991_length_1045_cov_1.53434	0	0	0	0	0	0	0	0	0	0	0	0	0	0	0	0	0	0	0	0	0	0	0	0	0	0	0	0	0	0	0	8	0	3	0	0	0	0	0	0	0	0	0	0	0	0	0	0	0
metaspades_NG-14651_916_2_T120_lib231449_5693_NODE_993_length_1044_cov_1.15672	0	0	0	0	0	0	0	0	0	0	0	0	0	0	0	0	0	0	0	0	0	0	0	0	0	0	0	0	0	0	0	6	0	5	0	0	0	0	0	0	0	0	0	0	0	0	0	0	0
metaspades_NG-14651_916_2_T120_lib231449_5693_NODE_994_length_1043_cov_4.25911	0	0	0	0	0	0	0	0	0	0	0	0	0	0	0	0	0	0	0	0	0	0	0	0	0	0	0	0	0	0	0	13	0	3	0	0	0	0	0	0	0	0	0	0	0	0	0	0	0
metaspades_NG-14651_916_2_T120_lib231449_5693_NODE_995_length_1043_cov_1.56984	0	0	0	0	2	0	0	0	0	0	3	0	0	0	0	0	0	0	0	0	0	0	2	0	1	3	2	0	0	0	0	10	0	14	0	0	0	0	0	0	0	0	0	0	0	0	0	0	0
metaspades_NG-14651_916_2_T120_lib231449_5693_NODE_1002_length_1037_cov_1.72709	0	0	0	0	0	0	0	0	0	0	0	0	0	0	0	0	0	0	0	0	0	0	0	0	0	0	0	0	0	0	0	9	0	1	0	0	0	0	0	0	0	0	0	0	0	0	0	0	0
metaspades_NG-14651_916_2_T120_lib231449_5693_NODE_1003_length_1035_cov_1.85918	0	0	0	0	0	0	0	0	0	0	0	0	0	0	0	0	0	0	0	0	0	0	0	0	0	0	0	0	0	0	0	5	0	5	0	0	0	0	0	0	0	0	0	0	0	0	0	0	0
metaspades_NG-14651_916_2_T120_lib231449_5693_NODE_1009_length_1030_cov_4.21026	0	0	0	0	0	0	0	0	0	0	0	0	0	0	0	0	0	0	0	0	0	0	0	0	0	0	0	0	0	0	0	23	0	1	0	0	0	0	0	0	0	0	0	0	0	0	0	0	0
metaspades_NG-14651_916_2_T120_lib231449_5693_NODE_1010_length_1029_cov_1.93121	0	0	2	0	1	1	0	0	0	0	0	0	0	0	0	0	0	0	0	0	0	0	0	0	0	0	0	0	0	0	0	7	0	1	0	0	0	0	0	0	0	0	0	0	0	0	0	0	0
metaspades_NG-14651_916_2_T120_lib231449_5693_NODE_1016_length_1026_cov_1.49434	0	0	0	0	0	0	0	0	0	0	0	0	0	0	0	0	0	0	0	0	0	0	0	0	0	0	0	0	0	0	0	7	0	0	0	0	0	0	0	0	0	0	0	0	0	0	0	0	0
metaspades_NG-14651_916_2_T120_lib231449_5693_NODE_1020_length_1024_cov_1.58204	0	0	0	0	0	0	0	0	0	0	0	0	0	0	0	0	0	0	0	0	0	0	0	0	0	0	0	0	0	0	0	9	0	0	0	0	0	0	0	0	0	0	0	0	0	0	0	0	0
metaspades_NG-14651_916_2_T120_lib231449_5693_NODE_1025_length_1020_cov_1.8342	2	0	0	0	0	0	0	0	0	0	0	0	0	0	0	0	0	0	0	0	0	0	0	0	0	0	0	0	0	0	0	9	0	3	0	0	2	0	0	0	0	0	1	0	0	0	0	0	0
metaspades_NG-14651_916_2_T120_lib231449_5693_NODE_1030_length_1019_cov_1.39108	0	0	0	0	0	0	0	0	0	0	0	0	0	0	0	0	0	0	0	0	0	0	0	0	0	0	0	0	0	0	0	4	0	2	0	0	0	0	0	0	0	0	0	0	0	0	0	0	0
metaspades_NG-14651_916_2_T120_lib231449_5693_NODE_1032_length_1018_cov_1.7622	0	0	0	0	0	0	0	0	0	0	2	0	0	0	0	0	0	0	0	0	0	0	0	0	0	0	0	0	0	0	0	9	0	0	0	0	0	0	0	0	0	0	0	0	0	0	0	0	0
metaspades_NG-14651_916_2_T120_lib231449_5693_NODE_1036_length_1016_cov_1.73257	0	0	0	0	0	0	0	0	0	0	0	0	0	0	0	0	0	0	0	0	0	0	0	0	0	0	0	0	1	0	2	12	0	0	0	0	0	0	0	2	0	0	0	0	0	1	0	1	0
metaspades_NG-14651_916_2_T120_lib231449_5693_NODE_1038_length_1014_cov_1.91971	0	0	0	0	0	0	0	0	0	0	0	0	0	0	0	0	0	0	0	0	0	0	0	0	0	0	0	0	0	0	0	9	0	0	0	0	0	0	0	0	0	0	0	0	0	0	0	0	0
metaspades_NG-14651_916_2_T120_lib231449_5693_NODE_1041_length_1014_cov_1.55162	0	0	0	0	0	0	0	0	0	0	0	0	0	0	0	0	0	0	0	0	0	0	0	0	0	0	0	0	0	0	0	8	0	2	0	0	0	0	0	0	0	0	0	0	0	0	0	0	0
metaspades_NG-14651_916_2_T120_lib231449_5693_NODE_1044_length_1013_cov_1.77244	0	0	0	0	0	0	0	0	0	0	0	0	0	0	0	0	0	0	0	0	0	0	0	0	0	0	0	0	0	0	0	7	0	2	0	0	0	0	0	0	0	0	0	0	0	0	0	0	0
metaspades_NG-14651_916_2_T120_lib231449_5693_NODE_1046_length_1011_cov_2.61611	0	0	0	0	0	0	0	0	0	0	0	0	0	0	0	0	0	0	0	0	0	0	0	0	0	0	0	0	0	0	0	5	0	3	0	0	0	0	0	0	0	0	0	0	0	0	0	0	0
metaspades_NG-14651_916_2_T120_lib231449_5693_NODE_1047_length_1011_cov_2.27197	0	0	0	0	0	0	0	0	0	0	0	0	0	0	0	0	0	0	0	0	0	0	0	0	0	0	0	2	0	1	0	8	2	9	0	2	2	0	2	2	7	0	0	0	0	0	0	0	0
metaspades_NG-14651_916_2_T120_lib231449_5693_NODE_1048_length_1010_cov_2.0178	0	0	0	0	0	0	0	0	0	0	0	0	0	0	0	0	0	0	0	0	0	0	0	0	0	0	0	0	0	0	0	10	0	2	0	0	0	0	0	0	0	0	0	0	0	0	0	0	0
metaspades_NG-14651_916_2_T120_lib231449_5693_NODE_1050_length_1008_cov_2.45645	0	0	0	0	0	0	0	0	0	0	0	0	0	0	0	0	0	0	0	0	0	0	0	0	0	0	0	0	0	2	0	12	1	8	0	0	1	0	0	0	0	0	0	0	0	0	0	0	0
metaspades_NG-14651_916_2_T120_lib231449_5693_NODE_1053_length_1007_cov_1.98424	0	0	0	0	0	0	0	0	0	0	0	0	0	0	0	0	0	0	0	0	0	0	0	0	0	0	0	0	0	0	0	14	0	4	0	0	0	0	0	0	0	0	0	0	0	0	0	0	0
metaspades_NG-14651_916_2_T120_lib231449_5693_NODE_1054_length_1007_cov_1.7542	0	0	0	0	0	0	0	0	0	0	0	0	0	0	0	0	0	0	0	0	0	0	0	0	0	0	0	0	0	0	0	10	0	2	0	0	0	0	0	0	0	0	0	0	0	0	0	0	0
metaspades_NG-14651_916_2_T120_lib231449_5693_NODE_1056_length_1005_cov_3.84	0	0	0	0	0	0	0	0	0	0	0	0	0	0	0	0	0	0	0	0	0	0	0	0	2	1	0	0	0	0	0	16	0	2	0	0	0	0	0	0	0	0	0	0	0	0	0	0	0
metaspades_NG-14651_916_2_T120_lib231449_5693_NODE_1060_length_1003_cov_1.80802	0	0	0	0	0	0	0	0	0	0	0	0	0	0	0	0	0	0	0	0	0	0	0	0	0	0	0	0	0	0	0	9	0	1	0	0	0	0	0	0	0	0	0	0	0	0	0	0	0
metaspades_NG-14651_916_2_T120_lib231449_5693_NODE_1063_length_1000_cov_3.08042	0	0	0	0	0	0	0	0	0	0	0	0	0	0	0	0	0	0	0	0	0	0	0	0	0	0	0	0	0	0	0	11	0	3	0	0	0	0	0	0	0	0	0	0	0	0	0	0	0
metaspades_NG-14651_916_2_T24_lib231447_5693_NODE_15_length_36571_cov_21.7294	0	0	2	0	5	5	6	10	0	2	0	0	0	0	0	0	0	0	0	0	0	0	0	0	0	0	4	1179	274	147	109	17	4178	0	299	1	1601	138	18	203	2	0	0	0	0	0	0	0	0
metaspades_NG-14651_916_2_T24_lib231447_5693_NODE_17_length_35798_cov_12.3376	0	0	0	0	0	0	25	36	33	2	0	0	0	0	0	0	0	0	0	0	0	0	0	0	0	0	0	6998	307	647	381	0	988	0	177	149	1833	89	251	223	303	0	0	0	0	2	0	2	0
metaspades_NG-14651_916_2_T24_lib231447_5693_NODE_22_length_27023_cov_18.1356	0	0	0	0	0	0	0	0	0	0	0	0	0	0	0	0	0	0	0	0	0	0	0	0	0	0	0	10726	700	834	638	0	1083	0	373	879	3673	644	591	858	711	0	0	0	0	0	0	0	0
metaspades_NG-14651_916_2_T24_lib231447_5693_NODE_27_length_26319_cov_14.3507	0	0	0	0	0	0	1	15	5	0	0	0	0	0	0	0	0	0	0	0	0	0	0	0	0	0	0	332	2	0	0	0	1607	0	0	0	34	0	0	5	0	0	0	0	0	0	0	0	0
metaspades_NG-14651_916_2_T24_lib231447_5693_NODE_40_length_21720_cov_24.0195	0	0	0	0	0	2	4	19	21	0	0	0	0	2	0	0	0	0	0	0	0	0	2	0	0	0	0	3336	2422	10987	7228	0	1164	0	1507	429	8936	1273	6446	5719	262	1	3	0	0	5	2	2	2
metaspades_NG-14651_916_2_T24_lib231447_5693_NODE_43_length_19688_cov_11.7316	0	0	0	0	0	0	0	2	4	0	0	0	0	0	0	0	0	0	0	0	0	0	0	0	0	0	0	105	0	0	0	0	1016	0	0	0	10	0	0	16	0	0	0	0	0	0	0	0	0
metaspades_NG-14651_916_2_T24_lib231447_5693_NODE_45_length_18496_cov_8.39022	0	0	0	0	0	0	7	11	2	0	0	0	0	0	0	0	0	0	0	0	0	0	0	0	0	0	0	247	64	79	93	0	402	0	35	47	646	33	44	46	38	0	0	0	0	0	0	0	0
metaspades_NG-14651_916_2_T24_lib231447_5693_NODE_49_length_17519_cov_7.43123	2	0	0	0	0	0	12	9	8	0	0	0	0	0	0	0	0	0	0	0	0	0	0	0	0	1	0	603	20	75	214	0	274	0	221	116	219	11	17	287	85	0	0	0	0	0	0	0	0
metaspades_NG-14651_916_2_T24_lib231447_5693_NODE_52_length_16566_cov_6.80413	0	0	0	0	0	0	56	84	48	37	0	0	0	0	0	0	0	0	0	0	0	0	0	0	0	0	0	566	26	41	88	0	272	0	19	23	265	32	12	9	6	0	0	0	0	0	0	0	0
metaspades_NG-14651_916_2_T24_lib231447_5693_NODE_70_length_13230_cov_22.7717	0	0	0	0	0	0	49	28	38	9	0	0	0	0	0	0	0	0	0	0	0	0	0	0	0	0	0	1717	135	146	107	0	426	0	85	93	457	54	63	91	213	0	0	0	0	0	0	0	0
metaspades_NG-14651_916_2_T24_lib231447_5693_NODE_71_length_12859_cov_17.997	0	0	0	0	0	0	127	235	83	11	0	0	0	0	0	0	0	0	0	0	0	0	0	0	0	0	0	1032	45	69	147	0	428	0	151	251	337	73	53	59	285	0	0	0	0	0	0	0	0
metaspades_NG-14651_916_2_T24_lib231447_5693_NODE_73_length_12384_cov_10.4335	0	0	0	0	0	0	28	13	11	6	0	0	0	0	0	0	0	0	0	0	0	0	1	0	0	0	0	502	268	325	366	0	212	0	32	92	176	5	237	406	116	0	0	0	0	0	0	0	0
metaspades_NG-14651_916_2_T24_lib231447_5693_NODE_75_length_11885_cov_5.10769	0	0	0	0	0	0	0	0	0	0	0	0	0	0	0	0	0	0	0	0	0	0	0	0	0	0	0	174	28	8	2	0	177	0	8	0	57	0	0	0	2	0	0	0	0	0	0	0	0
metaspades_NG-14651_916_2_T24_lib231447_5693_NODE_78_length_11826_cov_9.3072	0	0	0	0	0	0	165	204	87	15	0	0	0	0	0	0	0	0	0	0	0	0	0	0	0	0	0	539	12	24	21	0	151	0	21	9	148	16	19	16	51	0	0	0	0	0	0	0	0
metaspades_NG-14651_916_2_T24_lib231447_5693_NODE_82_length_11037_cov_6.24431	43	0	0	0	0	0	41	28	19	6	0	10	5	5	16	0	0	0	0	0	0	4	0	50	36	12	18	152	53	44	55	0	252	0	8	47	134	2	26	16	59	0	0	0	0	0	0	0	0
metaspades_NG-14651_916_2_T24_lib231447_5693_NODE_93_length_9545_cov_3.96217	0	0	0	0	0	0	3	2	3	0	0	0	0	0	0	0	0	0	0	0	0	0	0	2	0	0	0	52	12	16	37	0	78	0	0	5	135	8	2	15	8	0	0	0	0	0	0	0	0
metaspades_NG-14651_916_2_T24_lib231447_5693_NODE_106_length_8645_cov_4.70466	0	0	0	0	0	0	36	22	31	4	0	0	0	0	0	0	0	0	0	0	0	0	0	0	0	0	0	123	7	13	10	0	177	0	18	13	30	6	31	24	29	0	0	0	0	0	0	0	0
metaspades_NG-14651_916_2_T24_lib231447_5693_NODE_108_length_8583_cov_4.22643	14	0	0	0	0	0	40	33	0	0	0	3	15	10	2	0	0	0	0	0	0	0	0	8	1	2	5	98	9	23	69	0	132	0	19	25	65	0	24	0	59	0	0	0	0	0	0	0	0
metaspades_NG-14651_916_2_T24_lib231447_5693_NODE_120_length_7714_cov_10.2893	0	0	0	0	0	0	51	18	12	4	0	0	0	0	0	0	0	0	0	0	0	0	0	0	0	0	0	767	2	41	24	0	332	0	32	12	161	28	41	10	103	0	0	0	0	0	0	0	0
metaspades_NG-14651_916_2_T24_lib231447_5693_NODE_125_length_7559_cov_4.98987	0	0	1	5	0	6	0	21	20	23	1	0	0	0	0	0	0	0	0	2	4	2	1	0	0	2	0	647	116	19	101	0	161	0	18	52	127	4	14	48	21	0	0	0	0	0	0	0	0
metaspades_NG-14651_916_2_T24_lib231447_5693_NODE_142_length_6419_cov_15.2806	0	0	0	0	0	0	0	0	0	0	0	0	0	0	0	0	0	0	0	0	0	0	0	0	0	0	0	0	0	0	0	0	407	0	0	0	0	0	0	0	0	0	2	0	0	0	0	0	0
metaspades_NG-14651_916_2_T24_lib231447_5693_NODE_162_length_6086_cov_56.8224	0	0	0	0	0	0	0	0	0	0	0	0	0	0	0	0	0	0	0	0	0	0	0	0	0	0	0	0	0	0	0	0	1469	2	0	0	0	4	0	0	0	0	0	0	0	0	0	0	0
metaspades_NG-14651_916_2_T24_lib231447_5693_NODE_163_length_6065_cov_12.8527	0	0	0	0	0	0	107	101	27	5	0	0	0	0	0	0	0	0	0	0	0	0	0	0	0	0	0	350	13	11	19	0	141	0	32	37	139	19	7	21	39	0	0	0	0	0	0	0	0
metaspades_NG-14651_916_2_T24_lib231447_5693_NODE_165_length_6000_cov_6.5677	0	0	0	0	0	0	0	0	0	0	0	0	0	0	0	0	0	0	0	0	0	0	0	0	0	0	0	0	0	48	0	0	191	0	0	0	0	0	0	0	1	0	0	0	0	0	0	0	16
metaspades_NG-14651_916_2_T24_lib231447_5693_NODE_172_length_5857_cov_9.73216	0	0	0	0	0	0	0	0	0	0	0	4	0	0	0	0	0	0	0	0	0	0	0	0	0	0	0	0	0	0	0	0	260	0	0	0	0	0	0	3	0	0	0	0	0	0	0	0	0
metaspades_NG-14651_916_2_T24_lib231447_5693_NODE_189_length_5358_cov_40.2529	0	0	0	0	0	3	0	0	0	0	0	0	0	0	0	0	0	0	0	0	0	0	0	0	0	0	0	0	0	0	0	5	945	46	0	0	0	0	0	0	0	0	0	0	0	9	3	1	0
metaspades_NG-14651_916_2_T24_lib231447_5693_NODE_196_length_5309_cov_3.51009	0	0	0	0	0	0	0	0	0	0	0	3	6	1	0	0	0	0	0	0	0	0	0	0	0	0	0	18	35	2	0	0	87	0	0	0	4	2	2	6	0	0	0	0	0	0	0	0	0
metaspades_NG-14651_916_2_T24_lib231447_5693_NODE_211_length_4734_cov_3.6495	0	0	0	0	0	0	0	0	0	0	0	0	0	0	0	0	0	0	0	0	0	0	0	0	0	0	0	47	20	4	0	0	88	0	11	2	20	10	2	6	2	0	0	0	0	0	0	0	0
metaspades_NG-14651_916_2_T24_lib231447_5693_NODE_212_length_4733_cov_2.7578	1	0	0	0	0	0	10	8	5	0	0	2	2	2	4	0	0	1	0	0	0	0	0	2	7	2	2	16	12	11	4	0	29	0	11	4	15	7	27	6	8	0	0	0	0	0	0	0	0
metaspades_NG-14651_916_2_T24_lib231447_5693_NODE_222_length_4616_cov_3.92502	0	0	0	0	0	0	58	93	44	0	0	0	0	0	0	0	0	0	0	0	0	0	0	0	0	0	0	212	4	8	2	0	45	0	8	5	44	7	10	1	34	0	0	0	0	0	0	0	0
metaspades_NG-14651_916_2_T24_lib231447_5693_NODE_227_length_4559_cov_2.5726	2	0	0	0	2	0	2	7	2	0	2	0	0	0	0	6	4	14	2	0	1	0	2	2	6	2	6	106	0	10	5	8	55	4	6	9	78	0	4	0	16	0	0	0	0	0	0	0	0
metaspades_NG-14651_916_2_T24_lib231447_5693_NODE_232_length_4508_cov_7.85201	0	0	0	0	0	0	0	0	0	0	0	0	0	0	0	0	0	0	0	0	0	0	0	0	0	0	0	163	166	77	278	0	158	0	23	77	190	13	19	138	30	1	0	0	0	0	0	0	0
metaspades_NG-14651_916_2_T24_lib231447_5693_NODE_235_length_4411_cov_4.62557	0	0	0	0	0	0	0	0	0	0	0	0	0	0	0	0	0	0	0	0	0	0	0	0	0	0	0	117	14	8	0	0	40	0	2	3	34	0	0	13	8	0	0	0	0	0	0	0	0
metaspades_NG-14651_916_2_T24_lib231447_5693_NODE_239_length_4314_cov_5.35431	0	0	0	0	0	0	0	0	0	0	0	0	0	0	0	0	0	0	0	0	0	0	0	0	0	0	0	44	13	2	0	0	71	0	9	0	7	0	0	0	0	0	0	0	0	0	0	0	0
metaspades_NG-14651_916_2_T24_lib231447_5693_NODE_252_length_4039_cov_5.4006	0	0	0	0	0	0	0	0	0	0	0	0	0	0	0	0	0	0	0	0	0	0	0	0	0	0	0	136	6	14	5	0	49	0	8	10	36	3	0	0	5	0	0	0	0	0	0	0	0
metaspades_NG-14651_916_2_T24_lib231447_5693_NODE_265_length_3859_cov_3.16509	2	0	0	0	0	0	10	17	2	0	0	0	5	2	4	0	0	0	0	0	0	0	0	4	0	0	2	24	5	8	6	0	48	0	4	16	20	0	18	16	8	0	0	0	0	0	0	0	0
metaspades_NG-14651_916_2_T24_lib231447_5693_NODE_266_length_3856_cov_3.81794	0	0	0	0	0	0	20	28	9	0	0	0	0	0	0	0	0	0	0	0	0	0	0	0	0	0	0	60	4	4	6	0	34	0	8	2	18	9	4	0	5	0	0	0	0	0	0	0	0
metaspades_NG-14651_916_2_T24_lib231447_5693_NODE_267_length_3847_cov_4.01503	0	0	0	0	0	0	1	2	3	4	0	0	0	0	0	0	0	0	0	0	0	0	0	0	0	2	0	61	45	69	27	0	29	1	6	16	20	0	30	25	17	0	0	0	0	0	0	0	0
metaspades_NG-14651_916_2_T24_lib231447_5693_NODE_268_length_3836_cov_4.27585	0	0	0	0	0	0	2	0	0	0	0	0	0	0	0	0	0	0	0	0	0	0	0	0	0	0	0	19	2	0	0	0	87	0	0	1	6	0	15	2	1	0	0	0	0	0	0	0	0
metaspades_NG-14651_916_2_T24_lib231447_5693_NODE_269_length_3817_cov_3.97581	0	0	0	0	0	0	37	26	7	4	0	0	0	0	0	0	0	0	0	0	0	0	0	0	0	0	0	30	0	4	14	0	30	0	0	6	29	4	0	2	10	0	0	0	0	0	0	0	0
metaspades_NG-14651_916_2_T24_lib231447_5693_NODE_270_length_3809_cov_12.5796	0	0	0	0	0	0	2	6	6	0	0	0	0	0	0	0	0	0	0	0	0	0	0	0	0	0	0	375	43	22	43	0	161	0	29	16	220	6	20	10	41	0	0	0	0	0	0	0	0
metaspades_NG-14651_916_2_T24_lib231447_5693_NODE_271_length_3797_cov_3.12159	0	0	0	0	0	0	2	2	2	0	0	0	0	0	0	0	0	0	0	0	0	0	0	0	0	0	0	45	6	5	6	0	27	0	2	1	14	2	8	2	0	0	0	0	0	0	0	0	0
metaspades_NG-14651_916_2_T24_lib231447_5693_NODE_273_length_3757_cov_3.92112	0	0	0	0	0	0	0	0	0	0	0	0	0	0	0	0	0	0	0	0	0	0	0	0	0	0	0	0	0	0	0	0	62	0	0	0	0	0	0	0	0	124	3	19	7	3	0	1	0
metaspades_NG-14651_916_2_T24_lib231447_5693_NODE_275_length_3729_cov_4.00626	0	0	2	0	0	0	0	0	0	0	0	0	0	0	0	0	0	0	0	0	0	0	0	0	0	0	0	79	0	0	2	0	36	0	4	0	0	0	0	0	1	0	0	0	0	0	0	0	0
metaspades_NG-14651_916_2_T24_lib231447_5693_NODE_299_length_3365_cov_8.00634	0	0	0	0	0	0	6	0	3	0	0	0	0	0	0	0	0	0	0	0	0	0	0	0	0	0	0	55	0	0	1	0	92	0	0	0	28	2	0	7	15	0	0	0	0	0	0	0	0
metaspades_NG-14651_916_2_T24_lib231447_5693_NODE_315_length_3186_cov_2.25423	0	0	0	0	0	0	0	0	0	0	0	0	0	0	0	0	0	0	0	0	0	0	0	0	0	0	0	34	0	2	0	2	18	3	0	0	12	0	0	0	4	0	0	0	0	0	0	0	0
metaspades_NG-14651_916_2_T24_lib231447_5693_NODE_324_length_3104_cov_5.86684	0	0	0	0	0	0	0	0	0	0	0	0	0	0	0	0	0	0	0	0	0	0	0	0	0	0	0	53	0	2	2	0	69	0	0	0	25	0	0	0	0	0	0	0	0	0	0	0	0
metaspades_NG-14651_916_2_T24_lib231447_5693_NODE_331_length_3034_cov_2.82712	0	0	0	0	0	0	0	3	2	1	0	0	0	0	0	0	0	0	0	0	0	0	0	0	0	0	0	15	0	0	2	0	14	0	8	0	16	0	4	0	0	0	0	0	0	0	0	0	0
metaspades_NG-14651_916_2_T24_lib231447_5693_NODE_342_length_2964_cov_18.5596	0	0	0	0	0	0	0	0	0	0	0	0	0	0	0	0	0	0	0	0	0	0	0	0	0	0	0	0	0	0	0	0	259	0	0	0	0	265	61	0	0	0	0	0	0	4	59	0	0
metaspades_NG-14651_916_2_T24_lib231447_5693_NODE_358_length_2866_cov_7.418	0	0	0	0	0	0	64	35	33	0	0	0	0	0	0	0	0	0	0	0	0	0	0	0	0	0	0	115	5	2	2	0	38	0	3	9	44	4	2	0	17	0	0	0	0	0	0	0	0
metaspades_NG-14651_916_2_T24_lib231447_5693_NODE_361_length_2853_cov_54.4521	0	0	0	0	0	0	0	0	0	0	0	0	0	0	0	0	0	0	0	0	0	0	0	0	0	0	0	0	0	0	0	0	611	0	0	0	0	3797	848	0	0	0	2	0	0	2	8	1	0
metaspades_NG-14651_916_2_T24_lib231447_5693_NODE_366_length_2829_cov_3.28659	0	0	0	0	0	0	0	0	0	0	0	0	0	0	0	0	0	0	0	0	2	0	0	0	0	0	0	46	1	2	6	2	46	0	8	0	44	5	0	9	0	0	0	0	0	0	0	0	0
metaspades_NG-14651_916_2_T24_lib231447_5693_NODE_377_length_2736_cov_2.43715	0	0	0	0	0	0	0	0	0	0	0	0	0	0	0	0	0	0	0	0	0	0	0	0	0	0	0	45	5	6	3	0	18	0	0	5	9	0	0	0	0	0	0	0	0	0	0	0	0
metaspades_NG-14651_916_2_T24_lib231447_5693_NODE_383_length_2704_cov_2.11476	0	0	0	0	0	0	0	3	0	0	0	0	0	0	0	0	0	0	0	0	0	0	0	0	0	0	0	10	0	0	4	0	26	0	0	4	4	0	0	0	2	0	0	0	0	0	0	0	0
metaspades_NG-14651_916_2_T24_lib231447_5693_NODE_390_length_2620_cov_3.52398	0	0	0	0	0	0	2	0	0	0	0	0	0	0	0	0	0	0	0	0	0	0	0	0	0	0	0	6	15	0	5	0	23	0	2	21	16	0	0	12	2	0	0	0	0	0	0	0	0
metaspades_NG-14651_916_2_T24_lib231447_5693_NODE_397_length_2581_cov_9.88242	0	0	0	0	0	0	0	0	0	0	0	0	0	0	0	0	0	0	0	0	0	0	0	0	0	0	0	0	0	0	0	0	116	0	0	0	0	0	0	0	0	0	0	0	0	0	0	0	0
metaspades_NG-14651_916_2_T24_lib231447_5693_NODE_405_length_2519_cov_2.68588	0	0	0	0	0	0	0	0	0	0	0	0	0	0	0	0	0	0	0	0	0	0	0	0	0	0	0	10	0	2	16	0	16	0	0	7	3	0	0	4	5	0	0	0	0	0	0	0	0
metaspades_NG-14651_916_2_T24_lib231447_5693_NODE_422_length_2412_cov_3.11413	0	0	0	0	0	0	2	0	1	0	0	0	0	0	0	0	0	0	0	0	0	0	0	0	0	0	0	82	0	4	0	0	18	0	5	8	13	0	0	3	6	0	0	0	0	0	0	0	0
metaspades_NG-14651_916_2_T24_lib231447_5693_NODE_424_length_2409_cov_3.2689	0	0	0	0	0	0	0	0	0	0	0	0	0	0	0	0	0	0	0	0	0	0	0	0	0	0	0	12	2	4	20	0	21	0	4	2	18	2	0	0	2	0	0	0	0	0	0	0	0
metaspades_NG-14651_916_2_T24_lib231447_5693_NODE_431_length_2385_cov_4.01502	0	0	0	0	0	0	0	0	0	0	0	0	0	0	0	0	0	0	0	0	0	0	0	0	0	0	0	27	4	4	0	0	25	0	0	0	15	2	0	0	0	0	0	0	0	0	0	0	0
metaspades_NG-14651_916_2_T24_lib231447_5693_NODE_433_length_2368_cov_4.05491	0	0	0	0	0	0	0	0	0	0	0	0	0	0	0	0	0	0	0	0	0	0	0	0	0	0	0	38	9	3	0	0	23	0	4	0	10	0	0	4	0	0	0	0	0	0	0	0	0
metaspades_NG-14651_916_2_T24_lib231447_5693_NODE_448_length_2300_cov_2.22584	0	0	0	0	0	0	2	4	0	0	0	0	0	0	0	0	0	0	0	0	0	0	0	0	0	0	0	12	2	0	0	0	9	0	0	1	10	0	0	0	4	0	0	0	0	0	0	0	0
metaspades_NG-14651_916_2_T24_lib231447_5693_NODE_449_length_2295_cov_3.94821	0	0	0	0	0	0	0	3	2	0	0	0	0	0	0	0	0	0	0	0	0	0	0	0	0	0	0	10	0	3	0	0	21	0	2	0	14	0	1	0	0	0	0	0	0	0	0	0	0
metaspades_NG-14651_916_2_T24_lib231447_5693_NODE_472_length_2218_cov_2.30097	0	0	0	0	0	0	0	0	0	0	0	0	0	0	0	0	0	0	0	0	0	0	0	0	0	0	0	5	2	2	0	0	17	0	6	0	5	7	0	0	6	0	0	0	0	0	0	0	0
metaspades_NG-14651_916_2_T24_lib231447_5693_NODE_493_length_2095_cov_3.48775	0	0	0	0	0	0	0	0	0	0	0	0	0	0	0	0	0	0	0	0	0	0	0	0	0	0	0	11	0	17	1	0	24	0	1	0	10	0	27	0	0	0	0	0	0	0	0	0	0
metaspades_NG-14651_916_2_T24_lib231447_5693_NODE_495_length_2092_cov_3.09033	0	0	0	0	0	0	0	0	0	0	0	0	0	0	0	0	0	0	0	0	0	0	0	0	0	0	0	8	8	4	0	0	24	0	3	4	8	0	0	0	8	0	0	0	0	0	0	0	0
metaspades_NG-14651_916_2_T24_lib231447_5693_NODE_500_length_2063_cov_3.26394	0	0	0	0	0	0	0	0	0	0	0	0	0	0	0	0	0	0	0	0	0	0	0	0	0	0	0	21	9	12	5	0	16	0	2	4	12	0	4	0	0	0	0	0	0	0	0	0	0
metaspades_NG-14651_916_2_T24_lib231447_5693_NODE_515_length_2014_cov_2.36345	0	0	0	0	0	0	0	0	0	0	0	0	0	0	0	0	0	0	0	0	0	0	0	0	0	0	0	4	0	1	0	0	10	0	0	6	4	0	2	0	6	0	0	0	0	0	0	0	0
metaspades_NG-14651_916_2_T24_lib231447_5693_NODE_524_length_1994_cov_2.44662	0	0	0	0	0	0	0	0	0	0	0	0	0	0	0	0	0	0	0	0	0	0	0	0	0	0	0	17	0	0	4	0	23	0	5	4	9	0	0	8	10	0	0	0	0	0	0	0	0
metaspades_NG-14651_916_2_T24_lib231447_5693_NODE_527_length_1982_cov_1.88843	0	0	0	0	0	0	2	4	0	0	0	0	0	0	0	0	0	0	0	0	0	0	0	0	0	0	0	11	0	0	0	0	13	0	0	1	2	0	0	4	0	0	0	0	0	0	0	0	0
metaspades_NG-14651_916_2_T24_lib231447_5693_NODE_528_length_1980_cov_2.63377	0	0	0	0	0	0	0	1	0	0	0	0	0	0	0	0	0	0	0	0	0	0	0	0	0	0	0	0	0	2	0	0	21	0	0	0	0	0	0	0	10	0	0	0	0	0	0	0	0
metaspades_NG-14651_916_2_T24_lib231447_5693_NODE_532_length_1977_cov_3.55515	0	0	0	0	0	0	0	3	0	0	0	0	0	0	0	0	0	0	0	0	0	0	0	0	0	0	0	53	5	0	2	0	32	0	5	0	11	1	0	7	8	0	0	0	0	0	0	0	0
metaspades_NG-14651_916_2_T24_lib231447_5693_NODE_533_length_1973_cov_2.79458	0	0	0	0	0	0	0	0	0	0	0	0	0	0	0	0	0	0	0	0	0	0	0	0	0	0	0	4	0	5	15	0	26	0	0	4	38	0	6	0	0	0	0	0	0	0	0	0	0
metaspades_NG-14651_916_2_T24_lib231447_5693_NODE_539_length_1968_cov_3.40617	0	0	0	0	0	0	0	0	0	0	0	0	0	0	0	0	0	0	0	0	0	0	0	0	0	0	0	16	12	0	0	0	35	0	0	0	2	0	0	0	0	0	0	0	0	0	0	0	0
metaspades_NG-14651_916_2_T24_lib231447_5693_NODE_547_length_1954_cov_3.63612	0	0	0	0	0	0	0	0	0	0	0	0	0	0	0	0	0	0	0	0	0	0	0	0	0	0	0	21	46	20	15	0	19	0	2	4	160	34	9	0	2	0	0	0	0	0	0	0	0
metaspades_NG-14651_916_2_T24_lib231447_5693_NODE_548_length_1948_cov_2.00317	0	0	0	0	0	0	0	0	0	0	0	0	0	0	0	0	0	0	0	0	0	0	0	0	0	0	0	1	0	0	0	0	18	0	0	0	0	0	0	2	0	0	0	0	0	0	0	0	0
metaspades_NG-14651_916_2_T24_lib231447_5693_NODE_549_length_1947_cov_6.67918	0	7	10	3	9	1	53	12	4	1	0	0	0	0	0	0	0	0	0	0	0	0	0	0	0	0	0	399	20	4	151	0	51	0	366	8	144	155	10	114	189	0	0	0	0	0	0	0	0
metaspades_NG-14651_916_2_T24_lib231447_5693_NODE_558_length_1914_cov_2.7461	0	8	0	0	0	0	0	2	0	0	0	0	0	0	0	0	0	0	0	0	0	0	0	0	0	0	0	98	0	0	4	0	22	0	8	1	17	0	0	0	2	0	0	0	0	0	0	0	0
metaspades_NG-14651_916_2_T24_lib231447_5693_NODE_560_length_1907_cov_2.96544	0	0	0	0	0	0	0	0	0	0	0	0	0	0	0	0	0	0	0	0	0	0	0	0	0	0	0	2	0	0	0	0	28	0	0	0	0	0	0	0	0	0	0	0	0	0	0	0	0
metaspades_NG-14651_916_2_T24_lib231447_5693_NODE_564_length_1894_cov_3.22295	0	0	0	0	0	0	0	1	2	0	0	0	0	0	0	0	0	0	0	0	0	0	0	0	0	0	0	4	0	3	0	0	18	0	3	0	6	0	0	0	0	0	0	0	0	0	0	0	0
metaspades_NG-14651_916_2_T24_lib231447_5693_NODE_569_length_1884_cov_3.49863	0	0	0	0	0	0	0	2	0	1	0	0	0	0	0	0	0	0	0	0	0	0	0	0	0	0	0	8	0	0	0	0	16	0	0	0	1	0	0	0	0	0	0	0	0	0	0	0	0
metaspades_NG-14651_916_2_T24_lib231447_5693_NODE_576_length_1857_cov_3.57547	0	0	0	0	0	0	0	0	0	0	0	0	0	0	0	0	0	0	0	0	0	0	0	0	0	0	0	2	2	0	1	0	25	0	0	0	8	0	0	0	0	0	0	0	0	0	0	0	0
metaspades_NG-14651_916_2_T24_lib231447_5693_NODE_581_length_1851_cov_2.41815	0	0	0	0	0	0	0	0	0	0	0	0	0	0	0	0	0	0	0	0	0	0	0	0	0	0	0	2	0	0	0	0	22	0	0	0	2	0	0	0	0	0	0	0	0	0	0	0	0
metaspades_NG-14651_916_2_T24_lib231447_5693_NODE_585_length_1845_cov_2.76816	0	0	0	0	0	0	1	0	0	0	0	0	0	0	0	0	0	0	0	0	0	0	0	0	0	0	0	6	7	4	7	0	10	0	2	8	16	0	3	0	4	0	0	0	0	0	0	0	0
metaspades_NG-14651_916_2_T24_lib231447_5693_NODE_592_length_1828_cov_2.8793	0	0	0	0	0	0	0	2	1	0	0	0	0	0	0	0	0	0	0	0	0	0	0	0	0	0	0	21	0	15	4	0	19	0	3	7	13	3	12	8	9	0	0	0	0	0	0	0	0
metaspades_NG-14651_916_2_T24_lib231447_5693_NODE_593_length_1828_cov_2.18443	0	0	0	0	0	0	36	6	0	4	0	0	0	0	0	0	0	0	0	0	0	0	0	0	0	0	0	24	6	2	66	0	8	0	43	5	24	9	1	33	49	0	0	0	0	0	0	0	0
metaspades_NG-14651_916_2_T24_lib231447_5693_NODE_605_length_1798_cov_3.89386	0	0	0	0	0	0	0	0	0	0	0	0	0	0	0	0	0	0	0	0	0	0	0	0	0	0	0	14	9	25	32	0	37	0	2	34	32	4	8	24	17	0	0	0	0	0	0	0	0
metaspades_NG-14651_916_2_T24_lib231447_5693_NODE_608_length_1790_cov_2.79308	0	6	2	0	0	1	0	0	0	0	0	0	0	0	0	0	0	0	0	0	0	0	0	0	0	0	0	26	1	0	0	0	21	0	0	0	5	0	0	0	0	0	0	0	0	0	0	0	0
metaspades_NG-14651_916_2_T24_lib231447_5693_NODE_610_length_1789_cov_2.29642	0	0	0	0	0	0	3	1	0	1	0	0	0	0	0	0	0	0	0	0	0	0	0	0	0	0	0	6	0	0	0	0	15	0	2	4	2	0	1	4	6	0	0	0	0	0	0	0	0
metaspades_NG-14651_916_2_T24_lib231447_5693_NODE_611_length_1788_cov_2.24755	0	0	0	0	0	0	2	2	0	0	0	0	0	0	0	0	0	0	0	0	0	0	0	0	0	0	0	14	13	8	2	0	17	0	4	5	4	0	8	3	4	0	0	0	0	0	0	0	0
metaspades_NG-14651_916_2_T24_lib231447_5693_NODE_613_length_1785_cov_2.67225	0	0	0	0	0	0	0	2	0	1	0	0	0	0	0	0	0	0	0	0	0	0	0	0	0	0	0	37	0	0	0	0	13	0	0	0	12	3	0	2	1	0	0	0	0	0	0	0	0
metaspades_NG-14651_916_2_T24_lib231447_5693_NODE_615_length_1781_cov_2.7584	0	0	0	0	0	0	4	4	0	0	0	0	0	0	0	0	0	0	0	0	0	0	0	0	0	0	0	9	4	0	0	0	12	0	0	0	6	0	0	0	0	0	0	0	0	0	0	0	0
metaspades_NG-14651_916_2_T24_lib231447_5693_NODE_639_length_1729_cov_3.51374	0	0	0	0	0	0	0	2	0	0	0	0	0	0	0	0	0	0	0	0	0	0	0	0	0	0	0	27	0	0	5	0	29	0	4	2	10	0	0	2	0	0	0	0	0	0	0	0	0
metaspades_NG-14651_916_2_T24_lib231447_5693_NODE_645_length_1721_cov_2.35191	13	0	0	0	0	0	2	4	3	1	0	0	0	0	0	0	0	0	0	0	0	0	0	17	4	0	6	10	0	5	12	0	11	0	1	0	5	0	4	0	0	0	0	0	0	0	0	0	0
metaspades_NG-14651_916_2_T24_lib231447_5693_NODE_653_length_1708_cov_3.6588	0	0	0	0	0	0	0	0	0	0	0	0	0	0	0	0	0	0	0	0	0	0	0	0	0	0	0	18	0	3	0	0	19	0	4	0	2	1	0	2	0	0	0	0	0	0	0	0	0
metaspades_NG-14651_916_2_T24_lib231447_5693_NODE_654_length_1707_cov_3.5563	0	0	0	0	0	0	0	0	0	0	0	0	0	0	0	0	0	0	0	0	0	0	0	0	0	0	0	12	0	0	0	0	29	0	0	2	0	0	0	0	2	0	0	0	0	0	0	0	0
metaspades_NG-14651_916_2_T24_lib231447_5693_NODE_674_length_1659_cov_2.38716	0	0	0	0	0	0	0	0	0	0	0	0	0	0	0	0	0	0	0	0	0	0	0	0	0	0	0	9	0	0	0	0	10	0	0	0	10	0	0	0	0	0	0	0	0	0	0	0	0
metaspades_NG-14651_916_2_T24_lib231447_5693_NODE_680_length_1649_cov_3.5138	0	0	0	0	0	0	0	0	0	0	0	0	0	0	0	0	0	0	0	0	0	0	0	0	0	0	0	12	5	7	2	0	10	0	2	0	9	0	2	0	2	0	0	0	0	0	0	0	0
metaspades_NG-14651_916_2_T24_lib231447_5693_NODE_681_length_1649_cov_2.90527	0	0	0	0	0	0	0	0	0	3	0	0	0	0	0	0	0	0	0	0	0	0	0	0	0	0	0	0	0	0	0	0	26	0	0	0	0	0	0	0	0	0	0	0	0	0	0	0	0
metaspades_NG-14651_916_2_T24_lib231447_5693_NODE_698_length_1622_cov_5.36184	0	0	0	0	0	0	2	0	2	0	0	0	0	0	0	0	0	0	0	0	0	0	0	0	0	0	0	5	0	2	2	0	11	0	0	9	4	0	0	0	0	0	0	0	0	0	0	0	0
metaspades_NG-14651_916_2_T24_lib231447_5693_NODE_713_length_1595_cov_4.2461	0	0	0	0	0	0	0	0	0	0	0	0	0	0	0	0	0	0	0	0	0	0	0	0	0	0	0	16	0	1	0	0	24	0	0	0	4	0	0	0	0	0	0	0	0	0	0	0	0
metaspades_NG-14651_916_2_T24_lib231447_5693_NODE_715_length_1594_cov_1.64068	0	0	0	0	0	0	0	0	0	0	0	0	0	0	0	0	0	0	0	0	0	0	0	0	0	0	0	0	0	4	0	0	8	0	0	0	0	0	3	0	0	0	0	0	0	0	0	0	0
metaspades_NG-14651_916_2_T24_lib231447_5693_NODE_720_length_1580_cov_3.15475	0	0	0	0	0	0	0	0	0	0	0	0	0	0	0	0	0	0	0	0	0	0	0	0	0	0	0	11	0	0	13	0	12	0	0	8	2	0	1	1	4	14	10	0	0	33	0	20	4
metaspades_NG-14651_916_2_T24_lib231447_5693_NODE_725_length_1577_cov_1.87385	0	0	0	0	0	0	0	0	0	0	0	0	0	0	0	0	0	0	0	0	0	0	0	0	0	0	0	0	0	0	0	0	13	0	0	0	0	0	4	0	0	0	0	0	0	0	0	0	0
metaspades_NG-14651_916_2_T24_lib231447_5693_NODE_737_length_1557_cov_3.87617	0	0	0	0	0	0	1	1	1	0	0	0	0	0	0	0	0	0	0	0	0	0	0	0	0	0	0	34	4	0	6	0	19	0	6	0	15	0	3	0	0	0	0	0	0	0	0	0	0
metaspades_NG-14651_916_2_T24_lib231447_5693_NODE_746_length_1548_cov_2.68051	0	0	0	0	0	0	0	0	0	0	0	0	0	0	0	0	0	0	0	0	0	0	0	0	0	0	0	2	2	0	0	0	18	0	5	0	4	0	2	0	0	0	0	0	0	0	0	0	0
metaspades_NG-14651_916_2_T24_lib231447_5693_NODE_747_length_1545_cov_2.21544	0	0	0	0	0	0	0	0	0	0	0	4	0	3	0	0	0	0	0	0	0	0	0	0	0	0	0	2	8	0	0	0	16	0	0	0	6	0	0	0	0	0	0	0	0	0	0	0	0
metaspades_NG-14651_916_2_T24_lib231447_5693_NODE_748_length_1543_cov_3.16465	0	0	0	0	0	0	0	0	0	0	0	0	0	0	0	0	0	0	0	0	0	0	0	0	0	0	0	11	0	4	8	0	9	0	15	2	13	3	0	4	0	0	0	0	0	0	0	0	0
metaspades_NG-14651_916_2_T24_lib231447_5693_NODE_758_length_1531_cov_2.40786	0	0	0	0	0	0	0	0	0	0	0	0	0	0	0	0	0	0	0	0	0	0	0	0	0	0	0	2	0	0	0	0	16	0	0	0	2	0	0	0	5	0	0	0	0	5	0	0	0
metaspades_NG-14651_916_2_T24_lib231447_5693_NODE_759_length_1527_cov_5.52106	0	0	0	0	0	0	0	0	0	0	0	0	0	0	0	0	0	0	0	0	0	0	0	0	0	0	0	28	5	2	0	2	29	0	0	1	2	0	2	11	0	0	0	0	0	0	0	0	0
metaspades_NG-14651_916_2_T24_lib231447_5693_NODE_761_length_1526_cov_2.47519	0	0	0	0	0	0	0	1	0	0	0	0	0	0	0	0	0	0	0	0	0	0	0	0	0	0	0	10	2	8	6	0	5	0	0	0	9	0	2	5	4	0	0	0	0	0	0	0	0
metaspades_NG-14651_916_2_T24_lib231447_5693_NODE_766_length_1512_cov_2.51132	0	0	0	0	0	0	0	0	0	0	0	0	0	0	0	0	0	0	0	0	0	0	0	0	0	0	0	9	0	0	0	2	6	4	0	0	2	1	0	2	0	0	0	0	0	0	0	0	0
metaspades_NG-14651_916_2_T24_lib231447_5693_NODE_772_length_1504_cov_2.39199	0	0	0	0	0	0	0	0	0	0	0	0	0	0	0	0	0	0	0	0	0	0	0	0	0	0	0	6	0	1	2	0	12	0	4	0	0	0	0	3	2	0	0	0	0	0	0	0	0
metaspades_NG-14651_916_2_T24_lib231447_5693_NODE_783_length_1495_cov_1.6375	0	0	0	0	0	0	0	0	0	0	0	0	0	0	0	0	0	0	0	0	0	0	0	0	0	0	0	5	0	0	0	0	14	0	0	0	7	0	0	0	0	0	0	0	0	0	0	0	0
metaspades_NG-14651_916_2_T24_lib231447_5693_NODE_789_length_1482_cov_1.83812	0	0	0	0	0	0	2	0	0	0	0	0	0	0	0	0	0	0	0	0	0	0	0	0	0	0	0	8	0	0	0	0	13	0	0	0	4	0	0	2	4	0	0	0	0	0	0	0	0
metaspades_NG-14651_916_2_T24_lib231447_5693_NODE_793_length_1475_cov_2.11268	0	0	0	0	0	0	2	0	1	0	0	0	0	0	0	0	0	0	0	0	0	0	0	0	0	0	0	61	0	5	2	0	4	0	0	2	10	0	0	1	8	0	0	0	0	0	0	0	0
metaspades_NG-14651_916_2_T24_lib231447_5693_NODE_805_length_1459_cov_2.97792	0	0	0	0	0	0	0	0	0	0	0	0	0	0	0	0	0	0	0	0	0	0	0	0	0	0	0	10	2	0	0	0	27	0	0	0	8	0	0	0	0	0	0	0	0	0	0	0	0
metaspades_NG-14651_916_2_T24_lib231447_5693_NODE_815_length_1443_cov_2.81124	0	0	0	0	0	0	3	2	0	0	0	0	0	0	0	0	0	0	0	0	0	0	0	0	0	0	0	15	4	0	0	0	16	0	0	3	2	0	0	2	6	0	0	0	0	0	0	0	0
metaspades_NG-14651_916_2_T24_lib231447_5693_NODE_823_length_1432_cov_1.84241	0	0	0	0	0	0	0	0	0	0	0	0	1	0	1	0	0	0	0	0	0	0	0	0	0	0	0	9	0	0	0	0	11	0	0	0	0	0	0	0	0	0	0	0	0	0	0	0	0
metaspades_NG-14651_916_2_T24_lib231447_5693_NODE_827_length_1430_cov_1.65018	0	0	0	0	0	0	0	0	0	0	0	0	0	0	0	0	0	0	0	0	0	0	0	0	0	0	0	2	0	0	2	0	15	0	0	3	0	0	0	0	0	0	0	0	0	0	0	0	0
metaspades_NG-14651_916_2_T24_lib231447_5693_NODE_828_length_1428_cov_2.00583	0	0	0	0	0	0	0	0	0	0	0	0	0	0	0	0	0	0	0	0	0	0	0	0	0	0	0	13	0	4	0	0	7	0	1	0	6	0	0	0	1	0	0	0	0	0	0	0	0
metaspades_NG-14651_916_2_T24_lib231447_5693_NODE_829_length_1428_cov_1.75674	0	0	0	0	0	0	0	0	0	0	0	0	0	0	0	0	0	0	0	0	0	0	0	0	0	0	0	2	0	4	1	0	5	0	0	0	1	0	0	6	6	0	0	0	0	0	0	0	0
metaspades_NG-14651_916_2_T24_lib231447_5693_NODE_835_length_1421_cov_1.45534	0	0	2	2	1	10	0	0	0	0	0	0	0	0	0	0	0	0	0	2	1	0	0	0	0	0	0	4	9	17	16	0	12	0	2	8	12	0	4	26	6	0	0	0	0	0	0	0	0
metaspades_NG-14651_916_2_T24_lib231447_5693_NODE_842_length_1405_cov_2.60593	0	0	0	0	0	0	0	0	0	0	0	0	0	0	0	0	0	0	0	0	0	0	0	0	0	0	0	42	1	2	6	0	21	0	0	5	20	0	0	0	3	0	0	0	0	0	0	0	0
metaspades_NG-14651_916_2_T24_lib231447_5693_NODE_855_length_1390_cov_2.61049	0	0	0	0	0	0	2	0	0	0	0	0	0	0	0	0	0	0	0	0	0	0	0	0	0	0	0	4	0	0	0	0	16	0	2	0	4	0	0	4	5	0	0	0	0	0	0	0	0
metaspades_NG-14651_916_2_T24_lib231447_5693_NODE_862_length_1382_cov_3.58628	0	0	0	0	0	0	0	0	0	0	0	0	0	0	0	0	0	0	0	0	0	0	0	0	0	0	0	8	0	0	1	0	24	0	2	0	2	0	0	9	0	0	0	0	0	0	0	0	0
metaspades_NG-14651_916_2_T24_lib231447_5693_NODE_871_length_1367_cov_2.10442	0	0	0	0	0	0	0	0	2	0	0	0	0	0	0	0	0	0	0	0	0	0	0	0	0	0	0	4	0	1	0	0	11	0	0	0	3	0	0	0	14	0	0	0	0	0	0	0	0
metaspades_NG-14651_916_2_T24_lib231447_5693_NODE_873_length_1366_cov_2.21587	0	0	0	0	0	0	0	0	0	0	0	0	0	0	0	0	0	0	0	0	0	0	0	0	0	0	0	2	0	0	2	2	15	0	2	0	2	0	0	0	5	0	0	0	0	0	0	0	0
metaspades_NG-14651_916_2_T24_lib231447_5693_NODE_880_length_1350_cov_2.65019	0	0	0	0	0	0	0	3	4	0	0	0	0	0	0	0	0	0	0	0	0	0	0	0	0	0	0	5	2	2	2	0	9	0	0	0	10	0	0	0	0	0	0	0	0	0	0	0	0
metaspades_NG-14651_916_2_T24_lib231447_5693_NODE_894_length_1336_cov_1.83528	0	0	0	0	0	0	0	0	0	0	0	0	0	0	0	0	0	0	0	0	0	0	0	0	0	0	0	3	0	0	6	0	7	0	4	0	4	0	0	11	0	0	0	0	0	0	0	0	0
metaspades_NG-14651_916_2_T24_lib231447_5693_NODE_899_length_1331_cov_2.37931	0	0	0	0	0	0	0	2	0	0	0	0	0	0	0	0	0	0	0	0	0	0	0	0	0	0	0	3	0	0	0	0	16	0	0	0	2	0	0	0	0	0	0	0	0	0	0	0	0
metaspades_NG-14651_916_2_T24_lib231447_5693_NODE_903_length_1327_cov_2.54481	0	0	0	0	0	0	0	6	1	0	0	0	0	0	0	0	0	0	0	0	0	0	0	0	0	0	0	2	0	0	0	0	11	0	0	4	6	0	0	4	2	0	0	0	0	0	0	0	0
metaspades_NG-14651_916_2_T24_lib231447_5693_NODE_904_length_1327_cov_1.75472	0	0	0	0	0	0	0	2	0	0	0	0	0	0	0	0	0	0	0	0	0	0	0	0	0	0	0	3	0	1	7	2	10	1	0	0	3	0	0	3	5	0	1	0	0	0	1	2	0
metaspades_NG-14651_916_2_T24_lib231447_5693_NODE_911_length_1312_cov_2.12251	0	0	0	0	0	0	0	0	0	0	0	0	0	0	0	0	0	0	0	0	0	0	0	0	0	0	0	8	0	1	0	0	15	0	0	0	3	0	0	0	0	0	0	0	0	0	0	0	0
metaspades_NG-14651_916_2_T24_lib231447_5693_NODE_914_length_1307_cov_2.23403	0	0	0	0	0	0	0	0	0	0	0	0	0	0	0	0	0	0	0	0	0	0	0	0	0	0	0	9	0	0	0	0	4	0	0	0	1	0	0	0	0	0	0	0	0	0	0	0	0
metaspades_NG-14651_916_2_T24_lib231447_5693_NODE_915_length_1307_cov_1.77236	0	0	0	0	0	0	0	3	0	2	0	0	0	0	0	0	0	0	0	0	0	0	0	0	0	0	0	9	5	0	2	2	9	0	8	2	1	0	2	0	2	0	0	0	0	0	0	0	0
metaspades_NG-14651_916_2_T24_lib231447_5693_NODE_932_length_1292_cov_2.6637	0	0	0	0	0	2	0	0	2	0	0	8	4	3	0	0	0	0	0	0	0	0	0	0	0	0	0	7	0	5	2	0	4	1	0	0	10	0	2	1	6	0	0	0	0	0	0	0	0
metaspades_NG-14651_916_2_T24_lib231447_5693_NODE_947_length_1280_cov_1.65224	0	0	2	0	0	0	0	0	0	0	0	5	9	0	0	0	0	0	0	0	0	0	0	0	0	0	0	15	2	0	4	0	5	0	0	0	2	0	1	0	0	0	0	0	0	0	0	0	0
metaspades_NG-14651_916_2_T24_lib231447_5693_NODE_956_length_1264_cov_4.44913	0	0	0	0	0	0	0	0	0	0	0	0	0	0	0	0	0	0	0	0	0	0	0	0	0	0	0	56	0	3	2	0	23	0	0	2	15	4	1	0	3	0	0	0	0	0	0	0	0
metaspades_NG-14651_916_2_T24_lib231447_5693_NODE_967_length_1247_cov_1.23238	0	0	0	0	0	0	0	0	0	0	0	0	0	0	0	0	0	0	0	0	0	0	0	0	0	0	0	2	5	4	0	0	6	0	0	0	3	0	2	0	0	0	0	0	0	0	0	0	0
metaspades_NG-14651_916_2_T24_lib231447_5693_NODE_969_length_1243_cov_2.0665	0	0	0	0	0	0	0	0	0	0	0	0	0	0	0	0	0	0	0	0	0	0	0	0	0	0	0	2	2	0	0	0	16	0	9	0	0	0	4	2	0	0	0	0	0	0	0	0	0
metaspades_NG-14651_916_2_T24_lib231447_5693_NODE_974_length_1241_cov_2.81535	0	0	0	0	0	0	0	0	0	0	0	0	0	0	0	0	0	0	0	0	0	0	0	0	0	0	0	18	0	0	0	0	12	0	0	0	0	0	0	0	0	0	0	0	0	0	0	0	0
metaspades_NG-14651_916_2_T24_lib231447_5693_NODE_980_length_1240_cov_2.15105	0	0	0	0	0	0	0	0	0	0	0	0	0	0	0	0	0	0	0	0	0	0	0	0	0	0	0	4	0	0	0	0	11	0	1	0	0	0	0	0	0	0	0	0	0	0	0	0	0
metaspades_NG-14651_916_2_T24_lib231447_5693_NODE_990_length_1234_cov_1.68957	0	0	0	0	0	0	0	0	0	0	0	0	0	0	0	0	0	0	0	0	0	0	0	0	0	0	0	0	2	1	1	0	10	0	0	0	0	0	0	0	11	0	0	0	0	0	0	0	0
metaspades_NG-14651_916_2_T24_lib231447_5693_NODE_991_length_1234_cov_1.26293	0	0	0	0	0	0	0	0	0	0	0	0	0	0	0	0	0	0	0	0	0	0	0	0	0	0	0	14	0	0	0	0	7	0	0	0	1	0	0	0	0	0	0	0	0	0	0	0	0
metaspades_NG-14651_916_2_T24_lib231447_5693_NODE_995_length_1232_cov_2.01614	0	0	0	0	0	0	0	3	1	0	0	0	0	0	0	0	0	0	0	0	0	0	0	0	0	0	0	2	0	0	0	0	11	0	1	1	7	0	0	0	0	0	0	0	0	0	0	0	0
metaspades_NG-14651_916_2_T24_lib231447_5693_NODE_1016_length_1212_cov_1.56266	0	0	0	0	0	0	0	0	0	0	0	0	0	0	0	0	0	0	0	0	0	0	0	0	0	0	0	0	0	0	0	0	12	0	0	0	5	0	0	0	0	0	0	0	0	0	0	0	0
metaspades_NG-14651_916_2_T24_lib231447_5693_NODE_1020_length_1209_cov_2.5182	0	0	0	0	0	0	2	2	0	0	0	0	0	0	0	0	0	0	0	0	0	0	0	0	0	0	0	4	0	1	0	0	16	0	0	2	2	0	0	0	0	0	0	0	0	0	0	0	0
metaspades_NG-14651_916_2_T24_lib231447_5693_NODE_1024_length_1207_cov_1.38542	0	0	0	0	0	0	0	2	0	0	0	0	0	0	0	0	0	0	0	0	0	0	0	0	0	0	0	2	0	0	0	0	8	0	0	0	0	0	0	0	0	0	0	0	0	0	0	0	0
metaspades_NG-14651_916_2_T24_lib231447_5693_NODE_1027_length_1201_cov_2.06021	0	0	0	0	0	0	2	2	0	1	0	0	0	0	0	0	0	0	0	0	0	0	0	0	0	0	0	8	0	0	0	0	8	0	2	0	1	0	0	1	0	0	0	0	0	0	0	0	0
metaspades_NG-14651_916_2_T24_lib231447_5693_NODE_1034_length_1196_cov_3.20596	0	0	0	0	0	0	0	0	0	0	0	0	0	0	0	0	0	0	0	0	0	0	0	0	0	0	0	0	0	0	0	0	22	0	0	0	1	0	0	0	0	0	0	0	0	0	0	0	0
metaspades_NG-14651_916_2_T24_lib231447_5693_NODE_1060_length_1171_cov_2.37007	0	0	0	0	0	0	0	4	0	0	0	0	0	0	0	0	0	0	0	0	0	0	0	0	0	0	0	6	0	0	0	0	14	0	0	0	4	2	0	0	0	0	0	0	0	0	0	0	0
metaspades_NG-14651_916_2_T24_lib231447_5693_NODE_1064_length_1169_cov_2.63465	0	0	0	0	0	0	0	0	0	0	0	0	0	0	0	0	0	0	0	0	0	0	0	0	0	0	0	10	0	0	0	0	13	0	2	0	3	0	0	2	2	0	0	0	0	0	0	0	0
metaspades_NG-14651_916_2_T24_lib231447_5693_NODE_1065_length_1169_cov_1.65619	0	0	0	0	0	0	2	0	0	0	0	0	0	0	0	0	0	0	0	0	0	0	0	0	0	0	0	14	0	0	0	0	7	0	0	0	3	0	0	5	0	0	0	0	0	0	0	0	0
metaspades_NG-14651_916_2_T24_lib231447_5693_NODE_1069_length_1162_cov_2.85908	0	0	0	0	0	0	0	0	1	0	0	0	2	0	0	0	0	0	0	0	0	0	0	0	0	0	0	1	0	0	4	0	3	2	0	0	3	0	2	0	1	24	49	0	2	13	45	28	45
metaspades_NG-14651_916_2_T24_lib231447_5693_NODE_1082_length_1151_cov_2.6323	0	0	0	0	0	0	0	0	0	0	0	0	0	0	0	0	0	0	0	0	0	0	0	0	0	0	0	6	0	0	0	0	13	0	2	4	0	0	0	0	1	0	0	0	0	0	0	0	0
metaspades_NG-14651_916_2_T24_lib231447_5693_NODE_1089_length_1147_cov_1.50458	0	0	0	0	0	0	0	0	0	0	0	0	0	0	0	0	0	0	0	0	0	0	0	0	0	0	0	7	0	0	2	0	9	0	1	0	0	0	0	0	0	0	0	0	0	0	0	0	0
metaspades_NG-14651_916_2_T24_lib231447_5693_NODE_1090_length_1146_cov_1.49771	0	0	0	0	0	0	0	0	0	0	0	0	0	0	0	0	0	0	0	0	0	0	0	0	0	0	0	3	5	9	4	0	7	0	2	0	0	0	5	0	0	0	0	0	0	0	0	0	0
metaspades_NG-14651_916_2_T24_lib231447_5693_NODE_1093_length_1143_cov_2.0432	0	0	0	0	0	0	0	0	0	0	0	0	0	0	0	0	0	0	0	0	0	0	0	0	0	0	0	1	2	0	0	0	2	0	0	0	2	0	0	0	1	0	0	0	0	0	0	0	0
metaspades_NG-14651_916_2_T24_lib231447_5693_NODE_1102_length_1138_cov_1.57525	0	0	0	0	0	0	0	0	0	0	0	0	0	0	0	0	0	0	0	0	0	0	0	0	0	0	0	5	0	2	0	0	7	0	0	0	0	0	0	0	0	0	0	0	0	0	0	0	0
metaspades_NG-14651_916_2_T24_lib231447_5693_NODE_1120_length_1121_cov_1.45403	0	0	0	0	0	0	0	0	0	0	0	0	0	0	0	0	0	2	0	0	0	0	0	0	0	0	0	5	2	2	0	0	8	0	0	0	1	0	6	0	0	0	0	0	0	0	0	0	0
metaspades_NG-14651_916_2_T24_lib231447_5693_NODE_1134_length_1107_cov_2.36882	0	0	0	0	0	0	0	0	0	0	0	0	0	0	0	0	0	0	0	0	0	0	0	0	0	0	0	2	0	0	0	0	10	0	0	2	3	0	1	0	0	0	0	0	0	0	0	0	0
metaspades_NG-14651_916_2_T24_lib231447_5693_NODE_1137_length_1105_cov_3.1581	0	0	0	0	0	0	0	1	0	0	0	0	0	0	0	0	0	0	0	0	0	0	0	0	0	0	0	5	2	2	0	0	18	0	4	0	2	0	0	0	0	0	0	0	0	0	0	0	0
metaspades_NG-14651_916_2_T24_lib231447_5693_NODE_1138_length_1105_cov_1.82571	0	0	0	0	0	0	0	0	0	0	0	0	0	0	0	0	0	0	0	0	0	0	0	0	0	0	0	3	2	0	0	0	4	0	0	0	0	0	0	0	0	0	0	0	0	0	0	0	0
metaspades_NG-14651_916_2_T24_lib231447_5693_NODE_1147_length_1101_cov_2.28776	0	0	0	0	0	0	0	0	0	0	0	0	0	0	0	0	0	0	0	0	0	0	0	0	0	0	0	6	4	0	3	0	9	0	4	0	0	0	0	0	2	0	0	0	0	0	0	0	0
metaspades_NG-14651_916_2_T24_lib231447_5693_NODE_1149_length_1100_cov_1.89091	0	0	0	0	0	0	0	0	0	0	0	0	0	0	0	0	0	0	0	0	0	0	0	0	0	0	0	13	0	1	0	0	7	0	0	0	0	0	0	0	3	0	0	0	0	0	0	0	0
metaspades_NG-14651_916_2_T24_lib231447_5693_NODE_1153_length_1098_cov_3.62128	0	0	0	0	0	0	4	0	0	0	0	0	0	0	0	0	0	0	0	0	0	0	0	0	0	0	0	7	0	2	0	0	20	0	0	0	4	0	0	0	5	0	0	0	0	0	0	0	0
metaspades_NG-14651_916_2_T24_lib231447_5693_NODE_1159_length_1093_cov_2.30539	0	0	0	0	0	0	0	0	0	0	0	0	0	0	0	0	0	0	0	0	0	0	0	0	0	0	0	18	4	18	14	0	15	0	2	6	6	0	0	12	2	0	0	0	0	0	0	0	0
metaspades_NG-14651_916_2_T24_lib231447_5693_NODE_1167_length_1090_cov_1.36618	0	0	0	0	0	0	0	0	0	0	0	0	0	0	0	0	0	0	0	0	0	0	0	0	0	0	0	0	0	0	0	0	7	0	0	0	2	0	0	0	0	0	0	0	0	0	0	0	0
metaspades_NG-14651_916_2_T24_lib231447_5693_NODE_1172_length_1085_cov_2.07282	0	0	0	0	0	0	0	0	0	0	0	0	0	0	0	0	0	0	0	0	0	0	0	0	0	0	0	4	2	2	0	0	8	0	2	4	0	0	0	2	2	0	0	0	0	0	0	0	0
metaspades_NG-14651_916_2_T24_lib231447_5693_NODE_1174_length_1084_cov_1.76093	0	0	0	0	0	0	0	0	0	0	0	0	0	0	0	0	0	0	0	0	0	0	0	0	0	0	0	0	0	0	0	0	10	0	0	0	0	0	0	0	6	0	0	0	0	0	0	0	0
metaspades_NG-14651_916_2_T24_lib231447_5693_NODE_1179_length_1080_cov_2.30146	0	0	0	0	0	0	0	0	0	0	0	0	0	0	0	0	0	0	0	0	0	0	0	0	0	0	0	3	0	0	0	0	7	2	0	0	2	0	0	0	0	0	0	0	0	0	0	0	0
metaspades_NG-14651_916_2_T24_lib231447_5693_NODE_1180_length_1080_cov_2.10634	0	0	0	0	0	0	0	0	0	0	0	0	0	0	0	0	0	0	0	0	0	0	0	0	0	0	0	7	6	0	6	0	10	0	0	4	8	0	2	0	0	0	0	0	0	0	0	0	0
metaspades_NG-14651_916_2_T24_lib231447_5693_NODE_1185_length_1077_cov_2.78767	0	0	0	0	0	0	0	0	0	0	0	0	0	0	0	0	0	0	0	0	0	0	0	0	0	0	0	2	0	0	0	0	16	0	2	0	2	0	0	0	0	0	0	0	0	0	0	0	0
metaspades_NG-14651_916_2_T24_lib231447_5693_NODE_1187_length_1076_cov_2.15208	0	0	0	0	0	0	0	0	0	0	0	0	0	0	0	0	0	0	0	0	0	0	0	0	0	0	0	6	0	0	0	0	8	0	0	0	0	0	0	0	0	0	0	0	0	0	0	0	0
metaspades_NG-14651_916_2_T24_lib231447_5693_NODE_1188_length_1075_cov_2.50882	0	0	0	0	0	0	2	0	0	0	0	0	0	0	0	0	0	0	0	0	0	0	0	0	0	0	0	1	0	0	0	0	12	0	1	2	1	0	0	0	0	0	0	0	0	0	0	0	0
metaspades_NG-14651_916_2_T24_lib231447_5693_NODE_1196_length_1066_cov_1.50643	0	0	0	0	0	0	2	0	0	0	0	0	0	0	0	0	0	0	0	0	0	0	0	0	0	0	0	3	0	0	0	0	8	0	5	0	0	0	0	0	2	0	0	0	0	0	0	0	0
metaspades_NG-14651_916_2_T24_lib231447_5693_NODE_1201_length_1061_cov_2.71571	0	0	0	0	0	0	0	0	0	0	0	0	0	0	0	0	0	0	0	0	0	0	0	0	0	0	0	9	0	0	0	0	15	0	0	0	0	0	8	56	0	0	0	0	0	0	0	0	0
metaspades_NG-14651_916_2_T24_lib231447_5693_NODE_1207_length_1054_cov_1.73473	0	0	0	0	0	0	2	0	0	0	0	0	0	0	0	0	0	0	0	0	0	0	0	0	0	0	0	2	0	0	0	0	13	0	0	0	5	0	0	0	0	0	0	0	0	0	0	0	0
metaspades_NG-14651_916_2_T24_lib231447_5693_NODE_1208_length_1053_cov_12.3337	0	0	0	0	0	0	0	0	0	0	0	0	0	0	0	0	0	0	0	0	0	0	0	1	0	0	0	0	0	0	0	0	44	0	0	0	0	0	0	0	0	0	0	0	0	0	0	0	0
metaspades_NG-14651_916_2_T24_lib231447_5693_NODE_1216_length_1051_cov_1.53916	0	0	0	0	0	0	0	0	0	0	0	0	1	2	0	0	0	0	0	0	0	0	0	0	0	0	0	6	0	0	0	3	8	0	0	0	0	0	0	0	2	0	0	0	0	0	0	0	0
metaspades_NG-14651_916_2_T24_lib231447_5693_NODE_1220_length_1047_cov_2.28024	0	0	0	0	0	0	0	0	0	0	0	0	0	0	0	0	0	0	0	0	0	0	0	0	0	0	0	2	0	1	0	0	9	0	0	0	4	0	2	3	0	0	0	0	0	0	0	0	0
metaspades_NG-14651_916_2_T24_lib231447_5693_NODE_1226_length_1044_cov_2.21537	0	0	0	0	0	0	0	0	0	0	0	0	0	0	0	0	0	0	0	0	0	0	0	0	0	0	0	5	0	2	0	0	10	0	0	0	2	0	0	2	0	0	0	0	0	0	0	0	0
metaspades_NG-14651_916_2_T24_lib231447_5693_NODE_1230_length_1042_cov_1.48227	0	0	0	0	0	0	0	0	0	0	0	0	0	0	0	0	0	0	0	0	0	0	0	0	0	0	0	4	0	0	0	0	6	0	0	0	7	0	1	0	0	0	0	0	0	0	0	0	0
metaspades_NG-14651_916_2_T24_lib231447_5693_NODE_1233_length_1041_cov_2.22211	0	0	0	0	0	0	2	1	0	0	0	0	0	0	0	0	0	0	0	0	0	0	0	0	0	0	0	6	0	0	0	0	3	0	0	0	3	0	0	0	0	0	0	0	0	0	0	0	0
metaspades_NG-14651_916_2_T24_lib231447_5693_NODE_1234_length_1041_cov_1.85801	0	0	0	0	0	0	0	0	0	0	0	0	0	0	0	0	0	0	0	0	0	0	0	0	0	0	0	7	4	2	0	0	10	0	0	2	0	2	0	0	0	0	0	0	0	0	0	0	0
metaspades_NG-14651_916_2_T24_lib231447_5693_NODE_1241_length_1039_cov_1.18801	0	0	0	0	0	0	0	0	0	0	0	0	0	0	0	0	0	0	0	0	0	0	0	0	0	0	0	4	0	0	0	0	8	0	0	0	2	0	0	0	0	0	0	0	0	0	0	0	0
metaspades_NG-14651_916_2_T24_lib231447_5693_NODE_1246_length_1036_cov_2.0999	0	0	0	0	0	0	0	0	0	0	0	0	0	0	0	0	0	0	0	0	0	0	0	0	0	0	0	0	0	0	0	0	10	0	0	0	0	0	0	0	0	0	0	0	0	0	0	0	0
metaspades_NG-14651_916_2_T24_lib231447_5693_NODE_1247_length_1036_cov_1.87564	0	0	0	0	0	0	0	2	0	0	0	0	0	0	0	0	0	0	0	0	0	0	0	0	0	0	0	6	6	3	11	0	10	0	3	0	8	0	0	3	0	0	0	0	0	0	0	0	0
metaspades_NG-14651_916_2_T24_lib231447_5693_NODE_1252_length_1032_cov_1.913	0	0	0	0	0	0	0	0	0	0	0	0	0	0	0	0	0	0	0	0	0	0	0	0	0	0	0	2	0	0	0	0	8	0	0	3	2	0	0	3	0	0	0	0	0	0	0	0	0
metaspades_NG-14651_916_2_T24_lib231447_5693_NODE_1254_length_1031_cov_2.92725	0	0	0	0	0	0	0	0	0	0	0	0	2	0	0	0	0	0	0	0	0	0	0	0	0	0	0	3	0	0	2	0	11	0	0	0	1	0	0	0	0	0	0	0	0	0	0	0	0
metaspades_NG-14651_916_2_T24_lib231447_5693_NODE_1255_length_1031_cov_2.38217	0	0	0	0	0	0	1	0	0	2	0	0	0	0	0	0	0	0	0	0	0	0	0	0	0	0	0	4	0	2	2	0	10	0	0	0	2	0	0	0	0	0	0	0	0	0	0	0	0
metaspades_NG-14651_916_2_T24_lib231447_5693_NODE_1270_length_1022_cov_2.42916	0	0	0	0	0	0	0	0	0	0	0	0	0	0	0	0	0	0	0	0	0	0	0	0	0	0	0	0	0	0	0	0	12	0	0	0	1	0	0	0	0	0	0	0	0	0	0	0	0
metaspades_NG-14651_916_2_T24_lib231447_5693_NODE_1271_length_1022_cov_2.29059	0	0	0	0	0	0	0	0	0	0	0	0	0	0	0	0	0	0	0	0	0	0	0	0	0	0	0	5	3	0	0	0	12	0	0	0	8	0	0	0	0	0	0	0	0	0	0	0	0
metaspades_NG-14651_916_2_T24_lib231447_5693_NODE_1272_length_1022_cov_1.98966	0	0	0	0	0	0	0	0	0	0	0	0	0	0	0	0	0	0	0	0	0	0	0	0	0	0	0	3	0	0	0	0	10	0	0	0	3	0	0	1	0	0	0	0	0	0	0	0	0
metaspades_NG-14651_916_2_T24_lib231447_5693_NODE_1284_length_1017_cov_1.55301	0	0	0	0	0	0	0	0	0	0	0	0	0	0	0	0	0	0	0	0	2	0	0	0	0	0	0	0	0	0	0	0	5	0	0	1	2	0	0	0	0	0	0	0	0	0	0	0	0
metaspades_NG-14651_916_2_T24_lib231447_5693_NODE_1287_length_1016_cov_1.37669	0	0	0	0	0	0	3	0	0	0	0	0	2	0	0	0	0	0	0	0	0	0	0	0	0	0	0	0	1	0	1	2	10	6	0	0	0	0	0	0	1	0	0	0	0	2	0	0	1
metaspades_NG-14651_916_2_T24_lib231447_5693_NODE_1291_length_1013_cov_1.38413	0	0	0	0	0	0	0	0	0	0	0	0	0	0	0	0	0	0	0	0	0	0	0	0	0	0	0	4	2	0	0	0	7	0	0	0	0	0	0	0	0	0	0	0	0	0	0	0	0
metaspades_NG-14651_916_2_T24_lib231447_5693_NODE_1295_length_1011_cov_2.22908	0	0	0	0	0	0	4	0	2	0	0	0	0	0	0	0	0	0	0	0	0	0	0	0	0	0	0	7	0	4	2	0	6	0	0	1	3	0	0	0	0	0	0	0	0	0	0	0	0
metaspades_NG-14651_916_2_T24_lib231447_5693_NODE_1310_length_1002_cov_2.84266	0	0	0	0	0	0	0	0	0	0	0	0	0	0	0	0	0	0	0	0	0	0	0	0	0	0	0	6	0	0	0	0	16	0	0	0	2	0	0	0	0	0	0	0	0	0	0	0	0
metaspades_NG-14651_916_2_T48_lib231448_5693_NODE_11_length_54582_cov_58.7116	0	0	0	0	0	0	0	0	0	0	0	0	0	0	0	0	0	0	0	0	0	0	0	0	0	0	0	0	2	0	0	19281	2	14237	0	0	0	0	0	0	0	0	0	0	0	0	0	0	0
metaspades_NG-14651_916_2_T48_lib231448_5693_NODE_17_length_42218_cov_45.8428	0	0	0	0	0	0	0	0	0	0	0	0	2	0	0	0	0	0	0	0	3	0	2	0	0	0	0	0	0	2	0	5536	0	10055	2	0	0	0	0	0	0	0	0	0	0	0	0	0	0
metaspades_NG-14651_916_2_T48_lib231448_5693_NODE_21_length_39297_cov_9.34353	0	0	0	0	0	0	0	0	0	0	0	29	40	30	32	0	2	4	0	0	0	0	0	0	0	0	0	1070	294	89	108	810	313	1164	119	150	578	78	62	104	317	0	0	0	0	0	0	0	0
metaspades_NG-14651_916_2_T48_lib231448_5693_NODE_35_length_27207_cov_49.6845	0	0	0	0	0	0	0	0	0	0	0	0	0	0	0	0	0	0	0	0	0	0	0	0	0	0	0	0	0	4	2	6081	0	6392	0	1	0	0	0	2	0	0	0	0	0	0	0	0	0
metaspades_NG-14651_916_2_T48_lib231448_5693_NODE_36_length_26485_cov_8.66606	0	0	0	2	0	4	0	0	0	0	0	0	0	0	0	0	0	0	0	0	0	0	0	0	0	0	0	2	0	0	0	871	0	910	0	0	0	0	0	1	0	0	0	0	0	0	0	0	0
metaspades_NG-14651_916_2_T48_lib231448_5693_NODE_37_length_24502_cov_9.75314	0	0	0	0	0	0	0	0	0	0	0	0	0	0	0	0	0	0	0	0	0	0	0	0	0	0	0	0	0	0	0	740	4	1190	0	0	0	0	0	0	2	0	0	0	0	0	0	0	0
metaspades_NG-14651_916_2_T48_lib231448_5693_NODE_39_length_23633_cov_6.1196	0	0	0	0	0	0	0	0	0	0	0	0	0	0	0	0	0	0	0	0	0	0	0	0	0	0	0	0	0	0	0	556	0	629	0	0	0	0	0	0	0	0	0	0	0	0	0	0	0
metaspades_NG-14651_916_2_T48_lib231448_5693_NODE_40_length_23120_cov_9.58721	0	0	0	0	0	0	0	0	0	0	0	0	0	0	0	0	0	0	0	0	1	0	0	0	0	0	0	0	0	0	0	912	0	1130	0	0	0	0	0	0	0	0	0	0	0	0	0	0	0
metaspades_NG-14651_916_2_T48_lib231448_5693_NODE_70_length_12806_cov_38.1433	0	0	0	0	0	0	0	0	0	0	0	0	0	0	0	0	0	0	0	0	3	4	0	0	0	0	0	0	0	0	0	815	0	666	2	0	0	0	0	0	0	0	4	0	0	0	0	2	0
metaspades_NG-14651_916_2_T48_lib231448_5693_NODE_80_length_11820_cov_7.77093	0	0	0	0	0	0	0	0	0	0	0	0	0	0	0	0	0	0	0	0	0	0	0	0	0	0	0	0	0	0	0	66	0	314	0	0	0	0	0	0	0	0	0	0	0	0	0	0	0
metaspades_NG-14651_916_2_T48_lib231448_5693_NODE_91_length_9918_cov_4.14742	0	0	0	0	0	0	0	0	0	0	0	0	0	0	0	0	0	0	0	0	0	0	0	0	0	0	0	0	0	0	0	119	0	153	0	0	0	0	0	0	0	0	0	0	0	0	0	0	0
metaspades_NG-14651_916_2_T48_lib231448_5693_NODE_93_length_9835_cov_90.537	0	0	0	0	2	0	0	0	3	0	0	0	0	0	0	0	0	0	0	0	0	0	0	0	0	0	0	0	0	2	0	2618	0	1936	2	0	0	0	0	0	0	0	0	0	0	0	0	0	0
metaspades_NG-14651_916_2_T48_lib231448_5693_NODE_98_length_9586_cov_9.58042	0	0	0	0	0	0	0	0	0	0	0	0	2	0	0	0	0	0	0	0	0	0	0	0	0	0	0	0	2	0	0	413	0	353	0	0	0	0	0	7	0	99	225	64	23	143	81	192	435
metaspades_NG-14651_916_2_T48_lib231448_5693_NODE_99_length_9474_cov_5.32158	0	0	0	0	0	1	0	0	0	0	0	0	0	0	0	0	0	0	0	0	0	0	0	0	0	0	0	0	0	0	0	129	0	126	0	0	0	0	0	0	0	0	0	0	0	0	0	0	0
metaspades_NG-14651_916_2_T48_lib231448_5693_NODE_103_length_9015_cov_7.80123	0	0	0	0	0	0	0	0	0	0	0	19	34	11	17	0	0	0	0	0	0	0	0	0	0	0	0	469	117	23	42	125	226	225	56	73	122	28	23	49	134	0	0	0	0	0	0	0	0
metaspades_NG-14651_916_2_T48_lib231448_5693_NODE_109_length_8774_cov_9.18488	0	0	0	0	0	0	0	0	1	0	0	0	0	0	0	0	0	0	0	0	0	0	0	2	6	0	2	0	0	0	0	98	0	217	0	2	0	0	0	0	0	0	0	0	0	0	0	0	0
metaspades_NG-14651_916_2_T48_lib231448_5693_NODE_115_length_8241_cov_4.06926	0	0	0	0	0	0	0	0	0	0	0	0	0	0	0	0	0	0	0	0	4	0	0	1	0	0	0	0	0	0	0	78	0	123	0	0	0	0	0	0	0	0	0	0	0	0	0	0	0
metaspades_NG-14651_916_2_T48_lib231448_5693_NODE_121_length_8049_cov_7.37466	0	0	0	0	0	0	0	1	2	0	0	0	0	0	0	0	2	1	0	0	0	2	0	0	2	2	2	0	0	0	0	157	0	264	0	0	0	0	0	0	0	0	0	0	0	0	0	0	0
metaspades_NG-14651_916_2_T48_lib231448_5693_NODE_122_length_7881_cov_8.20687	0	0	0	0	0	0	0	0	0	0	0	0	0	0	0	0	0	0	0	0	0	0	0	0	0	0	0	3	0	0	0	131	0	295	0	0	2	0	0	0	0	0	0	0	0	0	0	0	0
metaspades_NG-14651_916_2_T48_lib231448_5693_NODE_126_length_7640_cov_5.73118	0	0	0	0	0	0	0	0	0	0	0	0	0	0	0	0	0	0	0	0	2	0	2	0	0	0	0	0	0	0	0	67	0	94	0	0	0	0	0	0	0	0	0	0	0	0	0	0	0
metaspades_NG-14651_916_2_T48_lib231448_5693_NODE_129_length_7245_cov_12.3289	0	0	0	0	0	0	0	0	0	0	0	0	0	0	0	0	0	0	0	0	0	0	0	0	0	0	0	0	0	0	0	384	0	216	0	0	0	0	0	0	0	0	0	0	0	0	0	0	0
metaspades_NG-14651_916_2_T48_lib231448_5693_NODE_130_length_7028_cov_111.486	0	2	0	4	5	2	0	0	0	0	0	0	5	0	0	0	0	0	0	0	0	0	0	0	0	0	0	0	0	0	2	4909	0	3236	0	0	0	0	0	0	0	0	0	0	0	0	0	0	0
metaspades_NG-14651_916_2_T48_lib231448_5693_NODE_133_length_6743_cov_3.64234	0	0	0	0	0	0	0	0	0	0	0	0	0	0	0	0	0	0	0	0	0	0	0	0	0	0	0	0	0	0	0	152	0	120	0	0	0	0	0	0	0	0	0	0	0	0	0	0	0
metaspades_NG-14651_916_2_T48_lib231448_5693_NODE_134_length_6661_cov_88.5177	0	0	0	0	0	0	0	0	0	0	0	0	0	0	0	0	0	1	0	0	0	0	0	0	0	0	0	0	0	0	0	46	0	2749	0	0	0	2	0	0	0	0	0	0	0	0	0	0	0
metaspades_NG-14651_916_2_T48_lib231448_5693_NODE_137_length_6525_cov_131.253	0	0	0	0	0	0	0	0	0	0	0	0	0	0	0	0	0	0	0	0	0	0	0	0	0	0	0	0	0	0	0	115	2	3935	0	0	0	0	0	0	0	0	0	0	0	0	0	0	0
metaspades_NG-14651_916_2_T48_lib231448_5693_NODE_140_length_6416_cov_126.992	0	0	1	0	1	0	0	0	0	0	0	0	0	0	0	0	0	0	0	0	0	0	0	0	0	0	0	0	0	0	2	5502	0	3435	0	0	0	0	0	0	0	0	0	0	0	0	0	0	0
metaspades_NG-14651_916_2_T48_lib231448_5693_NODE_144_length_6193_cov_4.50961	0	0	0	0	0	0	2	0	0	0	0	0	0	0	0	0	0	0	0	0	0	0	0	0	0	0	0	0	0	0	0	26	0	33	0	0	4	0	0	0	0	0	0	0	0	0	0	0	0
metaspades_NG-14651_916_2_T48_lib231448_5693_NODE_165_length_5658_cov_4.1426	0	0	0	0	0	0	0	2	0	0	0	4	6	9	6	0	0	0	0	0	0	0	0	0	0	0	0	3	0	7	5	28	1	55	0	1	4	0	0	0	0	0	0	0	0	5	1	2	0
metaspades_NG-14651_916_2_T48_lib231448_5693_NODE_166_length_5576_cov_4.17098	0	0	0	0	0	0	0	0	0	0	0	0	3	0	0	0	0	0	0	0	0	0	0	0	0	0	0	0	0	0	0	15	0	81	0	0	0	0	0	0	0	0	0	0	0	0	0	0	0
metaspades_NG-14651_916_2_T48_lib231448_5693_NODE_175_length_5257_cov_4.92484	0	0	0	0	0	0	0	0	0	0	0	0	0	0	0	0	0	0	0	0	0	0	0	0	0	0	0	0	0	0	0	99	0	132	0	0	0	0	0	0	0	0	0	0	0	0	0	0	0
metaspades_NG-14651_916_2_T48_lib231448_5693_NODE_178_length_5183_cov_3.83366	0	0	0	0	0	0	0	0	0	0	0	0	0	0	0	0	0	0	0	0	0	0	0	0	0	0	0	0	0	0	0	46	0	40	0	0	0	0	0	0	0	0	0	0	0	0	0	0	0
metaspades_NG-14651_916_2_T48_lib231448_5693_NODE_179_length_5178_cov_30.291	0	0	0	0	0	0	0	0	0	0	0	0	0	0	0	0	0	0	0	0	0	0	0	0	0	0	0	0	0	0	0	46	0	684	0	0	0	0	0	0	0	0	0	0	0	0	0	0	0
metaspades_NG-14651_916_2_T48_lib231448_5693_NODE_181_length_5052_cov_5.02962	0	0	0	0	0	0	0	0	0	0	0	0	0	0	0	0	0	0	0	0	0	0	0	0	0	0	0	0	0	0	0	45	0	128	0	0	0	0	0	0	0	0	0	0	0	0	0	0	0
metaspades_NG-14651_916_2_T48_lib231448_5693_NODE_182_length_5035_cov_3.58494	0	0	2	0	0	0	0	0	0	0	0	0	0	0	0	0	0	0	0	0	0	0	0	0	0	0	0	0	0	0	0	60	0	68	0	0	0	0	0	0	0	0	0	0	0	0	0	0	0
metaspades_NG-14651_916_2_T48_lib231448_5693_NODE_186_length_4882_cov_5.52828	0	0	0	0	0	0	0	0	0	0	0	0	0	0	0	0	0	0	0	0	0	0	0	0	0	0	0	0	0	0	0	64	0	51	0	0	0	0	0	0	0	0	0	0	0	0	0	0	0
metaspades_NG-14651_916_2_T48_lib231448_5693_NODE_190_length_4830_cov_3.94346	0	0	0	0	0	0	0	0	0	0	0	0	0	0	0	0	0	0	0	0	0	0	0	0	0	0	0	0	0	0	0	64	0	53	0	0	0	0	0	0	0	0	0	0	0	0	0	0	0
metaspades_NG-14651_916_2_T48_lib231448_5693_NODE_195_length_4736_cov_4.40846	0	0	0	0	0	0	0	0	0	0	0	0	0	0	0	0	0	0	0	0	0	0	0	0	0	0	0	0	0	0	0	99	0	112	0	0	0	0	0	0	0	0	0	0	0	0	0	0	0
metaspades_NG-14651_916_2_T48_lib231448_5693_NODE_197_length_4676_cov_4.74205	0	0	0	0	0	0	0	0	0	0	0	0	0	0	0	0	0	0	0	0	0	0	0	0	0	0	0	0	0	0	0	49	0	84	0	0	0	0	0	0	0	0	0	0	0	0	0	0	0
metaspades_NG-14651_916_2_T48_lib231448_5693_NODE_199_length_4617_cov_5.01096	0	0	0	0	0	0	0	0	0	0	0	0	0	0	0	0	0	0	0	0	0	0	0	0	0	0	0	0	0	0	0	31	0	73	0	0	0	0	0	0	0	0	0	0	0	0	0	0	0
metaspades_NG-14651_916_2_T48_lib231448_5693_NODE_202_length_4599_cov_6.27091	0	0	0	0	0	0	0	0	0	0	0	0	0	0	0	0	0	0	0	0	0	0	0	0	0	0	0	0	0	0	0	31	0	51	0	0	0	0	0	0	0	0	0	0	0	0	0	0	0
metaspades_NG-14651_916_2_T48_lib231448_5693_NODE_203_length_4571_cov_7.41475	0	0	0	0	0	0	0	0	0	0	0	0	6	1	0	0	0	0	0	0	0	0	0	0	0	0	0	0	0	0	0	60	0	88	0	0	0	0	0	0	0	0	0	0	0	0	0	0	0
metaspades_NG-14651_916_2_T48_lib231448_5693_NODE_205_length_4523_cov_7.9201	0	0	0	0	0	0	0	0	0	0	0	0	0	0	0	0	0	0	0	0	0	0	0	0	0	0	2	0	0	0	0	32	0	69	0	0	0	0	0	0	0	0	0	0	0	0	0	0	0
metaspades_NG-14651_916_2_T48_lib231448_5693_NODE_206_length_4504_cov_35.9867	0	0	0	0	0	0	0	0	1	0	0	0	0	0	0	0	0	0	0	0	0	0	0	0	0	0	0	0	0	0	0	524	0	370	0	0	0	0	0	0	0	0	0	0	0	0	0	0	0
metaspades_NG-14651_916_2_T48_lib231448_5693_NODE_210_length_4426_cov_2.21071	2	0	0	0	0	0	0	0	0	0	0	0	1	0	0	0	0	0	0	0	0	0	0	0	2	0	0	0	0	0	0	51	0	29	0	0	0	0	0	0	0	1	0	0	0	0	0	3	0
metaspades_NG-14651_916_2_T48_lib231448_5693_NODE_217_length_4320_cov_7.7313	0	0	0	0	0	0	0	0	0	0	0	0	0	0	0	0	0	0	0	0	0	0	0	0	0	0	0	0	0	0	0	40	0	58	0	0	0	0	0	0	0	0	0	0	0	0	0	0	0
metaspades_NG-14651_916_2_T48_lib231448_5693_NODE_219_length_4206_cov_3.99325	0	0	0	0	0	0	0	0	0	0	0	0	0	0	0	0	0	0	0	0	0	0	0	0	0	0	0	0	0	0	0	22	0	31	0	0	0	0	0	0	0	0	0	0	0	0	0	0	0
metaspades_NG-14651_916_2_T48_lib231448_5693_NODE_223_length_4045_cov_3.64436	0	0	0	0	0	0	0	0	0	0	0	0	0	0	0	0	0	0	0	0	0	0	0	0	0	0	0	0	0	0	0	50	0	59	0	0	0	0	0	0	0	0	0	0	0	0	0	0	0
metaspades_NG-14651_916_2_T48_lib231448_5693_NODE_233_length_3867_cov_4.81794	0	0	0	0	0	0	0	0	0	0	0	0	0	0	0	0	0	0	0	0	0	0	0	0	0	0	0	0	0	0	0	47	0	69	0	0	0	0	0	0	0	0	0	0	0	0	0	0	0
metaspades_NG-14651_916_2_T48_lib231448_5693_NODE_237_length_3773_cov_4.05245	0	0	0	0	0	0	0	0	0	0	0	0	0	0	0	0	0	0	0	0	0	0	0	0	0	0	0	2	0	0	0	37	0	50	0	0	3	0	0	0	0	0	0	0	0	0	0	0	0
metaspades_NG-14651_916_2_T48_lib231448_5693_NODE_240_length_3743_cov_4.14615	0	0	0	0	0	0	0	0	0	0	9	0	0	0	0	0	0	0	0	8	0	9	2	0	0	0	0	0	0	0	0	72	0	85	0	0	0	0	0	0	0	0	0	0	0	0	0	0	0
metaspades_NG-14651_916_2_T48_lib231448_5693_NODE_241_length_3732_cov_3.96954	0	0	0	0	0	0	0	0	0	0	0	0	0	0	0	0	0	0	0	0	0	0	0	0	0	0	0	0	0	0	0	22	0	37	0	0	0	0	0	0	0	0	0	0	0	0	0	0	0
metaspades_NG-14651_916_2_T48_lib231448_5693_NODE_242_length_3717_cov_3.58547	0	0	0	0	0	0	0	0	0	0	0	0	0	0	0	0	0	0	0	0	0	0	0	0	0	0	0	0	0	0	0	34	0	44	0	0	0	0	0	0	0	0	0	0	0	0	0	0	0
metaspades_NG-14651_916_2_T48_lib231448_5693_NODE_250_length_3649_cov_7.54674	0	0	0	0	0	0	0	0	0	0	0	0	0	0	0	0	0	0	0	0	0	0	0	0	0	0	0	0	0	0	0	56	0	71	0	0	0	0	0	0	0	0	0	0	0	0	0	0	0
metaspades_NG-14651_916_2_T48_lib231448_5693_NODE_265_length_3319_cov_6.02941	0	0	0	0	0	0	0	0	0	0	0	0	4	0	0	0	0	0	0	0	0	0	0	0	0	0	0	0	0	0	0	43	0	52	0	0	0	0	0	0	0	0	0	0	0	0	0	0	0
metaspades_NG-14651_916_2_T48_lib231448_5693_NODE_270_length_3272_cov_6.13833	0	0	0	0	0	0	0	0	0	0	0	0	0	0	0	0	0	0	0	0	0	0	0	0	0	0	0	0	0	0	0	22	0	27	0	0	0	0	0	0	0	0	0	0	0	0	0	0	0
metaspades_NG-14651_916_2_T48_lib231448_5693_NODE_280_length_3112_cov_3.95191	0	0	0	0	0	0	0	4	1	0	0	0	0	0	0	0	0	0	0	0	0	0	0	0	0	0	0	0	0	0	0	13	0	21	0	0	0	0	0	0	0	0	0	0	0	0	0	0	0
metaspades_NG-14651_916_2_T48_lib231448_5693_NODE_289_length_3021_cov_3.35266	0	0	0	0	0	0	0	0	0	0	0	0	0	0	0	0	0	0	0	0	0	0	0	0	2	2	0	0	0	0	0	8	0	24	0	0	0	0	0	0	0	0	0	0	0	0	0	0	0
metaspades_NG-14651_916_2_T48_lib231448_5693_NODE_297_length_2888_cov_1.65902	0	0	0	0	0	0	0	0	0	0	0	0	0	0	0	0	0	0	0	0	0	0	0	0	0	0	0	0	0	0	0	29	0	22	0	0	0	0	0	0	0	0	0	0	0	0	0	0	0
metaspades_NG-14651_916_2_T48_lib231448_5693_NODE_301_length_2867_cov_2.08428	0	0	0	0	0	0	0	0	0	0	0	0	0	0	0	0	0	0	0	0	0	0	0	0	0	0	0	0	0	0	0	19	0	34	0	0	0	0	0	0	0	0	0	0	0	0	0	0	0
metaspades_NG-14651_916_2_T48_lib231448_5693_NODE_305_length_2839_cov_3.42134	0	0	0	0	0	0	0	0	0	0	0	0	0	0	0	0	0	0	0	0	0	0	0	0	0	0	0	0	0	0	0	29	0	42	0	0	0	0	0	0	0	0	0	0	0	0	0	0	0
metaspades_NG-14651_916_2_T48_lib231448_5693_NODE_314_length_2772_cov_2.66912	0	0	0	0	0	0	0	0	0	0	0	0	0	0	0	0	0	0	0	0	0	0	0	0	0	0	0	0	0	0	0	18	0	26	0	0	0	0	0	0	0	0	0	0	0	0	0	0	0
metaspades_NG-14651_916_2_T48_lib231448_5693_NODE_319_length_2738_cov_3.73202	2	0	0	0	0	0	0	0	0	0	0	0	0	0	0	0	0	0	0	0	0	0	0	0	0	0	0	0	0	0	0	19	0	28	0	0	0	0	0	0	0	0	0	0	0	0	0	0	0
metaspades_NG-14651_916_2_T48_lib231448_5693_NODE_320_length_2738_cov_3.11442	0	0	0	0	0	0	0	0	0	0	0	0	0	0	0	0	0	0	0	0	0	0	0	0	0	0	2	0	0	0	0	28	0	34	0	0	0	0	0	0	0	0	0	0	0	0	0	0	0
metaspades_NG-14651_916_2_T48_lib231448_5693_NODE_321_length_2735_cov_4.25224	0	0	0	0	0	0	0	0	0	0	0	0	0	0	0	0	0	0	0	0	0	0	0	0	0	0	0	0	0	0	0	23	0	37	0	0	0	0	0	0	0	0	0	0	0	0	0	0	0
metaspades_NG-14651_916_2_T48_lib231448_5693_NODE_328_length_2690_cov_3.52334	0	0	0	0	0	0	0	2	0	0	0	0	0	0	0	0	0	0	0	0	0	0	0	0	0	0	0	0	0	0	0	7	0	14	0	0	0	4	0	0	2	0	1	0	0	0	0	0	0
metaspades_NG-14651_916_2_T48_lib231448_5693_NODE_333_length_2652_cov_2.13246	0	0	0	0	0	0	0	0	0	0	0	0	0	0	1	0	0	0	0	0	0	0	0	0	0	0	0	0	0	0	0	11	0	15	0	0	0	0	0	0	0	0	0	0	0	0	0	0	0
metaspades_NG-14651_916_2_T48_lib231448_5693_NODE_345_length_2568_cov_3.37485	0	0	0	0	0	0	0	0	0	0	0	0	0	0	0	0	0	0	0	0	0	0	0	0	0	0	0	0	0	0	0	16	0	29	0	0	0	0	0	0	0	0	0	0	0	0	0	0	0
metaspades_NG-14651_916_2_T48_lib231448_5693_NODE_352_length_2508_cov_2.35141	0	0	0	0	1	0	0	0	0	0	0	0	0	0	0	0	0	0	0	0	0	0	0	0	0	0	0	0	0	0	0	17	0	33	0	0	0	0	0	0	0	0	0	0	0	0	0	0	0
metaspades_NG-14651_916_2_T48_lib231448_5693_NODE_360_length_2456_cov_3.17743	0	0	0	0	0	1	0	0	0	0	0	0	0	0	0	0	0	0	0	0	0	0	0	0	0	2	1	0	0	0	0	29	0	27	0	0	0	0	0	0	0	0	0	0	0	0	0	0	0
metaspades_NG-14651_916_2_T48_lib231448_5693_NODE_363_length_2428_cov_3.85967	0	0	0	0	0	0	0	0	0	0	0	0	0	0	0	0	0	0	0	0	0	0	0	0	0	0	0	0	0	0	0	20	0	25	0	0	0	0	0	0	0	0	0	0	0	0	0	0	0
metaspades_NG-14651_916_2_T48_lib231448_5693_NODE_364_length_2413_cov_4.89271	0	0	0	0	0	0	0	0	0	0	0	0	0	4	0	0	0	0	0	0	0	0	0	0	0	0	0	0	0	0	0	8	0	23	0	0	0	0	0	0	1	0	1	0	0	4	0	0	1
metaspades_NG-14651_916_2_T48_lib231448_5693_NODE_376_length_2351_cov_3.53076	1	0	0	0	0	0	0	0	0	0	0	0	0	0	0	0	0	0	0	0	0	0	0	0	0	0	0	0	0	0	0	20	0	33	0	0	0	0	0	0	0	0	0	0	0	0	0	0	0
metaspades_NG-14651_916_2_T48_lib231448_5693_NODE_377_length_2331_cov_3.68322	0	0	0	0	0	0	10	9	2	3	0	0	0	0	0	0	0	0	0	0	0	0	0	0	0	0	0	0	0	0	0	18	0	12	0	0	0	0	0	0	0	0	0	0	0	0	0	0	0
metaspades_NG-14651_916_2_T48_lib231448_5693_NODE_378_length_2324_cov_1.56897	0	0	0	0	0	0	0	0	0	0	0	0	0	0	0	0	0	0	0	0	0	0	0	0	0	0	0	0	0	0	0	11	0	16	0	0	0	0	0	0	0	0	0	0	0	0	0	0	0
metaspades_NG-14651_916_2_T48_lib231448_5693_NODE_387_length_2280_cov_2.80674	0	0	0	0	0	0	0	0	0	0	0	0	0	0	0	0	0	0	0	0	0	0	0	0	0	0	0	0	0	0	0	11	0	35	0	0	0	0	0	0	0	0	0	0	0	0	0	0	0
metaspades_NG-14651_916_2_T48_lib231448_5693_NODE_389_length_2273_cov_2.64878	0	0	0	0	0	0	0	0	0	0	0	0	0	0	0	0	0	0	0	0	0	0	0	0	0	0	0	0	0	0	0	8	0	26	0	0	0	1	0	0	0	0	0	0	0	0	0	0	0
metaspades_NG-14651_916_2_T48_lib231448_5693_NODE_392_length_2264_cov_2.53825	0	0	0	0	0	0	0	0	0	0	0	0	0	0	0	0	0	0	0	0	0	0	0	0	0	0	0	0	0	0	0	12	0	16	0	0	0	0	0	0	0	0	0	0	0	0	0	0	0
metaspades_NG-14651_916_2_T48_lib231448_5693_NODE_395_length_2232_cov_4.07395	0	0	0	0	0	0	0	0	0	0	0	0	0	0	0	0	0	0	0	0	0	0	0	0	0	0	0	0	77	5	0	0	0	43	0	0	0	0	0	0	0	0	0	0	0	0	0	0	0
metaspades_NG-14651_916_2_T48_lib231448_5693_NODE_397_length_2218_cov_4.82386	0	0	0	0	0	0	0	0	0	0	0	0	0	0	0	0	0	0	0	0	0	0	0	0	0	0	0	0	0	0	0	0	0	46	0	0	0	0	0	0	0	0	0	0	0	0	0	0	0
metaspades_NG-14651_916_2_T48_lib231448_5693_NODE_408_length_2159_cov_2.20247	0	0	0	0	0	0	0	0	0	0	0	0	0	0	0	0	0	0	0	0	0	0	0	0	0	0	0	0	0	0	0	6	0	10	0	0	0	0	0	0	0	0	0	0	0	0	0	0	0
metaspades_NG-14651_916_2_T48_lib231448_5693_NODE_412_length_2138_cov_4.24052	0	0	0	0	0	0	0	0	0	0	2	0	0	0	0	0	0	0	0	0	0	0	0	0	0	0	0	0	0	0	0	17	0	19	0	0	0	0	0	0	0	0	0	0	0	0	0	0	0
metaspades_NG-14651_916_2_T48_lib231448_5693_NODE_415_length_2126_cov_3.26074	0	0	0	0	0	0	0	0	0	0	0	0	0	0	0	0	0	0	0	0	0	0	0	0	0	0	0	0	0	0	0	5	0	31	0	0	0	0	0	0	0	0	0	0	0	0	0	0	0
metaspades_NG-14651_916_2_T48_lib231448_5693_NODE_417_length_2123_cov_2.73694	0	0	0	0	0	0	0	0	0	0	0	0	0	0	0	0	0	0	0	0	0	0	0	0	0	0	0	0	0	0	0	4	0	27	0	0	0	0	0	0	0	0	0	0	0	0	0	0	0
metaspades_NG-14651_916_2_T48_lib231448_5693_NODE_418_length_2119_cov_3.52422	0	0	0	0	0	0	0	0	0	0	0	0	0	0	0	0	0	0	0	0	0	0	0	0	0	0	0	0	0	0	0	13	0	28	0	0	0	0	0	0	0	0	0	0	0	0	0	0	0
metaspades_NG-14651_916_2_T48_lib231448_5693_NODE_419_length_2116_cov_7.3377	0	0	0	0	0	0	0	0	0	0	0	0	1	0	0	0	0	0	0	0	0	0	0	0	0	0	0	0	0	0	0	48	0	61	0	0	0	0	0	0	0	0	1	0	0	2	0	0	0
metaspades_NG-14651_916_2_T48_lib231448_5693_NODE_424_length_2100_cov_4.3335	0	0	0	0	0	0	0	0	0	0	0	0	0	0	0	0	0	0	0	0	0	0	0	0	0	0	0	0	0	0	0	11	0	27	0	0	0	0	0	0	0	0	0	0	0	0	0	0	0
metaspades_NG-14651_916_2_T48_lib231448_5693_NODE_433_length_2070_cov_1.96278	0	0	0	0	0	0	0	0	0	0	0	0	0	0	0	0	0	0	0	0	0	0	0	0	0	0	0	0	0	0	0	5	0	19	0	0	0	0	0	0	0	0	0	0	0	0	0	0	0
metaspades_NG-14651_916_2_T48_lib231448_5693_NODE_434_length_2065_cov_3.36468	0	0	0	0	0	0	0	0	0	0	0	0	0	0	0	0	0	0	0	0	0	0	0	0	0	0	0	0	0	0	0	6	0	22	0	0	0	0	0	0	0	0	0	0	0	0	0	0	0
metaspades_NG-14651_916_2_T48_lib231448_5693_NODE_438_length_2053_cov_1.68018	2	3	4	3	4	4	0	2	1	0	3	0	0	0	0	0	0	0	0	3	6	8	5	3	1	2	3	0	0	4	2	8	0	14	0	0	0	0	0	0	2	0	0	0	0	0	0	0	0
metaspades_NG-14651_916_2_T48_lib231448_5693_NODE_444_length_2031_cov_3.08654	0	0	0	0	0	0	0	0	0	0	0	0	0	0	0	0	0	0	0	0	0	0	0	0	0	0	0	0	0	0	0	7	0	32	0	0	0	0	0	0	0	0	0	0	0	0	0	0	0
metaspades_NG-14651_916_2_T48_lib231448_5693_NODE_445_length_2028_cov_3.01875	0	0	0	0	0	0	0	0	0	0	0	0	0	0	0	0	0	0	0	0	0	0	0	0	0	0	0	0	0	0	0	10	0	17	0	0	0	0	0	0	0	0	0	0	0	0	0	0	0
metaspades_NG-14651_916_2_T48_lib231448_5693_NODE_446_length_2016_cov_2.93014	0	0	0	0	0	0	0	0	0	0	0	0	0	0	0	0	0	0	0	0	0	0	0	0	0	0	0	0	0	0	0	10	0	9	0	0	0	0	0	0	0	0	0	0	0	0	0	0	0
metaspades_NG-14651_916_2_T48_lib231448_5693_NODE_448_length_2002_cov_2.0945	0	0	0	0	0	4	0	0	0	0	1	0	0	0	0	0	0	0	0	0	0	0	0	0	0	0	0	0	0	0	0	8	0	23	0	0	0	0	0	0	0	0	0	0	0	0	0	0	0
metaspades_NG-14651_916_2_T48_lib231448_5693_NODE_451_length_1987_cov_2.14182	0	0	1	0	4	0	0	0	0	0	0	0	0	0	0	0	0	0	0	0	0	0	0	0	0	0	0	0	0	0	0	17	0	15	0	0	0	0	0	0	0	0	0	0	0	0	0	0	0
metaspades_NG-14651_916_2_T48_lib231448_5693_NODE_453_length_1978_cov_4.16901	0	0	0	0	0	0	0	0	0	0	0	0	0	0	0	0	0	0	0	0	0	0	0	0	0	0	0	0	0	0	0	15	0	20	0	0	0	0	0	0	0	0	0	0	0	0	0	0	0
metaspades_NG-14651_916_2_T48_lib231448_5693_NODE_455_length_1975_cov_2.14219	0	0	0	0	0	0	0	0	0	0	0	0	0	0	0	0	0	0	0	0	0	0	0	0	0	0	0	0	0	0	0	16	0	11	0	0	0	0	0	0	0	0	0	0	0	0	0	0	0
metaspades_NG-14651_916_2_T48_lib231448_5693_NODE_458_length_1948_cov_2.21342	0	0	0	0	0	0	0	0	0	0	0	0	0	0	0	0	0	0	0	0	0	0	0	0	0	0	0	0	0	0	0	18	0	7	0	0	0	0	0	0	0	0	0	0	0	0	0	0	0
metaspades_NG-14651_916_2_T48_lib231448_5693_NODE_464_length_1912_cov_3.94723	0	0	0	0	0	0	0	0	0	0	0	0	0	0	0	0	0	0	0	0	0	0	0	0	0	0	0	0	0	0	0	13	0	31	0	0	0	0	0	0	0	0	0	0	0	0	0	0	0
metaspades_NG-14651_916_2_T48_lib231448_5693_NODE_465_length_1911_cov_2.41487	0	0	0	0	0	0	0	0	0	0	0	0	0	0	0	0	0	0	0	0	0	0	0	0	0	0	0	0	0	0	0	4	0	24	0	0	0	0	0	0	0	0	0	0	0	0	0	0	0
metaspades_NG-14651_916_2_T48_lib231448_5693_NODE_469_length_1904_cov_2.72796	0	0	0	0	0	0	0	0	0	0	0	0	0	0	2	0	0	0	0	0	0	0	0	0	0	0	0	0	0	0	0	4	0	10	0	0	0	0	0	0	0	0	0	0	0	0	0	0	0
metaspades_NG-14651_916_2_T48_lib231448_5693_NODE_471_length_1893_cov_4.25136	0	0	0	0	0	0	0	0	0	0	0	0	0	0	0	0	0	0	0	0	0	0	0	0	0	0	0	0	0	0	0	16	0	18	0	0	0	0	0	0	0	0	0	0	0	0	0	0	0
metaspades_NG-14651_916_2_T48_lib231448_5693_NODE_472_length_1893_cov_3.25408	0	0	0	0	0	0	0	0	0	0	0	0	0	0	0	0	0	0	0	0	0	0	0	0	0	0	0	0	0	0	0	14	0	29	0	0	0	0	0	0	0	0	0	0	0	0	0	0	0
metaspades_NG-14651_916_2_T48_lib231448_5693_NODE_473_length_1893_cov_2.35963	0	0	0	0	0	0	0	0	0	0	0	0	0	0	0	0	0	0	0	0	0	0	0	0	0	0	0	0	0	0	0	12	0	14	0	0	0	0	0	0	0	0	0	0	0	0	0	0	0
metaspades_NG-14651_916_2_T48_lib231448_5693_NODE_478_length_1885_cov_3.33825	0	0	0	0	0	0	0	0	0	0	0	0	0	0	0	0	0	0	0	0	0	0	0	0	0	0	0	0	0	0	0	6	0	22	0	0	0	0	0	0	0	0	0	0	0	0	0	0	0
metaspades_NG-14651_916_2_T48_lib231448_5693_NODE_482_length_1873_cov_2.75633	0	0	0	0	0	0	0	0	0	0	0	0	0	0	0	0	0	0	0	0	0	0	0	0	0	0	0	0	0	0	0	11	0	8	0	0	0	0	0	0	0	0	0	0	0	0	0	0	0
metaspades_NG-14651_916_2_T48_lib231448_5693_NODE_483_length_1868_cov_3.71429	1	0	0	0	0	0	0	0	0	0	0	0	1	0	0	0	0	0	0	0	0	0	0	5	0	0	1	0	0	0	0	26	0	27	0	0	0	0	0	0	0	0	0	0	0	0	0	0	0
metaspades_NG-14651_916_2_T48_lib231448_5693_NODE_484_length_1866_cov_3.80839	0	0	0	0	0	0	0	0	0	0	0	0	0	0	0	0	0	0	0	0	0	0	0	0	0	0	0	0	0	0	0	10	0	8	0	0	0	0	0	0	0	0	0	0	0	0	0	0	0
metaspades_NG-14651_916_2_T48_lib231448_5693_NODE_488_length_1851_cov_2.89755	10	1	4	2	9	10	2	0	0	0	18	0	0	0	0	0	0	0	0	10	6	7	5	14	10	31	10	9	1	0	0	20	0	22	0	1	0	0	0	0	1	0	0	0	0	2	0	0	0
metaspades_NG-14651_916_2_T48_lib231448_5693_NODE_489_length_1851_cov_2.18653	0	0	0	0	2	0	0	0	0	0	0	0	0	0	0	0	0	0	0	0	0	0	0	0	0	0	0	0	0	0	0	12	0	18	0	0	0	0	0	0	2	0	0	0	0	0	0	0	0
metaspades_NG-14651_916_2_T48_lib231448_5693_NODE_492_length_1844_cov_3.54444	0	0	0	0	0	0	0	0	0	0	0	0	2	0	0	0	0	0	0	0	0	0	0	0	0	0	0	0	0	0	0	8	0	35	0	0	0	0	0	0	0	0	0	0	0	0	0	0	0
metaspades_NG-14651_916_2_T48_lib231448_5693_NODE_495_length_1837_cov_2.49495	0	0	0	0	0	0	0	0	0	0	0	0	0	0	0	0	0	0	0	0	0	0	0	0	0	0	0	0	0	0	0	20	0	20	0	0	0	0	0	0	0	0	0	0	0	0	0	0	0
metaspades_NG-14651_916_2_T48_lib231448_5693_NODE_497_length_1835_cov_2.75393	0	0	0	0	0	0	0	0	0	0	0	0	0	0	0	0	0	0	0	0	0	0	0	0	0	0	0	0	0	0	0	8	0	10	0	0	0	0	0	0	0	0	0	0	0	0	0	0	0
metaspades_NG-14651_916_2_T48_lib231448_5693_NODE_498_length_1835_cov_2.39831	0	0	0	0	0	0	0	0	0	0	0	0	0	0	0	0	0	0	0	0	0	0	0	0	0	0	0	0	0	0	0	9	0	23	0	0	0	0	0	0	0	0	0	0	0	0	0	0	0
metaspades_NG-14651_916_2_T48_lib231448_5693_NODE_499_length_1833_cov_2.14229	0	0	0	0	0	0	0	0	0	0	0	0	0	0	0	0	0	0	0	0	0	0	0	0	0	0	0	0	0	0	0	2	0	13	0	0	0	0	0	0	0	0	0	0	0	0	0	0	0
metaspades_NG-14651_916_2_T48_lib231448_5693_NODE_500_length_1828_cov_3.25832	6	4	4	1	8	5	0	0	0	0	4	0	0	0	0	0	0	0	0	4	7	0	5	9	2	2	6	0	0	0	0	10	0	9	0	0	0	0	0	0	0	0	0	0	0	0	0	0	0
metaspades_NG-14651_916_2_T48_lib231448_5693_NODE_501_length_1821_cov_2.48924	0	0	0	0	0	0	0	0	0	0	0	0	0	0	0	0	0	0	0	0	0	0	0	0	0	0	0	0	0	0	0	1	0	24	0	0	0	0	0	0	0	0	0	0	0	0	0	0	0
metaspades_NG-14651_916_2_T48_lib231448_5693_NODE_502_length_1820_cov_2.14674	0	0	0	0	0	0	0	0	0	0	0	0	0	0	0	0	0	0	0	0	0	0	0	0	0	0	0	0	0	0	0	14	0	10	0	0	0	0	0	0	0	0	0	0	0	0	0	0	0
metaspades_NG-14651_916_2_T48_lib231448_5693_NODE_506_length_1801_cov_2.04868	0	0	0	0	0	0	0	0	0	0	0	0	0	0	0	0	0	0	0	0	0	0	0	0	0	0	0	0	0	0	0	8	0	14	0	0	0	0	0	0	0	0	0	0	0	0	0	0	0
metaspades_NG-14651_916_2_T48_lib231448_5693_NODE_507_length_1798_cov_2.24154	0	0	0	0	0	0	0	0	0	0	0	0	2	0	0	0	0	0	0	0	0	0	0	0	0	0	0	0	0	0	0	5	0	16	0	0	0	0	0	0	0	0	0	0	0	0	0	0	0
metaspades_NG-14651_916_2_T48_lib231448_5693_NODE_509_length_1789_cov_2.73299	0	0	0	0	0	0	0	0	0	0	0	0	0	0	0	0	0	0	0	0	0	0	0	0	0	0	0	0	0	0	0	13	0	24	0	0	0	0	0	0	0	0	0	0	0	0	0	0	0
metaspades_NG-14651_916_2_T48_lib231448_5693_NODE_510_length_1788_cov_3.92729	0	0	0	0	0	0	0	0	0	0	0	0	2	0	0	0	0	0	0	0	0	1	0	0	0	0	0	0	0	0	0	16	0	27	0	0	0	0	0	0	0	0	0	0	0	0	0	2	0
metaspades_NG-14651_916_2_T48_lib231448_5693_NODE_511_length_1784_cov_1.88895	0	0	0	2	4	4	0	0	0	0	4	0	0	0	0	0	0	0	0	1	7	2	9	4	0	0	4	0	0	0	0	2	0	17	0	0	0	0	0	0	0	0	0	0	0	0	0	0	0
metaspades_NG-14651_916_2_T48_lib231448_5693_NODE_513_length_1782_cov_3.40591	0	0	0	0	0	0	2	0	0	0	0	0	0	0	0	0	0	0	0	0	0	0	0	0	0	0	0	1	0	0	1	20	5	31	0	0	2	0	0	0	0	0	0	0	0	0	0	0	0
metaspades_NG-14651_916_2_T48_lib231448_5693_NODE_514_length_1777_cov_2.01103	0	0	0	0	0	0	0	0	0	0	0	0	0	0	0	0	0	0	0	0	0	0	0	6	0	0	2	0	0	0	0	18	0	15	0	0	0	0	0	0	0	0	0	0	0	0	0	0	0
metaspades_NG-14651_916_2_T48_lib231448_5693_NODE_522_length_1755_cov_3.61529	0	0	0	0	0	0	0	0	0	0	0	0	0	0	0	0	0	0	0	0	0	0	0	0	0	0	0	0	0	0	0	16	0	21	0	0	0	0	0	0	0	0	0	0	0	0	0	0	0
metaspades_NG-14651_916_2_T48_lib231448_5693_NODE_524_length_1752_cov_2.90159	0	0	0	0	0	0	0	0	0	0	0	0	0	0	0	0	0	0	0	0	0	0	0	0	0	0	0	0	0	0	0	17	0	21	0	0	0	0	0	0	0	0	0	0	0	0	0	0	0
metaspades_NG-14651_916_2_T48_lib231448_5693_NODE_529_length_1735_cov_2.54702	0	0	0	0	0	0	0	0	0	0	0	0	0	0	0	0	0	0	0	0	0	0	0	0	0	0	0	0	0	0	0	11	0	24	0	0	0	0	0	0	0	0	0	0	0	0	0	0	0
metaspades_NG-14651_916_2_T48_lib231448_5693_NODE_537_length_1702_cov_3.31512	0	0	0	0	0	0	0	0	0	0	0	0	0	0	0	0	0	0	0	0	0	0	0	0	0	0	0	0	0	0	0	29	0	12	0	0	0	0	0	0	0	0	0	0	0	0	0	0	0
metaspades_NG-14651_916_2_T48_lib231448_5693_NODE_539_length_1698_cov_4.11686	0	0	0	0	0	1	0	0	0	0	0	0	0	0	0	0	0	0	0	0	0	0	0	0	0	0	0	0	0	0	0	29	1	34	0	0	0	0	0	0	0	0	0	0	0	0	0	0	0
metaspades_NG-14651_916_2_T48_lib231448_5693_NODE_541_length_1697_cov_4.82339	0	0	0	0	0	0	0	0	0	0	0	0	0	0	0	0	0	0	0	0	0	0	0	0	0	0	0	0	0	0	0	16	0	14	0	0	0	0	0	0	0	0	0	0	0	0	0	0	0
metaspades_NG-14651_916_2_T48_lib231448_5693_NODE_551_length_1678_cov_2.33457	0	0	0	0	0	0	0	0	0	0	0	0	0	0	0	0	0	0	0	0	0	0	0	0	0	0	0	5	0	1	8	6	2	18	3	2	2	0	4	5	0	0	0	0	0	0	0	0	0
metaspades_NG-14651_916_2_T48_lib231448_5693_NODE_554_length_1675_cov_2.95062	0	0	0	0	0	0	0	0	0	0	0	0	0	0	0	0	0	0	0	0	0	0	0	0	0	0	0	0	0	0	0	12	0	25	0	0	0	0	0	0	0	0	0	0	0	0	0	0	0
metaspades_NG-14651_916_2_T48_lib231448_5693_NODE_555_length_1673_cov_1.96168	0	0	0	0	0	0	0	0	0	0	0	0	0	0	0	0	0	0	0	0	0	0	0	0	0	0	0	2	0	0	3	23	0	10	2	0	0	0	0	0	0	0	0	1	1	13	0	1	6
metaspades_NG-14651_916_2_T48_lib231448_5693_NODE_561_length_1662_cov_2.76042	0	0	0	0	0	0	0	0	0	0	0	0	0	0	0	0	0	0	0	0	0	0	0	0	0	0	0	0	0	0	0	9	0	8	0	0	0	0	0	0	0	0	0	0	0	0	0	0	0
metaspades_NG-14651_916_2_T48_lib231448_5693_NODE_564_length_1659_cov_2.68329	0	0	0	0	0	0	0	0	0	0	0	0	0	0	0	0	0	0	0	0	0	0	0	0	0	0	0	0	0	0	0	15	0	16	0	0	0	0	0	0	0	0	0	0	0	0	0	0	0
metaspades_NG-14651_916_2_T48_lib231448_5693_NODE_568_length_1653_cov_1.95932	0	0	0	0	0	0	0	0	0	0	0	0	0	0	0	0	0	0	0	0	0	0	0	0	0	0	0	0	0	0	0	2	0	4	0	0	0	0	0	0	0	0	0	0	0	0	0	0	0
metaspades_NG-14651_916_2_T48_lib231448_5693_NODE_570_length_1647_cov_2.68405	0	0	0	0	0	0	1	2	3	0	0	0	0	0	0	0	0	0	0	0	0	0	0	0	0	0	0	0	0	0	0	5	0	6	0	0	0	0	0	0	0	0	0	0	0	0	0	0	0
metaspades_NG-14651_916_2_T48_lib231448_5693_NODE_579_length_1631_cov_2.43591	0	0	0	0	0	0	0	0	0	0	0	0	0	0	0	0	0	0	0	0	0	0	0	0	0	0	0	2	0	0	0	10	0	7	0	0	0	0	0	0	0	0	0	0	0	0	0	0	0
metaspades_NG-14651_916_2_T48_lib231448_5693_NODE_580_length_1625_cov_2.12484	0	0	0	0	0	0	0	0	0	0	0	0	0	0	0	0	0	0	0	0	0	0	0	0	0	0	0	1	0	0	0	28	0	15	0	0	0	0	0	0	0	0	0	0	0	0	0	0	0
metaspades_NG-14651_916_2_T48_lib231448_5693_NODE_586_length_1603_cov_2.55168	0	0	0	0	0	0	0	0	0	0	0	0	0	0	0	0	0	0	0	0	0	0	0	0	0	0	0	0	0	0	0	21	0	16	0	0	0	0	0	0	0	0	0	0	0	0	0	0	0
metaspades_NG-14651_916_2_T48_lib231448_5693_NODE_590_length_1597_cov_3.14462	0	0	0	0	0	0	0	0	1	0	0	0	0	0	0	0	0	0	0	0	0	0	0	0	0	0	0	79	107	54	176	2	44	11	26	46	52	14	20	103	58	1	1	0	0	8	2	0	1
metaspades_NG-14651_916_2_T48_lib231448_5693_NODE_593_length_1578_cov_4.00657	0	0	0	0	0	0	0	0	0	0	0	0	0	0	0	0	0	0	0	0	0	0	0	0	0	0	0	0	0	0	0	6	0	11	0	0	0	0	0	0	0	0	0	0	0	0	0	0	0
metaspades_NG-14651_916_2_T48_lib231448_5693_NODE_595_length_1576_cov_2.45431	0	0	0	0	0	0	0	0	0	0	0	0	0	0	0	0	0	0	0	0	0	0	1	0	0	0	0	0	0	0	0	7	0	16	0	0	0	0	0	0	0	0	0	0	0	0	0	0	0
metaspades_NG-14651_916_2_T48_lib231448_5693_NODE_598_length_1572_cov_2.42348	0	0	0	0	0	0	0	0	0	0	0	0	0	0	0	0	0	0	0	0	0	0	0	0	0	0	0	0	0	0	0	2	0	7	0	0	0	0	0	0	0	0	0	0	0	0	0	0	0
metaspades_NG-14651_916_2_T48_lib231448_5693_NODE_600_length_1566_cov_1.82396	1	0	1	2	13	18	2	0	0	0	3	0	0	0	0	0	0	0	0	0	4	0	2	0	4	7	4	1	0	0	0	4	0	7	0	0	0	0	0	0	0	0	0	0	0	0	0	0	0
metaspades_NG-14651_916_2_T48_lib231448_5693_NODE_607_length_1546_cov_4.23139	0	0	0	0	0	0	0	0	0	0	0	0	0	0	0	0	0	0	0	0	0	0	0	0	0	0	0	0	0	0	0	1	0	26	0	0	0	0	0	0	0	0	0	0	0	0	0	0	0
metaspades_NG-14651_916_2_T48_lib231448_5693_NODE_609_length_1544_cov_1.69644	0	0	0	0	0	0	0	0	0	0	0	0	0	0	0	0	0	0	0	0	0	0	0	0	0	0	0	0	0	0	0	3	0	14	0	0	0	0	0	0	0	0	0	0	0	0	0	0	0
metaspades_NG-14651_916_2_T48_lib231448_5693_NODE_610_length_1539_cov_3.19407	0	0	0	0	0	0	0	0	0	0	0	0	0	0	0	0	0	0	0	0	0	0	0	0	0	0	0	0	0	0	0	5	0	22	0	0	0	0	0	0	0	0	0	0	0	0	0	0	0
metaspades_NG-14651_916_2_T48_lib231448_5693_NODE_613_length_1535_cov_1.65946	0	0	0	0	0	0	0	0	0	0	0	0	0	0	0	0	0	0	0	0	0	0	0	0	0	0	0	0	0	0	0	4	0	12	0	0	0	0	0	0	0	0	0	0	0	0	0	0	0
metaspades_NG-14651_916_2_T48_lib231448_5693_NODE_618_length_1523_cov_1.86376	0	0	0	0	0	0	0	0	0	0	0	0	0	0	0	0	0	0	0	0	0	0	0	0	0	0	0	0	0	0	0	3	0	6	0	0	0	0	0	0	0	0	0	0	0	0	0	0	0
metaspades_NG-14651_916_2_T48_lib231448_5693_NODE_620_length_1521_cov_2.33424	0	0	3	0	1	4	0	0	0	0	0	0	0	0	0	0	0	0	0	0	0	0	0	0	0	0	0	0	0	0	0	13	0	5	0	0	0	0	0	0	0	0	0	0	0	0	0	0	0
metaspades_NG-14651_916_2_T48_lib231448_5693_NODE_622_length_1517_cov_3.45554	0	0	0	0	0	0	0	0	0	0	0	0	0	0	0	0	0	0	0	0	0	0	0	1	0	0	0	0	0	0	0	11	0	19	0	0	0	0	0	0	0	0	0	0	0	0	0	0	0
metaspades_NG-14651_916_2_T48_lib231448_5693_NODE_628_length_1503_cov_3.72376	0	0	0	0	0	0	0	0	0	0	0	0	0	0	0	0	0	0	0	0	0	0	0	0	0	0	0	0	0	0	0	4	0	15	0	0	0	0	0	0	0	0	0	0	0	0	0	0	0
metaspades_NG-14651_916_2_T48_lib231448_5693_NODE_629_length_1498_cov_2.16424	0	0	0	0	0	0	0	0	0	0	0	1	0	0	0	0	0	0	0	0	0	0	0	0	0	0	0	0	0	0	0	6	0	16	0	0	0	0	0	0	0	0	0	0	0	3	0	0	0
metaspades_NG-14651_916_2_T48_lib231448_5693_NODE_646_length_1467_cov_4.19334	2	0	0	0	0	0	2	0	0	0	0	0	0	0	0	0	0	0	0	0	0	0	0	2	0	3	1	0	0	0	0	13	0	12	0	0	0	0	0	0	0	0	0	0	0	0	0	0	0
metaspades_NG-14651_916_2_T48_lib231448_5693_NODE_648_length_1463_cov_3.24361	0	0	0	0	0	0	0	0	0	0	0	0	0	0	0	0	0	0	0	0	0	0	0	0	0	0	0	0	0	0	0	10	0	15	0	0	0	0	0	0	0	0	1	0	0	3	0	3	1
metaspades_NG-14651_916_2_T48_lib231448_5693_NODE_655_length_1446_cov_2.24802	0	0	0	0	0	0	0	0	0	0	0	0	0	0	0	0	0	0	0	0	0	0	0	0	0	0	0	0	0	0	0	9	0	7	0	0	0	0	0	0	0	0	0	0	0	0	0	0	0
metaspades_NG-14651_916_2_T48_lib231448_5693_NODE_656_length_1445_cov_2.40647	0	0	0	0	0	0	0	0	0	0	0	0	0	0	0	0	0	0	0	0	0	0	0	0	0	0	0	0	0	0	0	20	0	9	0	0	0	0	0	0	0	0	2	0	0	0	0	0	0
metaspades_NG-14651_916_2_T48_lib231448_5693_NODE_657_length_1443_cov_2.07925	0	0	0	0	0	0	0	0	0	0	0	0	0	0	0	0	0	0	0	0	0	0	0	0	0	0	0	0	0	0	0	13	0	12	0	0	0	0	0	0	0	0	0	0	0	0	0	0	0
metaspades_NG-14651_916_2_T48_lib231448_5693_NODE_660_length_1439_cov_1.73049	0	0	0	0	0	0	0	0	0	0	0	0	0	0	0	0	0	0	0	0	0	0	0	0	0	0	0	0	0	0	0	3	0	7	0	0	0	0	0	0	0	0	0	0	0	0	0	0	0
metaspades_NG-14651_916_2_T48_lib231448_5693_NODE_663_length_1429_cov_1.69505	0	0	0	0	0	0	0	0	0	0	0	0	0	0	0	0	0	0	0	0	0	0	0	0	0	0	0	0	0	0	0	6	0	8	0	0	0	0	0	0	0	0	0	0	0	0	0	0	0
metaspades_NG-14651_916_2_T48_lib231448_5693_NODE_664_length_1424_cov_3.56757	0	0	0	0	0	0	0	0	0	0	0	0	0	0	0	0	0	0	0	0	0	0	0	0	0	0	0	1	0	0	0	8	0	20	0	0	0	0	0	0	0	0	0	0	0	1	0	0	0
metaspades_NG-14651_916_2_T48_lib231448_5693_NODE_665_length_1424_cov_1.88824	0	0	0	0	0	3	0	0	0	0	0	0	0	0	0	0	0	0	0	0	0	0	2	0	0	0	0	0	0	0	0	18	0	12	0	0	0	0	0	0	0	0	0	0	0	0	0	2	0
metaspades_NG-14651_916_2_T48_lib231448_5693_NODE_673_length_1406_cov_2.19097	0	0	0	0	0	0	0	0	0	0	0	0	0	0	0	0	0	0	0	0	0	0	0	2	0	0	0	0	0	0	0	4	0	11	0	0	0	0	0	0	0	0	0	0	0	0	0	0	0
metaspades_NG-14651_916_2_T48_lib231448_5693_NODE_678_length_1398_cov_3.75726	0	0	0	0	0	2	0	0	0	0	0	0	0	0	0	0	0	0	0	0	0	0	0	0	0	0	0	0	0	0	0	7	0	18	0	0	0	0	0	0	0	0	0	0	0	0	0	0	0
metaspades_NG-14651_916_2_T48_lib231448_5693_NODE_679_length_1398_cov_1.89799	0	0	0	0	0	0	0	0	0	0	0	0	0	0	0	0	0	0	0	0	0	0	0	0	0	0	0	0	0	0	0	2	0	11	0	0	0	0	0	0	0	0	0	0	0	0	0	0	0
metaspades_NG-14651_916_2_T48_lib231448_5693_NODE_681_length_1395_cov_3.71866	0	0	0	0	0	0	0	0	0	0	0	0	0	0	0	0	0	0	0	0	0	0	0	0	0	0	0	0	0	0	0	3	0	11	0	0	0	0	0	0	0	0	0	0	0	0	0	0	0
metaspades_NG-14651_916_2_T48_lib231448_5693_NODE_683_length_1394_cov_1.52875	0	0	0	0	0	0	0	0	0	0	0	0	0	0	0	0	0	0	0	0	0	0	0	0	0	1	3	0	0	0	0	2	0	8	0	0	0	0	0	0	0	0	0	0	0	0	0	0	0
metaspades_NG-14651_916_2_T48_lib231448_5693_NODE_684_length_1390_cov_2.09813	0	0	0	0	0	0	0	0	0	0	0	0	0	0	0	0	0	0	0	0	0	0	0	0	0	0	1	0	0	0	0	13	0	11	0	0	0	0	0	0	0	0	0	0	0	0	0	0	0
metaspades_NG-14651_916_2_T48_lib231448_5693_NODE_685_length_1390_cov_1.92135	0	0	2	0	0	0	0	0	0	0	0	0	0	0	0	0	0	0	0	0	0	0	0	0	0	0	0	0	0	0	0	13	0	10	0	0	0	0	0	0	0	0	0	0	0	0	0	0	0
metaspades_NG-14651_916_2_T48_lib231448_5693_NODE_692_length_1377_cov_3.21104	0	0	0	0	0	0	0	0	0	0	0	0	0	0	0	0	0	0	0	0	0	0	0	0	0	0	0	0	0	0	0	8	0	21	0	0	0	0	0	0	0	0	0	0	0	0	0	0	0
metaspades_NG-14651_916_2_T48_lib231448_5693_NODE_694_length_1375_cov_1.62098	0	0	0	0	0	0	0	0	0	0	0	0	0	0	0	0	0	0	0	0	2	0	0	0	0	0	0	0	0	0	0	5	0	5	0	0	0	0	0	0	0	0	0	0	0	0	0	0	0
metaspades_NG-14651_916_2_T48_lib231448_5693_NODE_695_length_1372_cov_1.9104	0	0	0	0	0	0	0	0	0	0	0	0	0	0	0	0	0	0	0	0	0	0	0	0	0	0	0	0	0	0	0	4	0	16	0	0	0	0	0	0	0	0	0	0	0	0	0	0	0
metaspades_NG-14651_916_2_T48_lib231448_5693_NODE_698_length_1370_cov_2.18631	0	0	0	0	0	0	0	0	0	0	0	0	0	0	0	0	0	0	0	0	0	0	0	0	0	0	0	0	0	0	2	7	4	11	0	0	4	0	1	0	0	0	0	0	0	0	0	0	0
metaspades_NG-14651_916_2_T48_lib231448_5693_NODE_701_length_1366_cov_1.94966	0	0	0	0	0	0	0	0	0	0	0	0	0	0	0	0	0	0	0	0	0	0	0	0	0	0	0	0	0	0	0	8	0	14	0	0	0	0	0	0	0	0	0	0	0	0	0	0	0
metaspades_NG-14651_916_2_T48_lib231448_5693_NODE_709_length_1350_cov_3.2278	0	0	0	0	0	0	0	0	0	0	0	0	0	0	0	0	0	0	0	0	0	0	0	0	0	0	0	0	0	0	0	14	0	20	0	0	0	0	0	0	0	0	0	0	0	0	0	0	0
metaspades_NG-14651_916_2_T48_lib231448_5693_NODE_717_length_1342_cov_1.71173	0	0	0	0	0	0	0	0	0	0	0	0	0	0	0	0	0	0	0	0	0	0	0	0	0	0	0	0	0	0	0	0	0	8	0	0	0	0	0	0	0	0	0	0	0	0	0	0	0
metaspades_NG-14651_916_2_T48_lib231448_5693_NODE_730_length_1322_cov_1.74586	0	0	0	0	0	0	0	0	0	0	0	0	0	0	0	0	0	0	0	0	0	0	0	0	0	0	0	0	0	0	0	8	0	10	0	0	0	0	0	0	0	0	0	0	0	0	0	0	0
metaspades_NG-14651_916_2_T48_lib231448_5693_NODE_733_length_1320_cov_1.72885	0	0	0	0	0	0	0	0	0	0	0	0	0	0	0	0	0	0	0	0	0	0	0	0	0	0	0	0	0	0	0	2	0	8	0	0	0	0	0	0	0	0	0	0	0	0	0	0	0
metaspades_NG-14651_916_2_T48_lib231448_5693_NODE_734_length_1318_cov_2.63737	0	0	0	0	0	0	0	0	0	0	0	1	0	0	0	0	0	0	0	0	0	0	0	0	0	0	0	0	0	0	0	7	0	14	0	0	0	0	0	0	0	0	0	0	0	0	0	0	0
metaspades_NG-14651_916_2_T48_lib231448_5693_NODE_739_length_1315_cov_1.86825	0	0	0	0	0	0	0	0	0	0	0	0	0	0	0	0	0	0	0	0	0	0	0	0	0	0	0	0	0	0	0	2	0	13	0	0	0	0	0	0	0	0	0	0	0	0	0	0	0
metaspades_NG-14651_916_2_T48_lib231448_5693_NODE_740_length_1314_cov_1.89277	0	0	0	2	0	1	0	0	0	0	0	0	0	0	0	0	0	0	0	0	0	0	0	0	0	0	0	0	0	0	0	8	0	10	0	0	0	0	0	0	0	0	0	0	0	0	0	0	0
metaspades_NG-14651_916_2_T48_lib231448_5693_NODE_741_length_1314_cov_1.23114	0	2	0	0	0	0	0	0	0	0	0	0	0	0	0	0	0	0	0	0	0	0	0	0	0	0	0	0	0	0	0	3	0	6	0	0	0	0	0	0	0	0	0	0	0	0	0	0	0
metaspades_NG-14651_916_2_T48_lib231448_5693_NODE_742_length_1311_cov_1.73646	0	0	0	0	0	0	0	0	0	0	0	0	0	0	0	0	0	0	0	0	0	0	0	0	0	0	0	0	0	0	0	9	0	12	0	0	0	0	0	0	0	2	0	0	0	2	0	0	2
metaspades_NG-14651_916_2_T48_lib231448_5693_NODE_743_length_1309_cov_2.46571	0	0	0	0	0	0	0	0	0	0	0	0	0	0	0	0	0	0	0	0	0	0	0	0	0	0	0	0	0	0	0	12	0	16	0	0	0	0	0	0	0	0	0	0	0	0	0	0	0
metaspades_NG-14651_916_2_T48_lib231448_5693_NODE_744_length_1306_cov_1.60432	0	0	0	0	0	0	0	0	0	0	0	0	0	0	0	0	0	0	0	0	0	0	0	0	0	0	0	0	0	0	0	0	0	7	0	0	0	0	0	0	0	0	0	0	0	0	0	0	0
metaspades_NG-14651_916_2_T48_lib231448_5693_NODE_757_length_1286_cov_2.16328	0	0	0	0	0	0	0	1	1	0	0	0	0	0	0	0	0	0	0	0	0	0	0	0	0	0	0	0	0	0	0	6	0	14	0	0	0	0	0	0	0	0	0	0	0	0	0	0	0
metaspades_NG-14651_916_2_T48_lib231448_5693_NODE_758_length_1283_cov_2.23616	0	0	0	0	0	0	0	1	1	0	0	0	0	0	0	0	0	0	0	0	0	0	0	0	0	0	0	0	0	0	0	9	0	15	0	0	0	0	0	0	0	0	0	0	0	0	0	0	0
metaspades_NG-14651_916_2_T48_lib231448_5693_NODE_761_length_1282_cov_1.6414	0	0	0	0	0	0	0	0	0	0	0	0	0	0	0	0	0	0	0	0	0	0	0	0	0	0	0	0	0	0	0	12	0	14	0	0	0	0	0	0	0	0	0	0	0	0	0	0	0
metaspades_NG-14651_916_2_T48_lib231448_5693_NODE_762_length_1281_cov_2.70799	0	0	0	0	0	0	0	0	0	0	0	0	0	0	0	0	0	0	0	0	0	0	0	0	0	0	0	0	0	0	0	13	0	18	0	0	0	0	0	0	0	0	0	0	0	0	0	0	0
metaspades_NG-14651_916_2_T48_lib231448_5693_NODE_764_length_1279_cov_2.27124	0	0	0	0	0	0	0	0	0	0	0	0	0	0	0	0	0	0	0	0	0	0	0	0	0	0	0	0	0	0	0	7	0	13	0	0	0	0	0	0	0	0	0	0	0	0	0	0	0
metaspades_NG-14651_916_2_T48_lib231448_5693_NODE_771_length_1271_cov_3.22451	0	0	0	0	0	0	0	0	0	0	0	0	0	0	0	0	0	0	0	0	0	0	0	0	0	0	0	0	0	0	0	2	0	20	0	0	0	0	0	0	0	0	0	0	0	0	0	0	0
metaspades_NG-14651_916_2_T48_lib231448_5693_NODE_775_length_1267_cov_2.44719	0	0	0	0	0	0	0	0	0	0	0	0	0	0	0	0	0	0	0	0	0	0	0	0	0	0	0	0	0	0	0	7	0	15	0	0	0	0	0	0	0	0	0	0	0	0	0	0	0
metaspades_NG-14651_916_2_T48_lib231448_5693_NODE_777_length_1266_cov_1.56482	0	0	0	0	0	0	0	0	0	0	0	0	0	0	0	0	0	0	0	0	0	0	0	0	0	0	0	0	0	0	0	18	0	7	0	0	0	0	0	0	0	0	0	0	0	0	0	0	0
metaspades_NG-14651_916_2_T48_lib231448_5693_NODE_778_length_1265_cov_2.9	0	0	0	0	0	0	0	0	0	0	0	0	0	0	0	0	0	0	0	0	0	0	0	0	0	0	0	0	0	0	0	2	0	15	0	0	0	0	0	0	0	0	0	0	0	0	0	0	0
metaspades_NG-14651_916_2_T48_lib231448_5693_NODE_786_length_1257_cov_2.97561	0	0	0	0	0	0	0	0	0	0	0	0	1	1	2	0	0	0	0	0	0	0	0	0	0	0	0	0	0	0	0	0	0	17	0	0	0	0	0	0	0	0	0	0	0	0	0	0	0
metaspades_NG-14651_916_2_T48_lib231448_5693_NODE_791_length_1253_cov_1.90568	0	0	0	0	0	0	0	0	0	0	0	0	0	0	0	0	0	0	0	0	0	0	0	0	0	0	0	0	0	0	0	3	0	9	0	0	0	0	0	0	0	0	0	0	0	0	0	0	0
metaspades_NG-14651_916_2_T48_lib231448_5693_NODE_793_length_1249_cov_3.44137	0	0	0	0	0	0	0	0	0	0	0	0	0	0	0	0	0	0	0	0	0	0	0	0	0	0	0	0	0	0	0	4	0	20	0	0	0	0	0	0	0	0	0	0	0	0	0	0	0
metaspades_NG-14651_916_2_T48_lib231448_5693_NODE_794_length_1249_cov_2.5469	0	0	0	0	0	0	0	0	0	0	0	0	0	0	0	0	0	0	0	0	0	0	0	0	0	0	0	0	0	0	0	3	0	12	0	0	0	0	0	0	0	0	0	0	0	0	0	0	0
metaspades_NG-14651_916_2_T48_lib231448_5693_NODE_797_length_1246_cov_2.67254	0	0	0	0	0	0	0	0	0	0	0	0	0	0	0	0	0	0	0	0	0	0	0	0	0	0	0	0	0	0	0	0	0	7	0	0	0	0	0	0	0	0	0	0	0	0	0	0	0
metaspades_NG-14651_916_2_T48_lib231448_5693_NODE_799_length_1237_cov_1.6912	0	0	0	0	0	0	0	0	0	0	0	0	0	0	0	0	0	0	0	0	0	0	0	0	0	0	0	0	0	0	0	2	0	10	0	0	0	0	0	0	0	0	0	0	0	0	0	0	0
metaspades_NG-14651_916_2_T48_lib231448_5693_NODE_802_length_1235_cov_2.08559	0	0	0	0	0	0	0	0	0	0	0	0	0	0	0	0	0	0	0	0	0	0	0	0	0	0	0	0	0	1	0	5	0	9	0	0	0	0	2	0	0	0	0	0	0	0	0	0	0
metaspades_NG-14651_916_2_T48_lib231448_5693_NODE_809_length_1231_cov_1.42602	0	0	0	0	0	0	0	0	0	0	0	0	0	0	0	0	0	0	0	0	0	0	0	0	0	0	0	0	0	0	0	2	0	9	0	0	0	0	0	0	0	0	0	0	0	0	0	0	0
metaspades_NG-14651_916_2_T48_lib231448_5693_NODE_811_length_1229_cov_1.28024	0	0	0	0	0	0	0	0	0	0	0	0	0	0	0	0	0	0	0	0	0	0	0	0	0	0	0	0	0	0	0	21	0	10	0	0	0	0	0	0	0	0	0	0	0	0	0	0	4
metaspades_NG-14651_916_2_T48_lib231448_5693_NODE_813_length_1225_cov_1.87521	0	0	0	0	0	0	0	0	0	0	0	0	0	0	0	0	0	0	0	0	0	0	0	0	0	0	0	0	0	0	0	4	0	8	0	0	0	0	0	0	0	0	0	0	0	0	0	0	0
metaspades_NG-14651_916_2_T48_lib231448_5693_NODE_817_length_1223_cov_2.17038	0	0	0	0	0	0	0	0	0	0	0	0	0	0	0	0	0	0	0	0	0	0	0	0	0	0	0	0	0	0	0	5	0	3	0	0	0	0	0	0	0	0	0	0	0	0	0	0	0
metaspades_NG-14651_916_2_T48_lib231448_5693_NODE_819_length_1222_cov_3.64953	0	0	0	0	0	0	0	0	0	0	0	0	0	0	0	0	0	0	0	0	0	0	0	0	0	0	0	0	0	0	0	4	0	15	0	0	0	0	0	0	0	0	0	0	0	0	0	0	0
metaspades_NG-14651_916_2_T48_lib231448_5693_NODE_821_length_1222_cov_1.58869	0	0	0	0	0	0	2	1	0	0	0	0	0	0	0	2	0	0	0	0	0	0	0	0	0	0	0	0	0	0	0	7	0	9	0	0	0	0	0	0	0	0	0	0	0	0	0	0	0
metaspades_NG-14651_916_2_T48_lib231448_5693_NODE_822_length_1221_cov_1.56518	0	0	0	0	0	0	0	0	0	0	0	0	0	0	0	0	0	0	0	0	0	0	0	0	0	0	0	0	0	0	0	7	0	10	0	0	0	0	0	0	0	0	0	0	0	0	0	0	0
metaspades_NG-14651_916_2_T48_lib231448_5693_NODE_829_length_1214_cov_2.72649	0	0	0	0	0	0	0	0	0	0	0	0	0	0	0	0	2	0	0	0	1	0	4	0	0	0	0	0	0	0	0	15	0	15	0	0	0	0	0	0	0	0	0	0	0	0	0	0	0
metaspades_NG-14651_916_2_T48_lib231448_5693_NODE_832_length_1212_cov_1.78997	0	0	0	0	0	0	0	0	0	0	0	0	1	0	0	0	0	0	0	0	0	0	0	0	0	0	0	0	0	0	0	7	0	10	0	0	0	0	0	0	0	0	0	0	0	0	0	0	0
metaspades_NG-14651_916_2_T48_lib231448_5693_NODE_835_length_1211_cov_1.17647	0	0	0	0	0	0	0	0	0	0	0	0	0	0	0	0	0	0	0	0	0	0	0	0	0	0	0	0	0	0	0	6	0	9	0	0	0	0	0	0	0	0	0	0	0	0	0	0	0
metaspades_NG-14651_916_2_T48_lib231448_5693_NODE_838_length_1209_cov_2.85009	0	0	0	0	0	0	0	0	0	0	0	0	2	0	0	0	0	0	0	0	0	0	0	0	0	0	0	0	0	0	0	4	0	13	0	0	0	0	0	0	0	0	0	0	0	0	0	0	0
metaspades_NG-14651_916_2_T48_lib231448_5693_NODE_840_length_1205_cov_3.51217	0	0	0	0	0	0	0	0	0	0	0	0	0	0	0	0	0	0	0	0	0	0	0	0	0	0	0	0	0	0	0	3	0	12	0	0	0	0	0	0	0	0	0	0	0	0	0	0	0
metaspades_NG-14651_916_2_T48_lib231448_5693_NODE_843_length_1204_cov_2.10966	0	0	0	0	0	0	0	0	0	0	0	0	0	0	0	0	0	0	0	0	0	0	0	0	0	0	0	0	0	0	0	5	0	12	0	0	0	0	0	0	0	0	0	0	0	0	0	0	0
metaspades_NG-14651_916_2_T48_lib231448_5693_NODE_850_length_1193_cov_2.27417	0	0	0	0	0	0	0	0	0	0	0	0	0	0	0	0	0	0	0	0	0	0	0	0	0	0	0	0	0	0	0	8	0	12	0	0	0	0	0	0	0	0	0	0	0	0	0	0	0
metaspades_NG-14651_916_2_T48_lib231448_5693_NODE_852_length_1193_cov_1.88752	0	0	0	0	0	0	0	0	0	0	0	2	0	0	0	0	0	0	0	0	0	0	0	0	0	0	0	0	0	0	0	2	0	10	0	0	0	0	0	0	0	0	0	0	0	0	0	0	0
metaspades_NG-14651_916_2_T48_lib231448_5693_NODE_861_length_1184_cov_1.94951	0	0	0	0	0	0	0	0	0	0	0	0	0	0	0	0	0	0	0	0	0	0	0	0	0	0	0	0	0	0	0	8	0	12	0	0	0	0	0	0	0	0	0	0	0	0	0	0	0
metaspades_NG-14651_916_2_T48_lib231448_5693_NODE_864_length_1181_cov_1.34281	0	0	0	0	0	0	0	0	0	0	0	0	0	0	0	0	0	0	0	0	0	0	0	0	0	0	0	0	0	0	0	1	0	5	0	0	0	0	0	0	0	0	0	0	0	0	0	0	0
metaspades_NG-14651_916_2_T48_lib231448_5693_NODE_874_length_1170_cov_2.64574	6	1	5	3	10	9	0	0	0	0	2	0	0	0	0	0	0	0	0	2	3	6	6	2	0	4	2	0	0	0	0	2	0	13	0	0	0	0	0	0	0	0	0	0	0	0	0	0	0
metaspades_NG-14651_916_2_T48_lib231448_5693_NODE_875_length_1169_cov_2.52962	0	0	0	0	0	0	0	0	0	0	0	0	0	0	0	0	0	0	0	0	0	0	0	0	0	0	0	0	0	0	0	2	0	2	0	0	0	0	0	0	0	0	0	0	0	0	0	0	0
metaspades_NG-14651_916_2_T48_lib231448_5693_NODE_877_length_1168_cov_3.09524	2	0	0	0	0	0	0	0	0	0	0	0	0	0	0	0	0	0	0	0	0	0	0	3	0	0	0	0	0	0	0	9	0	17	0	0	0	0	0	0	0	0	0	0	0	0	0	0	0
metaspades_NG-14651_916_2_T48_lib231448_5693_NODE_878_length_1168_cov_1.28032	5	2	0	2	2	0	1	2	0	0	3	2	0	0	0	0	0	0	0	0	2	2	4	1	3	0	5	2	0	0	0	4	0	7	0	0	0	0	0	0	0	0	0	0	0	0	0	0	0
metaspades_NG-14651_916_2_T48_lib231448_5693_NODE_880_length_1165_cov_2.01557	0	0	0	0	0	0	0	0	0	0	0	0	0	0	0	0	0	0	0	0	0	0	0	0	0	0	0	0	0	0	0	9	0	6	0	0	0	0	0	0	0	0	0	0	0	0	0	0	0
metaspades_NG-14651_916_2_T48_lib231448_5693_NODE_882_length_1164_cov_1.71686	0	0	0	2	0	6	0	0	0	0	1	0	0	0	0	0	0	0	0	0	2	0	2	0	0	0	0	0	0	0	0	0	0	1	0	0	0	0	0	0	0	0	0	0	0	0	0	0	0
metaspades_NG-14651_916_2_T48_lib231448_5693_NODE_891_length_1149_cov_1.93419	0	0	0	0	0	0	2	1	0	0	0	0	0	0	0	0	0	0	0	0	0	0	0	0	0	0	0	0	0	0	0	6	0	8	0	0	0	0	0	0	0	0	0	0	0	2	0	0	0
metaspades_NG-14651_916_2_T48_lib231448_5693_NODE_893_length_1149_cov_1.34644	0	0	0	0	0	0	0	0	0	0	0	0	0	0	0	0	0	0	0	0	0	0	0	0	0	0	0	0	0	0	0	0	0	10	0	0	0	0	0	0	0	0	0	0	0	0	0	0	0
metaspades_NG-14651_916_2_T48_lib231448_5693_NODE_894_length_1148_cov_3.27539	0	0	0	0	0	0	0	0	0	0	0	0	0	0	0	0	0	0	0	0	0	0	0	0	0	0	0	0	0	0	0	5	0	12	0	0	0	0	0	0	0	0	0	0	0	0	0	0	0
metaspades_NG-14651_916_2_T48_lib231448_5693_NODE_895_length_1148_cov_2.17749	0	0	0	0	0	0	0	0	0	0	0	0	0	0	0	0	0	0	0	0	0	0	0	0	0	0	0	0	0	0	0	2	0	12	0	0	0	0	0	0	0	0	0	0	0	0	0	0	0
metaspades_NG-14651_916_2_T48_lib231448_5693_NODE_898_length_1147_cov_4.23626	0	0	0	0	0	0	0	0	0	0	0	0	0	0	0	0	0	0	0	0	0	0	0	0	1	0	0	0	0	0	0	2	0	6	0	0	0	0	0	0	0	0	0	0	0	0	0	0	0
metaspades_NG-14651_916_2_T48_lib231448_5693_NODE_900_length_1146_cov_2.11182	0	0	0	0	0	0	0	0	0	0	2	0	0	0	0	0	0	0	0	0	2	0	0	2	0	0	0	0	0	0	0	2	0	8	0	0	0	0	0	0	0	0	0	0	0	0	0	0	0
metaspades_NG-14651_916_2_T48_lib231448_5693_NODE_901_length_1144_cov_1.93572	0	0	0	0	0	0	0	0	0	0	0	0	0	0	0	0	0	0	0	0	0	0	0	0	0	0	0	0	0	0	0	1	0	5	0	0	0	0	0	0	1	0	0	0	0	0	0	0	0
metaspades_NG-14651_916_2_T48_lib231448_5693_NODE_902_length_1144_cov_1.68228	0	0	0	0	0	0	0	0	0	0	0	0	0	0	0	0	0	0	0	0	0	0	0	0	0	0	0	0	0	0	0	0	0	12	0	0	0	0	0	0	0	0	0	0	0	0	0	0	0
metaspades_NG-14651_916_2_T48_lib231448_5693_NODE_904_length_1142_cov_2.45363	0	0	0	0	0	0	0	0	0	0	0	0	0	0	0	0	0	0	0	0	0	0	0	0	0	0	0	0	0	0	0	5	0	11	0	0	0	0	0	0	0	0	0	0	0	0	0	0	0
metaspades_NG-14651_916_2_T48_lib231448_5693_NODE_906_length_1139_cov_2.70941	0	0	0	0	0	0	0	0	0	0	0	0	0	0	0	0	0	0	0	0	0	0	0	0	0	1	0	0	0	0	0	3	0	17	0	0	0	0	0	0	0	0	0	0	0	0	0	0	0
metaspades_NG-14651_916_2_T48_lib231448_5693_NODE_909_length_1138_cov_1.79963	0	0	0	0	0	0	0	0	0	0	0	0	0	0	0	0	0	0	0	0	0	0	0	0	0	0	0	0	0	0	0	2	0	10	0	0	0	0	0	0	0	0	0	0	0	0	0	0	0
metaspades_NG-14651_916_2_T48_lib231448_5693_NODE_911_length_1137_cov_2.33364	0	0	0	0	0	0	0	0	0	0	0	0	0	0	0	0	0	0	0	0	0	0	0	0	0	0	0	0	0	0	0	0	0	14	0	0	0	0	0	0	0	0	0	0	0	0	0	0	0
metaspades_NG-14651_916_2_T48_lib231448_5693_NODE_912_length_1136_cov_1.71415	0	0	0	0	0	0	0	0	0	0	0	0	0	0	0	0	0	0	0	0	0	0	0	0	0	0	0	0	0	0	0	7	0	8	0	0	0	0	0	0	0	0	0	0	0	0	0	0	0
metaspades_NG-14651_916_2_T48_lib231448_5693_NODE_917_length_1131_cov_1.83457	2	0	0	0	0	0	0	1	2	0	0	0	0	0	0	0	0	0	0	0	0	0	0	0	0	0	0	0	0	0	0	5	0	8	0	6	2	0	0	0	2	0	0	0	0	0	0	0	0
metaspades_NG-14651_916_2_T48_lib231448_5693_NODE_922_length_1128_cov_1.6794	0	0	0	0	0	0	0	0	0	0	0	0	0	0	0	0	0	0	0	0	0	0	0	0	0	0	0	0	0	0	0	2	0	10	0	0	0	0	0	0	0	0	0	0	0	0	0	0	0
metaspades_NG-14651_916_2_T48_lib231448_5693_NODE_923_length_1128_cov_1.6151	0	0	0	1	0	2	0	0	0	0	0	0	0	0	0	0	0	0	0	0	0	2	0	0	0	0	0	0	0	0	0	2	0	4	0	0	0	0	0	0	0	0	0	0	0	0	0	0	0
metaspades_NG-14651_916_2_T48_lib231448_5693_NODE_927_length_1127_cov_1.88433	0	0	0	0	0	0	0	0	0	0	0	0	0	0	0	0	0	0	0	0	0	0	0	0	0	0	0	0	0	0	0	3	0	7	0	0	0	0	0	0	0	0	0	0	0	0	0	0	0
metaspades_NG-14651_916_2_T48_lib231448_5693_NODE_930_length_1124_cov_2.65762	2	0	0	0	0	0	0	0	0	0	0	0	0	2	1	0	0	0	0	0	2	0	0	0	0	0	0	0	0	0	0	4	0	15	0	0	0	0	0	0	0	0	0	0	0	2	0	0	0
metaspades_NG-14651_916_2_T48_lib231448_5693_NODE_943_length_1115_cov_2.44151	0	0	0	0	0	0	0	0	0	0	0	0	0	0	0	0	0	0	0	0	0	0	0	0	0	0	0	0	0	0	0	6	0	2	0	0	0	0	0	0	0	0	0	0	0	0	0	0	0
metaspades_NG-14651_916_2_T48_lib231448_5693_NODE_944_length_1115_cov_2.09434	0	0	0	0	0	0	0	0	0	0	0	0	0	0	0	0	0	0	0	0	0	0	0	0	0	0	0	0	0	0	0	2	0	6	0	0	0	0	0	0	0	0	0	0	0	0	0	0	0
metaspades_NG-14651_916_2_T48_lib231448_5693_NODE_945_length_1115_cov_1.61321	0	0	0	0	0	0	0	0	0	0	0	0	0	0	0	0	0	0	0	0	0	0	0	0	0	0	0	0	0	0	0	4	0	8	0	0	0	0	0	0	0	0	0	0	0	0	0	0	0
metaspades_NG-14651_916_2_T48_lib231448_5693_NODE_946_length_1114_cov_1.81964	0	0	0	0	0	0	0	0	0	0	0	0	0	0	0	0	0	0	0	0	0	0	0	0	0	0	0	0	0	0	0	7	0	7	0	0	0	0	0	0	0	0	0	0	0	0	0	0	0
metaspades_NG-14651_916_2_T48_lib231448_5693_NODE_949_length_1113_cov_1.61342	0	0	0	0	0	0	0	0	0	0	0	0	0	0	0	0	0	0	0	0	0	0	0	0	0	0	0	0	0	0	0	4	0	6	0	0	0	0	0	0	0	0	0	0	0	0	0	0	0
metaspades_NG-14651_916_2_T48_lib231448_5693_NODE_951_length_1109_cov_8.59203	0	0	0	0	0	0	0	0	0	0	0	0	0	2	0	0	0	0	0	0	0	0	0	0	0	0	0	0	0	0	0	11	0	24	0	0	0	0	0	0	0	0	0	0	0	0	0	0	0
metaspades_NG-14651_916_2_T48_lib231448_5693_NODE_953_length_1109_cov_2.58076	0	0	0	0	0	0	0	0	0	0	0	0	0	0	0	0	0	0	0	0	0	0	0	0	0	0	0	0	0	0	0	3	1	13	0	0	0	0	0	0	0	0	0	0	0	0	0	0	0
metaspades_NG-14651_916_2_T48_lib231448_5693_NODE_957_length_1107_cov_1.78042	0	0	0	0	0	0	2	0	0	0	0	0	0	0	0	0	0	0	0	0	0	0	0	0	0	0	0	0	1	3	0	0	0	10	0	0	0	0	0	2	0	0	0	0	0	0	0	1	2
metaspades_NG-14651_916_2_T48_lib231448_5693_NODE_958_length_1107_cov_1.71863	0	0	0	0	0	0	0	0	0	0	0	0	0	0	0	0	0	0	0	0	0	0	0	0	0	0	0	0	0	0	0	4	0	11	0	0	0	0	0	0	0	0	0	0	0	0	0	0	0
metaspades_NG-14651_916_2_T48_lib231448_5693_NODE_960_length_1104_cov_2.73689	0	0	0	0	0	0	0	0	0	0	0	0	0	0	0	0	0	0	0	0	1	0	0	0	0	0	0	0	0	0	0	4	0	9	0	0	0	0	0	0	0	0	0	0	0	0	0	0	0
metaspades_NG-14651_916_2_T48_lib231448_5693_NODE_961_length_1104_cov_2.00858	0	0	0	0	0	0	2	3	1	0	0	0	0	0	0	0	0	0	0	0	0	0	0	0	0	0	0	1980	1924	1277	2885	1	1321	8	477	1049	1076	173	449	2105	976	0	0	0	0	0	0	0	0
[truncated: 28,325 more rows]
[truncated: 139 more columns]
