# Supplementary material for: Dynamic nature of viral and bacterial communities in human faeces
Source: iScience. 2023 Dec 29;27(2):108778. doi: 10.1016/j.isci.2023.108778 (PMC10825054; doi:10.1016/j.isci.2023.108778)
Supplement: Dataset S1. Viral genomic contig sequences, viral contig read counts and coverage matrices, 16S OTU sequences, 16S OTU read count matrix, 16S OTU taxonomy table, related to Figures 1–4 [file mmc5.zip › breadth_cov_collated.tbl]

Contig_name	NG-14651_916_1_T120_lib231444_5693.bam	NG-14651_916_1_T24_lib231442_5693.bam	NG-14651_916_1_T48_lib231443_5693.bam	NG-14651_916_1_T6_lib231441_5693.bam	NG-14651_916_2_T120_lib231449_5693.bam	NG-14651_916_2_T24_lib231447_5693.bam	NG-14651_916_2_T48_lib231448_5693.bam	NG-14651_916_2_T6_lib231446_5693.bam	NG-14651_916_2_To_lib231445_5693.bam	NG-14651_916_3_T120_lib231454_5693.bam	NG-14651_916_3_T24_lib231452_5693.bam	NG-14651_916_3_T48_lib231453_5693.bam	NG-14651_916_3_T6_lib231451_5693.bam	NG-14651_916_3_To_lib231450_5693.bam	NG-14651_920_1_T120_lib231458_5693.bam	NG-14651_920_1_T48_lib231457_5693.bam	NG-14651_920_1_T6_lib231456_5693.bam	NG-14651_920_1_To_lib231455_5693.bam	NG-14651_920_2_T120_lib231463_5693.bam	NG-14651_920_2_T24_lib231461_5693.bam	NG-14651_920_2_T48_lib231462_5693.bam	NG-14651_920_2_T6_lib231460_5693.bam	NG-14651_920_2_To_lib231459_5693.bam	NG-14651_920_3_T120_lib231468_5693.bam	NG-14651_920_3_T24_lib231466_5693.bam	NG-14651_920_3_T48_lib231467_5693.bam	NG-14651_920_3_T6_lib231465_5693.bam	NG-14651_920_3_To_lib231464_5693.bam	NG-14651_924band_lib231526_5693.bam	NG-14651_926_1_T120_lib231502_5693.bam	NG-14651_926_1_T24_lib231500_5693.bam	NG-14651_926_1_T48_lib231501_5693.bam	NG-14651_926_1_T6_lib231499_5693.bam	NG-14651_926_1_To_lib231498_5693.bam	NG-14651_926_2_T120_lib231507_5693.bam	NG-14651_926_2_T24_lib231505_5693.bam	NG-14651_926_2_T48_lib231506_5693.bam	NG-14651_926_2_T6_lib231504_5693.bam	NG-14651_926_2_To_lib231503_5693.bam	NG-14651_926_3_T120_lib231511_5693.bam	NG-14651_926_3_T24_lib231510_5693.bam	NG-14651_926_3_T6_lib231509_5693.bam	NG-14651_926_3_To_lib231508_5693.bam	NG-14651_928_1_T120_lib231487_5693.bam	NG-14651_928_1_T24_lib231485_5693.bam	NG-14651_928_1_T48_lib231486_5693.bam	NG-14651_928_1_T6_lib231484_5693.bam	NG-14651_928_1_To_lib231483_5693.bam	NG-14651_928_2_T120_lib231492_5693.bam
metaspades_10_S10_L001_NODE_1015_length_1078_cov_2.56403	0	0	0	0	0	0	0	0	0	0	0	0	0	0	0	0	0	0	0	0	0	0	0	0	0	0	0	0	0	0	0	0	0	0	0	0	0	0	0	0	0	0	0	0	0	0	0	0	0
metaspades_10_S10_L001_NODE_1055_length_1042_cov_2.33739	0	0	0	0	0	0	0	0	0	0	0	0	0	0	0	0	0	0	0	0	0	0	0	0	0	0	0	0	0	0	0	0	0	0	0	0	0	0	0	0	0	0	0	0	0	0	0	0	0
metaspades_10_S10_L001_NODE_1079_length_1021_cov_1.0911	0	0	0	0	0	0	0	0	0	0	0	0	0	0	0	0	0	0	0	0	0	0	0	0	0	0	0	0	0	0	0	0	0	0	0	0	0	0	0	0	0	0	0	0	0	0	0	0	0
metaspades_10_S10_L001_NODE_107_length_4893_cov_4.29351	0	0	0	0	0	0	0	0	0	0	0	0	0	0	0	0	0	0	0	0	0	0	0	0	0	0	0	0	0	0	0	0	0	0	0	0	0	0	0	0	0	0	0	0	0	0	0	0	0
metaspades_10_S10_L001_NODE_1092_length_1009_cov_1.33543	0	0	0	0	0	0	0	0	0	0	0	0	0	0	0	0	0	0	0	0	0	0	0	0	0	0	0	0	0	0	0	0	0	0	0.4222	0	0	0	0	0	0	0	0	0.34886	0.360753	0.306244	0	0.278494	0
metaspades_10_S10_L001_NODE_1096_length_1004_cov_1.72181	0	0	0	0	0	0	0	0	0	0	0	0	0	0	0	0	0	0	0	0	0	0.677291	0	0	0	0	0	0	0	0	0	0	0	0	0	0	0	0	0	0.305777	0	0	0	0	0.273904	0.336653	0	0	0
metaspades_10_S10_L001_NODE_174_length_3966_cov_3.81053	0	0	0	0	0	0	0	0	0	0	0	0	0.0801815	0	0	0	0	0	0	0	0	0	0	0	0	0	0	0	0	0.272567	0.0839637	0	0	0	0	0	0	0	0	0.0902673	0	0	0	0	0	0	0	0	0
metaspades_10_S10_L001_NODE_21_length_9534_cov_4.53265	0	0	0	0	0	0	0	0	0	0	0	0	0	0	0	0	0	0	0	0	0	0	0	0	0	0	0	0	0	0	0	0	0	0	0	0	0	0	0	0	0	0	0	0	0	0	0	0	0
metaspades_10_S10_L001_NODE_235_length_3385_cov_4.38829	0	0	0	0	0	0	0	0	0	0	0	0	0	0	0	0	0	0	0	0	0	0	0	0	0	0	0	0	0	0	0	0	0	0	0	0	0	0	0	0	0	0	0	0	0	0	0	0	0
metaspades_10_S10_L001_NODE_252_length_3262_cov_18.3255	0.101165	0	0	0.0849172	0	0	0	0	0	0	0	0	0	0	0.127223	0	0	0	0.091355	0.196199	0	0	0	0	0	0	0	0	0	0	0	0	0	0	0	0	0	0	0	0	0	0	0	0.124464	0.0938075	0.0925812	0.0843041	0	0
metaspades_10_S10_L001_NODE_284_length_3113_cov_3.66187	0	0	0	0	0	0	0	0	0	0	0	0	0	0	0	0	0	0	0	0	0	0	0	0	0	0	0	0	0	0	0	0	0	0	0	0	0	0	0	0.135561	0	0	0	0	0	0	0	0	0
metaspades_10_S10_L001_NODE_2_length_41885_cov_64.3617	0	0	0	0	0.0163066	0	0.011078	0	0	0	0	0	0	0	0	0	0	0	0.00787872	0	0	0	0	0	0	0	0.00885759	0	0	0.0100752	0.0106243	0.0104811	0	0.0153038	0	0	0	0	0	0.0262624	0.00861884	0	0.00713859	0	0	0	0	0	0
metaspades_10_S10_L001_NODE_369_length_2577_cov_4.81681	0	0	0	0	0	0	0	0	0	0	0	0	0	0	0	0	0	0	0	0	0	0.258828	0	0	0	0	0	0	0	0	0	0	0	0	0	0	0	0	0	0	0	0	0	0	0	0	0	0	0
metaspades_10_S10_L001_NODE_377_length_2560_cov_4.13253	0	0	0	0	0	0	0	0	0	0	0	0	0	0	0	0	0	0	0	0	0	0	0	0	0	0	0	0	0	0	0	0	0	0	0	0	0	0	0	0	0	0	0	0	0	0	0	0	0
metaspades_10_S10_L001_NODE_427_length_2357_cov_4.47307	0	0	0	0	0	0	0	0	0	0	0	0	0	0	0	0	0	0	0	0	0	0	0	0	0	0	0	0	0	0	0	0	0	0	0	0	0	0	0	0	0	0	0	0	0	0	0	0	0
metaspades_10_S10_L001_NODE_499_length_2136_cov_5.67756	0	0	0	0	0	0	0	0	0	0	0	0	0	0	0	0	0	0	0	0	0	0	0	0	0	0	0	0	0	0	0	0	0	0	0	0	0	0	0	0	0	0	0	0	0	0	0	0	0
metaspades_10_S10_L001_NODE_4_length_27706_cov_8.29514	0	0	0	0	0	0	0	0	0	0	0	0	0	0	0	0	0	0	0	0	0	0	0	0	0	0	0	0	0	0	0	0	0	0	0	0	0	0	0	0	0	0	0	0	0	0	0	0	0
metaspades_10_S10_L001_NODE_525_length_2056_cov_3.38431	0	0	0	0	0	0	0	0	0	0	0	0	0	0	0	0	0	0	0	0.148833	0	0	0	0	0	0	0	0	0	0	0.132782	0	0	0	0	0	0	0	0	0	0	0	0	0	0.182879	0	0	0	0
metaspades_10_S10_L001_NODE_568_length_1926_cov_3.9845	0	0	0	0	0	0	0	0	0	0	0	0	0	0	0	0	0	0	0	0	0	0	0	0	0	0	0	0	0	0	0	0	0	0	0	0	0	0	0	0	0	0	0	0	0	0	0	0	0
metaspades_10_S10_L001_NODE_599_length_1850_cov_4.52591	0	0	0	0	0	0	0	0	0	0	0	0	0	0	0	0	0	0	0	0	0	0	0	0	0	0	0	0	0	0	0	0	0	0	0	0	0	0	0	0	0	0	0	0	0	0	0	0	0
metaspades_10_S10_L001_NODE_612_length_1811_cov_6.93394	0	0	0	0	0	0	0	0	0	0	0	0	0	0	0	0	0	0	0	0	0	0	0	0	0	0	0	0	0	0	0	0	0	0	0	0	0	0	0	0	0	0	0	0	0.368857	0	0	0.152954	0.192711
metaspades_10_S10_L001_NODE_622_length_1788_cov_8.8644	0	0	0	0	0	0	0	0	0	0	0	0	0	0	0	0	0	0	0	0	0	0	0	0	0	0	0	0	0	0	0	0	0	0	0	0	0	0	0	0	0	0	0	0	0	0	0	0	0
metaspades_10_S10_L001_NODE_626_length_1771_cov_5.06061	0	0	0	0	0	0	0	0	0	0	0	0	0	0	0	0	0	0	0	0	0	0	0	0	0	0	0	0	0	0	0	0	0	0	0	0	0	0	0	0	0	0	0	0	0	0	0	0	0
metaspades_10_S10_L001_NODE_662_length_1679_cov_2.04926	0	0	0	0	0	0	0	0	0	0	0	0	0	0	0	0	0	0	0	0	0	0	0.248362	0	0	0	0	0	0	0	0	0	0	0	0	0	0	0	0	0	0	0	0	0	0	0.244789	0	0	0
metaspades_10_S10_L001_NODE_694_length_1595_cov_3.33052	0	0	0	0	0	0	0.267712	0	0	0	0	0	0	0	0	0	0	0	0	0	0	0	0	0	0	0	0	0	0.178683	0	0	0.188715	0	0	0	0	0	0	0	0	0	0	0	0	0	0	0.201881	0	0
metaspades_10_S10_L001_NODE_762_length_1447_cov_2.96983	0	0	0	0	0	0	0	0	0	0	0	0	0	0	0	0	0	0	0	0	0	0	0	0	0	0	0	0	0	0	0	0	0	0	0	0	0	0	0	0	0	0	0	0	0	0	0.198341	0	0
metaspades_10_S10_L001_NODE_766_length_1441_cov_1.88167	0	0	0	0	0	0	0	0	0	0	0	0	0	0	0	0	0	0	0	0	0	0	0	0	0	0	0	0	0	0	0	0	0	0	0	0	0	0	0	0	0	0	0	0	0	0	0	0	0
metaspades_10_S10_L001_NODE_82_length_5640_cov_4.84781	0	0	0	0	0	0	0	0	0	0	0	0	0	0	0	0	0	0	0.0602837	0	0	0	0	0	0	0	0.0652482	0	0	0	0	0	0	0	0	0	0	0	0	0	0	0	0	0	0	0	0	0	0
metaspades_10_S10_L001_NODE_831_length_1344_cov_1.88673	0	0	0	0	0	0	0	0	0	0	0	0	0	0	0	0	0	0	0	0	0	0	0	0	0	0	0	0	0	0	0	0	0	0	0	0	0	0	0	0	0	0	0	0	0	0	0	0	0
metaspades_10_S10_L001_NODE_916_length_1191_cov_1.77289	0	0	0	0	0	0	0	0	0	0	0	0	0	0	0	0	0	0	0	0	0	0	0	0	0	0	0	0	0	0	0	0	0	0	0	0	0	0	0	0	0	0	0	0	0	0	0	0	0
metaspades_10_S10_L001_NODE_969_length_1128_cov_2.39515	0	0	0	0	0	0	0	0	0	0	0	0	0	0	0	0	0	0	0	0	0	0	0	0	0	0	0	0	0	0	0	0	0	0	0	0	0	0	0	0	0	0	0	0	0	0	0	0	0
metaspades_10_S10_L001_NODE_989_length_1105_cov_3.62381	0	0	0	0	0	0	0	0	0	0	0	0	0	0	0	0	0	0	0	0	0	0	0	0	0	0	0	0	0	0	0	0	0	0	0	0	0	0	0	0	0	0	0	0	0	0	0	0	0
metaspades_11_S11_L001_NODE_1008_length_2206_cov_28.1636	0	0	0	0	0	0	0	0	0	0	0	0	0	0	0.177697	0	0	0	0.30553	0	0	0	0	0.184044	0	0	0.206709	0	0	0	0	0	0	0	0.608341	0	0	0	0	0	0	0	0	0	0	0	0	0	0
metaspades_11_S11_L001_NODE_1016_length_2202_cov_2.80438	0	0	0	0	0	0	0	0	0	0	0	0	0	0	0	0	0	0	0	0	0	0	0	0	0	0	0	0	0	0	0	0	0	0	0	0	0	0	0	0	0	0	0	0	0	0	0	0	0
metaspades_11_S11_L001_NODE_1033_length_2187_cov_3.25563	0	0	0	0	0	0	0	0	0	0	0	0	0	0	0	0	0	0	0	0	0	0	0	0	0	0	0	0	0	0	0	0	0	0	0	0	0	0	0	0	0	0	0	0	0	0	0	0	0
metaspades_11_S11_L001_NODE_1040_length_2180_cov_4.27906	0.638532	0	0.136239	0.258257	0	0.15	0	0	0	0	0	0	0.12844	0	0	0	0	0	0	0	0	0	0	0	0	0	0	0	0	0	0	0	0	0	0.147248	0	0	0	0	0	0	0	0	0	0	0	0	0	0
metaspades_11_S11_L001_NODE_1057_length_2163_cov_3.13662	0	0	0	0	0	0	0	0	0	0	0	0	0	0	0	0	0	0	0	0	0	0	0	0	0	0	0	0	0	0	0	0	0	0	0	0	0	0	0	0	0	0	0	0	0	0	0	0	0
metaspades_11_S11_L001_NODE_1071_length_2150_cov_2.27828	0	0	0	0	0	0	0	0	0	0	0	0	0	0	0	0	0	0	0	0	0	0	0	0	0	0	0	0	0	0	0	0	0	0	0	0	0	0	0	0	0	0	0	0	0	0	0	0	0
metaspades_11_S11_L001_NODE_1171_length_2041_cov_7.81571	0	0	0	0	0	0	0	0	0	0	0	0	0	0	0	0	0	0	0	0	0	0	0	0	0	0	0	0	0	0	0	0	0	0	0	0	0	0	0	0	0	0	0	0	0	0	0	0	0
metaspades_11_S11_L001_NODE_1175_length_2040_cov_2.25793	0	0	0	0	0	0	0	0	0	0	0	0	0	0	0	0	0	0	0	0	0	0	0	0	0	0	0	0	0	0	0	0	0	0	0	0	0	0	0	0	0	0	0	0	0	0	0	0	0
metaspades_11_S11_L001_NODE_1176_length_2039_cov_3.18347	0	0	0	0	0	0	0	0	0	0	0	0	0	0	0	0	0	0	0	0	0	0	0	0	0	0	0	0	0	0	0	0	0	0	0	0	0	0	0	0	0	0	0	0	0	0	0	0	0
metaspades_11_S11_L001_NODE_1202_length_2023_cov_7.36331	0.37568	0	0	0	0	0	0	0	0	0.28176	0.233317	0.193772	0.389521	0	0	0	0	0	0	0	0	0	0	0	0	0	0	0	0	0	0	0	0	0	0	0	0	0	0	0	0	0	0	0	0	0	0	0	0
metaspades_11_S11_L001_NODE_1223_length_2005_cov_6.03385	0.185037	0	0	0	0	0.188529	0	0	0	0	0	0	0	0	0	0	0	0	0	0	0	0	0	0	0	0	0	0	0	0	0	0	0	0	0	0	0	0	0	0	0	0	0	0	0	0	0	0	0
metaspades_11_S11_L001_NODE_1228_length_2003_cov_3.49641	0	0	0	0	0	0	0	0	0	0	0	0	0	0	0	0	0	0	0	0	0	0	0	0	0	0	0	0	0	0	0	0	0	0	0	0	0	0	0	0	0	0	0	0	0	0	0	0	0
metaspades_11_S11_L001_NODE_1241_length_1994_cov_2.94069	0.140923	0	0	0	0	0	0	0	0	0	0	0	0.157472	0	0	0	0	0	0	0	0	0	0	0	0	0	0	0	0	0	0	0	0	0	0	0	0	0	0	0	0	0	0	0	0	0	0	0	0
metaspades_11_S11_L001_NODE_1270_length_1960_cov_6.40367	0	0	0	0	0	0	0	0	0	0	0	0	0	0.381633	0	0	0	0	0	0	0	0	0	0	0	0	0	0	0	0	0	0	0	0	0	0	0	0	0	0	0	0	0	0	0	0	0	0	0
metaspades_11_S11_L001_NODE_1278_length_1952_cov_3.52504	0	0	0	0	0	0	0	0	0	0	0	0	0	0	0	0	0	0	0	0	0	0	0	0	0	0	0	0	0	0	0	0	0	0	0	0	0	0	0	0	0	0	0	0	0	0	0	0	0
metaspades_11_S11_L001_NODE_1320_length_1920_cov_3.47131	0	0	0	0	0	0	0	0	0	0	0	0	0	0	0	0	0	0	0	0	0	0	0	0	0	0	0	0	0	0	0	0	0	0	0	0	0	0	0	0	0	0	0	0	0	0	0	0	0
metaspades_11_S11_L001_NODE_1321_length_1920_cov_3.36568	0	0	0	0	0	0	0	0	0	0	0	0.0921875	0	0	0	0	0	0	0	0	0	0	0	0	0	0	0	0	0	0	0	0	0	0	0	0	0	0	0	0	0	0	0	0	0	0	0	0	0
metaspades_11_S11_L001_NODE_1335_length_1907_cov_3.35907	0.488201	0	0	0	0	0	0	0	0	0	0	0	0	0	0	0	0	0	0	0	0	0	0	0	0	0	0	0	0	0	0	0	0	0	0	0.160986	0	0	0	0	0	0	0	0	0	0	0	0	0
metaspades_11_S11_L001_NODE_135_length_5160_cov_3.63389	0	0	0	0	0	0	0	0	0	0	0	0	0	0	0	0	0	0	0	0	0	0	0	0	0	0	0	0	0	0	0	0	0	0	0	0	0	0	0	0	0	0	0	0	0	0	0	0	0
metaspades_11_S11_L001_NODE_1396_length_1863_cov_2.47732	0.246377	0	0	0	0	0	0	0	0	0	0	0	0	0	0	0	0	0	0	0	0	0	0	0	0	0	0	0	0	0	0	0	0	0	0	0	0	0	0	0	0	0	0	0	0	0	0	0	0
metaspades_11_S11_L001_NODE_1401_length_1861_cov_3.42193	0.327781	0.222461	0.277808	0.254164	0	0.443847	0	0	0.189683	0.430414	0	0.206878	0.242343	0.24503	0	0	0	0	0	0	0	0	0	0	0	0	0	0	0	0	0	0	0	0	0	0	0	0	0	0	0	0	0	0.170339	0	0	0	0	0.126814
metaspades_11_S11_L001_NODE_1449_length_1822_cov_2.81211	0.234358	0	0	0	0	0	0	0	0	0	0	0	0	0	0	0	0	0	0	0	0	0	0	0	0	0	0	0	0	0	0	0	0	0	0	0	0	0	0	0	0	0	0	0	0	0	0	0	0
metaspades_11_S11_L001_NODE_1458_length_1812_cov_12.3039	0	0	0	0	0	0	0	0	0	0	0	0	0	0	0	0	0	0	0	0	0	0	0	0	0	0	0	0	0	0	0	0	0	0	0	0	0	0	0	0	0	0	0	0	0	0	0	0	0
metaspades_11_S11_L001_NODE_1516_length_1766_cov_4.46932	0.38222	0	0	0	0	0.159117	0	0	0	0.3188	0	0	0	0	0	0	0	0	0	0	0	0	0	0	0	0	0	0	0	0	0	0	0	0	0.671008	0	0	0	0	0	0	0	0	0	0	0	0	0	0
metaspades_11_S11_L001_NODE_1518_length_1763_cov_3.3993	0	0	0	0	0	0	0	0	0	0	0	0	0	0	0	0	0	0	0	0	0	0	0	0	0	0	0	0	0	0	0	0	0	0	0	0	0	0	0	0	0	0	0	0	0	0	0	0	0
metaspades_11_S11_L001_NODE_1569_length_1724_cov_2.63571	0.763341	0.50174	0.458817	0.770882	0	0.678654	0	0.87123	0.563225	0.791183	0.782483	0.335267	0.612529	0.796984	0	0	0	0	0	0	0	0	0	0	0	0	0	0	0	0	0	0	0	0	0.314965	0	0	0	0	0	0	0	0	0	0	0	0	0	0
metaspades_11_S11_L001_NODE_15_length_11160_cov_6.91166	0	0	0	0	0.242294	0	0.278405	0	0	0.0962366	0	0	0	0.0283154	0.031362	0.0566308	0	0	0.247491	0	0.0248208	0	0.118907	0	0	0	0	0	0	0.0544803	0.0453405	0	0.0353943	0.0333333	0	0.0572581	0.0305556	0.0342294	0	0.0926523	0.0865591	0	0	0.0994624	0.0370072	0.0974014	0.0514337	0.0639785	0
metaspades_11_S11_L001_NODE_1638_length_1678_cov_2.05669	0	0	0	0	0	0	0	0	0	0	0	0	0	0	0	0	0	0	0	0	0	0	0	0	0	0	0	0	0	0	0	0	0	0	0	0	0	0	0	0	0	0	0	0	0	0	0	0	0
metaspades_11_S11_L001_NODE_1717_length_1637_cov_6.2914	0	0	0	0	0	0	0	0	0	0	0	0	0	0	0	0	0	0	0	0	0	0	0	0	0	0	0	0	0	0	0	0	0	0	0.165547	0	0	0	0	0	0	0	0	0	0	0	0	0	0
metaspades_11_S11_L001_NODE_1727_length_1631_cov_3.05266	0	0	0	0	0	0	0	0	0	0	0	0	0	0	0	0	0	0	0	0	0	0	0	0	0	0	0	0	0	0	0	0	0	0	0	0	0	0	0	0	0	0	0	0	0	0	0	0	0
metaspades_11_S11_L001_NODE_1746_length_1618_cov_3.72169	0	0	0	0	0	0	0	0	0.23733	0.247219	0	0	0	0	0	0	0	0	0	0	0	0	0	0	0	0	0	0	0	0	0	0	0	0	0	0	0	0	0	0	0	0	0	0	0	0	0	0	0
metaspades_11_S11_L001_NODE_1793_length_1596_cov_3.57365	0	0	0	0	0	0	0	0	0	0	0	0	0	0	0	0	0	0	0	0	0	0	0	0	0	0	0	0	0	0	0	0	0	0	0	0	0	0	0	0	0	0	0	0	0	0	0	0	0
metaspades_11_S11_L001_NODE_184_length_4719_cov_4.23735	0.0614537	0	0	0	0	0	0	0	0	0	0	0	0	0	0	0	0	0	0	0	0	0	0	0	0	0	0	0	0	0	0	0	0	0	0	0	0	0	0	0	0	0	0	0	0	0	0	0	0
metaspades_11_S11_L001_NODE_1890_length_1549_cov_2.41968	0	0	0	0	0	0	0	0	0	0	0	0	0	0	0	0	0	0	0	0	0	0	0	0	0	0	0	0	0	0	0	0	0	0	0	0	0	0	0	0	0	0	0	0	0	0	0	0	0
metaspades_11_S11_L001_NODE_193_length_4654_cov_2.83344	0	0	0	0	0	0	0	0.146541	0	0	0	0	0	0.0651053	0	0	0	0	0	0	0	0	0	0	0	0	0	0	0	0	0	0	0	0	0.377095	0	0	0	0	0	0	0	0	0	0	0	0	0	0
metaspades_11_S11_L001_NODE_197_length_4598_cov_6.21924	0	0	0	0	0	0	0	0	0	0	0	0	0	0	0	0	0	0	0	0	0	0	0	0	0	0	0	0	0	0	0	0	0	0	0	0	0	0	0	0	0	0	0	0	0	0	0	0	0
metaspades_11_S11_L001_NODE_1990_length_1504_cov_3.85783	0	0	0	0	0	0	0	0	0	0	0	0	0	0	0	0	0	0	0	0	0	0	0	0	0	0	0	0	0	0	0	0	0	0	0	0	0	0	0	0	0	0	0	0	0	0	0	0	0
metaspades_11_S11_L001_NODE_19_length_10288_cov_9.67409	0.248736	0	0	0.0996306	0	0.117516	0.0360614	0.024689	0	0.098853	0.06736	0	0.184876	0.108962	0	0	0	0	0	0	0	0	0	0	0	0	0.0420879	0	0	0	0	0	0	0	0.0800933	0	0	0	0	0	0	0	0	0	0	0	0	0	0
metaspades_11_S11_L001_NODE_2022_length_1489_cov_4.83821	0	0	0	0	0	0	0	0	0	0	0	0	0	0	0	0	0	0	0	0	0	0	0	0	0	0	0	0	0	0	0	0	0	0	0.381464	0	0	0	0	0	0	0	0	0	0	0	0	0	0
metaspades_11_S11_L001_NODE_203_length_4538_cov_4.41892	0.239974	0	0	0	0	0.13398	0	0	0	0.0639048	0	0	0	0	0	0	0	0	0	0	0	0	0	0	0	0	0	0	0	0	0	0	0	0	0.843103	0	0	0	0	0	0	0	0	0	0	0	0	0	0
metaspades_11_S11_L001_NODE_2066_length_1464_cov_2.52094	0	0	0	0	0	0	0	0	0	0	0	0	0	0	0	0	0	0	0	0	0	0	0	0	0	0	0	0	0	0	0	0.230874	0	0	0	0	0	0	0	0	0	0	0	0	0	0	0	0	0
metaspades_11_S11_L001_NODE_2078_length_1460_cov_2.56512	0.206164	0	0	0	0	0	0	0	0	0	0	0	0.20411	0	0	0	0	0	0	0	0	0	0	0	0	0	0	0	0	0	0	0	0	0	0	0	0	0	0	0	0	0	0	0	0	0	0	0	0
metaspades_11_S11_L001_NODE_2100_length_1448_cov_2.9196	0.468232	0	0	0	0	0.200967	0	0	0	0	0	0	0	0	0	0	0	0	0	0	0	0	0	0	0	0	0	0	0	0	0	0	0	0	0.459945	0	0	0	0	0	0	0	0	0	0	0	0	0	0
metaspades_11_S11_L001_NODE_2103_length_1446_cov_3.23868	0	0	0	0	0	0	0	0	0	0	0	0	0	0	0	0	0	0	0	0	0	0	0	0	0	0	0	0	0	0	0	0	0	0	0	0	0	0	0	0	0	0	0	0	0	0	0	0	0
metaspades_11_S11_L001_NODE_2107_length_1445_cov_2.87266	0	0	0	0	0	0	0	0	0	0	0	0	0	0	0	0	0	0	0	0	0	0	0	0	0	0	0	0	0	0	0	0	0	0	0.214533	0	0	0	0	0	0	0	0	0	0	0	0	0	0
metaspades_11_S11_L001_NODE_2153_length_1426_cov_2.70314	0	0	0	0	0	0	0	0	0	0	0	0	0	0	0	0	0	0	0	0	0	0	0	0	0	0	0	0	0	0	0	0	0	0	0	0	0	0	0	0	0	0	0	0	0	0	0	0	0
metaspades_11_S11_L001_NODE_2155_length_1425_cov_2.59124	0	0	0	0	0	0	0	0	0	0	0	0	0	0	0	0	0	0	0	0	0	0	0	0	0	0	0	0	0	0	0	0	0	0	0	0	0	0	0	0	0	0	0	0	0	0	0	0	0
metaspades_11_S11_L001_NODE_2170_length_1417_cov_2.77019	0	0	0	0	0	0	0	0	0	0	0	0	0	0	0	0	0	0	0	0	0	0	0	0	0	0	0	0	0	0	0	0	0	0	0	0	0	0	0	0	0	0	0	0	0	0	0	0	0
metaspades_11_S11_L001_NODE_2211_length_1392_cov_2.66941	0	0	0	0	0	0	0	0	0	0	0	0	0	0	0	0	0	0	0	0	0	0	0	0	0	0	0	0	0	0	0	0	0	0	0	0	0	0	0	0	0	0	0	0	0	0	0	0	0
metaspades_11_S11_L001_NODE_2223_length_1388_cov_5.60915	0	0	0	0	0	0	0	0	0	0	0	0	0	0	0	0	0	0	0	0	0	0	0	0	0	0	0	0	0	0	0	0	0	0	0	0	0	0	0	0	0	0	0	0	0	0	0	0	0
metaspades_11_S11_L001_NODE_2227_length_1387_cov_2.22523	0	0	0	0	0	0	0	0	0	0	0	0	0	0	0	0	0	0	0	0	0	0	0	0	0	0	0	0	0	0	0	0	0	0	0.29416	0	0	0	0	0	0	0	0	0	0	0	0	0	0
metaspades_11_S11_L001_NODE_2257_length_1376_cov_3.13777	0.34811	0	0	0	0	0.421512	0	0	0	0	0.41061	0	0	0	0	0	0	0	0	0	0	0	0	0	0	0	0	0	0	0	0	0	0	0	0.238372	0	0	0	0	0	0	0	0	0	0	0	0	0	0
metaspades_11_S11_L001_NODE_2290_length_1363_cov_1.90596	0	0	0	0	0	0	0	0	0	0	0	0	0	0	0	0	0	0	0	0	0	0	0	0	0	0	0	0	0	0	0	0	0	0	0	0	0	0	0	0	0	0	0	0	0	0	0	0	0
metaspades_11_S11_L001_NODE_2307_length_1356_cov_2.18985	0	0	0	0	0	0	0	0	0	0	0	0	0	0	0	0	0	0	0	0	0	0	0	0	0	0	0	0	0	0	0	0	0	0	0.554572	0	0	0	0	0	0	0	0	0	0	0	0	0	0
metaspades_11_S11_L001_NODE_2348_length_1332_cov_2.83868	0	0	0	0	0	0	0	0	0	0	0	0	0	0	0	0	0	0	0	0	0	0	0	0	0	0	0	0	0	0	0	0	0	0	0.304054	0	0	0	0	0	0	0	0	0	0	0	0	0	0
metaspades_11_S11_L001_NODE_2349_length_1331_cov_4.5815	0	0	0	0	0	0	0	0	0	0	0	0	0	0	0	0	0	0	0	0	0	0	0	0	0	0	0	0	0	0	0	0	0	0	0	0	0	0	0	0	0	0	0	0	0	0	0	0	0
metaspades_11_S11_L001_NODE_2358_length_1328_cov_5.26709	0	0	0	0	0	0	0	0	0	0	0	0	0	0	0	0	0	0	0	0.320783	0	0	0	0	0	0	0	0	0	0	0	0	0	0	0	0	0	0	0	0	0	0	0	0	0	0	0	0	0
metaspades_11_S11_L001_NODE_2361_length_1327_cov_2.81289	0	0	0	0	0	0	0	0	0	0	0	0	0	0	0	0	0	0	0	0	0	0	0	0	0	0	0	0	0	0	0	0	0	0	0	0	0	0	0	0	0	0	0	0	0	0	0	0	0
metaspades_11_S11_L001_NODE_2368_length_1325_cov_3.48661	0	0	0	0	0	0	0	0	0	0	0	0	0	0	0	0	0	0	0	0	0	0	0	0	0	0	0	0	0	0	0	0	0	0	0.348679	0	0	0	0	0	0	0	0	0	0	0	0	0	0
metaspades_11_S11_L001_NODE_2369_length_1324_cov_4.74232	0	0	0	0	0	0	0	0	0	0	0	0	0	0	0	0	0	0	0	0	0	0	0	0	0	0	0	0	0	0	0	0	0	0	0	0	0	0	0	0	0	0	0	0	0	0	0	0	0
metaspades_11_S11_L001_NODE_237_length_4278_cov_5.19133	0	0	0	0	0	0	0	0	0	0	0	0	0	0	0	0	0	0	0	0	0	0	0	0	0	0	0	0	0	0	0	0	0	0	0.254091	0	0	0	0	0	0	0	0	0	0	0	0	0	0
metaspades_11_S11_L001_NODE_2409_length_1310_cov_2.90757	0.467176	0	0	0	0	0.238168	0	0	0.262595	0.505344	0	0	0	0	0	0	0	0	0	0	0	0	0	0	0	0	0	0	0	0	0	0	0	0	0	0	0	0	0	0	0	0	0	0	0	0	0	0	0
metaspades_11_S11_L001_NODE_2447_length_1296_cov_3.63014	0	0	0	0	0	0	0	0	0	0	0	0	0	0	0	0	0	0	0	0	0	0	0	0	0	0	0	0	0	0	0	0	0	0	0	0	0	0	0	0	0	0	0	0	0	0	0	0	0
metaspades_11_S11_L001_NODE_2460_length_1293_cov_2.32876	0	0	0	0	0	0	0	0	0	0	0	0	0	0	0	0	0	0	0	0	0	0	0	0	0	0	0	0	0	0	0	0	0	0	0	0	0	0	0	0	0	0	0	0	0	0	0	0	0
metaspades_11_S11_L001_NODE_2492_length_1278_cov_2.71872	0	0	0	0	0	0.28169	0	0	0	0	0	0	0	0	0	0	0	0	0	0	0	0	0	0	0	0	0	0	0	0	0	0	0	0	0	0	0	0	0	0	0	0	0	0	0	0	0	0	0
metaspades_11_S11_L001_NODE_250_length_4190_cov_4.79686	0.269451	0	0	0	0	0.0670644	0	0	0	0	0	0	0	0	0	0	0	0	0	0	0	0	0	0	0	0	0	0	0	0	0	0	0	0	0.483294	0	0	0	0	0	0	0	0	0	0	0	0	0	0
metaspades_11_S11_L001_NODE_2510_length_1270_cov_2.53909	0	0	0	0	0	0	0	0	0	0	0	0	0	0	0	0	0	0	0	0	0	0	0	0	0	0	0	0	0	0	0	0	0	0	0	0	0	0	0	0	0	0	0	0	0	0	0	0	0
metaspades_11_S11_L001_NODE_2512_length_1269_cov_2.10049	0	0	0	0	0	0	0	0	0	0	0	0	0	0.226162	0	0	0	0	0	0	0	0	0	0	0	0	0	0	0	0	0	0	0	0	0	0	0	0	0	0	0	0	0	0	0	0	0	0	0
metaspades_11_S11_L001_NODE_2517_length_1266_cov_4.28737	0	0	0	0	0	0	0	0.346761	0	0	0	0	0	0	0	0	0	0	0	0	0	0	0	0	0	0	0	0	0	0	0	0	0	0	0.649289	0	0	0	0	0	0	0	0	0	0	0	0	0	0
metaspades_11_S11_L001_NODE_2567_length_1250_cov_2.14979	0	0	0	0	0	0	0	0	0	0	0	0	0	0	0	0	0	0	0	0	0	0	0	0	0	0	0	0	0	0	0	0	0	0	0	0	0	0	0	0	0	0	0	0	0	0	0	0	0
metaspades_11_S11_L001_NODE_2578_length_1245_cov_3.79076	0	0	0	0	0	0	0	0	0	0	0	0	0	0	0	0	0	0	0	0	0	0	0	0	0	0	0	0	0	0	0	0	0	0	0	0	0	0	0	0	0	0	0	0	0	0	0	0	0
metaspades_11_S11_L001_NODE_2629_length_1232_cov_1.85641	0	0	0	0	0	0	0	0	0	0	0	0	0	0	0	0	0	0	0	0	0	0	0	0	0	0	0	0	0	0	0	0	0	0	0	0	0	0	0	0	0	0	0	0	0	0	0	0	0
metaspades_11_S11_L001_NODE_2666_length_1223_cov_2.64298	0	0	0	0	0	0	0	0	0	0	0	0	0	0	0	0	0	0	0	0	0	0	0	0	0	0	0	0	0	0	0	0	0	0	0	0	0	0	0	0.269828	0	0	0	0	0	0	0	0	0
metaspades_11_S11_L001_NODE_2739_length_1200_cov_3.17467	0.380833	0	0	0	0	0	0	0	0	0	0	0	0	0	0	0	0	0	0	0	0	0	0	0	0	0	0	0	0	0	0	0	0	0	0	0	0	0	0	0	0	0	0	0	0	0	0	0	0
metaspades_11_S11_L001_NODE_2830_length_1172_cov_2.91316	0	0	0	0	0	0	0	0	0	0	0	0	0	0	0	0	0	0	0	0	0	0	0	0	0	0	0	0	0	0	0	0	0	0	0	0	0	0	0	0	0	0	0	0	0	0	0	0	0
metaspades_11_S11_L001_NODE_2851_length_1166_cov_2.67777	0	0	0	0	0	0	0	0	0	0	0	0	0	0	0	0	0	0	0	0	0	0	0	0	0	0	0	0	0	0	0	0	0	0	0	0	0	0	0	0	0	0	0	0	0	0	0	0	0
metaspades_11_S11_L001_NODE_2869_length_1162_cov_21.3144	0	0	0	0	0	0	0	0	0	0	0	0	0	0	0	0	0	0	0	0	0	0	0	0	0	0	0	0	0	0	0	0	0	0	0	0	0	0	0	0	0	0	0	0	0	0	0	0	0
metaspades_11_S11_L001_NODE_2881_length_1160_cov_3	0	0	0	0	0	0	0	0	0	0	0	0	0	0	0	0	0	0	0	0	0	0	0	0	0	0	0	0	0	0	0	0	0	0	0	0	0	0	0	0	0	0	0	0	0	0	0	0	0
metaspades_11_S11_L001_NODE_2901_length_1154_cov_3.39672	0.772964	0	0	0	0	0	0	0	0	0	0	0	0	0	0	0	0	0	0	0	0	0	0	0	0	0	0	0	0	0	0	0	0	0	0.557192	0	0	0	0	0	0	0	0	0	0	0	0	0	0
metaspades_11_S11_L001_NODE_2915_length_1149_cov_2.70384	0	0	0	0	0	0	0.295039	0	0	0.327241	0	0	0	0	0	0	0	0	0	0	0	0	0	0	0	0	0	0	0	0	0	0	0	0	0	0	0	0	0	0	0	0	0	0	0	0	0	0	0
metaspades_11_S11_L001_NODE_2923_length_1147_cov_2.83425	0	0	0	0	0	0	0	0	0	0	0	0	0	0	0	0	0	0	0	0	0	0	0	0	0	0	0	0	0	0	0	0	0	0	0	0	0	0	0	0	0	0	0	0	0	0	0	0	0
metaspades_11_S11_L001_NODE_3026_length_1120_cov_4.66573	0	0	0	0	0	0	0	0	0	0	0	0	0	0	0	0	0	0	0	0	0	0	0	0	0	0	0	0	0	0	0	0	0	0	0	0	0	0	0	0	0	0	0	0	0	0	0	0	0
metaspades_11_S11_L001_NODE_3049_length_1114_cov_2.90274	0	0	0	0	0	0	0	0	0	0	0	0	0	0	0	0	0	0	0	0	0	0	0	0	0	0	0	0	0	0	0	0	0	0	0	0	0	0	0	0	0	0	0	0	0	0	0	0	0
metaspades_11_S11_L001_NODE_30_length_8666_cov_5.72094	0.0828525	0	0	0	0	0	0	0	0	0	0	0	0	0.116778	0	0	0	0	0	0	0	0	0	0	0	0	0	0	0	0	0	0	0	0	0.251673	0	0	0	0	0	0	0	0	0	0	0	0	0	0
metaspades_11_S11_L001_NODE_3179_length_1084_cov_3.05151	0	0	0	0	0	0	0	0	0	0	0	0	0	0	0	0	0	0	0	0	0	0	0	0	0	0	0	0	0	0	0	0	0	0	0	0	0	0	0	0	0	0	0	0	0	0	0	0	0
metaspades_11_S11_L001_NODE_3205_length_1078_cov_4.33138	0	0	0	0	0	0	0	0	0	0	0	0	0	0	0	0	0	0	0	0	0	0	0	0	0	0	0	0	0	0	0	0	0	0	0	0	0	0	0	0	0	0	0	0	0	0	0	0	0
metaspades_11_S11_L001_NODE_3209_length_1078_cov_1.96383	0.269944	0	0	0	0	0	0	0	0	0	0	0	0	0	0	0	0	0	0	0	0	0	0	0	0	0	0	0	0	0	0	0	0	0	0.721707	0	0	0	0	0	0	0	0	0	0	0	0	0	0
metaspades_11_S11_L001_NODE_3216_length_1076_cov_4.11459	0	0	0	0	0	0	0	0	0	0.228625	0	0	0	0	0	0	0	0	0	0	0	0	0	0	0	0	0	0	0	0	0	0	0	0	0.698885	0	0	0	0	0	0	0	0	0	0	0	0	0	0
metaspades_11_S11_L001_NODE_3251_length_1068_cov_2.26357	0	0	0	0	0	0	0	0	0	0	0	0	0	0	0	0	0	0	0	0	0	0	0	0	0	0	0	0	0	0	0	0	0	0	0	0	0	0	0	0	0	0	0	0	0	0	0	0	0
metaspades_11_S11_L001_NODE_3260_length_1066_cov_2.62018	0	0	0	0	0	0	0	0	0	0	0	0	0	0	0	0	0	0	0	0	0	0	0	0	0	0	0	0	0	0	0	0	0	0	0	0	0	0	0	0	0	0	0	0	0	0	0	0	0
metaspades_11_S11_L001_NODE_3261_length_1066_cov_2.27003	0	0	0	0	0	0	0	0	0	0	0	0	0	0	0	0	0	0	0	0	0	0	0	0	0	0	0	0	0	0	0	0	0	0	0.265478	0	0	0	0	0	0	0	0	0	0	0	0	0	0
metaspades_11_S11_L001_NODE_3302_length_1057_cov_3.17066	0.289499	0	0	0	0	0	0	0	0	0	0	0	0	0	0	0	0	0	0	0	0	0	0	0	0	0	0	0	0	0	0	0	0	0	0	0	0	0	0	0	0	0	0	0	0	0	0	0	0
metaspades_11_S11_L001_NODE_3322_length_1053_cov_2.07415	0	0	0	0	0	0	0	0	0	0	0	0	0	0	0	0	0	0	0	0	0	0	0	0	0	0	0	0	0	0	0	0	0	0	0	0	0	0	0	0	0	0	0	0	0	0	0	0	0
metaspades_11_S11_L001_NODE_333_length_3776_cov_3.49234	0.10964	0	0	0	0	0	0	0	0	0	0	0	0	0	0	0	0	0	0	0	0	0	0	0	0	0	0	0	0	0	0	0	0	0	0.604608	0	0	0	0	0	0	0	0	0	0	0	0	0	0
metaspades_11_S11_L001_NODE_3364_length_1045_cov_2.09091	0	0	0	0	0	0	0	0	0	0	0	0	0	0	0	0	0	0	0	0	0	0	0	0	0	0	0	0	0	0	0	0	0	0	0	0	0	0	0	0	0	0	0	0	0	0	0	0	0
metaspades_11_S11_L001_NODE_3407_length_1036_cov_3.12029	0	0	0	0	0	0	0	0	0	0	0	0	0	0	0	0	0	0	0	0	0	0	0	0	0	0	0	0	0	0	0	0	0	0	0	0	0	0	0	0	0	0	0	0	0	0	0	0	0
metaspades_11_S11_L001_NODE_3431_length_1030_cov_2.39282	0	0	0	0	0	0	0	0	0	0	0	0	0	0	0	0	0	0	0	0	0	0	0	0	0	0	0	0	0	0	0	0	0	0	0	0	0	0	0	0	0	0	0	0	0	0	0	0	0
metaspades_11_S11_L001_NODE_3531_length_1004_cov_2.51528	0	0	0	0	0	0	0	0	0	0	0	0	0	0	0	0	0	0	0	0	0	0	0	0	0	0	0	0	0	0	0	0	0	0	0	0	0	0	0	0	0	0	0	0	0	0	0	0	0
metaspades_11_S11_L001_NODE_3536_length_1003_cov_9.06224	0.629113	0	0	0	0	0	0	0	0	0	0	0	0	0	0	0	0	0	0	0	0	0	0	0	0	0	0	0	0	0	0	0	0	0	0	0	0	0	0	0	0	0	0	0	0	0	0	0	0
metaspades_11_S11_L001_NODE_3553_length_1001_cov_1.28858	0	0	0	0	0	0	0	0	0	0	0	0	0	0	0	0	0	0	0	0	0	0	0	0	0	0	0	0	0	0	0	0	0	0	0	0	0	0	0	0	0	0	0	0	0	0.317682	0	0	0
metaspades_11_S11_L001_NODE_3554_length_1000_cov_4.80847	0	0	0	0	0	0	0	0	0	0	0	0	0	0	0	0	0	0	0	0	0	0	0	0	0	0	0	0	0	0	0	0	0	0	0.766	0	0	0	0	0	0	0	0	0	0	0	0	0	0
metaspades_11_S11_L001_NODE_355_length_3688_cov_3.63281	0	0	0	0	0	0	0	0	0	0	0	0	0	0	0	0	0	0	0	0	0	0	0	0	0	0	0	0	0	0	0	0	0	0	0.521963	0	0	0	0	0	0	0	0	0	0	0	0	0	0
metaspades_11_S11_L001_NODE_362_length_3658_cov_10.5615	0	0	0	0	0	0	0	0	0	0	0	0	0	0	0	0	0	0	0	0	0	0	0	0	0	0	0	0	0	0	0	0	0	0	0	0	0	0	0	0	0	0	0	0	0	0	0	0	0
metaspades_11_S11_L001_NODE_379_length_3559_cov_3.42694	0	0	0	0	0	0	0	0	0	0	0	0	0	0	0	0	0	0	0	0	0	0	0	0	0	0	0	0	0	0	0	0	0	0	0.12925	0	0	0	0	0	0	0	0	0	0	0	0	0	0
metaspades_11_S11_L001_NODE_398_length_3464_cov_3.16544	0	0	0	0	0	0	0	0	0	0	0	0	0	0	0	0	0	0	0	0	0	0	0	0	0	0	0	0	0	0	0	0	0	0	0	0	0	0	0	0	0	0	0	0	0	0	0	0	0
metaspades_11_S11_L001_NODE_425_length_3383_cov_11.0874	0.294709	0	0	0	0	0.21342	0	0.208691	0.114987	0.0863139	0	0	0.130358	0.0904523	0	0	0	0	0	0	0	0	0	0	0	0	0	0	0	0	0	0	0	0	0.560745	0	0	0	0	0	0	0	0	0	0	0	0	0	0
metaspades_11_S11_L001_NODE_426_length_3383_cov_3.21725	0.389891	0	0	0	0	0.519362	0	0	0	0	0	0	0	0	0	0	0	0	0	0	0	0	0	0	0	0	0	0	0	0	0	0	0	0	0.338753	0	0	0	0	0	0	0	0	0	0	0	0	0	0
metaspades_11_S11_L001_NODE_457_length_3291_cov_3.51638	0	0	0	0	0	0	0	0	0	0	0	0	0	0	0	0	0	0	0	0	0	0	0	0	0	0	0	0	0	0	0	0	0	0	0.22911	0	0	0	0	0	0	0	0	0	0	0	0	0	0
metaspades_11_S11_L001_NODE_467_length_3240_cov_3.32182	0	0	0	0	0	0	0	0	0	0	0	0	0	0	0	0	0	0	0	0	0	0	0	0	0	0	0	0	0	0	0	0	0	0	0	0	0	0	0	0	0	0	0	0	0	0	0	0	0
metaspades_11_S11_L001_NODE_474_length_3228_cov_4.28648	0	0	0	0	0	0.092627	0	0	0	0	0	0	0	0	0	0	0	0	0	0	0	0	0	0	0	0	0	0	0	0	0	0	0	0	0.217162	0	0	0	0	0	0	0	0	0	0	0	0	0	0
metaspades_11_S11_L001_NODE_475_length_3228_cov_2.24677	0.725217	0.521685	0.742875	0.623606	0	0.597584	0	0.217472	0.395911	0.710657	0	0	0.716233	0.36803	0	0	0	0	0	0	0	0	0	0	0	0.180297	0	0	0	0.112144	0	0	0	0	0	0	0	0	0	0	0.123916	0	0	0	0.0929368	0	0	0.0889095	0
metaspades_11_S11_L001_NODE_476_length_3223_cov_2.30303	0.131244	0	0	0	0	0	0	0	0	0	0	0	0	0	0	0	0	0	0	0	0	0	0	0	0	0	0	0	0	0	0	0	0	0	0	0	0	0	0	0	0	0	0	0	0	0	0	0	0
metaspades_11_S11_L001_NODE_482_length_3205_cov_4.07111	0	0	0	0	0	0	0	0	0	0	0	0	0	0	0	0	0	0	0	0	0	0	0	0	0	0	0	0	0	0	0	0	0	0	0.126365	0	0	0	0	0	0	0	0	0	0	0	0	0	0
metaspades_11_S11_L001_NODE_528_length_3078_cov_3.51274	0	0	0	0	0	0	0	0	0	0	0	0	0	0	0	0	0	0	0	0	0	0	0	0	0	0	0	0	0	0	0	0	0	0	0	0	0	0	0	0	0	0	0	0	0	0	0	0	0
metaspades_11_S11_L001_NODE_52_length_7086_cov_4.74257	0	0	0.133362	0	0	0	0	0	0	0.142535	0	0	0	0	0	0	0	0	0	0	0	0	0	0	0	0	0	0	0	0	0	0	0	0	0	0	0	0	0	0	0	0	0	0	0	0	0	0	0
metaspades_11_S11_L001_NODE_55_length_6960_cov_7.02839	0.149138	0	0	0.0477011	0	0.194828	0	0	0	0.0715517	0	0	0	0	0	0	0	0	0	0	0	0	0	0	0	0	0	0	0	0	0	0	0	0	0	0	0	0	0	0	0	0	0	0	0	0	0	0	0
metaspades_11_S11_L001_NODE_565_length_2970_cov_3.84391	0.0942761	0	0	0	0	0.121212	0	0	0	0	0	0	0	0	0	0	0	0	0	0	0	0	0	0	0	0	0	0	0	0	0	0	0	0	0.611111	0	0	0	0	0	0	0	0	0	0	0	0	0	0
metaspades_11_S11_L001_NODE_579_length_2942_cov_5.54763	0.274983	0	0	0	0	0.0849762	0	0	0	0	0	0	0	0	0	0	0	0	0	0	0	0	0	0	0	0	0	0	0	0	0	0	0	0	0.196125	0	0	0	0	0	0	0	0	0	0	0	0	0	0
metaspades_11_S11_L001_NODE_583_length_2928_cov_5.01636	0	0.102801	0	0	0	0.110314	0	0	0	0.194331	0	0	0	0	0	0	0	0	0	0	0	0	0	0	0	0	0	0	0	0	0	0	0	0	0	0	0	0	0	0	0	0	0	0	0	0	0	0	0
metaspades_11_S11_L001_NODE_599_length_2889_cov_5.20113	0.11388	0	0	0	0	0	0	0	0	0	0	0	0	0	0	0	0	0	0	0	0	0	0	0	0	0	0	0	0	0	0	0	0	0	0.692281	0	0	0	0	0	0	0	0	0	0	0	0	0	0
metaspades_11_S11_L001_NODE_602_length_2884_cov_4.94698	0	0	0	0	0	0.173024	0	0	0	0	0	0	0	0.196255	0	0	0	0	0	0	0	0	0	0	0	0	0	0	0	0	0	0	0	0	0.144244	0	0	0	0	0	0	0	0	0	0	0	0	0	0
metaspades_11_S11_L001_NODE_664_length_2755_cov_6.24852	0	0	0	0	0	0	0	0	0	0	0	0	0	0	0	0	0	0	0	0	0	0	0	0	0	0	0	0	0	0	0	0	0	0	0.120871	0	0	0	0	0	0	0	0	0	0	0	0	0	0
metaspades_11_S11_L001_NODE_697_length_2666_cov_4.99809	0	0	0	0	0	0	0	0	0	0	0	0	0	0	0	0	0	0	0	0	0	0	0	0	0	0	0	0	0	0	0	0	0	0	0	0	0	0	0	0	0	0	0	0	0	0	0	0	0
metaspades_11_S11_L001_NODE_704_length_2655_cov_2.71885	0	0	0	0	0	0	0	0	0	0	0	0	0	0	0	0	0	0	0	0	0	0	0	0	0	0	0	0	0	0	0	0	0	0	0.187571	0	0	0	0	0	0	0	0	0	0	0	0	0	0
metaspades_11_S11_L001_NODE_70_length_6400_cov_3.89125	0	0.0654688	0	0	0	0	0	0	0	0	0	0	0	0	0	0	0	0	0	0	0	0	0	0	0	0	0	0	0	0	0	0	0	0	0.490781	0	0	0	0	0	0	0	0	0	0	0	0	0	0
metaspades_11_S11_L001_NODE_728_length_2607_cov_2.85071	0	0	0	0	0	0	0	0	0	0	0	0	0	0	0	0	0	0	0	0	0	0	0	0	0	0	0	0	0	0	0	0	0	0	0	0	0	0	0	0	0	0	0	0	0	0	0	0	0
metaspades_11_S11_L001_NODE_75_length_6217_cov_8.51444	0.489786	0	0	0	0	0.0562972	0	0	0	0	0	0	0	0	0	0	0	0	0	0	0	0	0	0	0	0	0	0	0	0	0	0	0	0	0.0566189	0	0	0	0	0	0	0	0	0	0	0	0	0	0
metaspades_11_S11_L001_NODE_783_length_2513_cov_3.36452	0.289296	0.165141	0	0	0	0	0	0.112614	0	0	0	0	0	0	0	0	0	0	0	0	0	0	0	0	0	0	0	0	0	0	0	0	0	0	0.426582	0	0	0	0	0	0	0	0	0	0	0	0	0	0
metaspades_11_S11_L001_NODE_855_length_2406_cov_3.55508	0.187032	0	0	0	0	0	0	0	0	0	0	0	0	0	0	0	0	0	0	0	0	0	0	0	0	0	0	0	0	0	0	0	0	0	0	0	0	0	0	0	0	0	0	0	0	0	0	0	0
metaspades_11_S11_L001_NODE_857_length_2399_cov_3.3878	0	0	0	0	0	0	0	0	0	0	0	0	0	0	0	0	0	0	0	0	0	0	0	0	0	0	0	0	0	0	0	0	0	0	0	0	0	0	0	0	0	0	0	0	0	0	0	0	0
metaspades_11_S11_L001_NODE_865_length_2390_cov_2.48608	0	0	0	0	0	0	0	0	0	0	0	0	0	0	0	0	0	0	0	0	0	0	0	0	0	0	0	0	0	0	0	0	0	0	0	0.167782	0	0	0	0.233054	0	0	0	0	0	0	0	0	0
metaspades_11_S11_L001_NODE_871_length_2380_cov_3.78237	0	0	0	0	0	0	0	0	0	0	0	0	0	0	0	0	0	0	0	0	0	0	0	0	0	0	0	0	0	0	0	0	0	0	0	0	0	0	0	0	0	0	0	0	0	0	0	0	0
metaspades_11_S11_L001_NODE_872_length_2379_cov_3.88468	0	0	0	0	0	0	0	0	0	0	0	0	0	0	0	0	0	0	0	0	0	0	0	0	0	0	0	0	0	0	0	0	0	0	0	0	0	0	0	0	0	0	0	0	0	0	0	0	0
metaspades_11_S11_L001_NODE_878_length_2372_cov_4.47562	0.876897	0	0	0	0	0.287099	0	0.427909	0	0.552277	0.338111	0	0.139123	0	0	0	0	0	0	0	0	0	0	0	0	0	0	0	0	0	0	0	0	0	0.555649	0	0	0	0	0	0	0	0	0	0	0	0	0	0
metaspades_11_S11_L001_NODE_944_length_2280_cov_4.02427	0.493421	0.157895	0	0	0	0.366228	0	0.191667	0	0.164912	0	0	0	0	0	0	0	0	0	0	0	0	0	0	0	0	0	0	0	0	0	0	0	0	0.391667	0	0	0	0	0	0	0	0	0	0	0	0	0	0
metaspades_11_S11_L001_NODE_993_length_2224_cov_3.89488	0.130845	0	0	0	0	0.17491	0	0	0	0	0	0	0	0	0	0	0	0	0	0	0	0	0	0	0	0	0	0	0	0	0	0	0	0	0.652428	0	0	0	0	0	0	0	0	0	0	0	0	0	0
metaspades_12_S12_L001_NODE_101_length_2459_cov_3.05324	0	0	0	0	0	0	0	0	0	0	0	0	0	0	0	0	0	0	0	0	0	0	0	0	0	0	0	0	0	0	0	0.119154	0	0	0	0	0	0	0	0	0	0	0	0	0	0	0	0	0
metaspades_12_S12_L001_NODE_109_length_2387_cov_3.3705	0	0	0	0	0	0	0	0	0	0	0	0	0	0	0	0	0	0	0	0	0	0	0	0	0	0	0	0	0	0	0	0	0	0	0	0	0	0	0	0	0	0	0	0	0	0	0	0	0
metaspades_12_S12_L001_NODE_1184_length_1000_cov_1.97143	0	0	0	0	0	0	0	0	0	0	0	0	0	0.282	0	0	0	0	0	0	0	0	0	0	0	0	0	0	0	0	0	0	0	0	0.903	0	0	0	0	0	0	0	0	0	0	0	0	0	0
metaspades_12_S12_L001_NODE_118_length_2325_cov_6.67137	0.270538	0	0	0	0	0	0	0.12172	0	0.190968	0	0	0.132043	0	0.252473	0.32043	0.155699	0	0.473118	0.101935	0.488172	0	0.391398	0.127742	0	0	0	0	0	0	0	0	0	0	0.632688	0	0	0	0	0	0	0	0	0	0	0	0	0	0
metaspades_12_S12_L001_NODE_121_length_2308_cov_3.0617	0.206239	0	0	0	0	0	0	0.297227	0	0	0	0	0	0.165945	0	0	0	0	0	0	0	0	0	0	0	0	0	0	0	0	0	0	0	0	0.481369	0	0	0	0	0	0	0	0	0	0	0	0	0	0
metaspades_12_S12_L001_NODE_127_length_2258_cov_8.95642	0.494686	0.297609	0.421612	0.378654	0	0.424712	0	0.283437	0	0.339238	0.363153	0	0.191763	0.338353	0	0	0	0	0	0	0.122675	0	0	0	0	0	0	0	0.121789	0	0	0	0	0	0	0	0	0	0	0	0	0	0	0	0.168291	0.300266	0	0.184677	0
metaspades_12_S12_L001_NODE_129_length_2252_cov_9.85526	0	0	0	0	0	0	0	0	0	0	0	0	0	0	0	0	0	0	0	0	0	0	0	0	0	0	0	0	0	0	0	0	0	0	0	0	0	0	0	0	0	0	0	0	0	0	0	0	0
metaspades_12_S12_L001_NODE_12_length_10868_cov_4.35023	0	0	0	0	0.200221	0	0.231781	0	0	0	0	0	0	0	0	0	0	0	0	0	0	0	0	0	0	0	0	0	0.0639492	0.0949577	0.129463	0.11014	0.0653294	0.142344	0	0.0306404	0.15035	0.0299963	0	0.176297	0.0256717	0	0.0341369	0	0	0	0	0	0
metaspades_12_S12_L001_NODE_157_length_2042_cov_2.79014	0	0	0	0	0	0	0	0	0	0	0	0	0	0	0	0	0	0	0	0	0	0	0	0	0	0	0	0.141528	0.37953	0	0	0	0	0	0	0	0	0	0	0	0	0	0	0	0	0	0	0	0
metaspades_12_S12_L001_NODE_181_length_1922_cov_4.30477	0.716441	0	0	0	0	0	0	0	0.159729	0.171176	0.237253	0	0.242456	0	0	0	0	0	0	0	0	0	0	0	0	0	0	0	0	0	0	0	0	0	0	0	0	0	0	0	0	0	0	0	0	0	0	0	0
metaspades_12_S12_L001_NODE_184_length_1900_cov_5.45583	0	0	0	0	0	0	0	0	0	0	0	0	0	0	0	0	0	0	0	0	0	0	0	0	0	0	0	0	0	0	0	0	0	0	0	0	0	0	0	0	0	0	0	0	0	0	0	0	0
metaspades_12_S12_L001_NODE_188_length_1894_cov_1.87058	0	0	0	0	0	0	0	0	0	0	0	0	0	0	0	0	0	0	0	0	0	0	0	0	0	0	0	0	0	0	0	0	0	0	0	0	0	0	0	0	0	0	0	0	0	0	0	0	0
metaspades_12_S12_L001_NODE_19_length_6703_cov_5.89636	0.163956	0	0.0510219	0	0.0641504	0.0413248	0.0498284	0	0	0.0495301	0	0	0.152469	0.0463971	0	0	0	0	0	0	0	0	0	0	0	0	0	0	0	0	0	0	0	0	0	0	0	0	0	0.0471431	0	0	0	0	0	0	0	0	0
metaspades_12_S12_L001_NODE_1_length_95647_cov_69.7516	0	0	0	0	0	0	0	0	0	0	0	0	0	0	0	0	0	0	0	0	0	0	0	0	0	0	0	0	0	0	0	0	0	0	0	0	0	0	0	0	0	0	0	0	0	0	0	0	0
metaspades_12_S12_L001_NODE_204_length_1844_cov_4.88373	0	0	0	0	0	0	0	0	0	0	0	0	0	0	0.178959	0	0	0	0	0	0	0	0	0	0	0	0	0	0	0	0	0	0	0	0	0	0	0	0	0	0	0	0	0.184382	0	0	0	0.186551	0
metaspades_12_S12_L001_NODE_206_length_1823_cov_3.22964	0.280856	0.176083	0	0.304443	0	0.18102	0	0.161273	0	0.179375	0	0	0	0	0	0	0	0	0	0	0	0	0	0	0	0	0	0	0	0	0	0	0	0	0	0	0	0	0	0	0	0	0	0	0	0	0	0	0
metaspades_12_S12_L001_NODE_232_length_1762_cov_2.46104	0	0	0	0	0	0	0	0	0	0	0	0	0	0	0	0	0	0	0	0	0	0	0	0	0	0	0	0	0	0	0	0	0	0	0	0	0	0	0	0	0	0	0	0	0	0	0	0	0
metaspades_12_S12_L001_NODE_23_length_6027_cov_4.48359	0.575742	0.157956	0.149494	0.457607	0	0.294342	0.0703501	0.511366	0.26597	0.521321	0.517836	0.3111	0.454621	0.467729	0	0	0	0	0	0	0	0	0	0	0	0	0	0	0	0	0	0	0	0	0.37249	0	0	0	0	0	0	0	0	0	0	0	0	0	0
metaspades_12_S12_L001_NODE_247_length_1734_cov_2.81418	0	0	0	0	0	0	0	0	0	0	0	0	0	0	0	0	0	0	0	0	0	0	0	0	0	0	0	0	0	0	0	0	0	0	0	0	0	0	0	0	0	0	0	0	0	0	0	0	0
metaspades_12_S12_L001_NODE_254_length_1721_cov_4.61345	0	0	0	0	0	0	0	0	0	0	0	0	0	0	0	0	0	0	0	0	0	0	0	0	0	0	0	0	0	0	0	0	0	0	0	0	0	0	0	0	0	0	0	0	0	0	0	0	0
metaspades_12_S12_L001_NODE_257_length_1717_cov_5.70818	0	0	0	0	0	0	0	0	0	0	0	0	0	0	0	0	0	0	0	0	0	0	0	0	0	0	0	0	0	0	0	0	0	0	0	0	0	0	0	0	0	0	0	0	0	0	0	0	0
metaspades_12_S12_L001_NODE_269_length_1694_cov_3.87797	0	0	0	0	0	0	0	0	0	0	0	0	0	0	0	0	0	0	0	0	0	0	0.16588	0	0	0	0	0	0.411452	0	0	0	0	0	0	0	0	0	0	0	0	0	0	0	0	0	0	0	0
metaspades_12_S12_L001_NODE_26_length_4755_cov_10.1464	0	0	0	0	0	0.0799159	0	0	0	0	0	0	0.06898	0	0	0	0	0	0	0	0	0	0	0	0	0	0	0	0	0	0	0	0	0	0	0	0	0	0	0	0	0	0	0	0	0	0	0	0
metaspades_12_S12_L001_NODE_280_length_1666_cov_3.9671	0	0	0	0	0	0	0	0	0	0	0	0	0	0	0	0	0	0	0	0	0	0	0	0	0	0	0	0	0	0	0	0	0	0	0	0	0	0	0	0	0	0	0	0	0	0	0	0	0
metaspades_12_S12_L001_NODE_29_length_4645_cov_3.91547	0	0	0	0	0.074704	0	0.164693	0	0	0	0	0	0	0	0	0	0	0	0	0	0	0	0	0	0	0	0	0	0	0	0	0	0	0.0962325	0	0	0.0843918	0	0	0.151346	0.122713	0	0	0	0	0	0	0	0
metaspades_12_S12_L001_NODE_309_length_1609_cov_7.74903	0.785581	0.349907	0	0.42138	0	0.344935	0	0	0.667495	0.492231	0	0.211311	0.195152	0.281541	0	0	0	0	0	0	0	0	0	0	0	0	0	0	0	0	0	0	0	0	0.875078	0	0	0	0	0	0	0	0	0	0	0	0	0	0
metaspades_12_S12_L001_NODE_346_length_1564_cov_2.44864	0	0	0	0	0	0	0	0	0	0	0	0	0	0.175831	0	0	0	0	0	0	0	0	0	0	0	0	0	0	0	0	0	0	0	0	0.207161	0	0	0	0	0	0	0	0	0	0	0	0	0	0
metaspades_12_S12_L001_NODE_34_length_4274_cov_5.87248	0	0	0	0	0	0	0.0732335	0	0	0	0	0	0	0	0	0	0	0	0	0	0	0	0	0	0	0	0	0	0.149509	0	0	0	0	0.0961628	0	0	0.0655124	0	0	0.0802527	0.068554	0	0	0	0	0	0	0	0
metaspades_12_S12_L001_NODE_353_length_1543_cov_3.83737	0.186649	0	0	0	0	0	0	0	0	0	0	0	0	0	0	0	0	0	0	0	0	0	0	0	0	0	0	0	0	0	0	0	0	0	0	0	0	0	0	0	0	0	0	0	0	0	0	0	0
metaspades_12_S12_L001_NODE_368_length_1512_cov_4.14001	0	0	0	0	0	0	0	0	0	0	0	0	0	0	0	0	0	0	0	0	0	0	0.253968	0	0	0	0	0	0	0	0	0	0	0	0	0	0	0	0	0	0	0	0	0	0	0	0	0	0
metaspades_12_S12_L001_NODE_36_length_4164_cov_4.2699	0	0	0	0	0	0	0	0	0	0	0	0	0	0	0	0	0	0	0	0	0	0	0	0	0	0	0	0	0	0	0	0	0	0	0	0	0	0	0	0	0	0	0	0	0	0	0	0	0
metaspades_12_S12_L001_NODE_393_length_1483_cov_6.98109	0	0	0	0	0	0	0	0	0	0	0	0	0	0	0	0	0	0	0	0	0	0	0	0	0	0	0	0	0	0	0	0	0	0	0	0	0	0	0	0	0	0	0	0.196224	0	0.191504	0	0	0
metaspades_12_S12_L001_NODE_43_length_3830_cov_4.00742	0	0	0	0	0.256397	0	0	0	0	0	0	0	0	0	0	0	0	0	0.072846	0	0	0.0908616	0	0	0	0	0	0	0	0	0	0	0	0	0	0	0	0	0	0.0741514	0	0	0	0	0	0	0	0	0
metaspades_12_S12_L001_NODE_451_length_1410_cov_4.45756	0	0	0	0	0	0	0	0	0	0	0	0	0	0	0	0	0	0	0	0	0	0	0	0	0	0	0	0	0	0	0	0	0	0	0	0	0	0	0	0	0	0	0	0	0	0	0	0	0
metaspades_12_S12_L001_NODE_46_length_3738_cov_3.46783	0	0	0	0	0	0	0	0	0	0	0	0	0	0	0.0866774	0	0	0	0	0	0	0	0.117442	0	0	0	0	0	0.177903	0	0	0	0	0	0	0	0	0	0	0	0	0	0	0	0	0	0	0	0
metaspades_12_S12_L001_NODE_595_length_1262_cov_1.7092	0	0	0	0	0	0	0	0	0	0	0	0	0	0	0	0	0	0	0	0	0	0	0	0	0	0	0	0	0	0	0	0	0	0	0	0	0	0	0	0	0	0	0	0	0	0	0	0	0
metaspades_12_S12_L001_NODE_5_length_54124_cov_10.7276	0	0	0	0	0	0	0	0	0	0	0	0	0	0	0	0	0	0	0	0	0	0	0	0	0	0	0	0	0	0	0	0	0	0	0	0	0	0	0	0	0	0	0	0	0	0	0	0	0
metaspades_12_S12_L001_NODE_631_length_1239_cov_1.95608	0	0	0	0	0	0	0	0	0	0	0	0	0	0	0	0	0	0	0	0	0	0	0	0	0	0	0	0	0	0	0	0	0	0	0	0	0	0	0	0	0	0	0	0	0	0	0	0	0
metaspades_12_S12_L001_NODE_641_length_1232_cov_2.58879	0.706981	0.744318	0.354708	0.712662	0	0.643669	0	0	0.491071	0.674513	0.455357	0.42289	0.743506	0.481331	0	0	0	0	0	0	0	0	0	0	0	0	0	0	0	0	0	0	0	0	0	0	0	0	0	0	0	0	0	0	0	0	0	0	0
metaspades_12_S12_L001_NODE_668_length_1211_cov_1.79671	0.28654	0	0	0	0	0	0	0	0	0	0	0	0	0	0	0	0	0	0	0	0	0	0	0	0	0	0	0	0	0	0	0	0	0	0.883567	0	0	0	0	0	0	0	0	0	0	0	0	0	0
metaspades_12_S12_L001_NODE_679_length_1206_cov_1.36577	0	0	0	0	0	0	0	0	0	0	0	0	0	0	0	0	0	0	0	0	0	0	0	0	0	0	0	0	0	0	0	0	0	0	0	0	0	0	0	0	0	0	0	0	0	0	0	0	0
metaspades_12_S12_L001_NODE_71_length_2958_cov_9.84912	0	0	0	0	0	0	0	0	0	0	0	0	0	0	0	0	0	0	0	0	0	0	0	0	0	0	0	0	0	0	0	0	0	0	0	0	0	0	0	0	0	0	0	0	0	0	0	0	0
metaspades_12_S12_L001_NODE_728_length_1176_cov_3.08207	0	0	0	0	0	0	0	0	0	0	0	0	0	0	0	0	0	0	0	0	0	0	0	0	0	0	0	0	0	0	0	0	0	0	0	0	0	0	0	0	0	0	0	0	0	0	0	0	0
metaspades_12_S12_L001_NODE_757_length_1160_cov_2.20543	0	0	0	0	0	0	0	0	0	0	0	0	0	0	0	0	0	0	0	0	0	0	0	0	0	0	0	0	0	0	0	0	0	0	0	0	0	0	0	0	0	0	0	0	0	0	0	0	0
metaspades_12_S12_L001_NODE_824_length_1133_cov_2.10761	0	0	0	0	0.789938	0	0.795234	0	0	0	0	0	0	0	0	0	0	0	0	0	0	0	0	0	0	0	0	0	0	0.440424	0.430715	0.616946	0.338923	0	0	0	0.741395	0	0.269197	0.759047	0.691086	0	0	0	0	0	0	0	0
metaspades_12_S12_L001_NODE_855_length_1118_cov_2.18627	0.717352	0	0	0	0	0	0	0	0	0	0	0	0	0	0	0	0	0	0	0	0	0	0	0	0	0	0	0	0	0	0	0	0	0	0	0	0	0	0	0	0	0	0	0	0	0	0	0	0
metaspades_12_S12_L001_NODE_919_length_1100_cov_2.03062	0	0	0	0	0	0	0	0	0	0	0	0	0	0	0	0	0	0	0	0	0	0	0	0	0	0	0	0	0	0	0	0	0	0	0	0	0	0	0	0	0	0	0	0	0	0	0	0	0
metaspades_12_S12_L001_NODE_976_length_1079_cov_2.23535	0	0	0	0	0	0	0	0	0	0	0	0	0	0	0	0	0	0	0	0	0	0	0	0	0	0	0	0	0	0	0	0	0	0	0	0	0.323448	0	0	0.302132	0	0	0	0	0	0	0	0	0
metaspades_12_S12_L001_NODE_99_length_2507_cov_13.1024	0	0	0	0	0	0	0	0	0	0	0	0	0	0	0	0	0	0	0	0	0	0	0	0	0	0	0	0	0	0	0	0	0	0	0	0	0	0	0	0	0	0	0	0	0	0	0	0	0
metaspades_13_S13_L001_NODE_1031_length_1008_cov_2.05352	0	0	0	0	0	0	0	0	0	0	0	0	0	0	0	0	0	0	0	0	0	0	0	0	0	0	0	0	0	0	0	0	0	0	0	0	0	0	0	0	0	0	0	0	0	0	0	0	0
metaspades_13_S13_L001_NODE_1060_length_1000_cov_2.30688	0	0	0	0	0	0	0	0	0	0	0	0	0	0	0	0	0	0	0	0	0	0	0	0	0	0	0	0	0	0	0	0	0	0	0	0	0	0	0	0	0	0	0	0	0	0	0	0	0
metaspades_13_S13_L001_NODE_115_length_2377_cov_2.08786	0	0	0	0	0	0	0.12663	0	0	0	0	0	0	0	0	0	0	0	0	0	0	0	0	0	0	0	0	0	0.157341	0.149769	0.158603	0.228439	0	0	0	0	0.173328	0	0	0.169121	0.169541	0	0	0	0	0	0	0	0.151451
metaspades_13_S13_L001_NODE_11_length_14429_cov_7.43447	0	0	0	0	0.233419	0	0.210687	0	0	0	0.019544	0	0.0225241	0	0	0	0	0	0	0	0	0	0	0	0	0	0	0	0	0.232934	0.125788	0.164946	0.117333	0.149976	0	0.147827	0.211103	0.118581	0.103195	0.361633	0.146857	0	0.128283	0	0	0	0	0	0
metaspades_13_S13_L001_NODE_129_length_2199_cov_5.82649	0	0	0	0.151887	0	0	0	0	0	0	0	0	0	0	0	0	0	0	0	0	0	0	0	0	0	0	0	0	0	0	0	0	0	0	0	0	0	0	0	0	0	0	0	0.173715	0.199181	0.271942	0.197362	0.234652	0.135061
metaspades_13_S13_L001_NODE_130_length_2149_cov_2.54011	0	0	0	0	0	0	0	0	0	0	0	0	0	0	0	0	0	0	0	0	0	0	0	0	0	0	0	0	0	0	0	0	0	0	0	0	0	0	0	0	0	0	0	0.148906	0	0	0	0.371801	0
metaspades_13_S13_L001_NODE_133_length_2137_cov_2.97214	0	0	0	0	0	0	0	0	0	0	0	0	0	0	0	0	0	0	0	0	0	0	0	0	0	0	0	0	0	0	0	0	0	0	0	0	0	0	0	0	0	0	0	0	0	0	0	0	0
metaspades_13_S13_L001_NODE_142_length_2097_cov_4.72772	0	0	0	0	0	0	0	0	0	0	0	0	0	0	0	0	0	0	0	0	0	0	0	0	0	0	0	0	0	0	0	0	0	0	0.163567	0	0	0	0	0	0	0	0	0	0	0	0	0	0
metaspades_13_S13_L001_NODE_14_length_13472_cov_5.63062	0	0	0	0.126039	0.344195	0	0.369507	0	0	0	0.0238272	0	0.0426069	0	0.0270932	0	0	0	0	0	0	0	0	0.021823	0	0	0.0248664	0	0	0.404988	0.316434	0.329201	0.284813	0.311832	0	0.309605	0.371882	0.226841	0.142369	0.377895	0.343379	0	0.328162	0	0	0	0	0	0.0204869
metaspades_13_S13_L001_NODE_157_length_2005_cov_2.05692	0	0	0	0	0	0	0	0	0	0	0	0	0	0	0	0	0	0	0	0	0	0	0	0	0	0	0	0	0	0	0	0	0	0	0	0	0	0	0	0	0	0	0	0	0	0	0	0	0
metaspades_13_S13_L001_NODE_175_length_1914_cov_1.52232	0	0	0	0	0	0	0	0	0	0	0	0	0	0	0	0	0	0	0	0	0	0	0	0	0	0	0	0	0.195402	0	0	0	0	0	0	0	0	0	0	0	0	0	0	0	0	0	0	0	0
metaspades_13_S13_L001_NODE_176_length_1906_cov_5.11399	0	0	0	0	0	0	0	0	0	0	0	0	0	0	0	0	0	0	0	0	0	0	0	0	0	0	0	0	0	0	0	0	0	0	0	0	0	0	0	0	0	0	0	0	0	0.232424	0	0.152151	0.151102
metaspades_13_S13_L001_NODE_190_length_1860_cov_2.93019	0	0	0	0	0	0	0	0	0	0	0	0	0	0	0	0	0	0	0	0	0	0	0	0	0	0	0	0	0	0	0	0	0	0	0	0	0	0	0	0	0	0	0	0	0	0	0	0	0
metaspades_13_S13_L001_NODE_219_length_1759_cov_3.23944	0	0	0	0	0	0	0	0	0	0	0	0	0	0	0	0	0	0	0	0	0	0	0	0	0	0	0	0	0	0	0	0	0	0	0	0	0	0	0	0	0	0	0	0	0	0	0	0	0
metaspades_13_S13_L001_NODE_222_length_1754_cov_3.608	0	0	0	0	0	0	0	0	0	0	0	0	0	0	0	0	0	0	0	0	0	0	0	0	0	0	0	0	0	0	0	0	0	0	0	0	0	0	0	0	0	0	0	0.370582	0	0.241733	0.251995	0.266249	0
metaspades_13_S13_L001_NODE_257_length_1660_cov_2.05981	0	0	0	0	0	0	0	0	0	0	0	0	0	0	0	0	0	0	0	0	0	0	0	0	0	0	0	0	0	0	0	0	0	0	0	0	0	0	0	0	0	0	0	0	0	0	0	0	0
metaspades_13_S13_L001_NODE_279_length_1613_cov_83.2105	0	0	0	0	0	0	0	0	0	0	0	0	0	0	0	0	0	0	0	0	0	0	0	0	0	0	0	0	0	0	0	0	0	0	0	0	0	0	0	0	0	0	0	0	0	0	0	0	0
metaspades_13_S13_L001_NODE_281_length_1609_cov_1.95689	0	0	0	0	0.323804	0	0.226227	0	0	0	0	0	0	0	0	0	0	0	0	0	0	0	0	0	0	0	0	0	0	0	0	0	0	0	0	0.206339	0	0	0	0	0	0	0	0	0	0	0	0	0
metaspades_13_S13_L001_NODE_293_length_1582_cov_4.05239	0	0	0	0	0	0	0	0	0	0	0	0	0	0	0	0	0	0	0	0	0	0	0	0	0	0	0	0	0	0	0	0	0	0	0	0	0	0	0	0	0	0	0	0	0	0	0	0	0
metaspades_13_S13_L001_NODE_315_length_1548_cov_2.10516	0	0	0	0	0	0	0	0	0	0	0	0	0	0	0	0	0	0	0	0	0	0	0	0	0	0	0	0	0.186047	0	0	0	0	0	0	0	0	0	0	0	0	0	0	0	0.19509	0.312016	0.20801	0	0
metaspades_13_S13_L001_NODE_330_length_1511_cov_2.48283	0	0	0	0	0	0	0	0	0	0	0	0	0	0	0	0	0	0	0	0	0	0	0	0	0	0	0	0	0	0	0	0	0	0	0	0	0	0	0	0	0	0	0	0	0	0	0	0	0
metaspades_13_S13_L001_NODE_339_length_1501_cov_1.72476	0	0	0	0	0	0	0	0	0	0	0	0	0	0	0	0	0	0	0	0	0	0	0	0	0	0	0	0	0	0	0	0	0	0	0	0	0	0	0	0	0	0	0	0	0	0	0	0	0
metaspades_13_S13_L001_NODE_359_length_1465_cov_3.51064	0	0	0	0	0	0	0	0	0	0	0	0	0	0	0	0	0	0	0	0	0	0	0	0	0	0	0	0	0	0	0	0	0	0	0	0	0	0	0	0	0	0	0	0	0	0	0	0	0
metaspades_13_S13_L001_NODE_365_length_1455_cov_4.27286	0	0	0	0	0	0	0	0	0	0	0	0	0	0	0	0	0	0	0	0	0	0	0	0	0	0	0	0	0	0	0	0	0	0	0	0	0	0	0	0	0	0	0	0	0	0	0	0	0
metaspades_13_S13_L001_NODE_37_length_4798_cov_4.49125	0	0	0	0	0.221967	0	0.197999	0	0	0	0	0	0	0	0	0	0	0	0	0	0	0	0	0	0	0	0	0	0	0.180075	0.0896207	0.0619008	0.0821175	0.123385	0	0	0.0837849	0	0.0610671	0.217591	0.0710713	0	0.074406	0	0	0	0	0	0
metaspades_13_S13_L001_NODE_382_length_1433_cov_2.91292	0	0	0	0	0	0	0	0	0	0	0	0	0	0	0	0	0	0	0	0	0	0	0	0	0	0	0	0	0	0	0	0	0	0	0	0	0	0	0	0	0	0	0	0	0	0	0	0	0
metaspades_13_S13_L001_NODE_38_length_4698_cov_2.95305	0.0834398	0	0	0	0.274798	0	0	0	0	0	0	0	0	0	0	0	0	0	0	0	0	0	0	0	0	0	0	0	0	0	0	0	0	0	0.0913155	0	0	0	0	0.0791826	0	0.0959983	0	0	0.146658	0.0683269	0	0	0
metaspades_13_S13_L001_NODE_43_length_4261_cov_7.46671	0	0	0	0	0	0	0	0	0	0	0	0	0	0	0	0	0	0	0	0	0	0	0	0	0	0	0	0	0	0	0	0	0	0	0	0	0	0	0	0	0	0	0	0	0	0	0	0	0
metaspades_13_S13_L001_NODE_440_length_1354_cov_3.58507	0	0	0	0	0	0	0	0	0	0	0	0	0	0	0	0	0	0	0	0	0	0	0	0	0	0	0	0	0	0	0	0	0	0	0	0	0	0	0	0	0	0	0	0	0	0	0	0	0
metaspades_13_S13_L001_NODE_45_length_4186_cov_6.41661	0	0	0	0	0	0	0	0	0	0	0	0	0	0	0	0	0	0	0	0	0	0	0	0	0	0	0	0	0	0	0	0	0	0	0	0	0	0	0	0	0	0	0	0	0	0	0	0	0
metaspades_13_S13_L001_NODE_485_length_1310_cov_2.38008	0	0	0	0	0	0	0	0	0	0	0	0	0	0	0	0	0	0	0	0	0	0	0	0	0	0	0	0	0	0	0	0	0	0	0	0	0	0	0	0	0	0	0	0	0	0	0	0	0
metaspades_13_S13_L001_NODE_488_length_1306_cov_2.61071	0	0	0	0	0	0	0	0	0	0	0	0	0	0	0	0	0	0	0	0	0	0	0	0	0	0	0	0	0	0	0	0	0	0	0	0	0	0	0	0	0	0	0	0	0	0	0	0	0
metaspades_13_S13_L001_NODE_602_length_1213_cov_2.90155	0	0	0	0.23413	0	0	0	0	0	0	0	0	0	0	0	0	0	0	0	0	0	0	0	0	0	0	0	0	0	0	0	0	0	0	0	0	0	0	0	0	0	0	0	0	0	0	0	0	0
metaspades_13_S13_L001_NODE_61_length_3566_cov_4.68584	0	0	0	0	0	0	0	0	0	0	0	0	0	0	0	0	0	0	0	0	0	0	0	0	0	0	0	0	0	0	0	0	0	0	0	0	0	0	0	0	0	0	0	0	0	0	0	0	0
metaspades_13_S13_L001_NODE_644_length_1181_cov_1.25844	0	0	0	0	0	0	0	0	0	0	0	0	0	0	0	0	0	0	0	0	0	0	0	0	0	0	0	0	0	0	0	0	0	0	0	0	0	0	0	0	0	0	0	0	0	0	0	0	0
metaspades_13_S13_L001_NODE_687_length_1157_cov_2.92287	0	0	0	0	0	0	0	0	0	0	0	0	0	0	0	0	0	0	0	0	0	0	0	0	0	0	0	0	0	0	0	0	0	0	0	0	0	0	0	0	0	0	0	0	0.615385	0.343129	0.396716	0.3172	0
metaspades_13_S13_L001_NODE_695_length_1152_cov_1.4959	0	0	0	0	0	0	0	0	0	0	0	0	0	0	0	0	0	0	0	0	0	0	0	0	0	0	0	0	0	0	0	0	0	0	0	0	0	0	0	0	0	0	0	0	0	0	0	0	0
metaspades_13_S13_L001_NODE_700_length_1146_cov_3.97342	0	0	0	0.259162	0	0	0	0	0	0	0	0	0	0	0	0	0	0	0	0	0	0	0	0	0	0	0	0	0	0	0	0	0	0	0	0	0	0	0	0	0	0	0	0	0	0	0	0	0
metaspades_13_S13_L001_NODE_706_length_1141_cov_1.35451	0	0	0	0	0	0	0	0	0	0	0	0	0	0	0	0	0	0	0	0	0	0	0	0	0	0	0	0	0	0	0	0	0	0	0	0	0	0	0	0	0	0	0	0	0	0	0	0	0
metaspades_13_S13_L001_NODE_736_length_1125_cov_2.54953	0	0	0	0	0	0	0	0	0	0	0	0	0	0	0	0	0	0	0	0	0	0	0	0	0	0	0	0	0	0	0	0	0	0	0	0	0	0	0	0	0	0	0	0	0	0	0	0	0
metaspades_13_S13_L001_NODE_73_length_3092_cov_3.02074	0	0.0346054	0	0	0.103816	0	0.222186	0	0	0.114812	0	0	0	0	0	0	0	0	0	0	0	0	0	0	0	0	0	0	0	0	0	0	0	0.198577	0	0	0.0892626	0	0	0.134864	0	0	0	0	0	0	0	0	0
metaspades_13_S13_L001_NODE_767_length_1110_cov_1.92227	0	0	0	0	0	0	0	0	0	0	0	0	0	0	0	0	0	0	0	0	0	0	0	0	0	0	0	0	0	0	0	0	0	0	0	0	0	0	0	0	0	0	0	0	0	0	0	0	0
metaspades_13_S13_L001_NODE_76_length_2955_cov_10.71	0	0	0	0	0	0	0	0	0	0	0	0	0	0	0	0	0	0	0	0	0	0	0	0	0	0	0	0	0	0	0	0	0	0	0	0	0	0	0	0	0	0	0	0	0	0	0	0	0
metaspades_13_S13_L001_NODE_77_length_2939_cov_4.02739	0	0.191562	0	0	0	0	0	0	0	0	0	0	0	0	0	0	0	0	0	0	0	0	0	0	0	0	0	0	0	0	0	0	0	0	0	0	0	0	0	0	0	0	0	0	0	0	0	0	0
metaspades_13_S13_L001_NODE_795_length_1095_cov_2.14423	0	0	0	0	0	0	0	0	0	0	0	0	0	0	0	0	0	0	0	0	0	0	0	0	0	0	0	0	0	0	0	0	0	0	0	0	0	0	0	0	0	0	0	0	0	0	0	0	0
metaspades_13_S13_L001_NODE_796_length_1095_cov_2.14135	0	0	0	0	0	0	0	0	0	0	0	0	0	0	0	0	0	0	0	0	0	0	0	0	0	0	0	0	0	0	0	0	0	0	0	0	0	0	0	0	0	0	0	0	0	0	0	0	0
metaspades_13_S13_L001_NODE_81_length_2847_cov_5.86748	0	0	0	0	0	0	0	0	0	0	0	0	0	0	0	0	0	0	0	0	0	0	0	0	0	0	0	0	0	0	0	0	0	0	0	0	0	0	0	0	0	0	0	0	0	0	0	0	0
metaspades_13_S13_L001_NODE_830_length_1084_cov_1.37804	0	0	0	0	0	0	0	0	0	0	0	0	0	0	0	0	0	0	0	0	0	0	0	0	0	0	0	0	0	0	0	0	0	0	0	0	0	0	0	0	0	0	0	0	0	0	0	0	0
metaspades_13_S13_L001_NODE_834_length_1083_cov_2.41926	0	0	0	0	0	0	0.313943	0	0	0	0	0	0	0	0	0	0	0	0	0	0	0	0	0	0	0	0	0	0	0	0	0	0	0	0	0	0	0	0	0	0	0	0	0	0	0	0	0	0
metaspades_13_S13_L001_NODE_838_length_1081_cov_1.87524	0	0	0	0	0	0	0	0	0	0	0	0	0	0	0	0	0	0	0	0	0	0	0	0	0	0	0	0	0	0	0	0	0	0	0	0	0	0	0	0	0	0	0	0	0	0	0	0	0
metaspades_13_S13_L001_NODE_84_length_2771_cov_3.91826	0	0	0	0.129917	0	0	0	0.110429	0	0	0	0	0.150848	0	0	0	0	0	0	0	0	0	0	0	0	0	0	0	0	0	0	0.130639	0	0	0	0	0	0	0	0	0	0	0	0	0	0	0	0	0
metaspades_13_S13_L001_NODE_86_length_2731_cov_7.66854	0.421824	0	0	0	0.104724	0	0.123764	0.149762	0	0.279019	0	0	0	0.125229	0	0	0	0	0	0	0	0	0	0	0	0	0	0	0	0	0	0	0	0	0.498352	0	0	0	0	0	0	0	0	0	0	0	0	0	0
metaspades_13_S13_L001_NODE_870_length_1066_cov_2.83877	0	0	0	0	0	0	0	0	0	0	0	0	0	0	0	0	0	0	0	0	0	0	0	0	0	0	0	0	0	0	0	0	0	0	0	0	0	0	0	0	0	0	0	0	0	0	0	0	0
metaspades_13_S13_L001_NODE_914_length_1050_cov_1.33166	0	0	0	0	0	0	0	0	0	0	0	0	0	0	0	0	0	0	0	0	0	0	0	0	0	0	0	0	0	0	0	0	0	0	0	0	0	0	0	0	0	0	0	0	0	0	0	0	0
metaspades_14_S14_L001_NODE_1006_length_1361_cov_2.10873	0	0	0	0	0	0	0	0	0	0	0	0	0	0	0	0	0	0	0	0	0	0	0	0	0	0	0	0	0	0	0	0	0	0	0	0	0	0	0	0	0	0	0	0	0	0	0	0	0
metaspades_14_S14_L001_NODE_1014_length_1358_cov_2.64313	0	0	0	0	0	0	0	0	0	0	0	0	0	0	0	0	0	0	0	0	0	0	0	0	0	0	0	0	0	0	0	0	0	0	0	0	0	0	0	0	0	0	0	0	0	0	0	0	0
metaspades_14_S14_L001_NODE_1023_length_1354_cov_2.64434	0	0	0	0	0	0	0	0	0	0	0	0	0	0	0	0	0	0	0	0	0	0	0	0	0	0	0	0	0	0	0	0	0	0	0	0	0	0	0	0	0	0	0	0	0	0	0	0	0
metaspades_14_S14_L001_NODE_1024_length_1354_cov_1.83064	0	0	0	0	0	0	0	0	0	0	0	0	0	0	0	0	0	0	0	0	0	0	0	0	0	0	0	0	0	0	0	0	0	0	0	0	0	0	0	0	0	0	0	0	0	0	0	0	0
metaspades_14_S14_L001_NODE_102_length_3029_cov_3.99529	0	0	0	0	0	0	0	0	0	0	0	0	0	0	0	0	0	0	0	0	0	0	0	0	0	0	0	0	0	0	0	0	0	0	0	0	0	0	0	0	0	0	0	0	0	0	0	0	0
metaspades_14_S14_L001_NODE_1039_length_1348_cov_2.7092	0	0	0	0	0	0	0	0	0	0	0	0	0	0	0	0	0	0	0	0	0	0	0	0	0	0	0	0	0	0	0	0	0	0	0	0	0	0	0	0	0	0	0	0	0	0	0	0	0
metaspades_14_S14_L001_NODE_103_length_3016_cov_3.47011	0	0	0	0	0	0	0	0	0	0	0	0	0	0	0	0	0	0	0	0	0	0	0	0	0	0	0	0	0	0	0	0	0	0	0	0	0	0	0	0	0	0	0	0	0	0	0	0	0
metaspades_14_S14_L001_NODE_1063_length_1333_cov_2.65806	0	0	0	0	0	0	0.222806	0	0	0	0	0	0	0	0	0	0	0	0	0	0	0	0	0	0	0	0	0	0	0	0	0	0	0	0	0	0	0	0	0	0	0	0	0	0	0	0	0	0
metaspades_14_S14_L001_NODE_1065_length_1332_cov_2.77525	0	0	0	0	0	0	0	0	0	0	0	0	0	0	0	0	0	0	0	0	0	0	0	0	0	0	0	0	0	0	0	0	0	0	0	0	0	0	0	0	0	0	0	0	0	0	0	0	0
metaspades_14_S14_L001_NODE_1077_length_1328_cov_3.66222	0	0	0	0	0	0	0	0	0	0	0	0	0	0	0	0	0	0	0	0	0	0	0	0	0	0	0	0	0	0	0	0	0	0	0	0	0	0	0	0	0	0	0	0	0.221386	0	0	0	0
metaspades_14_S14_L001_NODE_1115_length_1312_cov_2.15036	0	0	0	0.525152	0	0	0	0	0	0	0	0	0	0	0	0	0	0	0	0	0	0	0	0	0	0	0	0	0	0	0	0	0	0	0	0	0	0	0	0	0	0	0	0	0	0	0	0	0
metaspades_14_S14_L001_NODE_1120_length_1310_cov_2.29641	0	0	0	0	0	0	0	0	0	0	0	0	0	0	0	0	0	0	0	0	0	0	0	0	0	0	0	0	0	0	0	0	0	0	0	0	0	0	0	0	0	0	0	0	0	0	0	0	0
metaspades_14_S14_L001_NODE_1169_length_1286_cov_2.56621	0	0	0	0	0.406687	0	0	0	0	0	0	0	0	0	0	0	0	0	0	0	0	0	0	0	0	0	0	0	0	0	0.26283	0	0	0	0	0	0	0	0	0	0	0	0	0	0	0	0	0	0
metaspades_14_S14_L001_NODE_1172_length_1283_cov_3.75326	0	0	0	0	0	0	0	0	0	0	0	0	0	0	0	0	0	0	0	0	0	0	0	0	0	0	0	0	0	0	0	0	0	0	0	0	0	0	0	0	0	0	0	0	0	0	0	0	0
metaspades_14_S14_L001_NODE_1178_length_1283_cov_1.82736	0	0	0	0	0	0	0	0	0	0	0	0	0	0	0	0	0	0	0	0	0	0	0	0	0	0	0	0	0	0	0	0	0	0	0	0	0	0	0	0	0	0	0	0	0	0	0	0	0
metaspades_14_S14_L001_NODE_1198_length_1274_cov_2.78261	0	0	0	0	0	0	0	0	0	0	0	0	0	0	0	0	0	0	0	0	0	0	0	0	0	0	0	0	0	0	0	0	0	0	0	0	0	0	0	0	0	0	0	0	0	0	0	0	0
metaspades_14_S14_L001_NODE_124_length_2835_cov_3.55468	0	0	0	0	0	0	0	0	0	0	0	0	0	0	0	0	0	0	0	0	0	0	0	0	0	0	0	0	0	0	0	0	0	0	0	0	0	0	0	0	0	0	0	0	0	0	0	0	0
metaspades_14_S14_L001_NODE_1259_length_1251_cov_1.56271	0	0	0	0	0	0	0	0	0	0	0	0	0	0	0	0	0	0	0	0	0	0	0	0	0	0	0	0	0	0	0	0	0	0	0	0	0	0	0	0	0	0	0	0.228617	0.327738	0	0	0	0
metaspades_14_S14_L001_NODE_1262_length_1250_cov_1.6569	0	0	0	0	0	0	0	0	0	0	0	0	0	0	0	0	0	0	0	0	0	0	0	0	0	0	0	0	0	0	0	0	0	0	0	0	0	0	0	0	0	0	0	0	0	0	0	0	0
metaspades_14_S14_L001_NODE_127_length_2829_cov_13.005	0	0	0	0	0	0	0	0	0	0	0	0	0	0	0	0	0	0	0	0	0	0	0	0	0	0	0	0	0	0	0	0	0	0	0	0	0	0	0	0	0	0	0	0	0	0	0	0	0
metaspades_14_S14_L001_NODE_1303_length_1234_cov_2.20271	0	0	0	0	0	0	0	0	0	0.272285	0	0	0	0	0	0	0	0	0	0	0	0	0	0	0	0	0	0	0	0	0	0	0	0	0	0	0	0	0	0	0	0	0	0.242301	0	0	0	0	0
metaspades_14_S14_L001_NODE_1324_length_1225_cov_2.18547	0	0	0	0	0	0	0	0	0	0	0	0	0	0	0	0	0	0	0	0	0	0	0	0	0	0	0	0	0	0	0	0	0	0	0	0	0	0	0	0	0	0	0	0	0	0	0	0	0
metaspades_14_S14_L001_NODE_1341_length_1221_cov_2.07033	0	0	0	0	0	0	0	0	0	0	0	0	0	0	0	0	0	0	0	0	0	0	0	0	0	0	0	0	0	0	0	0	0	0	0	0	0	0	0	0	0	0	0	0	0	0	0	0	0
metaspades_14_S14_L001_NODE_1348_length_1220_cov_1.64034	0	0	0	0	0	0	0	0	0	0	0	0	0	0	0	0	0	0	0	0	0	0	0	0	0	0	0	0	0	0	0	0	0	0	0	0	0	0	0	0	0	0	0	0	0	0	0	0	0
metaspades_14_S14_L001_NODE_1359_length_1215_cov_2.81034	0	0	0	0	0	0	0	0	0	0	0	0	0	0	0	0	0	0	0	0	0	0	0	0	0	0	0	0	0	0	0	0	0	0	0	0	0	0	0	0	0	0	0	0	0	0.228807	0	0	0
metaspades_14_S14_L001_NODE_1364_length_1214_cov_2.62123	0	0	0	0	0	0	0	0	0	0	0	0	0	0	0	0	0	0	0	0	0	0	0	0	0	0	0	0	0	0	0	0	0	0	0	0	0	0	0	0	0	0	0	0	0	0	0	0	0
metaspades_14_S14_L001_NODE_1367_length_1214_cov_1.79034	0	0	0	0	0	0	0	0	0	0	0	0	0	0	0	0	0	0	0	0	0	0	0	0	0	0	0	0.317133	0	0	0	0	0	0	0	0	0	0	0	0	0	0	0	0	0	0	0	0	0
metaspades_14_S14_L001_NODE_1370_length_1212_cov_2.10717	0	0	0	0	0	0	0	0	0	0	0	0	0	0	0	0	0	0	0	0	0	0	0	0	0	0	0	0	0	0	0	0	0	0	0	0	0	0	0	0	0	0	0	0.238449	0	0	0	0	0
metaspades_14_S14_L001_NODE_1405_length_1204_cov_2.01741	0	0	0	0	0	0.343023	0	0	0	0	0	0	0	0	0	0	0	0	0	0	0	0	0	0	0	0	0	0	0	0	0	0	0	0	0	0	0	0	0	0	0	0	0	0	0	0	0	0	0
metaspades_14_S14_L001_NODE_1448_length_1188_cov_1.41571	0	0	0	0	0	0	0	0	0	0	0	0	0	0	0	0	0	0	0	0	0	0	0	0	0	0	0	0	0.245791	0	0	0	0	0	0	0	0	0	0	0	0	0	0	0	0	0	0	0	0
metaspades_14_S14_L001_NODE_1450_length_1187_cov_2.69965	0.48273	0	0	0	0	0	0	0	0	0	0	0	0	0	0	0	0	0	0	0	0	0	0	0	0	0	0	0	0	0	0	0	0	0	0	0	0	0	0	0	0	0	0	0	0	0	0	0	0
metaspades_14_S14_L001_NODE_145_length_2711_cov_2.83584	0.144596	0	0	0	0.13353	0	0.163777	0.14017	0	0.126522	0	0	0	0	0	0	0	0	0	0	0	0	0	0	0	0	0	0	0	0	0	0	0	0	0	0	0.126153	0	0	0	0	0	0	0.23128	0.261527	0	0.151973	0.102545	0
metaspades_14_S14_L001_NODE_147_length_2699_cov_14.1993	0	0	0	0	0	0	0	0	0	0	0	0	0	0	0	0	0	0	0	0	0	0	0	0	0	0	0	0	0	0	0	0	0	0	0	0	0	0	0	0	0	0	0	0	0	0	0	0	0
metaspades_14_S14_L001_NODE_1481_length_1174_cov_3.40483	0	0	0	0	0	0	0	0	0	0	0	0	0	0	0	0	0	0	0	0	0	0	0	0	0	0	0	0	0	0	0	0	0	0	0	0	0	0	0	0	0	0	0	0	0	0	0	0	0
metaspades_14_S14_L001_NODE_1490_length_1172_cov_2.42256	0	0	0	0	0	0	0	0	0	0	0	0	0	0	0	0	0	0	0	0	0	0	0	0	0	0	0	0	0	0	0	0	0	0	0	0	0	0	0	0	0	0	0	0.31058	0	0	0	0	0
metaspades_14_S14_L001_NODE_1501_length_1169_cov_2.47038	0	0	0	0	0	0	0	0	0	0	0	0	0	0	0	0	0	0	0	0	0	0	0	0	0	0	0	0	0	0	0	0	0	0	0	0	0	0	0	0	0	0	0	0	0	0	0	0	0
metaspades_14_S14_L001_NODE_1507_length_1166_cov_1.78218	0	0	0	0	0	0	0	0	0	0	0	0	0	0	0	0	0	0	0	0	0	0	0	0	0	0	0	0	0	0	0	0	0	0	0	0	0	0	0	0	0	0	0	0	0	0	0	0	0
metaspades_14_S14_L001_NODE_1518_length_1162_cov_1.41644	0	0	0	0	0	0	0	0	0	0	0	0	0	0	0	0	0	0	0	0	0	0	0	0	0	0	0	0	0	0	0	0	0	0	0	0	0	0	0	0	0	0	0	0	0	0	0	0	0
metaspades_14_S14_L001_NODE_151_length_2663_cov_5.10084	0	0	0	0	0	0	0	0	0	0	0	0	0	0	0	0	0	0	0	0	0	0	0	0	0	0	0	0	0	0	0	0	0	0	0	0	0	0	0	0	0	0	0	0	0	0	0	0	0
metaspades_14_S14_L001_NODE_1537_length_1155_cov_1.82	0	0	0	0	0	0	0	0	0	0	0	0	0	0	0	0	0	0	0	0	0	0	0	0	0	0	0	0	0	0	0	0	0	0	0	0	0	0	0	0	0	0	0	0	0	0	0	0	0
metaspades_14_S14_L001_NODE_1541_length_1154_cov_2.04732	0	0	0	0	0	0	0	0	0	0	0	0	0	0	0	0	0	0	0	0	0	0	0	0	0	0	0	0	0	0	0	0	0	0	0	0	0	0	0	0	0	0	0	0	0	0	0	0	0
metaspades_14_S14_L001_NODE_1556_length_1151_cov_2.6615	0	0	0	0	0	0	0	0	0	0	0	0	0	0	0	0	0	0	0	0	0	0	0	0	0	0	0	0	0	0	0	0	0	0	0	0	0	0	0	0	0	0	0	0	0	0	0	0.24066	0
metaspades_14_S14_L001_NODE_1562_length_1150_cov_2.89315	0.46087	0	0	0	0.293043	0	0	0.351304	0.313043	0.356522	0	0.24	0.468696	0	0	0	0	0	0	0	0	0	0	0	0	0	0	0	0	0	0	0	0	0	0.258261	0	0	0	0	0	0	0	0	0	0	0	0	0	0
metaspades_14_S14_L001_NODE_1632_length_1132_cov_1.52368	0	0	0	0	0	0	0	0	0	0	0	0	0	0	0	0	0	0	0	0	0	0	0	0	0	0	0	0	0	0	0	0	0	0	0	0	0	0	0	0	0	0	0	0	0	0	0	0	0
metaspades_14_S14_L001_NODE_167_length_2630_cov_3.30951	0	0	0	0	0	0	0	0	0	0	0	0	0	0	0	0	0	0	0	0	0	0	0	0	0	0	0	0	0.26654	0	0	0	0	0	0	0	0	0	0	0	0	0	0	0	0	0	0	0	0
metaspades_14_S14_L001_NODE_1725_length_1109_cov_1.90228	0	0	0	0	0	0	0	0	0	0	0	0	0	0	0	0	0	0	0	0	0	0	0	0	0	0	0	0	0	0	0	0	0	0	0	0	0	0	0	0	0	0	0	0	0	0	0	0	0
metaspades_14_S14_L001_NODE_1744_length_1105_cov_4.14	0	0	0	0	0	0	0	0	0	0	0	0	0	0	0	0	0	0	0	0	0	0	0	0	0	0	0	0	0	0	0	0	0	0	0	0	0	0	0	0	0	0	0	0	0	0	0	0	0
metaspades_14_S14_L001_NODE_174_length_2563_cov_5.22847	0	0	0	0	0	0	0	0	0	0	0	0	0	0	0	0	0	0	0	0	0	0	0	0	0	0	0	0	0	0	0	0	0	0	0	0	0	0	0	0	0	0	0	0	0	0	0	0	0
metaspades_14_S14_L001_NODE_175_length_2550_cov_4.05691	0	0	0	0	0	0	0	0	0	0	0	0	0	0	0	0	0	0	0	0	0	0	0	0	0	0	0	0	0	0	0	0	0	0	0	0	0	0	0	0	0	0	0	0	0	0	0	0	0
metaspades_14_S14_L001_NODE_1764_length_1102_cov_2.94842	0	0	0	0	0	0	0	0	0	0	0	0	0	0	0	0	0	0	0	0	0	0	0	0	0	0	0	0	0	0	0	0	0	0	0	0	0	0	0	0	0	0	0	0	0	0	0	0	0
metaspades_14_S14_L001_NODE_1768_length_1101_cov_2.66444	0	0	0	0	0	0	0	0	0	0	0	0	0	0	0	0	0	0	0	0	0	0	0	0	0	0	0	0	0	0	0	0	0	0	0	0	0	0	0	0	0	0	0	0	0	0	0	0	0
metaspades_14_S14_L001_NODE_1805_length_1092_cov_2.68274	0	0	0	0	0	0	0	0	0	0	0	0	0	0	0	0	0	0	0	0	0	0	0	0	0	0	0	0	0	0	0	0	0	0	0	0	0	0	0	0	0	0	0	0	0	0	0	0	0
metaspades_14_S14_L001_NODE_1810_length_1091_cov_3.73166	0	0	0	0	0	0	0	0	0	0	0	0	0	0	0	0	0	0	0	0	0	0	0	0	0	0	0	0	0	0	0	0	0	0	0	0	0	0	0	0	0	0	0	0	0	0	0	0	0
metaspades_14_S14_L001_NODE_1820_length_1089_cov_2.33752	0	0	0	0	0	0	0	0	0	0	0	0	0	0	0	0	0	0	0	0	0	0	0	0	0	0	0	0	0	0	0	0	0	0	0	0	0	0	0	0	0	0	0	0	0	0	0	0	0
metaspades_14_S14_L001_NODE_1871_length_1078_cov_5.88661	0	0	0	0	0	0	0	0	0	0	0	0	0	0	0	0	0	0	0	0	0	0	0	0	0	0	0	0	0	0	0	0	0	0	0	0	0	0	0	0	0	0	0	0	0	0	0	0	0
metaspades_14_S14_L001_NODE_1909_length_1071_cov_2.29331	0	0	0	0	0	0	0	0	0	0	0	0	0	0	0	0	0	0	0	0	0	0	0	0	0	0	0	0	0	0	0	0	0	0	0	0	0	0	0	0	0	0	0	0	0	0	0	0	0
metaspades_14_S14_L001_NODE_1910_length_1071_cov_1.76181	0	0	0	0	0	0	0	0	0	0	0	0	0	0	0	0	0	0	0	0	0	0	0	0	0	0	0	0	0	0	0	0	0	0	0	0	0	0	0	0	0	0	0	0	0	0	0	0	0
metaspades_14_S14_L001_NODE_1942_length_1062_cov_1.68123	0	0	0	0	0	0	0	0	0	0	0	0	0	0	0	0	0	0	0	0	0	0	0	0	0	0	0	0	0	0	0	0	0	0	0	0	0	0	0	0	0	0	0	0	0	0	0	0	0
metaspades_14_S14_L001_NODE_1948_length_1061_cov_2.20378	0	0	0	0	0	0	0	0	0	0	0	0	0	0	0	0	0	0	0	0	0	0	0	0	0	0	0	0	0	0	0	0	0	0	0.306315	0	0	0	0	0	0	0	0	0	0	0	0	0	0
metaspades_14_S14_L001_NODE_1974_length_1054_cov_1.59459	0	0	0	0	0	0	0	0	0	0	0	0	0	0	0	0	0	0	0	0	0	0	0	0	0	0	0	0	0	0	0	0	0	0	0	0	0	0	0	0	0	0	0	0	0	0	0	0	0
metaspades_14_S14_L001_NODE_2021_length_1043_cov_3.64879	0	0	0	0	0	0	0	0	0	0	0	0	0	0	0	0	0	0	0	0	0	0	0	0	0	0	0	0	0	0	0	0	0	0	0	0	0	0	0	0	0	0	0	0	0	0	0	0	0
metaspades_14_S14_L001_NODE_2040_length_1039_cov_1.73374	0.507218	0	0	0	0	0.337825	0	0	0	0.378248	0	0	0	0	0	0	0	0	0	0	0	0	0	0	0	0	0	0	0	0	0	0	0	0	0	0	0	0	0	0	0	0	0	0	0	0	0	0	0
metaspades_14_S14_L001_NODE_2089_length_1029_cov_8.52259	0	0	0	0	0	0	0	0	0	0	0	0	0	0	0	0	0	0	0	0	0	0	0.246842	0	0	0	0	0	0	0	0	0	0	0	0	0	0	0	0	0	0	0	0	0	0.357629	0.366375	0.371234	0.428571	0
metaspades_14_S14_L001_NODE_208_length_2349_cov_3.44289	0	0	0	0	0	0	0	0	0	0	0	0	0	0	0	0	0	0	0	0	0	0	0	0	0	0	0	0	0	0	0	0	0	0	0	0	0	0	0	0	0	0	0	0	0.274585	0.244359	0.301405	0.307791	0
metaspades_14_S14_L001_NODE_2122_length_1022_cov_2.99276	0	0	0	0	0	0	0	0	0	0	0	0	0	0	0	0	0	0	0	0	0	0	0	0	0	0	0	0	0	0	0	0	0	0	0	0	0	0	0	0	0	0	0	0	0	0	0	0	0
metaspades_14_S14_L001_NODE_2157_length_1014_cov_1.91137	0	0	0	0	0	0	0	0	0	0	0	0	0	0	0	0	0	0	0	0	0	0	0	0	0	0	0	0	0	0	0	0	0	0	0	0	0	0	0	0	0	0	0	0	0	0	0	0	0
metaspades_14_S14_L001_NODE_2161_length_1013_cov_2.0334	0	0	0	0	0	0	0	0	0	0	0	0	0	0	0	0	0	0	0	0	0	0	0	0	0	0	0	0	0	0	0	0	0	0	0	0	0	0	0	0	0	0	0	0	0	0	0	0	0
metaspades_14_S14_L001_NODE_2205_length_1005_cov_3.20421	0	0	0	0.420896	0	0	0	0	0.287562	0.364179	0	0	0	0	0	0	0	0	0	0	0	0	0	0	0	0	0	0	0	0	0	0	0	0	0	0	0	0	0	0	0	0	0	0	0	0	0	0	0
metaspades_14_S14_L001_NODE_2223_length_1002_cov_1.73812	0	0	0	0	0	0	0	0	0	0	0	0	0	0	0	0	0	0	0	0	0	0	0	0	0	0	0	0	0	0	0	0	0	0	0	0	0	0	0	0	0	0	0	0	0	0	0	0	0
metaspades_14_S14_L001_NODE_233_length_2279_cov_2.22527	0	0	0	0	0	0	0	0	0	0	0	0	0	0	0	0	0	0	0	0	0	0	0	0	0	0	0	0	0	0	0	0	0	0	0	0	0	0	0	0	0	0	0	0	0	0	0	0	0
metaspades_14_S14_L001_NODE_240_length_2256_cov_5.33394	0	0	0	0	0	0	0	0	0	0	0	0	0	0	0	0	0	0	0	0	0	0	0	0	0	0	0	0	0	0	0	0	0	0	0	0	0	0	0	0	0	0	0	0	0	0	0	0	0
metaspades_14_S14_L001_NODE_241_length_2254_cov_2.97044	0	0	0	0	0	0	0	0	0	0	0	0	0	0	0.134871	0	0	0	0	0	0	0	0	0	0	0	0	0	0	0	0	0	0	0	0	0	0	0	0	0	0	0.142857	0	0	0	0.177019	0	0	0
metaspades_14_S14_L001_NODE_242_length_2252_cov_4.35093	0	0	0	0	0	0	0	0	0	0	0	0	0	0	0	0	0	0	0	0	0	0	0	0	0	0	0	0	0	0	0	0	0	0	0	0	0	0	0	0	0	0	0	0	0	0	0	0	0
metaspades_14_S14_L001_NODE_253_length_2228_cov_2.76484	0	0	0	0	0	0	0	0	0	0	0	0	0	0	0	0	0	0	0	0	0	0	0	0	0	0	0	0	0	0	0	0	0	0	0	0	0	0	0	0	0	0	0	0	0	0	0	0	0
metaspades_14_S14_L001_NODE_257_length_2224_cov_2.84647	0	0	0	0	0	0	0.181205	0	0	0	0	0	0	0	0	0	0	0	0	0	0	0	0	0	0	0	0	0	0	0.13714	0	0	0	0	0	0	0.178957	0	0	0.135791	0	0	0	0	0	0	0	0	0
metaspades_14_S14_L001_NODE_265_length_2190_cov_2.08759	0	0	0	0	0	0	0	0	0	0	0	0	0	0	0	0	0	0	0	0	0	0	0	0	0	0	0	0	0	0	0	0	0	0	0	0	0	0	0	0	0	0	0	0	0	0	0	0	0
metaspades_14_S14_L001_NODE_269_length_2181_cov_3.43885	0	0	0	0.193948	0	0	0	0	0	0	0	0	0	0	0	0	0	0	0	0	0	0	0	0	0	0	0	0	0.376891	0	0	0	0	0	0	0	0	0	0	0	0	0	0	0	0	0	0	0	0
metaspades_14_S14_L001_NODE_28_length_5422_cov_4.43097	0.4917	0.0523792	0.0619698	0.240317	0	0.20675	0	0.214496	0.146256	0.262449	0.146072	0	0.237182	0.204168	0	0	0	0	0	0	0	0	0	0	0	0	0	0	0	0	0	0	0	0	0	0	0	0	0	0	0	0	0	0	0	0	0	0	0
metaspades_14_S14_L001_NODE_301_length_2096_cov_2.61	0	0	0	0	0	0	0	0	0	0	0	0	0	0	0	0	0	0	0	0	0	0	0	0	0	0	0	0	0.288645	0	0	0	0	0	0	0	0	0	0	0	0	0	0	0	0	0	0	0.13979	0
metaspades_14_S14_L001_NODE_312_length_2077_cov_3.66222	0	0	0	0	0.149254	0	0.276842	0	0	0	0	0	0	0	0	0.127106	0	0	0	0	0	0	0	0	0	0	0.166586	0	0	0	0	0	0	0	0	0	0	0	0	0	0	0	0	0	0	0	0	0	0
metaspades_14_S14_L001_NODE_31_length_5195_cov_2.83521	0	0	0	0	0	0	0	0	0	0	0	0	0	0	0	0	0	0	0	0	0	0	0	0	0	0	0	0	0	0	0	0	0	0	0	0	0	0	0	0	0	0	0	0	0	0	0	0	0
metaspades_14_S14_L001_NODE_340_length_2003_cov_2.05236	0	0	0	0	0	0	0	0	0	0	0	0	0	0	0	0	0	0	0	0	0	0	0	0	0	0	0	0	0	0	0	0	0	0	0	0	0	0	0	0	0	0	0	0	0	0	0	0	0
metaspades_14_S14_L001_NODE_360_length_1953_cov_3.42782	0	0	0	0	0	0	0	0	0	0	0	0	0	0	0	0	0	0	0	0	0	0	0	0	0	0	0	0	0	0	0	0	0	0	0	0	0	0	0	0	0	0	0	0	0	0	0	0	0
metaspades_14_S14_L001_NODE_361_length_1951_cov_3.0712	0	0	0	0	0	0	0	0	0	0	0	0	0	0	0	0	0	0	0	0	0	0	0	0	0	0	0	0	0	0	0	0	0	0	0	0	0.173757	0	0	0.157355	0	0	0	0	0	0	0	0	0
metaspades_14_S14_L001_NODE_365_length_1943_cov_2.69915	0	0	0	0	0	0	0	0	0	0	0	0	0	0	0	0	0	0	0	0	0	0	0	0	0	0	0	0	0	0	0	0	0	0	0	0	0	0	0	0	0	0	0	0	0	0	0	0	0
metaspades_14_S14_L001_NODE_379_length_1925_cov_2.58984	0	0	0	0	0	0	0	0	0	0	0	0	0	0	0	0	0	0	0	0	0	0	0	0	0	0	0	0	0	0	0	0	0	0	0	0	0	0	0	0	0	0	0	0	0	0	0	0	0
metaspades_14_S14_L001_NODE_38_length_4706_cov_3.19501	0.334892	0.151084	0	0.384403	0	0	0	0	0.128559	0.0926477	0	0	0.262218	0.058861	0	0	0	0	0	0	0	0	0	0	0	0	0	0	0	0	0	0	0	0	0	0	0	0	0	0	0	0	0	0	0	0	0	0	0
metaspades_14_S14_L001_NODE_390_length_1909_cov_3.64293	0	0	0	0	0	0	0	0	0	0	0	0	0	0	0	0	0	0	0	0	0	0	0	0	0	0	0	0	0	0	0	0	0	0.168675	0	0	0	0	0	0	0	0	0	0	0	0	0	0	0
metaspades_14_S14_L001_NODE_398_length_1896_cov_3.08148	0	0	0	0	0	0	0	0	0	0	0	0	0	0	0	0	0	0	0	0	0	0	0	0	0	0	0	0	0	0	0	0	0	0	0	0	0	0	0	0	0	0	0	0	0	0	0	0	0
metaspades_14_S14_L001_NODE_39_length_4670_cov_3.17096	0	0.0723769	0	0	0	0	0	0	0	0	0	0	0	0	0	0	0	0	0	0	0	0	0	0	0	0	0	0	0	0	0	0	0	0	0	0	0	0	0	0	0	0	0	0	0	0	0	0	0
metaspades_14_S14_L001_NODE_3_length_68544_cov_24.7578	0	0	0.00402661	0	0	0	0	0	0	0	0	0	0	0	0	0	0	0	0	0	0	0	0	0	0	0	0	0	0	0	0	0	0	0	0	0	0	0	0	0	0	0	0	0	0	0	0	0	0
metaspades_14_S14_L001_NODE_407_length_1879_cov_3.8602	0.781267	0	0	0	0	0	0	0	0	0.355508	0.315061	0	0	0	0	0	0	0	0	0	0	0	0	0	0	0	0	0	0	0	0	0	0	0	0	0	0	0	0	0.164981	0	0.160724	0	0	0	0	0	0	0
metaspades_14_S14_L001_NODE_408_length_1879_cov_2.6886	0	0	0	0	0	0	0	0	0	0	0	0	0	0	0	0	0	0	0	0	0	0	0	0	0	0	0	0	0	0	0	0	0	0	0	0	0	0	0	0	0	0	0	0	0	0	0	0	0
metaspades_14_S14_L001_NODE_412_length_1875_cov_2.36978	0	0	0	0	0	0	0	0	0	0	0	0	0	0	0	0	0	0	0	0	0	0	0	0	0	0	0	0	0	0	0	0	0	0	0	0	0	0	0	0	0	0	0	0	0	0	0	0.199467	0
metaspades_14_S14_L001_NODE_420_length_1867_cov_2.32009	0	0	0	0	0	0	0	0	0	0	0	0	0	0	0	0	0	0	0	0	0	0	0	0	0	0	0	0	0	0	0	0	0	0	0	0	0	0	0	0	0	0	0	0	0	0	0	0	0
metaspades_14_S14_L001_NODE_421_length_1862_cov_2.44881	0	0	0	0	0	0	0	0	0	0	0	0	0	0	0	0	0	0	0	0	0	0	0	0	0	0	0	0	0	0	0	0	0	0	0	0	0	0	0	0	0	0	0	0	0	0	0	0	0
metaspades_14_S14_L001_NODE_430_length_1843_cov_2.55984	0	0	0.18828	0	0	0	0	0	0	0	0	0	0	0	0	0	0	0	0	0	0	0	0	0	0	0	0	0	0.201302	0	0	0	0	0	0	0	0	0	0	0	0	0	0	0	0	0	0	0.1758	0
metaspades_14_S14_L001_NODE_431_length_1842_cov_4.10073	0.252986	0	0	0.160695	0.201954	0.36645	0	0.16721	0	0.216612	0	0	0.2519	0	0	0	0	0	0	0	0	0	0	0	0	0	0	0	0	0	0	0	0	0	0.37785	0	0	0	0	0	0	0	0	0	0	0	0	0	0
metaspades_14_S14_L001_NODE_436_length_1835_cov_1.91517	0	0	0	0	0.188011	0	0.319346	0	0	0	0	0	0	0	0	0	0	0	0	0	0	0	0	0	0	0	0	0	0	0	0	0	0.161853	0	0	0	0	0	0	0.210899	0	0	0	0	0	0	0	0	0
metaspades_14_S14_L001_NODE_444_length_1825_cov_2.94237	0	0	0	0	0	0.189589	0	0	0	0.168219	0	0	0.157808	0.248767	0	0	0	0	0	0	0	0	0	0	0	0	0	0	0	0	0	0	0	0	0	0	0	0	0	0	0	0	0	0	0	0	0	0	0
metaspades_14_S14_L001_NODE_455_length_1801_cov_2.67755	0	0	0	0	0	0	0	0	0	0	0	0	0	0	0	0	0	0	0	0	0	0	0	0	0	0	0	0	0	0	0	0	0	0	0	0	0	0	0	0	0	0	0	0	0	0	0	0	0
metaspades_14_S14_L001_NODE_469_length_1785_cov_2.22428	0.365826	0	0.366387	0.338936	0	0.298039	0	0.166387	0.308683	0.390476	0.357983	0	0.37535	0.236415	0	0	0	0	0	0	0	0	0	0	0	0	0	0	0	0	0	0	0	0	0	0	0	0	0	0	0	0	0	0	0	0	0	0	0
metaspades_14_S14_L001_NODE_477_length_1778_cov_2.49913	0	0	0	0	0	0	0	0	0	0	0	0	0	0	0	0	0	0	0	0	0	0	0	0	0	0	0	0	0	0.241282	0	0	0	0	0	0	0	0	0	0.227784	0.215973	0	0	0	0	0	0	0	0
metaspades_14_S14_L001_NODE_478_length_1775_cov_3.39535	0	0	0	0	0.179155	0	0.215775	0	0	0	0	0	0.686761	0	0.299718	0.433803	0	0.212394	0.224789	0	0.194366	0	0	0	0	0.16338	0.192113	0	0	0	0	0	0	0	0	0	0	0	0	0.214085	0.157746	0	0	0	0	0	0	0	0
metaspades_14_S14_L001_NODE_488_length_1764_cov_2.95494	0	0	0	0	0	0	0	0	0	0	0	0	0	0	0	0	0	0	0	0	0	0	0	0	0	0	0	0	0	0	0	0	0	0	0	0	0	0	0	0	0	0	0	0	0	0	0	0	0
metaspades_14_S14_L001_NODE_526_length_1723_cov_3.48201	0	0	0	0	0	0	0	0	0	0	0	0	0	0	0	0	0	0	0	0	0	0	0	0	0	0	0	0	0	0	0	0	0	0	0	0	0	0	0	0	0	0	0	0	0	0	0	0	0
metaspades_14_S14_L001_NODE_530_length_1721_cov_2.46939	0	0	0	0	0	0	0	0	0	0	0	0	0	0	0	0	0	0	0	0	0	0	0	0	0	0	0	0	0	0	0	0	0	0	0	0	0	0	0	0	0	0	0	0	0	0	0	0	0
metaspades_14_S14_L001_NODE_57_length_3864_cov_2.68601	0	0	0	0	0	0	0	0	0	0	0	0	0	0	0	0	0	0	0	0	0	0	0	0	0	0	0	0	0	0	0	0	0	0	0	0	0	0	0	0	0	0	0	0	0	0	0	0	0
metaspades_14_S14_L001_NODE_582_length_1668_cov_2.52201	0	0	0	0	0	0	0	0	0	0	0	0	0	0	0	0	0	0	0	0	0	0	0	0	0	0	0	0	0	0	0	0	0	0	0	0	0	0	0	0	0	0	0	0	0	0	0	0	0
metaspades_14_S14_L001_NODE_622_length_1632_cov_2.53075	0	0	0	0	0	0	0	0	0	0	0	0	0	0	0	0	0	0	0	0	0	0	0	0	0	0	0	0	0	0	0	0	0	0	0	0	0	0	0	0	0	0	0	0	0	0	0	0	0
metaspades_14_S14_L001_NODE_626_length_1631_cov_2.58376	0	0	0	0	0	0	0	0	0	0	0	0	0	0	0	0	0	0	0	0	0	0	0	0	0	0	0	0	0	0	0	0	0	0	0	0	0	0	0	0	0	0	0	0	0	0	0	0	0
metaspades_14_S14_L001_NODE_629_length_1631_cov_1.96764	0	0	0	0	0	0	0	0	0	0	0	0	0	0	0	0	0	0	0	0	0	0	0	0	0	0	0	0	0	0	0	0	0	0	0	0	0	0	0	0	0	0	0	0	0	0	0	0	0
metaspades_14_S14_L001_NODE_65_length_3621_cov_7.94335	0	0	0.100801	0	0	0	0	0	0	0	0	0	0.252416	0.0914112	0	0	0	0	0	0	0	0	0	0	0	0	0	0	0	0	0	0	0	0	0.0947252	0	0	0	0	0	0	0	0	0	0	0	0	0	0
metaspades_14_S14_L001_NODE_676_length_1580_cov_4.94689	0	0	0	0	0	0	0	0	0	0	0	0	0	0	0	0	0	0	0	0	0	0	0	0	0	0	0	0	0	0	0	0	0	0	0	0	0	0	0	0	0	0	0	0	0	0	0	0	0
metaspades_14_S14_L001_NODE_681_length_1575_cov_2.86316	0	0	0	0	0	0	0	0.311111	0	0	0	0	0	0	0	0	0	0	0	0	0	0	0.216508	0	0	0	0	0	0	0	0	0	0	0	0	0	0	0	0	0.189206	0	0	0.44127	0	0	0	0.195556	0.24254	0
metaspades_14_S14_L001_NODE_685_length_1572_cov_2.2294	0	0	0	0	0	0	0	0	0	0	0	0	0	0	0	0	0	0	0	0	0	0	0	0	0	0	0	0	0	0	0	0	0	0	0	0	0	0	0	0	0	0	0	0	0	0	0	0	0
metaspades_14_S14_L001_NODE_68_length_3558_cov_2.9292	0	0	0	0	0	0	0	0	0	0	0	0	0	0	0	0	0	0	0	0	0	0	0	0	0	0	0	0	0	0	0	0	0	0	0	0	0	0	0	0	0	0.079258	0	0	0	0	0	0	0
metaspades_14_S14_L001_NODE_718_length_1539_cov_2.20957	0	0	0	0	0	0	0	0	0.187135	0	0	0	0	0	0	0	0	0	0	0	0	0	0	0	0	0	0	0	0	0	0	0	0	0	0	0	0	0	0	0	0	0	0	0	0	0	0	0	0
metaspades_14_S14_L001_NODE_744_length_1527_cov_1.625	0	0	0	0	0	0	0	0	0	0	0	0	0	0	0	0	0	0	0	0	0	0	0	0	0	0	0	0	0	0	0	0	0	0	0	0	0	0	0	0	0	0	0	0	0	0	0.240995	0	0
metaspades_14_S14_L001_NODE_775_length_1507_cov_1.63361	0	0	0	0	0	0	0	0	0	0	0	0	0	0	0	0	0	0	0	0	0	0	0	0	0	0	0	0	0	0	0	0	0	0	0	0	0	0	0	0	0	0	0	0	0	0	0	0	0
metaspades_14_S14_L001_NODE_781_length_1503_cov_2.16506	0	0	0	0	0	0	0	0	0	0	0	0	0	0	0	0	0	0	0	0	0	0	0	0	0	0	0	0	0	0	0	0	0	0	0	0	0	0	0	0	0	0	0	0	0	0	0	0	0
metaspades_14_S14_L001_NODE_795_length_1489_cov_2.67573	0	0	0	0	0	0	0	0	0	0	0	0	0	0	0	0	0	0	0	0	0	0	0	0	0	0	0	0	0	0	0	0	0	0	0	0	0	0	0	0	0	0	0	0	0	0	0	0	0
metaspades_14_S14_L001_NODE_834_length_1462_cov_3.09097	0	0	0	0	0	0	0	0	0	0	0	0	0	0	0	0	0	0	0	0	0	0	0	0	0	0	0	0	0	0	0	0	0	0	0	0	0	0	0	0	0	0	0	0	0	0	0	0	0
metaspades_14_S14_L001_NODE_842_length_1459_cov_2.06339	0	0	0	0	0	0	0	0	0	0	0	0	0	0	0	0	0	0	0	0	0	0	0	0	0	0	0	0	0	0	0	0	0	0	0	0	0	0	0	0	0	0	0	0	0	0	0	0	0
metaspades_14_S14_L001_NODE_858_length_1450_cov_1.59211	0	0	0	0	0	0	0	0	0	0	0	0	0	0	0	0	0	0	0	0	0	0	0	0	0	0	0	0	0	0	0	0	0	0	0	0	0	0	0	0	0	0	0	0.192414	0	0	0	0	0
metaspades_14_S14_L001_NODE_876_length_1434_cov_2.8702	0	0	0	0	0	0	0	0	0	0	0	0	0	0	0	0	0	0	0	0	0	0	0	0	0	0	0	0	0	0	0	0	0	0	0	0	0	0	0	0	0	0	0	0	0	0	0	0	0
metaspades_14_S14_L001_NODE_879_length_1434_cov_1.63379	0	0	0	0	0	0	0	0	0	0	0	0	0	0	0	0	0	0	0	0	0	0	0	0	0	0	0	0	0	0	0	0	0	0	0	0	0	0	0	0	0	0	0	0	0	0	0	0	0
metaspades_14_S14_L001_NODE_881_length_1433_cov_1.52104	0	0	0	0	0	0	0	0	0	0	0	0	0	0	0	0	0	0	0	0	0	0	0	0	0	0	0	0	0	0	0	0	0	0	0	0	0	0	0	0	0	0	0	0	0	0	0	0	0
metaspades_14_S14_L001_NODE_908_length_1419_cov_2.57551	0	0	0	0	0	0	0	0	0	0	0	0	0	0	0	0	0	0	0	0	0	0	0	0	0	0	0	0	0.363636	0	0	0	0	0	0	0	0	0	0	0	0	0	0	0	0	0	0	0	0
metaspades_14_S14_L001_NODE_930_length_1405_cov_2.36667	0.14306	0	0	0	0	0	0	0	0	0.2121	0	0	0	0	0	0	0	0	0	0	0	0	0	0	0	0	0	0	0	0	0	0	0	0	0	0	0	0	0	0	0	0	0	0	0	0	0	0	0
metaspades_14_S14_L001_NODE_93_length_3182_cov_2.97793	0	0	0	0	0	0	0	0	0	0	0	0	0	0	0	0	0	0	0	0	0	0	0	0	0	0	0	0	0	0	0	0	0	0	0.0996229	0	0	0	0	0	0	0	0	0	0	0	0.11785	0	0
metaspades_14_S14_L001_NODE_949_length_1392_cov_3.56993	0	0	0	0	0	0	0	0	0	0	0	0	0	0	0	0	0	0	0	0	0	0	0	0	0	0	0	0	0	0	0	0	0	0	0	0	0	0	0	0	0	0	0	0	0	0	0	0	0
metaspades_14_S14_L001_NODE_94_length_3179_cov_2.9491	0	0	0	0	0	0	0	0	0	0	0	0	0	0	0	0	0	0	0	0	0	0	0	0	0	0	0	0	0	0	0	0	0	0	0	0	0	0	0	0	0	0	0	0	0	0	0	0	0
metaspades_14_S14_L001_NODE_955_length_1389_cov_1.96852	0	0	0	0	0	0	0	0	0	0	0	0	0	0	0	0	0	0	0	0	0	0	0	0	0	0	0	0	0	0	0	0	0	0	0	0	0	0	0	0	0	0	0	0	0	0	0	0	0
metaspades_14_S14_L001_NODE_958_length_1387_cov_3.86937	0	0	0	0	0	0	0	0	0	0	0	0	0	0	0	0	0	0	0	0	0	0	0	0	0	0	0	0	0	0	0	0	0	0	0	0	0	0	0	0	0	0	0	0	0	0	0	0	0
metaspades_14_S14_L001_NODE_964_length_1384_cov_3.21369	0	0	0	0	0	0	0	0	0	0	0	0	0	0	0	0	0	0	0	0	0	0	0	0	0	0	0	0	0	0	0	0	0	0	0	0	0	0	0	0	0	0	0	0	0	0	0	0	0
metaspades_14_S14_L001_NODE_966_length_1384_cov_2.52972	0	0	0	0	0	0	0	0	0	0	0	0	0	0	0	0	0	0	0	0	0	0	0	0	0	0	0	0	0	0	0	0	0	0	0	0	0	0	0	0	0	0	0	0	0	0	0	0	0
metaspades_14_S14_L001_NODE_970_length_1382_cov_2.37227	0	0	0	0	0	0	0	0	0	0	0	0	0	0	0	0	0	0	0	0	0	0	0	0	0	0	0	0	0	0	0	0	0	0	0	0	0	0	0	0	0	0	0	0	0	0	0	0	0
metaspades_14_S14_L001_NODE_97_length_3132_cov_4.06695	0.201149	0.0743934	0	0	0.378033	0	0.108557	0.146552	0	0	0	0	0.117497	0	0	0	0	0	0	0	0	0.117816	0.242337	0	0	0	0	0	0	0.107918	0.270115	0	0	0	0.129949	0.087484	0	0.091954	0	0.387292	0.0992976	0	0	0.193167	0.342273	0.292784	0.236909	0.246169	0.199234
metaspades_14_S14_L001_NODE_98_length_3094_cov_2.72787	0	0	0	0	0	0	0	0	0	0	0	0	0	0	0	0	0	0	0	0	0	0	0	0	0	0	0	0	0	0	0	0	0	0.121526	0	0	0	0	0	0	0	0	0	0	0	0	0	0	0
metaspades_14_S14_L001_NODE_990_length_1368_cov_4.47982	0	0	0	0	0	0	0	0	0	0	0	0	0.241228	0	0	0	0	0	0	0	0	0	0	0	0	0	0	0	0	0	0	0	0	0	0	0	0	0	0	0	0	0	0	0	0	0	0	0	0
metaspades_15_S15_L001_NODE_1006_length_1228_cov_2.45269	0.228827	0	0	0	0	0	0	0	0	0	0	0	0.372964	0	0	0	0	0	0	0	0	0	0	0	0	0	0	0	0	0	0	0	0	0	0	0	0	0	0	0	0	0	0	0	0	0	0	0	0
metaspades_15_S15_L001_NODE_1007_length_1227_cov_2.6715	0	0	0	0	0	0	0	0	0	0	0	0	0	0	0	0	0	0	0	0	0	0	0	0	0	0	0	0	0	0	0	0	0	0	0	0	0	0	0	0	0	0	0	0	0	0	0	0	0
metaspades_15_S15_L001_NODE_1015_length_1222_cov_1.8132	0.414894	0.469722	0.350245	0.425532	0	0.387889	0	0.303601	0.294599	0.292962	0.238953	0.596563	0.523732	0.387889	0	0	0	0	0	0	0	0	0	0	0	0	0	0	0	0	0	0	0	0	0	0	0	0	0	0	0	0	0	0	0	0	0	0	0
metaspades_15_S15_L001_NODE_1034_length_1212_cov_2.77442	0	0	0	0	0.29538	0	0	0	0	0	0	0	0	0	0	0	0	0	0	0	0	0	0	0	0	0	0	0	0	0	0	0	0	0	0	0	0	0	0	0.239274	0	0	0	0	0	0	0	0	0
metaspades_15_S15_L001_NODE_1065_length_1185_cov_2.58673	0.575527	0.318143	0.816034	0	0	0.367932	0	0	0	0.551055	0.249789	0.616878	0.52827	0.248101	0	0.235443	0	0	0	0	0	0	0	0	0	0	0	0	0	0	0	0	0	0	0	0	0	0	0	0	0	0	0	0	0	0	0	0	0
metaspades_15_S15_L001_NODE_108_length_8783_cov_10.5372	0	0	0	0	0.0464534	0	0	0	0	0	0	0	0	0	0	0	0	0	0	0	0	0	0	0	0	0	0	0	0.0513492	0.0431515	0	0	0	0.0441762	0	0	0.045998	0	0	0	0	0	0	0	0	0	0	0	0.0321075
metaspades_15_S15_L001_NODE_1138_length_1137_cov_2.18115	0	0	0	0	0	0	0	0	0	0	0	0	0	0	0	0	0	0	0	0	0	0	0	0	0	0	0	0	0	0	0	0	0	0	0	0	0	0	0	0	0	0	0	0	0	0	0	0	0
metaspades_15_S15_L001_NODE_1142_length_1133_cov_3.08256	0	0	0	0	0	0	0	0	0	0	0	0	0	0	0	0	0	0	0	0	0	0	0	0	0	0	0	0	0	0	0	0	0	0	0	0	0	0	0	0	0	0	0	0	0	0	0	0	0
metaspades_15_S15_L001_NODE_1155_length_1128_cov_1.76794	0	0	0	0	0	0	0	0	0	0	0	0	0	0	0	0	0	0	0	0	0	0	0	0	0	0	0	0	0	0	0	0	0	0	0	0	0	0	0	0	0	0	0	0	0	0	0	0	0
metaspades_15_S15_L001_NODE_115_length_8225_cov_6.57589	0	0	0	0	0	0	0	0	0	0	0	0	0	0	0	0	0	0	0	0	0	0	0	0	0	0	0	0	0	0	0	0	0	0	0	0	0	0	0	0	0	0	0	0	0	0	0.0353799	0	0
metaspades_15_S15_L001_NODE_1167_length_1119_cov_2.38628	0	0	0	0	0	0	0	0	0	0	0	0	0	0	0	0	0	0	0	0	0	0	0	0	0	0	0	0	0	0	0	0	0	0	0	0	0	0	0	0	0	0	0	0	0	0	0	0	0
metaspades_15_S15_L001_NODE_1209_length_1103_cov_1.08779	0	0	0	0	0	0	0	0	0	0	0	0	0	0	0	0	0	0	0	0	0	0	0	0	0	0	0	0	0	0	0	0	0	0	0	0	0	0	0	0	0	0	0	0	0	0	0	0	0
metaspades_15_S15_L001_NODE_1219_length_1096_cov_1.76753	0	0	0	0	0	0.323905	0	0	0	0	0	0	0	0	0	0	0	0	0	0	0	0	0	0	0	0	0	0	0	0	0	0	0	0	0	0	0.312044	0	0	0	0	0	0	0	0	0	0	0	0
metaspades_15_S15_L001_NODE_1248_length_1083_cov_1.9358	0	0	0	0	0	0	0	0	0	0	0	0	0	0	0	0	0	0	0	0	0	0	0	0	0	0	0	0	0	0	0	0	0	0	0	0	0	0	0	0	0	0	0	0	0	0	0	0	0
metaspades_15_S15_L001_NODE_1251_length_1081_cov_2.19786	0	0	0	0	0	0	0	0	0	0	0	0	0	0	0	0	0	0	0	0	0	0	0	0	0	0	0	0	0	0	0	0	0	0	0	0	0	0	0	0	0	0	0	0	0	0	0	0	0
metaspades_15_S15_L001_NODE_1260_length_1078_cov_2.18377	0	0	0	0	0	0	0	0	0	0	0	0	0	0	0	0	0	0	0	0	0	0	0	0	0	0	0	0	0	0	0	0	0	0	0	0	0	0	0	0	0	0	0	0	0	0	0	0	0
metaspades_15_S15_L001_NODE_1272_length_1070_cov_1.86798	0	0	0	0	0	0	0	0	0	0	0	0	0	0	0	0	0	0	0	0	0	0	0	0	0	0	0	0	0	0	0	0	0	0	0	0	0	0	0	0	0	0	0	0	0	0	0	0	0
metaspades_15_S15_L001_NODE_1278_length_1065_cov_2.46535	0	0	0	0	0	0	0	0	0	0	0	0	0	0	0	0	0	0	0	0	0	0	0	0	0	0	0	0	0	0	0	0	0	0	0	0	0	0	0	0	0	0	0	0	0	0	0	0	0
metaspades_15_S15_L001_NODE_1307_length_1050_cov_1.79296	0	0	0	0	0	0	0	0	0	0	0	0	0	0	0	0	0	0	0	0	0	0	0	0	0	0	0	0	0	0	0	0	0	0	0	0	0	0	0	0	0	0	0	0	0	0	0	0	0
metaspades_15_S15_L001_NODE_1310_length_1048_cov_2.15811	0	0.340649	0	0	0	0.285305	0	0	0	0	0	0	0	0	0	0	0	0	0	0	0	0	0	0	0	0	0	0	0	0	0	0	0	0	0.557252	0	0	0	0	0	0	0	0	0	0	0	0	0	0
metaspades_15_S15_L001_NODE_131_length_7580_cov_9.94326	0.0361478	0	0.113456	0	0.353034	0	0.0777045	0.0368074	0	0.0451187	0.0391821	0	0	0.026781	0	0	0	0	0	0	0	0	0	0	0	0	0	0	0	0.0406332	0	0.0432718	0.0383905	0	0.0403694	0	0.0390501	0	0	0.179683	0.140106	0	0.041029	0	0	0.0418206	0	0	0
metaspades_15_S15_L001_NODE_1323_length_1042_cov_8.64742	0	0	0	0	0	0	0	0	0	0	0	0	0	0	0	0	0	0	0	0	0	0	0	0	0	0	0	0	0	0	0	0	0	0	0	0	0	0	0	0	0	0	0	0	0	0	0	0	0
metaspades_15_S15_L001_NODE_1337_length_1034_cov_2.66292	0	0	0	0	0	0	0	0	0	0	0	0	0	0	0	0	0	0	0	0	0	0	0	0	0	0	0	0	0	0	0	0	0	0	0	0	0	0	0	0	0	0	0	0	0	0	0	0	0
metaspades_15_S15_L001_NODE_134_length_7445_cov_5.62639	0	0	0	0	0	0	0	0	0	0	0	0	0	0	0	0	0	0	0	0	0	0	0	0	0	0	0	0	0	0	0	0	0	0	0	0	0	0	0	0	0	0	0	0	0	0	0	0	0
metaspades_15_S15_L001_NODE_1354_length_1029_cov_2.15606	0	0	0	0	0	0	0	0	0	0	0	0	0	0	0	0	0	0	0	0	0	0	0	0	0	0	0	0	0	0	0	0	0	0	0	0	0	0	0	0	0	0	0	0	0	0	0	0	0
metaspades_15_S15_L001_NODE_1365_length_1025_cov_3.79072	0	0	0	0	0	0	0	0	0	0	0	0	0	0	0	0	0	0	0	0	0	0	0	0	0	0	0	0	0	0	0	0	0	0	0	0	0	0	0	0	0	0	0	0	0	0	0	0	0
metaspades_15_S15_L001_NODE_1371_length_1024_cov_1.90402	0	0	0	0	0	0	0	0	0	0	0	0	0	0	0	0	0	0	0	0.279297	0	0	0	0	0	0	0	0	0.855469	0	0	0	0	0	0	0	0	0	0	0	0	0	0	0	0	0	0	0	0
metaspades_15_S15_L001_NODE_1386_length_1018_cov_2.70093	0	0	0	0	0	0	0	0	0	0	0	0	0	0	0	0	0	0	0	0	0	0	0	0	0	0	0	0	0	0	0	0	0	0	0	0	0	0	0	0	0	0	0	0	0	0	0	0	0
metaspades_15_S15_L001_NODE_1394_length_1014_cov_1.73723	0	0	0	0	0.421105	0	0	0	0	0	0	0	0	0	0	0	0	0	0	0	0	0	0	0	0	0	0	0	0	0	0	0	0	0	0	0	0	0	0	0	0	0	0	0	0	0	0	0	0.294872
metaspades_15_S15_L001_NODE_1395_length_1014_cov_1.5391	0	0	0	0	0	0	0	0	0	0	0	0	0	0	0	0	0	0	0	0	0	0	0	0	0	0	0	0	0	0	0	0	0	0	0	0	0	0	0	0	0	0	0	0	0	0	0	0	0
metaspades_15_S15_L001_NODE_1398_length_1013_cov_2.44572	0	0	0	0	0	0	0	0	0	0	0	0	0	0	0	0	0	0	0	0	0	0	0	0	0	0	0	0	0	0	0	0	0	0	0	0	0	0	0	0	0	0	0	0	0	0	0	0	0
metaspades_15_S15_L001_NODE_1427_length_1005_cov_1.32316	0	0	0	0	0	0	0	0	0	0	0	0	0	0	0	0	0	0	0	0	0	0	0	0	0	0	0	0	0	0	0	0	0	0	0.569154	0	0	0	0	0	0	0	0	0	0	0	0	0	0
metaspades_15_S15_L001_NODE_1436_length_1000_cov_4.22963	0	0	0	0	0	0.295	0	0	0	0.336	0	0	0	0	0	0	0	0	0	0	0	0	0	0	0	0	0	0	0	0	0	0	0	0	0	0	0	0	0	0	0	0	0	0	0	0	0	0	0
metaspades_15_S15_L001_NODE_151_length_6570_cov_4.31097	0	0	0	0	0	0	0	0	0	0	0	0	0.0420091	0	0	0	0	0	0	0	0	0	0	0	0	0	0	0	0	0	0	0	0	0	0	0	0	0	0	0	0	0	0	0	0	0	0	0	0
metaspades_15_S15_L001_NODE_157_length_6391_cov_5.07891	0	0	0	0	0	0	0	0	0	0	0	0	0	0	0	0	0	0	0	0	0	0	0	0	0	0	0	0	0	0	0	0	0	0	0	0	0	0	0	0	0	0	0	0	0	0	0	0	0
metaspades_15_S15_L001_NODE_172_length_5894_cov_5.77839	0	0	0	0	0	0	0	0	0	0	0	0	0	0	0	0	0	0	0	0	0	0	0	0	0	0	0	0	0	0	0	0	0	0	0	0	0	0	0	0	0	0	0	0	0	0	0	0	0
metaspades_15_S15_L001_NODE_184_length_5657_cov_7.90718	0	0	0	0	0	0	0	0	0	0	0	0	0	0	0	0	0	0	0	0	0	0	0	0	0	0	0	0	0	0	0	0	0	0	0	0	0	0	0	0	0	0	0	0	0	0	0	0	0
metaspades_15_S15_L001_NODE_191_length_5461_cov_5.15224	0	0	0	0	0	0	0	0	0	0	0	0	0	0	0	0	0	0	0	0	0	0	0	0	0	0	0	0	0	0	0	0	0	0	0	0	0	0	0	0	0	0	0	0	0	0	0	0	0
metaspades_15_S15_L001_NODE_213_length_4689_cov_10.1077	0	0	0	0	0	0	0	0	0	0	0	0	0	0	0	0	0	0	0	0	0	0	0	0	0	0	0	0	0	0	0	0	0	0	0	0	0	0	0	0	0	0	0	0	0	0	0	0	0
metaspades_15_S15_L001_NODE_240_length_4298_cov_5.29696	0	0	0	0	0	0	0	0	0	0	0	0	0	0	0	0	0	0	0	0	0	0	0	0	0	0	0	0	0	0	0	0	0	0	0	0	0	0	0	0	0	0	0	0	0	0	0	0	0
metaspades_15_S15_L001_NODE_248_length_4181_cov_7.0761	0.503468	0.57857	0.679263	0	0	0	0.264291	0	0.0652954	0.752212	0	0.400144	0	0.0705573	0	0	0	0	0	0	0.0428127	0	0	0	0	0	0	0	0	0	0	0	0	0	0	0	0	0	0	0.13083	0	0	0	0	0	0	0.0820378	0	0
metaspades_15_S15_L001_NODE_26_length_18742_cov_7.74967	0	0	0	0	0	0	0	0	0	0	0	0	0	0	0	0	0	0	0	0	0	0	0	0	0	0	0	0	0.0219294	0	0	0	0	0	0	0	0	0	0	0	0	0	0	0	0	0	0	0	0
metaspades_15_S15_L001_NODE_275_length_3765_cov_3.22992	0	0	0	0	0.062417	0	0	0	0	0	0	0	0	0	0	0	0	0	0	0	0	0	0	0	0	0	0	0	0	0	0.0942895	0	0	0	0	0	0	0	0	0.0727756	0	0	0	0	0	0.0749004	0.106773	0	0
metaspades_15_S15_L001_NODE_281_length_3696_cov_5.80115	0	0	0	0	0	0	0.294102	0	0	0	0	0	0	0	0	0	0	0	0	0	0	0	0	0	0	0	0	0	0	0	0	0	0	0	0	0	0	0	0	0.0781926	0	0	0	0	0	0	0	0	0
metaspades_15_S15_L001_NODE_291_length_3563_cov_3.65108	0	0	0	0	0	0	0.179905	0	0	0	0	0	0	0	0	0	0	0	0	0	0	0	0	0	0	0	0	0	0	0	0.0931799	0	0	0	0	0	0	0	0	0.106371	0.111142	0	0	0	0	0	0	0	0
metaspades_15_S15_L001_NODE_292_length_3562_cov_4.67636	0	0	0	0	0	0	0	0	0	0	0	0	0	0	0	0	0	0	0	0	0	0	0	0	0	0	0	0	0	0	0	0	0	0	0	0	0	0	0	0	0	0	0	0	0	0	0	0	0
metaspades_15_S15_L001_NODE_294_length_3537_cov_11.95	0	0	0	0	0	0	0	0	0	0	0	0	0	0	0	0	0	0	0	0	0	0	0	0	0	0	0	0	0	0	0	0	0	0	0	0	0	0	0	0	0	0	0	0	0	0	0	0	0
metaspades_15_S15_L001_NODE_297_length_3512_cov_4.90917	0	0	0	0	0	0	0	0	0	0	0	0	0	0	0	0	0	0	0	0	0	0	0	0	0	0	0	0	0	0	0	0	0	0	0	0	0	0	0	0	0	0	0	0	0	0.116743	0	0	0
metaspades_15_S15_L001_NODE_298_length_3511_cov_3.57812	0	0	0	0	0	0	0	0	0	0	0	0	0	0	0	0.0848761	0	0	0.104244	0	0	0	0.210766	0	0	0	0	0	0.568784	0	0	0	0	0	0	0	0	0	0	0	0	0	0	0	0	0	0	0	0
metaspades_15_S15_L001_NODE_2_length_85227_cov_21.566	0	0	0.00975043	0	0	0	0	0.00383681	0	0	0	0	0	0	0	0	0	0	0	0	0	0	0	0	0	0	0	0	0	0	0	0	0	0	0	0	0	0	0	0	0	0	0	0	0	0	0	0	0
metaspades_15_S15_L001_NODE_318_length_3173_cov_4.36466	0	0	0	0	0	0	0.234478	0	0	0	0	0	0	0	0	0	0	0	0	0	0	0	0	0	0	0	0	0	0	0	0.249291	0	0	0	0	0	0	0	0	0	0.144028	0	0	0	0	0	0	0	0
metaspades_15_S15_L001_NODE_322_length_3114_cov_7.98464	0	0	0	0	0	0	0	0	0	0	0	0	0	0	0	0	0	0	0	0	0	0	0	0	0	0	0	0	0	0	0	0	0	0	0	0	0	0	0	0	0	0	0	0	0	0	0	0	0
metaspades_15_S15_L001_NODE_362_length_2730_cov_4.88262	0	0	0	0	0	0	0	0	0	0	0	0	0	0	0	0	0	0	0	0	0	0	0	0	0	0	0	0	0	0	0	0	0	0	0	0	0	0	0	0	0	0	0	0	0	0	0	0	0
metaspades_15_S15_L001_NODE_373_length_2646_cov_5.00425	0	0	0	0	0	0	0	0	0	0	0	0	0.119426	0	0	0	0	0	0	0	0	0	0	0	0	0	0	0	0	0	0	0	0	0	0	0	0	0	0	0	0	0	0	0	0	0	0	0	0
metaspades_15_S15_L001_NODE_382_length_2594_cov_7.77078	0	0	0	0	0	0	0	0	0	0	0	0	0	0	0	0	0	0	0	0	0	0	0	0	0	0	0	0	0	0	0	0	0	0	0	0	0	0	0	0	0	0	0	0	0	0	0	0	0
metaspades_15_S15_L001_NODE_384_length_2578_cov_2.91597	0	0	0	0	0	0	0	0	0	0	0	0	0	0	0	0	0	0	0	0	0	0	0	0	0	0	0	0	0	0	0	0	0	0	0	0	0	0	0	0	0	0	0	0	0	0	0	0	0
metaspades_15_S15_L001_NODE_408_length_2453_cov_4.87907	0	0	0	0	0.164289	0	0	0	0	0	0	0	0	0	0	0	0	0	0	0	0	0	0	0	0	0	0	0	0	0	0	0	0	0	0	0	0	0	0	0	0	0	0	0	0.132491	0	0	0	0
metaspades_15_S15_L001_NODE_410_length_2433_cov_2.32885	0	0	0	0	0	0	0	0	0	0	0	0	0	0	0	0	0	0	0	0	0	0	0	0	0	0	0	0	0	0	0	0	0	0	0	0	0	0	0	0	0	0	0	0	0	0	0	0	0
metaspades_15_S15_L001_NODE_435_length_2335_cov_1.95	0	0	0	0	0	0	0	0	0	0	0	0	0	0	0	0	0	0	0	0	0	0	0	0	0	0	0	0	0	0	0	0	0	0	0	0	0	0	0	0	0	0	0	0	0	0	0	0	0
metaspades_15_S15_L001_NODE_437_length_2310_cov_3.4102	0	0	0	0	0	0	0	0	0	0	0	0	0	0	0	0	0	0	0	0	0	0	0	0	0	0	0	0	0	0	0	0	0	0	0	0	0	0	0	0	0	0	0	0	0	0	0	0	0
metaspades_15_S15_L001_NODE_439_length_2305_cov_2.95156	0	0	0	0	0	0	0	0	0	0	0	0	0	0	0	0	0	0	0	0	0	0	0	0	0	0.167028	0	0	0	0	0	0	0	0	0	0	0	0	0	0	0	0	0	0	0	0	0	0	0
metaspades_15_S15_L001_NODE_446_length_2276_cov_2.13237	0	0	0	0	0	0	0	0	0	0	0	0	0.124341	0	0	0	0	0	0	0	0	0	0	0	0	0	0	0	0	0	0	0	0	0	0	0	0	0	0	0	0	0	0	0	0	0	0	0	0
metaspades_15_S15_L001_NODE_449_length_2242_cov_2.1733	0	0	0	0	0	0	0	0	0	0	0	0	0	0	0	0	0	0	0	0	0	0	0	0	0	0	0	0	0	0	0	0	0	0	0	0	0	0	0	0	0	0	0	0	0	0	0	0	0
metaspades_15_S15_L001_NODE_44_length_13580_cov_5.6363	0	0	0	0	0	0	0	0	0	0	0	0	0	0	0	0	0	0	0	0	0	0	0	0	0	0	0	0	0	0	0	0	0	0	0	0	0	0	0	0	0	0	0	0	0	0	0	0	0
metaspades_15_S15_L001_NODE_451_length_2232_cov_3.72807	0	0	0	0	0	0	0	0	0	0	0	0	0	0	0	0	0	0	0	0	0	0	0	0	0	0	0	0	0	0	0	0	0	0	0	0	0	0	0	0	0	0	0	0	0	0	0	0	0
metaspades_15_S15_L001_NODE_510_length_2009_cov_2.71085	0	0	0	0	0	0	0	0	0	0	0	0	0	0	0	0	0	0	0	0	0	0	0	0	0	0	0	0	0	0	0	0	0	0	0	0	0	0	0	0	0	0	0	0	0	0	0	0	0
metaspades_15_S15_L001_NODE_514_length_1989_cov_5.69855	0	0	0	0	0	0	0	0	0	0	0	0	0	0	0	0	0	0	0	0	0	0	0	0	0	0	0	0	0	0	0	0	0	0	0	0	0	0	0	0	0	0	0	0	0	0	0	0	0
metaspades_15_S15_L001_NODE_542_length_1894_cov_5.41218	0	0	0	0	0	0	0	0	0	0	0	0	0	0	0	0	0	0	0	0	0	0	0	0	0	0	0	0	0	0	0	0	0	0	0	0	0	0	0	0	0	0	0	0	0	0	0	0	0
metaspades_15_S15_L001_NODE_554_length_1838_cov_4.12675	0	0	0	0	0	0	0	0.183351	0	0.17247	0	0	0.369423	0	0	0	0	0	0	0	0	0	0	0	0	0	0	0.183351	0	0	0	0	0	0	0	0	0	0	0	0	0	0	0	0	0	0	0	0	0
metaspades_15_S15_L001_NODE_558_length_1832_cov_3.20034	0	0	0	0	0	0	0	0	0	0.222162	0	0	0	0	0	0	0	0	0	0	0	0	0	0	0	0	0	0	0	0	0	0	0	0	0	0	0	0	0	0	0	0	0	0	0	0	0	0	0
metaspades_15_S15_L001_NODE_567_length_1802_cov_6.166	0	0	0	0	0	0	0	0	0	0	0	0	0	0	0	0	0	0	0	0	0	0	0	0	0	0	0	0	0	0	0	0	0	0	0	0	0	0	0	0	0	0	0	0	0	0	0	0	0
metaspades_15_S15_L001_NODE_583_length_1774_cov_3.09948	0	0	0	0	0	0	0	0	0	0	0	0	0	0	0	0	0	0	0	0	0	0	0	0	0	0	0	0	0	0	0	0	0	0	0	0	0	0	0	0	0	0	0	0	0	0	0	0	0
metaspades_15_S15_L001_NODE_609_length_1724_cov_7.46016	0	0	0	0	0	0	0	0	0	0	0	0.212877	0	0	0	0	0	0	0	0	0	0	0	0	0	0	0	0	0	0	0	0	0	0	0	0	0	0	0	0	0	0	0	0	0	0	0	0	0
metaspades_15_S15_L001_NODE_613_length_1708_cov_9.00605	0	0	0	0	0	0	0	0	0	0	0	0	0	0	0	0	0	0	0	0	0	0	0	0	0	0	0	0	0	0	0	0	0	0	0	0	0	0	0	0	0	0	0	0	0	0	0	0	0
metaspades_15_S15_L001_NODE_61_length_11921_cov_4.97413	0	0.0604815	0	0	0	0	0	0	0	0	0	0	0	0	0	0	0	0	0	0	0	0	0	0	0	0	0	0	0	0	0	0	0	0	0.0798591	0	0	0	0	0	0	0	0	0	0	0	0	0	0
metaspades_15_S15_L001_NODE_621_length_1688_cov_1.96999	0	0	0	0	0	0	0	0	0	0	0	0	0	0	0	0	0	0	0	0	0	0	0	0	0	0	0	0	0	0	0	0	0	0	0	0	0	0	0	0	0	0	0	0	0	0	0	0	0
metaspades_15_S15_L001_NODE_623_length_1687_cov_3.46936	0	0	0	0	0	0	0	0	0	0	0	0	0	0	0	0	0	0.207469	0	0	0	0	0	0	0	0.226437	0	0	0.614701	0	0	0	0	0	0	0	0	0	0	0	0	0	0	0	0	0	0	0	0
metaspades_15_S15_L001_NODE_642_length_1645_cov_7.51132	0	0	0	0	0	0	0	0	0	0	0	0	0	0	0	0	0	0	0	0	0	0	0	0	0	0	0	0	0	0	0	0	0	0	0	0	0	0	0	0	0	0	0	0	0	0	0	0	0
metaspades_15_S15_L001_NODE_65_length_11592_cov_6.88862	0.0743616	0	0	0	0	0	0.0583161	0	0	0	0	0	0	0	0	0	0	0	0	0	0	0	0	0	0	0	0	0	0	0	0	0	0.024931	0	0	0	0.0219117	0.027864	0	0.0266563	0.0191511	0	0	0	0	0	0	0	0
metaspades_15_S15_L001_NODE_679_length_1582_cov_2.14014	0	0	0	0	0.237042	0	0.386852	0	0	0	0	0	0	0	0	0	0	0	0	0	0	0	0	0	0	0	0	0	0	0.252212	0	0	0	0	0	0	0	0	0	0	0	0	0	0	0	0	0	0	0
metaspades_15_S15_L001_NODE_687_length_1566_cov_1.41231	0	0	0	0	0	0	0.231801	0	0	0	0	0	0	0	0	0	0	0	0	0	0	0	0	0	0	0	0	0	0	0	0	0	0	0	0	0	0	0	0	0.159004	0	0	0	0	0	0	0	0	0
metaspades_15_S15_L001_NODE_688_length_1565_cov_3.57351	0	0.238339	0	0.219169	0	0.251757	0	0	0.175719	0	0	0	0	0	0	0	0	0	0	0	0	0	0	0	0	0	0	0	0	0	0	0	0	0	0	0	0	0	0	0	0	0	0	0	0	0	0	0	0
metaspades_15_S15_L001_NODE_696_length_1557_cov_4.70839	0	0	0	0	0	0	0	0	0	0	0	0	0	0	0	0	0	0	0	0	0	0	0	0	0	0	0	0	0	0	0	0	0	0	0	0	0	0	0	0	0	0	0	0	0	0	0	0	0
metaspades_15_S15_L001_NODE_697_length_1557_cov_3.41012	0	0	0	0	0	0	0	0	0	0.391779	0	0	0	0	0	0	0	0	0	0	0	0	0	0	0	0	0	0	0	0	0	0	0	0	0	0	0	0	0	0	0	0	0	0	0	0	0	0	0
metaspades_15_S15_L001_NODE_700_length_1556_cov_2.66755	0	0	0	0	0	0	0	0	0	0	0	0	0	0	0	0	0	0	0	0	0	0	0	0	0	0	0	0	0	0	0	0	0	0	0	0	0	0	0	0	0	0	0	0	0	0	0	0	0
metaspades_15_S15_L001_NODE_701_length_1554_cov_3.32488	0	0	0	0	0	0	0	0	0	0	0	0	0	0	0	0	0	0	0	0	0	0	0	0	0	0	0	0	0	0	0	0	0	0	0	0	0	0	0	0	0	0	0	0.183398	0	0.183398	0	0	0
metaspades_15_S15_L001_NODE_705_length_1552_cov_2.40013	0	0	0	0	0	0	0	0	0	0	0	0	0	0	0	0	0	0	0	0	0	0	0	0	0	0	0	0	0	0	0	0	0	0	0	0	0	0	0	0	0	0	0	0	0	0	0	0	0
metaspades_15_S15_L001_NODE_716_length_1539_cov_2.16779	0	0	0	0	0	0	0	0	0	0	0	0	0	0	0	0	0	0	0	0	0	0	0	0	0	0	0	0	0	0	0	0	0	0	0	0	0	0	0	0	0	0	0	0	0	0	0	0	0
metaspades_15_S15_L001_NODE_749_length_1484_cov_3.43947	0	0	0	0	0	0	0	0	0	0	0	0	0	0	0	0	0	0	0	0	0	0	0	0	0	0	0	0	0	0	0	0	0	0	0	0	0	0	0	0	0	0	0	0	0	0	0	0	0
metaspades_15_S15_L001_NODE_770_length_1453_cov_5.35265	0	0	0	0	0	0	0	0	0	0	0	0	0	0	0	0	0	0	0	0	0	0	0	0	0	0	0	0	0	0	0	0	0	0	0	0	0	0	0	0	0	0	0	0	0	0	0	0	0
metaspades_15_S15_L001_NODE_776_length_1449_cov_2.75681	0	0	0	0	0	0	0	0	0	0	0	0	0	0	0	0	0	0	0	0	0	0	0	0	0	0	0	0	0	0	0	0	0	0	0	0	0	0	0	0	0	0	0	0	0	0	0	0	0
metaspades_15_S15_L001_NODE_781_length_1442_cov_5.21125	0	0	0	0	0	0	0	0	0	0	0	0	0	0	0	0	0	0	0	0	0	0	0	0	0	0	0	0	0	0	0	0	0	0	0	0	0	0	0	0	0	0	0	0	0	0.219834	0	0	0
metaspades_15_S15_L001_NODE_803_length_1411_cov_2.21313	0	0	0	0	0	0	0	0	0	0	0	0	0	0	0	0	0	0	0	0	0	0	0	0	0	0	0	0	0	0	0	0	0	0	0	0	0	0	0	0	0	0	0	0	0	0	0	0	0
metaspades_15_S15_L001_NODE_811_length_1401_cov_2.43314	0	0	0	0	0.282655	0	0	0	0	0	0	0	0	0	0	0	0	0	0	0	0	0	0	0	0	0	0	0	0	0	0	0	0	0	0	0	0	0	0	0	0	0	0	0	0	0	0	0	0
metaspades_15_S15_L001_NODE_812_length_1399_cov_3.16592	0	0	0	0	0	0	0	0	0	0	0	0	0	0	0	0	0	0	0	0	0	0	0	0	0	0	0	0	0	0	0	0	0	0	0	0	0	0	0	0	0	0	0	0	0	0	0	0	0
metaspades_15_S15_L001_NODE_816_length_1390_cov_2.13483	0	0	0	0	0	0	0.260432	0	0	0.197842	0	0	0	0	0	0	0	0	0	0	0	0	0	0	0	0	0	0	0	0	0	0	0	0	0	0	0	0	0	0	0	0	0	0.21295	0.244604	0.221583	0	0	0
metaspades_15_S15_L001_NODE_845_length_1363_cov_7.35474	0	0	0	0	0	0	0	0	0	0	0	0	0	0	0	0	0	0	0	0	0	0	0	0	0	0	0	0	0	0	0	0	0	0	0	0	0	0	0	0	0	0	0	0	0	0	0	0	0
metaspades_15_S15_L001_NODE_848_length_1363_cov_2.36774	0	0	0	0	0	0	0	0	0	0	0	0	0	0	0	0	0	0	0	0	0	0	0	0	0	0	0	0	0	0	0	0	0	0	0	0	0	0	0	0	0	0	0	0	0	0	0	0	0
metaspades_15_S15_L001_NODE_851_length_1361_cov_2.31547	0	0	0	0	0	0	0	0	0	0	0	0	0	0	0	0	0	0	0	0	0	0	0	0	0	0	0	0	0	0	0	0	0	0	0	0	0	0	0	0	0	0	0	0	0	0	0	0	0
metaspades_15_S15_L001_NODE_860_length_1350_cov_3.44556	0	0	0	0	0	0	0	0	0	0	0	0	0	0	0	0	0	0	0	0	0	0	0	0	0	0	0	0	0	0	0	0	0	0	0	0	0	0	0	0	0	0	0	0	0	0	0	0	0
metaspades_15_S15_L001_NODE_870_length_1344_cov_1.65555	0	0	0	0	0	0	0	0	0	0	0	0	0	0	0	0	0	0	0	0	0	0	0	0	0	0	0	0	0	0	0	0	0	0	0	0	0	0	0	0	0	0	0	0	0	0	0	0	0
metaspades_15_S15_L001_NODE_883_length_1334_cov_1.63956	0	0	0	0	0	0	0	0	0	0	0	0	0	0	0	0	0	0	0	0	0	0	0	0	0	0	0	0	0	0	0	0	0	0	0	0	0	0	0	0	0	0	0	0	0	0	0	0	0
metaspades_15_S15_L001_NODE_904_length_1318_cov_3.35392	0	0	0	0	0	0	0	0	0	0	0	0	0.256449	0	0	0	0	0	0	0	0	0	0	0	0	0	0	0	0	0	0	0	0	0	0	0	0	0	0	0	0	0	0	0	0	0	0	0	0
metaspades_15_S15_L001_NODE_930_length_1301_cov_3.44222	0.265949	0	0	0.268255	0.300538	0	0	0	0	0.264412	0	0	0	0	0	0	0	0	0	0	0	0	0	0	0	0	0	0	0	0	0	0	0	0	0	0	0	0	0	0	0	0	0	0.219062	0.335895	0	0	0.23751	0
metaspades_15_S15_L001_NODE_931_length_1300_cov_3.83213	0	0	0	0	0	0	0	0	0	0	0	0	0	0	0	0	0	0	0	0	0	0	0	0	0	0	0	0	0	0	0	0	0	0	0	0	0	0	0	0	0	0	0	0	0	0	0	0	0
metaspades_15_S15_L001_NODE_944_length_1289_cov_2.38006	0	0	0	0	0	0	0	0	0	0	0	0	0	0	0	0	0	0	0	0	0	0	0	0	0	0	0	0	0	0	0	0	0	0	0	0	0	0	0	0	0	0	0	0	0	0	0	0	0
metaspades_15_S15_L001_NODE_965_length_1266_cov_6.72089	0	0	0	0.489731	0	0	0	0	0.224329	0	0	0	0.255134	0	0	0	0	0.254344	0	0	0.28752	0	0	0	0	0	0	0	0	0	0	0	0	0	0	0	0	0	0	0.348341	0	0	0	0	0	0	0	0	0
metaspades_15_S15_L001_NODE_970_length_1263_cov_2.79305	0	0	0	0	0	0	0.229612	0	0	0	0	0	0	0	0	0	0	0	0	0	0	0	0	0	0	0	0	0	0	0	0	0	0	0	0	0	0	0	0	0.271576	0	0	0	0	0	0	0	0	0
metaspades_15_S15_L001_NODE_981_length_1249_cov_2.13233	0.286629	0	0	0	0	0	0.263411	0	0	0	0	0	0.240192	0	0	0	0	0	0	0	0	0	0	0	0	0.271417	0	0	0	0.329063	0	0	0	0	0	0	0	0	0	0	0	0	0	0	0	0	0	0	0
metaspades_15_S15_L001_NODE_989_length_1244_cov_2.28427	0	0	0	0	0	0	0	0	0	0	0	0	0	0	0	0.252412	0	0	0	0	0	0	0	0	0	0	0	0	0	0	0	0	0	0	0	0	0	0	0	0	0	0	0	0	0	0	0	0	0
metaspades_15_S15_L001_NODE_98_length_9266_cov_5.73521	0	0	0	0	0	0	0	0	0	0	0	0	0	0	0	0	0	0	0	0	0	0	0	0	0	0	0	0	0	0	0	0	0	0	0	0	0	0	0	0	0	0	0	0	0	0	0	0	0
metaspades_15_S15_L001_NODE_995_length_1238_cov_2.61623	0	0	0	0	0	0	0	0	0	0	0	0	0	0	0	0	0	0	0	0	0	0	0	0	0	0	0	0	0	0	0	0	0	0	0	0	0	0	0	0	0	0	0	0	0	0	0	0	0
metaspades_16_NG-10601_14_lib145113_4940_NODE_111_length_4853_cov_3.51521	0	0	0	0	0	0	0	0	0	0	0	0	0	0	0	0	0	0	0	0	0	0	0	0	0	0	0	0	0	0	0	0	0	0	0	0	0	0	0	0	0	0	0	0	0	0	0	0	0
metaspades_16_NG-10601_14_lib145113_4940_NODE_116_length_4536_cov_4.98616	0.292108	0.0890653	0	0	0	0.373898	0	0.18739	0	0.247575	0	0	0.0656966	0.0888448	0	0	0	0	0	0	0	0	0	0	0	0	0	0	0	0	0	0	0	0	0.110229	0	0	0	0	0	0	0	0	0	0	0	0	0	0
metaspades_16_NG-10601_14_lib145113_4940_NODE_123_length_4403_cov_121.299	0	0	0	0	0	0	0.0651828	0	0	0	0	0	0	0	0	0	0	0	0	0	0	0	0	0	0	0	0	0	0	0	0	0	0	0.166705	0	0	0	0	0	0.136044	0	0	0.0888031	0	0	0	0	0	0
metaspades_16_NG-10601_14_lib145113_4940_NODE_128_length_4301_cov_33.2148	0	0	0	0	0.317833	0	0	0	0	0	0	0	0	0	0	0.0762613	0	0	0	0	0	0	0	0	0	0	0	0	0	0.0741688	0.0925366	0	0	0	0	0	0.146013	0	0	0.222041	0	0	0	0	0	0	0	0	0
metaspades_16_NG-10601_14_lib145113_4940_NODE_13_length_39976_cov_10.7432	0.00920552	0	0.00898039	0	0.209901	0.00735441	0.182735	0	0	0.0090054	0	0	0	0	0	0	0	0	0	0	0	0	0	0	0	0	0	0	0	0.185611	0.111317	0.105914	0.0505303	0.0459526	0	0.0742195	0.0868771	0.0163098	0	0.196918	0.119197	0	0	0	0.0147088	0.0114819	0	0	0.0070042
metaspades_16_NG-10601_14_lib145113_4940_NODE_14_length_37998_cov_15.1041	0.981525	0.12927	0.189694	0.151771	0	0.677194	0	0.255277	0.0859519	0.678404	0.192642	0.106269	0.20709	0.371283	0	0	0	0	0	0	0	0	0	0	0	0	0	0	0	0	0	0	0	0	0	0	0	0	0	0	0	0	0	0	0	0	0	0	0
metaspades_16_NG-10601_14_lib145113_4940_NODE_15_length_25329_cov_13.1911	0.935371	0.941727	0.915907	0.717833	0.108532	0.807809	0.123258	0.198389	0.648861	0.903747	0.0355719	0.746378	0.873386	0.773896	0	0	0	0	0	0	0	0	0	0	0	0	0	0	0.0143314	0.00876466	0.0123574	0	0	0.04939	0	0	0.0230566	0	0	0.0835801	0.00754076	0	0.0123574	0	0	0.0132259	0	0	0
metaspades_16_NG-10601_14_lib145113_4940_NODE_162_length_3546_cov_2.66428	0.576988	0.179639	0.877609	0.611111	0	0.541173	0.0846024	0.27524	0.487592	0.205302	0	0.862944	0.396785	0.750423	0	0	0	0	0	0	0	0	0	0	0	0	0	0	0	0	0.0908065	0	0	0	0	0	0	0	0	0.108855	0	0	0.0834743	0	0	0	0	0	0
metaspades_16_NG-10601_14_lib145113_4940_NODE_164_length_3398_cov_7.16153	0.821366	0	0.092113	0.140082	0	0.367275	0	0.168629	0	0.905827	0.220129	0.227781	0	0.179223	0	0	0	0	0	0	0	0	0	0	0	0	0	0	0	0	0	0	0	0	0	0	0	0	0	0	0	0	0	0	0	0	0	0	0
metaspades_16_NG-10601_14_lib145113_4940_NODE_171_length_3238_cov_4.16588	0	0	0	0	0	0	0	0	0	0	0	0	0	0	0	0	0	0	0	0	0	0	0	0	0	0	0	0	0	0	0	0	0	0	0	0	0	0.104694	0	0.115195	0	0	0	0	0	0	0	0	0
metaspades_16_NG-10601_14_lib145113_4940_NODE_184_length_3051_cov_3.73732	0	0	0	0	0.108817	0	0	0	0.121927	0.111111	0	0	0	0	0	0	0	0	0	0	0	0	0	0	0	0	0	0	0	0	0	0	0	0	0	0	0	0	0	0.109472	0	0	0	0	0	0	0	0	0
metaspades_16_NG-10601_14_lib145113_4940_NODE_204_length_2756_cov_3.00592	0.130624	0	0	0	0	0	0	0	0	0	0	0	0	0	0	0	0	0	0	0	0	0	0	0	0	0	0	0	0	0	0	0	0	0	0	0	0	0	0	0	0	0	0	0	0	0	0	0	0
metaspades_16_NG-10601_14_lib145113_4940_NODE_209_length_2711_cov_3.44089	0	0	0	0	0	0	0	0	0	0	0	0	0	0	0	0	0	0	0	0	0	0	0	0	0	0	0	0	0	0	0	0	0	0	0	0	0	0	0	0	0	0	0	0	0	0	0	0	0
metaspades_16_NG-10601_14_lib145113_4940_NODE_21_length_17130_cov_7.33447	0	0	0	0	0.0220665	0.0164623	0.0168126	0	0	0.0219498	0	0	0	0	0	0	0	0	0	0	0	0	0	0	0	0	0	0	0	0.0308231	0.0179802	0.0165207	0.00974898	0	0	0	0	0	0	0.0809691	0	0	0	0	0.0161121	0	0	0	0
metaspades_16_NG-10601_14_lib145113_4940_NODE_223_length_2567_cov_2.1254	0.550838	0	0	0	0	0	0	0	0	0.124659	0	0.260616	0	0	0	0	0	0	0	0	0	0	0	0	0	0	0	0	0	0	0	0	0	0	0	0	0	0	0	0	0	0	0	0	0	0	0	0	0
metaspades_16_NG-10601_14_lib145113_4940_NODE_225_length_2522_cov_6.38589	0	0	0	0	0.109833	0	0.279144	0	0	0	0	0	0	0	0	0	0	0	0	0	0	0	0	0	0	0	0	0	0	0.112609	0	0	0	0	0	0.150278	0	0	0	0.142347	0	0	0	0	0	0	0	0	0
metaspades_16_NG-10601_14_lib145113_4940_NODE_226_length_2521_cov_2.61273	0.891313	0.595795	0.580722	0.818723	0	0.566442	0	0.328044	0.711622	0.955177	0.625545	0.800476	0.540658	0.822293	0	0	0	0	0	0	0	0	0	0	0	0	0	0	0	0	0	0	0	0	0	0	0	0	0	0	0	0	0	0	0	0	0	0	0
metaspades_16_NG-10601_14_lib145113_4940_NODE_227_length_2520_cov_2.64665	0.115079	0.253571	0.168254	0	0	0.583333	0	0	0.134127	0	0.442857	0.293651	0.231349	0.450397	0	0	0	0	0	0	0	0	0	0	0	0	0	0	0	0	0	0	0	0	0	0	0	0	0	0	0	0	0	0	0	0.127381	0.22619	0	0
metaspades_16_NG-10601_14_lib145113_4940_NODE_249_length_2286_cov_7.11923	0	0	0	0	0	0.148731	0	0	0	0	0	0	0	0	0	0	0	0	0	0	0	0	0	0	0	0	0	0	0	0	0	0	0	0	0	0	0	0	0	0	0	0	0	0	0	0	0	0	0
metaspades_16_NG-10601_14_lib145113_4940_NODE_251_length_2274_cov_3.46102	0	0	0	0	0	0	0	0	0	0	0	0	0	0	0	0	0	0	0	0	0	0	0	0	0	0	0	0	0	0	0	0	0	0	0	0	0	0	0	0	0	0	0	0	0	0	0	0	0
metaspades_16_NG-10601_14_lib145113_4940_NODE_25_length_14639_cov_12.1104	0.226928	0	0.0273926	0	0	0.319694	0	0.0232939	0	0.0485006	0	0	0.0168727	0	0	0	0	0	0	0	0	0	0	0	0	0	0	0	0	0	0	0	0	0	0	0	0	0	0	0	0	0	0	0	0	0	0	0	0
metaspades_16_NG-10601_14_lib145113_4940_NODE_282_length_2095_cov_1.82108	0	0	0	0	0	0	0	0	0	0	0	0	0	0	0	0	0	0	0	0	0	0	0	0	0	0	0	0	0	0	0	0	0	0	0	0	0	0	0	0	0	0	0	0	0	0	0	0	0
metaspades_16_NG-10601_14_lib145113_4940_NODE_284_length_2084_cov_2.13948	0	0	0.203935	0	0	0	0	0	0	0	0	0	0	0	0	0	0	0	0	0	0	0	0	0	0	0	0	0	0	0	0	0	0	0	0	0	0	0	0	0	0	0	0	0	0	0	0	0	0
metaspades_16_NG-10601_14_lib145113_4940_NODE_289_length_2069_cov_3.01688	0.132431	0	0	0	0	0	0	0	0	0	0	0	0	0	0	0	0	0	0	0	0	0	0	0	0	0	0	0	0	0	0	0	0	0	0	0	0	0	0	0	0	0	0	0	0	0	0	0	0
metaspades_16_NG-10601_14_lib145113_4940_NODE_29_length_13371_cov_12.7472	0	0	0	0	0	0	0	0	0	0	0	0.0305886	0	0	0	0	0	0	0	0	0	0	0	0	0	0	0	0	0	0	0	0	0	0	0	0	0	0	0	0	0	0	0	0	0	0	0	0	0
metaspades_16_NG-10601_14_lib145113_4940_NODE_312_length_1943_cov_3.44915	0.160576	0.186824	0.244467	0	0	0.319094	0	0.17859	0.20175	0.1544	0	0.443644	0	0.151827	0	0	0	0	0	0	0	0	0	0	0	0	0	0	0	0	0	0	0	0	0	0	0	0	0	0	0	0	0	0	0	0	0	0	0
metaspades_16_NG-10601_14_lib145113_4940_NODE_319_length_1916_cov_16.345	0.422756	0	0	0	0	0.257307	0	0	0	0.271921	0	0	0	0	0	0	0	0	0	0	0	0	0	0	0	0	0	0	0	0	0	0	0	0	0	0	0	0	0	0	0	0	0	0	0	0	0	0	0
metaspades_16_NG-10601_14_lib145113_4940_NODE_323_length_1897_cov_2.88654	0	0	0	0	0	0	0	0	0	0	0	0	0	0	0	0	0	0	0	0	0	0	0	0	0	0	0	0	0	0.176595	0	0	0	0	0	0	0	0	0	0	0	0	0	0	0	0	0	0	0
metaspades_16_NG-10601_14_lib145113_4940_NODE_329_length_1875_cov_2.86593	0.3008	0.1824	0	0	0	0.819733	0	0.2304	0.154133	0.370667	0	0	0	0.169067	0	0	0	0	0	0	0	0	0	0	0	0	0	0	0	0	0	0	0	0	0	0	0	0	0	0	0	0	0	0	0	0	0	0	0
metaspades_16_NG-10601_14_lib145113_4940_NODE_342_length_1798_cov_2.29719	0.19911	0	0	0	0	0	0	0	0	0	0	0	0	0	0	0	0	0	0	0	0	0	0	0	0	0	0	0	0	0	0	0	0	0	0	0	0	0	0	0	0	0	0	0	0	0	0	0	0
metaspades_16_NG-10601_14_lib145113_4940_NODE_361_length_1735_cov_3.77857	0	0	0	0	0	0	0	0	0	0	0	0	0	0	0	0	0	0	0	0	0	0	0	0	0	0	0	0	0	0	0	0	0	0	0	0	0	0	0	0	0	0	0	0	0	0	0	0	0
metaspades_16_NG-10601_14_lib145113_4940_NODE_367_length_1722_cov_2.09058	0	0	0	0	0	0	0	0.168409	0	0	0	0	0	0	0	0	0	0	0	0	0	0	0	0	0	0	0	0	0.228804	0	0	0	0	0	0	0	0	0	0	0	0	0	0	0	0	0	0	0	0
metaspades_16_NG-10601_14_lib145113_4940_NODE_386_length_1629_cov_4.8507	0	0	0	0	0	0	0	0	0	0	0	0	0	0	0	0	0	0	0	0	0	0	0	0	0	0	0	0	0	0	0	0	0	0	0	0	0	0	0	0	0	0	0	0	0	0	0	0	0
metaspades_16_NG-10601_14_lib145113_4940_NODE_393_length_1610_cov_1.76141	0	0	0	0	0	0	0	0	0	0	0	0	0	0	0	0	0	0	0	0	0	0	0	0	0	0	0	0	0	0	0	0	0	0	0	0	0	0	0	0	0	0	0	0	0	0	0	0	0
metaspades_16_NG-10601_14_lib145113_4940_NODE_394_length_1607_cov_2.22423	0	0	0	0	0	0	0	0	0	0	0	0	0	0	0	0	0	0	0	0	0	0	0	0	0	0	0	0	0	0	0	0	0	0	0	0	0	0	0	0	0	0	0	0	0	0	0	0	0
metaspades_16_NG-10601_14_lib145113_4940_NODE_39_length_11293_cov_103.943	0	0	0	0	0.0639334	0	0.0616311	0	0	0	0	0	0	0	0	0	0	0	0	0	0	0	0	0	0	0	0	0	0	0	0	0	0.0251483	0.0320553	0	0	0.0521562	0	0	0.0514478	0.038608	0	0.0325866	0	0	0	0	0	0
metaspades_16_NG-10601_14_lib145113_4940_NODE_401_length_1587_cov_2.90601	0	0	0	0	0	0	0	0	0	0	0	0	0	0	0	0	0	0	0	0	0	0	0	0	0	0	0	0	0	0	0	0	0	0	0	0	0	0	0	0	0	0	0	0	0	0	0	0	0
metaspades_16_NG-10601_14_lib145113_4940_NODE_419_length_1525_cov_2.9483	0	0.189508	0	0	0	0.231475	0	0	0	0.567869	0	0	0	0	0	0	0	0	0	0	0	0	0	0	0	0	0	0	0	0	0	0	0	0	0	0	0	0	0	0	0	0	0	0	0	0	0	0	0
metaspades_16_NG-10601_14_lib145113_4940_NODE_420_length_1524_cov_3.55276	0	0	0	0	0	0	0	0	0	0	0	0	0	0	0	0	0	0	0	0	0	0	0	0	0	0	0	0	0	0	0	0	0	0	0	0	0	0	0	0	0	0	0	0	0	0	0	0	0
metaspades_16_NG-10601_14_lib145113_4940_NODE_435_length_1467_cov_2.26558	0	0	0	0	0	0	0	0	0	0	0	0	0	0	0	0	0	0	0	0	0	0	0	0	0	0	0	0	0	0	0	0	0	0	0	0	0	0	0	0	0	0	0	0	0	0	0	0	0
metaspades_16_NG-10601_14_lib145113_4940_NODE_437_length_1461_cov_5.50996	0.510609	0	0.208761	0	0	0.233402	0	0.29295	0.215606	0.245722	0.212183	0	0	0.395619	0	0	0	0	0	0	0	0	0	0	0	0	0	0	0	0	0	0	0	0	0	0	0	0	0	0	0	0	0	0	0	0	0	0	0
metaspades_16_NG-10601_14_lib145113_4940_NODE_440_length_1456_cov_1.7459	0	0	0	0	0	0	0	0	0	0	0	0	0	0	0	0	0	0	0	0	0	0	0	0	0	0	0	0	0	0	0	0	0	0	0	0	0	0	0	0	0	0	0	0	0	0	0	0	0
metaspades_16_NG-10601_14_lib145113_4940_NODE_443_length_1447_cov_2.42241	0	0	0	0	0	0.52868	0	0	0	0.204561	0.252246	0.238424	0	0	0	0	0	0	0	0	0	0	0	0	0	0	0	0	0	0	0	0	0	0	0	0	0	0	0	0	0	0	0	0	0	0	0	0	0
metaspades_16_NG-10601_14_lib145113_4940_NODE_44_length_9994_cov_312.583	1	1	1	1	0	1	0	1	1	1	1	1	1	1	0	0	0	0	0	0	0.0220132	0	0	0	0	0	0	0	0	0	0	0	0	0	0	0	0	0	0	0	0	0	0	0	0	0	0	0	0
metaspades_16_NG-10601_14_lib145113_4940_NODE_457_length_1403_cov_2.44955	0	0	0	0	0	0	0	0	0	0	0	0	0	0	0	0	0	0	0	0	0	0	0	0	0	0	0	0	0	0	0	0	0	0	0	0	0	0	0	0	0	0	0	0	0	0	0	0	0
metaspades_16_NG-10601_14_lib145113_4940_NODE_469_length_1372_cov_3.43432	0.370262	0	0	0	0	0	0	0	0	0	0	0	0	0.203353	0	0	0	0	0	0	0	0	0	0	0	0	0	0	0	0	0	0	0	0	0	0	0	0	0	0	0	0	0	0	0	0	0	0	0
metaspades_16_NG-10601_14_lib145113_4940_NODE_480_length_1345_cov_2.25969	0	0	0	0	0	0	0	0	0	0	0	0	0	0	0	0	0	0	0	0	0	0	0	0	0	0	0	0	0	0	0	0	0	0	0	0	0	0	0	0	0	0	0	0	0	0	0	0	0
metaspades_16_NG-10601_14_lib145113_4940_NODE_483_length_1339_cov_1.93536	0	0	0	0	0	0	0	0	0	0	0	0	0	0	0	0	0	0	0	0	0	0	0	0	0	0	0	0	0	0	0	0	0	0	0	0	0	0	0	0	0	0	0	0	0	0	0	0	0
metaspades_16_NG-10601_14_lib145113_4940_NODE_484_length_1338_cov_2.85892	0.116592	0	0	0	0	0	0	0	0	0	0	0	0	0	0	0	0	0	0	0	0	0	0	0	0	0	0	0	0	0	0	0	0	0	0	0	0	0	0	0	0	0	0	0	0	0	0	0	0
metaspades_16_NG-10601_14_lib145113_4940_NODE_48_length_9234_cov_13.7554	0.950509	0.177821	0.350769	0.501516	0	0.810266	0	0.693416	0.813948	0.780052	0.476067	0.281352	0.4282	0.8329	0	0	0	0	0	0	0	0	0	0	0	0	0	0	0	0	0	0	0	0	0	0	0	0	0	0	0	0	0	0	0	0	0	0	0
metaspades_16_NG-10601_14_lib145113_4940_NODE_494_length_1311_cov_2.10191	0	0	0	0	0	0	0	0	0	0	0	0	0	0	0	0	0	0	0	0	0	0	0	0	0	0	0	0	0	0	0	0	0.294432	0.243326	0	0	0	0	0	0	0.273837	0	0	0	0	0	0	0	0
metaspades_16_NG-10601_14_lib145113_4940_NODE_4_length_63466_cov_18.3583	0	0	0	0	0.0744493	0	0.0734251	0	0	0	0	0	0	0	0	0	0	0	0	0	0	0	0	0	0	0	0	0	0	0.0398796	0.0415813	0.0409668	0.0173636	0.0352315	0	0.042511	0.0427	0.0119749	0	0.0620332	0.051823	0	0	0	0	0	0	0	0
metaspades_16_NG-10601_14_lib145113_4940_NODE_514_length_1268_cov_3.10058	0.277603	0	0	0.274448	0	0.244479	0	0.290221	0.241325	0	0	0.190852	0	0.518139	0	0	0	0	0	0	0	0	0	0	0	0	0	0	0	0	0	0	0	0	0	0	0	0	0	0	0	0	0	0	0	0	0	0	0
metaspades_16_NG-10601_14_lib145113_4940_NODE_525_length_1243_cov_3.11111	0	0	0	0	0	0	0	0	0	0	0	0	0	0	0	0	0	0	0	0	0	0	0	0	0	0	0	0	0	0	0	0	0	0	0	0	0	0	0	0	0	0	0	0	0	0	0	0	0
metaspades_16_NG-10601_14_lib145113_4940_NODE_530_length_1236_cov_1.78493	0	0	0	0	0	0	0	0	0	0	0	0	0	0	0	0	0	0	0	0	0	0	0	0	0	0	0	0	0	0	0	0	0	0	0	0	0	0	0	0	0	0	0	0	0	0	0	0	0
metaspades_16_NG-10601_14_lib145113_4940_NODE_535_length_1222_cov_1.61183	0	0	0	0	0	0	0	0	0	0	0	0	0	0	0	0	0	0	0	0	0	0	0	0	0	0	0	0	0	0	0	0	0	0	0	0	0	0	0	0	0	0	0	0	0	0	0	0	0
metaspades_16_NG-10601_14_lib145113_4940_NODE_540_length_1213_cov_1.62349	0	0	0	0	0	0	0	0	0	0	0	0	0	0	0	0	0	0	0	0	0	0	0	0	0	0	0	0	0	0	0	0	0	0	0	0	0	0	0	0	0	0	0	0	0	0	0	0	0
metaspades_16_NG-10601_14_lib145113_4940_NODE_55_length_8332_cov_6.27123	0	0	0	0	0	0	0	0	0	0	0	0	0	0	0	0	0	0	0	0	0	0	0	0	0	0	0	0	0	0	0	0	0	0	0	0	0	0	0	0	0	0	0	0	0	0	0	0	0
metaspades_16_NG-10601_14_lib145113_4940_NODE_599_length_1136_cov_3.6864	0	0	0	0	0	0	0	0	0	0	0	0	0	0	0	0	0	0	0	0	0	0	0	0	0	0	0	0	0	0	0	0	0	0	0	0	0	0	0	0	0	0	0	0	0	0	0	0	0
metaspades_16_NG-10601_14_lib145113_4940_NODE_605_length_1133_cov_2.25696	0	0	0	0	0	0	0	0	0	0	0	0	0	0	0	0	0	0	0	0	0	0	0	0	0	0	0	0	0	0	0	0	0	0	0	0	0	0	0	0	0	0	0	0	0	0	0	0	0
metaspades_16_NG-10601_14_lib145113_4940_NODE_631_length_1099_cov_2.03352	0.723385	0.249318	0	0.344859	0	0.486806	0	0	0	0.343949	0	0	0.263876	0.255687	0	0	0	0	0	0	0	0	0	0	0	0	0	0	0	0	0	0	0	0	0	0	0	0	0	0	0	0	0	0	0.401274	0	0	0	0
metaspades_16_NG-10601_14_lib145113_4940_NODE_637_length_1083_cov_1.86187	0	0	0	0	0	0	0	0	0	0	0	0	0	0	0	0	0	0	0	0	0	0	0	0	0	0	0	0	0	0	0	0	0	0	0	0	0	0	0	0	0	0	0	0	0	0	0	0	0
metaspades_16_NG-10601_14_lib145113_4940_NODE_644_length_1074_cov_2.01472	0.368715	0	0.524209	0	0	0.490689	0	0	0.319367	0.409683	0.248603	0.518622	0.657356	0	0	0	0	0	0	0	0	0	0	0	0	0	0	0	0	0	0	0	0	0	0	0	0	0	0	0	0	0	0	0	0	0	0	0	0
metaspades_16_NG-10601_14_lib145113_4940_NODE_660_length_1058_cov_3.94317	0	0	0	0	0	0	0	0	0	0	0	0	0	0	0	0	0	0	0	0	0	0	0	0	0	0	0	0	0	0	0	0	0	0	0	0	0	0	0	0	0	0	0	0	0	0	0	0	0
metaspades_16_NG-10601_14_lib145113_4940_NODE_670_length_1041_cov_2.86004	0	0	0	0	0	0	0	0	0	0	0	0	0	0	0	0	0	0	0	0	0	0	0	0	0	0	0	0	0	0	0	0	0	0	0	0	0	0	0	0	0	0	0	0	0	0	0	0	0
metaspades_16_NG-10601_14_lib145113_4940_NODE_694_length_1005_cov_2.00316	0.668657	0	0	0.309453	0	0.439801	0	0	0	0	0	0	0	0	0	0	0	0	0	0	0	0	0	0	0	0	0	0	0	0	0	0	0	0	0	0	0	0	0	0	0	0	0	0	0	0	0	0	0
metaspades_16_NG-10601_14_lib145113_4940_NODE_695_length_1005_cov_1.91789	0	0	0	0	0	0	0	0	0	0	0	0	0	0	0	0	0	0	0	0	0	0	0	0	0	0	0	0	0	0	0	0	0	0	0	0	0	0	0	0	0	0	0	0	0	0	0	0	0
metaspades_16_NG-10601_14_lib145113_4940_NODE_698_length_1001_cov_2.21776	0	0	0	0	0	0	0	0	0	0	0	0	0	0	0	0	0	0	0	0	0	0	0	0	0	0	0	0	0	0	0	0	0	0	0	0	0	0	0	0	0	0	0	0	0	0	0	0	0
metaspades_16_NG-10601_14_lib145113_4940_NODE_75_length_6613_cov_30.2457	0.994103	0.388628	0.89445	0.394828	0	1	0	0.983517	0.969152	0.396038	0.395887	0.391199	0.393921	0.998337	0	0.0650234	0	0	0.0964766	0	0	0	0	0	0	0	0	0	0	0	0	0	0	0	0.813398	0	0	0	0.0515651	0	0	0	0	0	0	0	0	0	0
metaspades_16_NG-10601_14_lib145113_4940_NODE_77_length_6546_cov_8.48452	0	0	0	0	0.0553009	0	0	0	0	0	0	0	0	0	0	0	0	0	0	0	0	0	0	0	0	0	0	0	0	0	0	0.0444546	0	0	0	0	0	0	0	0	0	0	0	0	0	0	0	0	0
metaspades_16_NG-10601_14_lib145113_4940_NODE_82_length_6372_cov_61.0078	0.999843	1	1	1	0	1	0.0403327	1	1	0	1	1	1	1	0	0	0	0.0552417	0	0	0	0.059322	0	0	0	0	0	0	0	0	0	0	0	0	0	0	0	0	0	0	0	0	0	0	0	0	0	0	0
metaspades_16_NG-10601_14_lib145113_4940_NODE_83_length_6348_cov_4517.52	0	0.671708	0.625394	0	0	0.763548	0	1	0.91903	0	1	0	0	0.963611	0	0	0	0	0	0	0	0	0	0	0	0	0	0	0	0	0	0	0	0	0	0	0	0	0	0	0	0	0	0	0	0	0	0	0
metaspades_16_NG-10601_14_lib145113_4940_NODE_85_length_6306_cov_40.9119	0.780685	1	0.999841	0.743102	0	0.81811	0	0.979543	0.999841	0.909134	1	0.884554	0.787504	0.894703	0	0	0	0	0	0	0	0	0	0	0	0	0	0	0	0	0	0	0	0	0	0	0	0	0	0	0	0	0	0	0	0	0	0	0
metaspades_16_NG-10601_14_lib145113_4940_NODE_87_length_6062_cov_15.4994	0.137743	0	0	0	0	0.254371	0	0	0	0	0	0	0	0	0	0	0	0	0	0	0	0	0	0	0	0	0	0	0	0	0	0	0	0	0	0	0	0	0	0	0	0	0	0	0	0	0	0	0
metaspades_16_NG-10601_14_lib145113_4940_NODE_88_length_6046_cov_6.97129	0	0	0	0	0	0	0	0	0	0	0	0	0	0	0	0	0	0	0	0	0	0	0	0	0	0	0	0	0	0	0	0	0	0	0	0	0	0	0	0	0	0	0	0	0	0	0	0	0
metaspades_16_NG-10601_14_lib145113_4940_NODE_97_length_5717_cov_120.588	0	0	0	0	0.300857	0	0.134336	0	0	0	0	0	0	0	0	0	0	0	0	0	0	0	0	0	0	0	0	0	0	0.0956796	0.0489767	0	0.156201	0.299458	0	0	0.117719	0	0	0.304181	0.159699	0.140808	0.069442	0	0	0	0	0	0
metaspades_17_NG-10601_17_lib145116_4940_NODE_101_length_5490_cov_153.578	0	0	0	0	0.0757741	0	0.0615665	0	0	0	0	0	0	0	0	0	0	0	0	0	0	0	0	0	0	0	0	0	0	0	0	0	0.0522769	0	0	0	0.0591985	0	0	0.0606557	0	0	0	0.0245902	0.0542805	0	0	0	0
metaspades_17_NG-10601_17_lib145116_4940_NODE_104_length_5302_cov_2.94511	0.0573369	0	0	0.127876	0	0	0	0	0	0	0.0716711	0.0705394	0.155602	0.0694078	0	0	0	0	0	0	0	0	0	0	0	0	0	0	0	0	0	0	0	0	0	0	0	0	0	0	0	0.282535	0	0	0	0	0	0	0
metaspades_17_NG-10601_17_lib145116_4940_NODE_121_length_4631_cov_120.868	0	0	0	0	0.246599	0	0.30922	0	0	0	0	0	0	0	0	0	0	0	0	0	0	0	0	0	0	0	0	0	0	0.246383	0.253077	0.305334	0	0.192831	0	0	0.125243	0	0	0.497517	0.305981	0	0.125027	0	0	0	0	0	0
metaspades_17_NG-10601_17_lib145116_4940_NODE_132_length_4292_cov_3.74227	0	0.0766542	0.153308	0	0	0	0	0	0	0.160764	0	0	0	0	0	0	0	0	0	0	0	0	0	0	0	0	0	0	0	0	0	0	0	0	0	0	0	0	0	0	0	0	0	0	0	0	0	0	0
metaspades_17_NG-10601_17_lib145116_4940_NODE_134_length_4270_cov_92.1991	0	0	0	0	0.0679157	0	0.0742389	0	0	0	0	0	0	0	0	0	0	0	0	0	0	0	0	0	0	0	0	0	0	0.0997658	0	0	0	0	0	0	0	0	0	0	0	0	0	0	0	0	0	0	0
metaspades_17_NG-10601_17_lib145116_4940_NODE_140_length_4161_cov_81.4016	0	0	0	0	0.0557558	0	0	0	0	0	0	0	0	0	0	0	0	0	0	0	0	0	0	0	0	0	0	0	0	0	0	0	0	0	0	0	0	0	0	0	0	0	0	0	0	0.163903	0.0680125	0	0.074982
metaspades_17_NG-10601_17_lib145116_4940_NODE_14_length_33457_cov_13.089	0	0	0	0	0	0	0	0	0	0	0	0	0	0	0	0	0	0	0.0354485	0	0	0	0	0.00920585	0	0	0.0209523	0	0	0	0	0	0	0	0.00842873	0	0	0	0	0	0	0	0	0	0	0	0	0	0
metaspades_17_NG-10601_17_lib145116_4940_NODE_157_length_3838_cov_9.44489	0	0	0	0	0	0	0	0	0	0	0	0	0	0	0	0	0	0	0	0	0	0	0	0	0	0	0	0	0	0	0	0	0	0	0	0	0	0	0	0	0	0	0	0	0	0	0	0	0
metaspades_17_NG-10601_17_lib145116_4940_NODE_15_length_29712_cov_12.6406	0.963718	0.470988	0.11699	0.0106691	0	0.395968	0	0.137015	0.139708	0.857701	0.217454	0.188813	0	0.197563	0	0	0	0	0	0	0	0	0	0	0	0	0	0	0	0	0	0	0	0	0	0	0	0	0	0	0	0	0	0	0	0	0	0	0
metaspades_17_NG-10601_17_lib145116_4940_NODE_169_length_3464_cov_5.28571	0.484122	0.206986	0.730658	0.404157	0.111432	0.310335	0	0.336605	0.19746	0.525982	0	0.645785	0.188222	0.812067	0	0	0	0	0	0	0	0	0	0	0	0	0	0	0	0	0	0	0	0.104792	0	0	0	0	0	0	0.159065	0	0	0	0	0	0	0	0
metaspades_17_NG-10601_17_lib145116_4940_NODE_178_length_3306_cov_2.86312	0	0	0	0	0	0	0	0	0	0	0	0	0	0	0	0	0	0	0	0	0	0	0	0	0	0	0	0	0	0.0989111	0	0	0	0	0	0	0	0	0	0	0	0	0	0	0	0	0	0	0
metaspades_17_NG-10601_17_lib145116_4940_NODE_182_length_3223_cov_39.2465	0	0	0	0	0	0	0	0	0	0	0	0	0	0	0	0	0	0	0	0	0	0	0	0	0	0	0	0	0	0	0	0	0	0	0	0	0	0	0	0.1269	0	0	0	0	0.10332	0	0	0	0
metaspades_17_NG-10601_17_lib145116_4940_NODE_187_length_3193_cov_3.57776	0.961165	0.834638	0.81021	0.755402	0	0.955215	0	0.729408	0.811149	0.96555	0.798935	0.467899	0.47197	0.879737	0	0	0	0	0	0	0	0	0	0	0	0	0	0	0	0	0	0	0	0	0.416223	0	0	0	0	0	0	0	0	0	0	0	0	0	0
metaspades_17_NG-10601_17_lib145116_4940_NODE_19_length_20567_cov_7.69623	0	0	0	0	0	0	0	0	0	0.0392862	0	0	0.014781	0	0	0	0	0	0	0	0	0	0	0	0	0	0	0	0	0	0	0	0	0	0	0	0	0	0	0	0	0	0	0	0	0	0	0	0
metaspades_17_NG-10601_17_lib145116_4940_NODE_206_length_2757_cov_2.7809	0.319188	0	0	0	0.434168	0	0.189336	0	0	0.149075	0	0	0	0	0	0	0	0	0	0	0	0	0	0	0	0	0	0	0	0	0.114255	0	0	0.266231	0	0	0	0.1284	0	0	0.162495	0	0	0	0	0	0	0	0
metaspades_17_NG-10601_17_lib145116_4940_NODE_20_length_20482_cov_9.27904	0.0723074	0.0310517	0	0.131432	0	0.0929108	0.0167464	0.0152817	0.0558051	0.0925203	0	0.176838	0.0512645	0.0158676	0	0	0	0	0	0	0	0	0	0	0	0	0	0	0	0.0137194	0	0.0136705	0	0	0	0	0.0140123	0	0	0.0172346	0	0	0	0	0	0	0	0	0
metaspades_17_NG-10601_17_lib145116_4940_NODE_21_length_20021_cov_15.6293	0.869137	0.068528	0.234654	0	0	0.535038	0	0.0576395	0.296489	0.502972	0.149743	0.0183807	0	0.225164	0	0	0	0	0	0	0	0	0	0	0	0	0	0	0	0	0	0	0	0	0	0	0	0	0	0	0	0	0	0	0	0	0	0	0
metaspades_17_NG-10601_17_lib145116_4940_NODE_22_length_18783_cov_8.2366	0.676622	0	0.0974285	0	0	0	0	0	0	0.369483	0	0.0202843	0	0	0	0	0	0	0	0	0	0	0	0	0	0	0	0	0	0	0	0	0	0	0	0	0	0	0	0	0	0	0	0	0	0	0	0	0
metaspades_17_NG-10601_17_lib145116_4940_NODE_247_length_2324_cov_2.93521	0	0	0	0	0	0.206971	0	0	0	0	0	0	0	0	0	0	0	0	0	0	0	0	0	0	0	0	0	0	0	0	0	0	0	0	0	0	0	0	0	0	0	0	0	0	0	0	0	0	0
metaspades_17_NG-10601_17_lib145116_4940_NODE_25_length_17684_cov_11.8695	0	0	0	0	0	0	0	0	0	0	0	0	0	0	0	0	0	0	0.0291789	0	0	0	0	0	0	0	0	0	0	0.0223366	0	0	0	0	0	0	0	0	0	0.0166252	0	0	0	0	0	0	0	0	0
metaspades_17_NG-10601_17_lib145116_4940_NODE_260_length_2217_cov_2.43617	0	0	0	0	0	0	0.130356	0	0	0	0	0	0	0	0	0	0	0	0	0	0	0	0	0	0	0	0	0	0	0	0	0	0	0	0	0	0	0	0	0.13622	0	0	0	0	0	0	0	0	0
metaspades_17_NG-10601_17_lib145116_4940_NODE_261_length_2216_cov_3.62564	0	0	0	0	0	0	0	0	0	0	0	0	0	0	0	0	0	0	0	0	0	0	0	0	0	0	0	0	0	0	0	0	0	0	0	0	0	0	0	0.141245	0	0	0.138989	0	0	0	0	0	0
metaspades_17_NG-10601_17_lib145116_4940_NODE_263_length_2207_cov_3.07574	0	0	0	0	0	0	0	0	0	0	0	0	0	0	0	0	0	0	0	0	0	0	0	0	0	0	0	0	0	0	0	0	0	0	0	0	0	0	0	0	0	0	0	0	0	0	0	0	0
metaspades_17_NG-10601_17_lib145116_4940_NODE_269_length_2170_cov_2.41797	0	0	0	0	0	0	0	0	0	0.268203	0	0	0	0	0	0	0	0	0	0	0	0	0	0	0	0	0	0	0	0	0	0	0	0	0	0	0	0	0	0	0	0	0	0	0	0	0	0	0
metaspades_17_NG-10601_17_lib145116_4940_NODE_271_length_2157_cov_5.12084	0	0	0	0	0	0	0	0	0	0	0	0	0	0	0	0	0	0	0	0	0	0	0	0	0	0	0	0	0	0	0	0	0	0.100139	0	0	0.116829	0	0	0.119147	0	0	0.127492	0	0	0	0	0	0
metaspades_17_NG-10601_17_lib145116_4940_NODE_273_length_2142_cov_4.06133	0.385621	0	0	0	0	0	0	0	0	0	0	0	0	0	0	0	0	0	0	0	0	0	0	0	0	0	0	0	0	0	0	0	0	0	0	0	0	0	0	0	0	0	0	0	0	0	0	0	0
metaspades_17_NG-10601_17_lib145116_4940_NODE_279_length_2120_cov_4.59177	0.876415	0	0.250943	0	0	0	0	0	0	0.501415	0	0	0	0.402358	0	0	0	0	0	0	0	0	0	0	0	0	0	0	0	0	0	0	0	0	0	0	0	0	0	0	0	0	0	0	0	0	0	0	0
metaspades_17_NG-10601_17_lib145116_4940_NODE_283_length_2111_cov_3.29871	0	0	0	0	0	0	0	0	0	0	0	0	0.133112	0	0	0	0	0	0	0	0	0	0	0	0	0	0	0	0	0	0	0	0	0	0	0	0	0	0	0	0	0	0	0	0	0	0	0	0
metaspades_17_NG-10601_17_lib145116_4940_NODE_287_length_2096_cov_2.81578	0	0	0	0	0	0	0	0	0	0	0	0	0.351622	0	0	0	0	0	0	0	0	0	0	0	0	0	0	0	0	0	0	0	0	0	0	0	0	0	0	0	0	0	0	0	0	0	0	0	0
metaspades_17_NG-10601_17_lib145116_4940_NODE_28_length_16980_cov_16.5044	0.967491	0.567962	0.780035	0.664252	0	0.81543	0	0.206832	0.630624	0.795524	0.403416	0.637456	0.643168	0.61172	0	0	0	0	0	0	0	0	0	0	0	0	0	0	0	0	0	0	0	0	0	0	0	0	0	0	0	0	0	0	0	0	0	0	0
metaspades_17_NG-10601_17_lib145116_4940_NODE_305_length_1963_cov_2.23585	0	0	0	0	0	0	0	0	0	0	0	0	0	0	0	0	0	0	0	0	0	0	0	0	0	0	0	0	0	0	0	0	0	0	0	0	0	0	0	0	0	0	0	0	0	0	0	0	0
metaspades_17_NG-10601_17_lib145116_4940_NODE_316_length_1929_cov_20.2519	0.816485	0	0	0	0	0.560912	0	0.212545	0.19803	0.4479	0	0	0.144116	0.290306	0	0	0	0	0	0	0	0	0	0	0	0	0	0	0	0	0	0	0	0	0	0	0	0	0	0	0	0	0	0	0	0	0	0	0
metaspades_17_NG-10601_17_lib145116_4940_NODE_330_length_1889_cov_3.74755	0	0	0	0	0	0	0	0	0	0	0	0	0	0	0	0	0	0	0	0	0	0	0	0	0	0	0	0	0	0	0	0	0	0	0	0	0	0	0	0	0	0	0	0	0	0	0	0	0
metaspades_17_NG-10601_17_lib145116_4940_NODE_336_length_1874_cov_2.24519	0	0	0	0	0	0.179296	0	0.151547	0	0.421558	0	0	0	0	0	0	0	0	0	0	0	0	0	0	0	0	0	0	0	0	0	0	0	0	0	0	0	0	0	0	0	0	0	0	0	0	0	0	0
metaspades_17_NG-10601_17_lib145116_4940_NODE_38_length_12265_cov_10.6351	0.906645	0.792173	0.855932	0.493355	0.0260905	0.565267	0.171545	0.192907	0.50265	0.795271	0.0251121	0.640033	0.732083	0.71064	0	0	0	0	0	0	0	0	0	0	0	0	0	0	0	0.0230738	0.0628618	0	0	0	0	0	0.0776192	0	0	0.0949042	0.0482674	0	0	0	0	0	0	0	0
metaspades_17_NG-10601_17_lib145116_4940_NODE_390_length_1637_cov_2.50316	0	0	0	0	0	0	0	0	0	0	0	0.232743	0	0	0	0	0	0	0	0	0	0	0	0	0	0	0	0	0	0	0	0	0	0	0	0	0	0	0	0	0	0	0	0	0	0	0	0	0
metaspades_17_NG-10601_17_lib145116_4940_NODE_394_length_1623_cov_2.80293	0.583487	0	0	0	0.254467	0.49045	0.247073	0.402341	0	0.365989	0	0	0	0	0	0	0	0	0	0	0	0	0	0	0	0	0	0	0	0	0	0	0	0	0.349353	0.182994	0	0	0	0.291436	0	0	0	0	0	0	0	0	0
metaspades_17_NG-10601_17_lib145116_4940_NODE_40_length_12043_cov_11.0821	0.999917	0.999917	0.999668	0.999917	0	0.997841	0.0247447	0.999253	0.999917	0.999668	0.987462	0.998505	0.999751	0.999917	0.622934	0.58972	0.278087	0.170057	0.679897	0.651084	0.585651	0.538487	0.487254	0.470315	0.190567	0.649838	0.582579	0.321515	0	0	0.0243295	0	0	0	0	0	0	0	0	0	0.0322179	0	0.0287304	0	0	0	0	0	0
metaspades_17_NG-10601_17_lib145116_4940_NODE_410_length_1577_cov_2.63798	0	0	0	0	0	0	0	0	0	0	0	0	0	0	0	0	0	0	0	0	0	0	0	0	0	0	0	0	0	0	0	0	0	0	0	0	0	0	0	0	0	0	0	0	0	0	0	0	0
metaspades_17_NG-10601_17_lib145116_4940_NODE_412_length_1568_cov_4.8004	0	0	0	0	0	0	0	0	0	0	0	0	0	0	0	0	0	0	0	0	0	0	0	0	0	0	0	0	0	0	0	0	0	0	0	0	0	0	0	0	0	0	0	0	0	0	0	0	0
metaspades_17_NG-10601_17_lib145116_4940_NODE_428_length_1527_cov_4.65625	0	0	0	0	0	0	0	0	0	0	0	0	0	0	0	0	0	0	0	0	0	0	0	0	0	0	0	0	0	0	0	0	0	0	0	0	0	0	0	0	0	0	0	0	0	0	0	0	0
metaspades_17_NG-10601_17_lib145116_4940_NODE_447_length_1489_cov_2.74547	0	0	0	0	0	0	0	0	0	0	0	0	0	0	0	0	0	0	0	0	0	0	0	0	0	0	0	0	0	0	0	0	0	0	0	0	0	0	0	0	0	0	0	0	0	0	0	0	0
metaspades_17_NG-10601_17_lib145116_4940_NODE_481_length_1387_cov_1.88814	0	0	0	0	0	0	0.2646	0	0	0	0	0	0	0	0	0	0	0	0	0	0	0	0	0	0	0	0	0	0	0	0	0	0	0	0	0	0	0	0	0	0	0	0	0	0	0	0	0	0
metaspades_17_NG-10601_17_lib145116_4940_NODE_484_length_1381_cov_1.76923	0	0	0	0	0	0	0	0	0	0	0	0	0	0	0	0	0	0	0	0	0	0	0	0	0	0	0	0	0	0	0	0	0	0	0	0	0	0	0	0	0	0	0	0	0	0	0	0	0
metaspades_17_NG-10601_17_lib145116_4940_NODE_485_length_1377_cov_5.53026	0	0	0	0	0	0	0	0	0	0	0	0	0	0	0	0	0	0	0	0	0	0	0	0	0	0	0	0	0	0	0	0	0	0	0	0	0	0	0	0	0	0	0	0	0	0	0	0	0
metaspades_17_NG-10601_17_lib145116_4940_NODE_4_length_59478_cov_23.5351	0.99736	0.69809	0.748478	0.1973	0.0888396	0.999176	0.0120044	0.95711	0.612495	0.991224	0.346969	0.162985	0.976731	0.538401	0	0	0	0	0	0	0.0053297	0	0	0	0	0	0	0	0	0.00529608	0.00504388	0.0173005	0	0.00647298	0	0	0	0	0	0.044672	0	0	0	0	0	0	0	0	0
metaspades_17_NG-10601_17_lib145116_4940_NODE_513_length_1305_cov_2.3312	0	0	0	0	0	0	0	0	0	0	0	0	0	0	0	0	0	0	0	0	0	0	0	0	0	0	0	0	0	0	0	0	0	0	0	0	0	0	0	0	0	0	0	0	0	0	0	0	0
metaspades_17_NG-10601_17_lib145116_4940_NODE_518_length_1303_cov_2.47756	0	0	0	0	0	0	0	0	0	0	0	0	0	0	0	0	0	0	0	0	0	0	0	0	0	0	0	0	0	0	0	0	0	0	0	0	0	0	0	0	0	0	0	0	0	0	0	0	0
metaspades_17_NG-10601_17_lib145116_4940_NODE_530_length_1287_cov_4.07305	0	0	0	0	0	0	0	0	0	0	0	0	0	0	0	0	0	0	0	0	0	0	0	0	0	0	0	0	0	0	0	0	0	0	0	0	0	0	0	0	0	0	0	0	0	0	0	0	0
metaspades_17_NG-10601_17_lib145116_4940_NODE_548_length_1255_cov_2.0625	0.234263	0	0	0	0	0	0	0	0	0.25259	0.238247	0	0	0	0	0	0	0	0	0	0	0	0	0	0	0	0	0	0	0	0	0	0	0	0	0	0	0	0	0	0	0	0	0	0	0	0	0	0
metaspades_17_NG-10601_17_lib145116_4940_NODE_565_length_1234_cov_1.91773	0	0	0	0	0	0	0	0	0	0	0	0	0	0	0	0	0	0	0	0	0	0	0	0	0	0	0	0	0	0	0	0	0	0	0	0	0	0	0	0	0	0	0	0	0	0	0	0	0
metaspades_17_NG-10601_17_lib145116_4940_NODE_583_length_1207_cov_4.84549	0.989229	0	0.280033	0.55261	0	0.537697	0	0.574151	0.63546	0.962717	0.989229	0.349627	0.58575	0.58575	0	0	0	0	0	0	0	0	0	0	0	0	0	0	0	0	0	0	0	0	0.293289	0	0	0	0	0	0	0	0	0	0	0	0	0	0
metaspades_17_NG-10601_17_lib145116_4940_NODE_60_length_7885_cov_86.8653	0	0	0	0	0	0	0.0772353	0	0	0	0	0	0	0	0	0	0	0	0	0	0	0	0	0	0	0	0	0	0	0.0347495	0	0.0454027	0.0242232	0.036525	0	0	0	0	0	0.0639188	0.0336081	0	0	0	0.0426126	0	0	0	0
metaspades_17_NG-10601_17_lib145116_4940_NODE_614_length_1167_cov_2.65558	0	0	0	0	0	0	0	0	0	0	0	0	0	0	0	0	0	0	0	0	0	0	0	0	0	0	0	0	0	0	0	0	0	0	0	0	0	0	0	0	0	0	0	0	0	0	0	0	0
metaspades_17_NG-10601_17_lib145116_4940_NODE_620_length_1159_cov_3.49366	0	0	0	0	0	0	0	0	0	0	0	0	0	0	0	0	0	0	0	0	0	0	0	0	0	0	0	0	0	0	0	0	0	0	0	0	0	0	0	0	0	0	0	0	0	0	0	0	0
metaspades_17_NG-10601_17_lib145116_4940_NODE_632_length_1132_cov_2.29712	0	0	0	0	0	0	0	0	0	0	0	0	0	0	0	0	0	0	0	0	0	0	0	0	0	0	0	0	0	0	0	0	0	0	0	0	0	0	0	0	0	0	0	0	0	0	0	0	0
metaspades_17_NG-10601_17_lib145116_4940_NODE_635_length_1126_cov_2.22502	0	0	0	0	0	0	0	0	0	0	0	0	0	0	0	0	0	0	0	0	0	0	0	0	0	0	0	0	0	0	0	0	0	0	0	0	0	0	0	0	0	0	0	0	0	0	0	0	0
metaspades_17_NG-10601_17_lib145116_4940_NODE_637_length_1125_cov_1.45701	0.496	0	0.248	0	0	0	0	0	0	0.296889	0	0	0	0	0	0	0	0	0	0	0	0	0	0	0	0	0	0	0	0	0	0	0	0	0	0	0	0	0	0	0	0	0	0	0	0	0	0	0
metaspades_17_NG-10601_17_lib145116_4940_NODE_640_length_1122_cov_1.52202	0	0	0	0	0	0	0	0	0	0	0	0	0	0	0	0	0	0	0	0	0	0	0	0	0	0	0	0	0	0	0	0	0	0	0	0	0	0	0	0	0	0	0	0	0	0	0	0	0
metaspades_17_NG-10601_17_lib145116_4940_NODE_65_length_7230_cov_9.91178	0.201521	0	0	0	0	0.148271	0	0	0	0	0	0	0	0.0995851	0	0	0	0	0	0	0	0	0	0	0	0	0	0	0	0	0	0	0	0	0	0	0	0	0	0	0	0	0	0	0	0	0	0	0
metaspades_17_NG-10601_17_lib145116_4940_NODE_673_length_1086_cov_1.88749	0.29558	0	0	0	0	0.406998	0	0	0	0	0	0	0	0	0	0	0	0	0	0	0	0	0	0	0	0	0	0	0	0	0	0	0	0	0	0	0	0	0	0	0	0	0	0	0	0	0	0	0
metaspades_17_NG-10601_17_lib145116_4940_NODE_685_length_1077_cov_5.31996	0	0	0	0	0	0	0	0	0	0	0	0	0	0	0	0	0	0	0	0	0	0	0	0	0	0	0	0	0	0	0	0	0	0	0	0	0	0	0	0	0	0	0	0	0	0	0	0	0
metaspades_17_NG-10601_17_lib145116_4940_NODE_69_length_7082_cov_44.9754	0	0	0	0	0.137955	0.0478678	0.0635414	0	0	0	0	0	0	0	0	0	0	0	0	0	0	0	0	0	0	0	0	0	0	0.0552104	0.0768145	0	0	0.0734256	0	0.0410901	0	0	0.0594465	0.206015	0.112821	0	0	0.029935	0.264473	0.104349	0.0874047	0.122423	0.0728608
metaspades_17_NG-10601_17_lib145116_4940_NODE_703_length_1054_cov_2.97698	0	0	0	0	0	0	0	0.364326	0.373814	0.372865	0	0	0.319734	0	0	0	0	0	0	0	0	0	0	0	0	0	0	0	0	0	0	0	0	0	0	0	0	0	0	0	0	0	0	0	0	0	0	0	0
metaspades_17_NG-10601_17_lib145116_4940_NODE_707_length_1051_cov_3.39458	0.549001	0	0	0	0	0.313035	0	0	0	0.389153	0	0	0.286394	0	0	0	0	0	0	0	0	0	0	0	0	0	0	0	0	0	0	0	0	0	0	0	0	0	0	0	0	0	0	0	0	0	0	0	0
metaspades_17_NG-10601_17_lib145116_4940_NODE_708_length_1051_cov_3.27912	0	0	0	0	0	0	0	0	0	0	0	0	0	0	0	0	0	0	0	0	0	0	0	0	0	0	0	0	0	0	0	0	0	0	0	0	0	0	0	0	0	0	0	0	0	0	0	0	0
metaspades_17_NG-10601_17_lib145116_4940_NODE_70_length_6932_cov_9.39203	0.965089	0	0.0480381	0	0	0.169215	0	0.0998269	0.0587132	0.752452	0.193739	0.139354	0	0.140219	0	0	0	0	0	0	0	0	0	0	0	0	0	0	0	0	0	0	0	0	0	0	0	0	0	0	0	0	0	0	0	0	0	0	0
metaspades_17_NG-10601_17_lib145116_4940_NODE_715_length_1045_cov_2.64343	0.241148	0	0	0	0.578947	0	0.741627	0	0	0	0	0	0	0.291866	0	0	0	0	0	0	0	0	0	0	0	0	0	0	0	0	0	0	0	0.292823	0	0	0.283254	0	0	0.672727	0.367464	0	0	0	0	0	0	0	0
metaspades_17_NG-10601_17_lib145116_4940_NODE_71_length_6829_cov_67.2092	0	0	0	0	0.162103	0	0.269878	0	0	0	0	0	0	0	0	0	0	0	0	0	0	0	0	0	0	0	0	0	0	0.332259	0	0.0483233	0	0.0496412	0	0	0.118612	0	0	0.211598	0.232098	0	0	0.0707278	0.0921072	0.112901	0.0828818	0.0692634	0
metaspades_17_NG-10601_17_lib145116_4940_NODE_72_length_6818_cov_35.3935	0.988853	0.164124	0.25506	0.249047	0	0.723526	0	0.60707	0.846436	0.845849	0.586536	0.288794	0.291434	0.917131	0	0	0	0	0	0	0	0	0	0	0	0	0	0	0	0	0	0	0	0	0	0	0	0	0	0	0	0.0514814	0	0	0	0	0	0	0
metaspades_17_NG-10601_17_lib145116_4940_NODE_734_length_1018_cov_2.35618	0	0	0	0	0	0	0	0	0	0	0	0	0	0	0	0	0	0	0	0	0	0	0	0	0	0	0	0	0	0	0	0	0	0	0	0	0	0	0	0	0	0	0	0	0	0	0	0	0
metaspades_17_NG-10601_17_lib145116_4940_NODE_747_length_1006_cov_2.64353	0	0	0	0	0	0	0	0	0	0	0	0	0	0	0	0	0	0	0	0	0	0	0	0	0	0	0	0	0	0	0	0	0	0	0	0	0	0	0	0	0	0	0	0	0	0	0	0	0
metaspades_17_NG-10601_17_lib145116_4940_NODE_751_length_1005_cov_1.69053	0	0	0	0	0	0	0	0	0	0	0	0	0	0	0	0	0	0	0	0	0	0	0	0	0	0	0	0	0	0	0	0	0	0	0.597015	0	0	0	0	0	0	0	0	0	0	0	0	0	0
metaspades_17_NG-10601_17_lib145116_4940_NODE_753_length_1004_cov_4.59958	0	0	0	0	0	0	0	0	0	0	0	0	0	0	0	0	0	0	0	0	0	0	0	0	0	0	0	0	0	0	0	0	0	0	0	0	0	0	0	0	0	0	0	0	0	0	0	0	0
metaspades_17_NG-10601_17_lib145116_4940_NODE_80_length_6368_cov_12.8001	0.607255	0	0.0472676	0.104271	0	0.572707	0	0.0461683	0.0477387	0.242462	0.175094	0.101131	0.0957915	0.151068	0	0	0	0	0	0	0	0	0	0	0	0	0	0	0	0	0	0	0	0	0	0	0	0	0	0	0	0	0	0	0	0	0	0	0
metaspades_17_NG-10601_17_lib145116_4940_NODE_96_length_5578_cov_13.2513	0.8417	0.296163	0.140552	0.187164	0	0.681965	0	0.061133	0.39118	0.678021	0.400681	0.191287	0.173718	0.394048	0	0	0	0	0	0	0	0	0	0	0	0	0	0	0	0	0	0	0	0	0	0	0	0	0	0	0	0	0	0	0	0	0	0	0
metaspades_17_NG-10601_17_lib145116_4940_NODE_9_length_49758_cov_15.3623	0.97524	0.0796857	0.237309	0.180614	0	0.610435	0	0.221452	0.106053	0.64257	0.103903	0.111198	0.10127	0.411271	0	0	0	0	0	0	0	0	0	0	0	0	0	0	0	0	0	0	0	0	0	0	0	0	0	0	0	0	0	0	0	0	0	0	0
metaspades_18_NG-10601_20_lib145119_4940_NODE_112_length_3265_cov_10.4445	0.965391	0.0937213	0.194487	0.606738	0	0.687596	0	0.179479	0.418989	0.832466	0.100153	0.217458	0	0.611026	0	0	0	0	0	0	0	0	0	0	0	0	0	0	0	0	0	0	0	0	0	0	0	0	0	0	0	0	0	0	0	0	0	0	0
metaspades_18_NG-10601_20_lib145119_4940_NODE_145_length_2612_cov_8.38404	0	0	0	0	0	0	0	0	0	0	0	0	0	0	0	0	0	0	0	0	0	0	0	0	0	0	0	0	0	0	0.073124	0	0	0	0	0	0	0	0	0.142037	0.12098	0	0.105283	0	0	0.102603	0	0	0
metaspades_18_NG-10601_20_lib145119_4940_NODE_157_length_2426_cov_15.0898	0	0	0	0	0	0	0	0	0	0	0	0	0	0	0	0	0	0	0	0	0	0	0	0	0	0	0	0	0	0	0	0	0	0	0	0	0	0	0	0	0	0	0	0	0	0	0	0	0
metaspades_18_NG-10601_20_lib145119_4940_NODE_164_length_2341_cov_19.3416	0	0	0	0	0	0	0	0	0	0	0	0	0	0	0	0	0	0	0	0	0	0	0	0	0	0	0	0	0	0	0	0	0	0	0	0	0	0	0	0	0	0	0	0	0	0	0	0	0
metaspades_18_NG-10601_20_lib145119_4940_NODE_179_length_2226_cov_2.69876	0.160827	0	0	0	0	0	0	0	0	0.147799	0	0	0	0	0	0	0	0	0	0	0	0	0	0	0	0	0	0	0	0	0	0	0	0	0	0	0	0	0	0	0	0	0	0	0	0	0	0	0
metaspades_18_NG-10601_20_lib145119_4940_NODE_20_length_12520_cov_4.03883	0.864537	0.0897764	0.0199681	0.124441	0	0.59976	0	0.0969649	0.233706	0.593211	0.0777955	0.0724441	0.0613419	0.210383	0	0	0	0	0	0	0	0	0	0	0	0	0	0	0	0	0	0	0	0	0	0	0	0	0	0	0	0	0	0	0	0	0	0	0
metaspades_18_NG-10601_20_lib145119_4940_NODE_211_length_1987_cov_1.94255	0.180674	0	0	0	0	0	0	0	0	0	0	0.173125	0	0	0	0	0	0	0	0	0	0	0	0	0	0	0	0	0	0	0	0	0	0	0	0	0	0	0	0	0	0	0	0	0	0	0	0	0
metaspades_18_NG-10601_20_lib145119_4940_NODE_250_length_1812_cov_4.77917	0.739514	0.427704	0.631347	0.283664	0	0.430464	0	0.194812	0.401214	0.586093	0	0.40011	0.549669	0.502759	0	0	0	0	0	0	0	0	0	0	0	0	0	0	0	0	0	0	0	0	0	0	0	0	0	0	0	0	0	0	0	0	0	0	0
metaspades_18_NG-10601_20_lib145119_4940_NODE_257_length_1773_cov_2.30268	0.927806	0	0.335025	0.298928	0	0.701072	0	0.367738	0	0.673435	0.437676	0	0	0.367174	0	0	0	0	0	0	0	0	0	0	0	0	0	0	0	0	0	0	0	0	0	0	0	0	0	0	0	0	0	0	0	0	0	0	0
metaspades_18_NG-10601_20_lib145119_4940_NODE_290_length_1621_cov_14.1801	0	0	0	0	0	0	0	0	0	0	0	0	0	0	0	0	0	0	0	0	0	0	0	0	0	0	0	0	0	0	0	0	0	0	0	0	0	0	0	0	0	0	0	0	0	0	0.202961	0	0
metaspades_18_NG-10601_20_lib145119_4940_NODE_337_length_1421_cov_2.4634	0.258269	0	0.117523	0	0	0	0	0	0	0.242787	0	0	0	0	0	0	0	0	0	0	0	0	0	0	0	0	0	0	0	0	0	0	0	0	0	0	0	0	0	0	0	0	0	0	0	0	0	0	0
metaspades_18_NG-10601_20_lib145119_4940_NODE_357_length_1379_cov_1.83233	0.652647	0	0	0	0	0.714286	0	0.28934	0	0.545323	0	0.4438	0	0.435098	0	0	0	0	0	0	0	0	0	0	0	0	0	0	0	0	0	0	0	0	0	0	0	0	0	0	0	0	0	0	0	0	0	0	0
metaspades_18_NG-10601_20_lib145119_4940_NODE_369_length_1354_cov_1.94303	0	0	0	0	0.624815	0	0.516987	0	0	0	0	0	0	0	0	0	0	0	0	0	0	0	0	0	0	0	0	0	0	0.306499	0	0.214919	0	0	0	0	0	0	0	0.210487	0	0	0	0	0	0	0	0	0
metaspades_18_NG-10601_20_lib145119_4940_NODE_379_length_1315_cov_1.89921	0	0	0.253232	0	0	0	0	0	0	0	0	0	0	0	0	0	0	0	0	0	0	0	0	0	0	0	0	0	0	0	0	0	0	0	0	0	0	0	0	0	0	0	0	0	0	0	0	0	0
metaspades_18_NG-10601_20_lib145119_4940_NODE_409_length_1245_cov_4.43866	0	0	0	0	0	0	0	0	0	0	0	0	0	0	0	0	0	0	0	0	0	0	0	0	0	0	0	0	0	0	0	0	0	0	0	0	0	0	0	0	0	0	0	0	0	0	0	0	0
metaspades_18_NG-10601_20_lib145119_4940_NODE_420_length_1207_cov_4.75087	0.391881	0	0	0.269263	0	0	0	0	0	0.278376	0	0	0	0	0	0	0	0	0	0	0	0	0	0	0	0	0	0	0	0	0	0	0	0	0	0	0	0	0	0	0	0	0	0	0	0	0	0	0
metaspades_18_NG-10601_20_lib145119_4940_NODE_430_length_1191_cov_3.04137	0	0	0	0	0	0.335852	0	0	0	0	0	0	0	0	0	0	0	0	0	0	0	0	0	0	0	0	0	0	0	0	0	0	0	0	0	0	0	0	0	0	0	0	0	0	0	0	0	0	0
metaspades_18_NG-10601_20_lib145119_4940_NODE_445_length_1172_cov_2.68935	0.679181	0.836177	0.832765	0.832765	0	0.780717	0	0.828498	0.834471	0	0.829352	0.691126	0.742321	0.834471	0	0	0	0	0	0	0.276451	0	0	0	0	0	0	0	0	0	0	0	0	0	0	0	0	0	0	0	0	0	0	0	0	0	0	0	0
metaspades_18_NG-10601_20_lib145119_4940_NODE_468_length_1150_cov_1.46301	0	0	0	0	0	0	0	0	0	0	0	0	0	0	0	0	0	0	0	0	0	0	0	0	0	0	0	0	0	0	0	0	0	0	0	0	0	0	0	0	0	0	0	0	0	0	0	0	0
metaspades_18_NG-10601_20_lib145119_4940_NODE_497_length_1103_cov_3.10401	0	0	0	0	0	0	0	0	0	0	0	0	0	0	0	0	0	0	0	0	0	0	0	0	0	0	0	0	0	0	0	0	0	0	0	0	0	0	0	0	0	0	0	0	0	0	0	0	0
metaspades_18_NG-10601_20_lib145119_4940_NODE_51_length_6327_cov_28.0222	0	0	0	0	0	0.177809	0.0496286	0	0	0	0	0	0	0	0	0	0	0	0	0	0	0	0	0	0	0	0	0	0	0.0483642	0	0	0	0	0	0	0	0	0.059744	0.0559507	0.0610084	0	0.0361941	0	0.136558	0	0	0	0
metaspades_18_NG-10601_20_lib145119_4940_NODE_557_length_1016_cov_1.74194	0	0	0	0	0.259843	0	0	0	0	0	0	0	0	0	0	0	0	0	0	0	0	0	0	0	0	0	0	0	0	0.34252	0	0	0	0	0	0	0	0	0	0	0.294291	0	0	0	0	0	0	0	0
metaspades_18_NG-10601_20_lib145119_4940_NODE_56_length_5609_cov_5.36766	0	0	0	0	0	0	0	0	0	0	0	0	0	0	0	0	0	0	0	0	0	0	0	0	0	0	0	0	0	0	0	0	0	0	0	0	0	0	0	0	0	0	0	0	0	0	0	0	0
metaspades_18_NG-10601_20_lib145119_4940_NODE_67_length_4612_cov_13.0685	0.725716	0.0611448	0	0	0	0.317866	0	0	0	0.539896	0.42216	0	0	0.157849	0	0	0	0	0	0	0	0	0	0	0	0	0	0	0	0	0	0	0	0	0	0	0	0	0	0	0	0	0	0	0	0	0	0	0
metaspades_18_NG-10601_20_lib145119_4940_NODE_88_length_3842_cov_8.2564	0	0	0	0	0	0.190786	0	0	0	0	0	0	0	0	0	0	0	0	0	0	0	0	0	0	0	0	0	0	0	0	0	0	0	0	0	0	0	0	0	0	0	0	0	0	0	0	0	0	0
metaspades_19_NG-10601_23_lib145122_4940_NODE_101_length_2382_cov_2.87194	0.843409	0.297229	0.358102	0.34173	0	0.667506	0	0.603694	0	0.789253	0.122586	0.139379	0.495802	0	0	0	0	0	0	0	0	0	0	0	0	0	0	0	0	0	0	0	0	0	0	0	0	0	0	0	0	0	0	0	0	0	0	0	0
metaspades_19_NG-10601_23_lib145122_4940_NODE_103_length_2304_cov_3.45309	0.183594	0	0	0	0	0	0	0	0	0	0	0	0.12934	0	0	0	0	0	0	0	0	0	0	0	0	0	0	0	0	0	0	0	0	0	0	0	0	0	0	0	0	0	0	0	0	0	0	0	0
metaspades_19_NG-10601_23_lib145122_4940_NODE_10_length_11035_cov_3.92778	0.546353	0	0.0975079	0.0882646	0	0.131853	0	0.0373357	0	0.304758	0.0294517	0.0533756	0.0251019	0.0246488	0	0	0	0	0	0	0	0	0	0	0	0	0	0	0	0	0	0	0	0	0	0	0	0	0	0	0	0	0	0	0	0	0	0	0
metaspades_19_NG-10601_23_lib145122_4940_NODE_127_length_2119_cov_6.63905	0.47664	0.152902	0	0.168476	0	0.332704	0	0	0	0.199622	0	0	0	0.2874	0	0	0	0	0	0	0	0	0	0	0	0	0	0	0	0	0	0	0	0	0	0	0	0	0	0	0	0	0	0	0	0	0	0	0
metaspades_19_NG-10601_23_lib145122_4940_NODE_151_length_1962_cov_1.59255	0	0.172273	0	0	0	0	0	0	0	0	0	0	0	0	0	0	0	0	0	0	0	0	0	0	0	0	0	0	0	0	0	0	0	0	0	0	0	0	0	0	0	0.170744	0	0	0	0	0	0	0
metaspades_19_NG-10601_23_lib145122_4940_NODE_191_length_1771_cov_2.22669	0.495765	0.155844	0.407679	0	0	0.168267	0	0	0.357425	0.218521	0.176736	0.30943	0.379447	0	0	0	0	0	0	0	0	0	0	0	0	0	0	0	0	0	0	0	0	0	0	0	0	0	0	0	0	0	0	0	0	0	0	0	0
metaspades_19_NG-10601_23_lib145122_4940_NODE_194_length_1755_cov_2.80176	0	0	0	0	0	0	0	0	0	0	0	0	0	0	0	0	0	0	0	0	0	0	0	0	0	0	0	0	0	0	0	0	0	0	0	0	0	0	0	0	0	0	0	0	0	0	0	0	0
metaspades_19_NG-10601_23_lib145122_4940_NODE_222_length_1617_cov_2.34379	0.223253	0	0	0	0	0	0	0	0.226964	0.181818	0	0	0	0.231911	0	0	0	0	0	0	0	0	0	0	0	0	0	0	0	0	0	0	0	0	0	0	0	0	0	0	0	0	0	0	0	0	0	0	0
metaspades_19_NG-10601_23_lib145122_4940_NODE_227_length_1607_cov_3.66559	0.491599	0.216553	0	0	0	0.250778	0	0	0.172993	0.225264	0	0	0.285003	0.220286	0	0	0	0	0	0	0	0	0	0	0	0	0	0	0	0	0	0	0	0	0	0	0	0	0	0	0	0	0	0	0	0	0	0	0
metaspades_19_NG-10601_23_lib145122_4940_NODE_30_length_5490_cov_7.32548	0.120401	0	0	0	0	0.104554	0	0	0	0.367577	0	0	0	0.281785	0	0	0	0	0	0	0	0	0	0	0	0	0	0	0	0	0	0	0	0	0	0	0	0	0	0	0	0	0	0	0	0	0	0	0
metaspades_19_NG-10601_23_lib145122_4940_NODE_334_length_1302_cov_2.10666	0	0	0	0	0	0	0	0	0	0	0	0	0	0	0	0	0	0	0	0	0	0	0	0	0	0	0	0	0	0	0	0	0	0	0	0	0	0	0	0	0	0	0	0	0	0	0	0	0
metaspades_19_NG-10601_23_lib145122_4940_NODE_335_length_1301_cov_5.64045	0	0	0	0	0	0	0	0	0	0.356649	0	0	0	0	0	0	0	0	0	0	0	0	0	0	0	0	0	0	0	0	0	0	0	0	0	0	0	0	0	0	0	0	0	0	0	0	0	0	0
metaspades_19_NG-10601_23_lib145122_4940_NODE_36_length_5255_cov_4.15904	0.478211	0.329971	0.364225	0.329971	0	0.347288	0	0.188011	0.391437	0.32921	0.274596	0.372217	0.38687	0.235395	0	0	0	0	0	0	0	0	0	0	0	0	0	0	0	0	0	0	0	0	0	0	0	0	0	0	0	0	0	0	0	0	0	0	0
metaspades_19_NG-10601_23_lib145122_4940_NODE_406_length_1190_cov_2.91278	0	0	0	0	0	0	0	0	0	0	0	0	0	0	0	0	0	0	0	0	0	0	0	0	0	0	0	0	0	0	0	0	0	0	0	0	0	0	0	0	0	0	0	0	0	0	0	0	0
metaspades_19_NG-10601_23_lib145122_4940_NODE_424_length_1169_cov_1.70377	0.33704	0	0.270317	0	0	0	0	0	0	0.232678	0	0	0	0	0	0	0	0	0	0	0	0	0	0	0	0	0	0	0	0	0	0	0	0	0	0	0	0	0	0	0	0	0	0	0	0	0	0	0
metaspades_19_NG-10601_23_lib145122_4940_NODE_469_length_1108_cov_3.46724	0.734657	0.362816	0.533394	0.345668	0	0.840253	0	0	0.362816	0.486462	0	0	0.533394	0.726534	0	0	0	0	0	0	0	0	0	0	0	0	0	0	0	0	0	0	0	0	0	0	0	0	0	0	0	0	0	0	0	0	0	0	0
metaspades_19_NG-10601_23_lib145122_4940_NODE_77_length_3077_cov_6.31701	0	0	0	0	0	0	0	0	0	0	0	0	0	0	0	0	0	0	0	0	0	0	0	0	0	0	0	0	0	0	0	0	0	0	0	0	0	0	0	0	0	0	0	0	0	0	0	0	0
metaspades_19_NG-10601_23_lib145122_4940_NODE_78_length_3027_cov_3.31797	0	0	0	0	0	0	0	0	0	0	0	0	0	0	0	0	0	0	0	0	0	0	0	0	0	0	0	0	0	0	0	0	0	0	0	0	0	0	0	0	0	0	0	0	0	0	0	0	0
metaspades_19_NG-10601_23_lib145122_4940_NODE_85_length_2820_cov_6.05353	0	0	0	0	0	0	0	0	0	0	0	0	0	0	0	0	0	0	0	0	0	0	0	0	0	0	0	0	0.106383	0	0	0	0	0	0	0	0	0	0	0.101418	0	0	0	0	0	0	0	0	0
metaspades_1_S1_L001_NODE_1058_length_1397_cov_4.20417	0	0	0	0	0	0	0	0	0	0	0	0	0	0.30136	0	0	0	0	0	0	0	0	0	0	0	0	0	0	0	0	0	0	0	0	0	0	0	0	0	0	0	0	0	0	0	0	0	0	0
metaspades_1_S1_L001_NODE_1064_length_1395_cov_2.71119	0	0	0	0	0	0	0	0	0	0	0	0	0	0	0	0	0	0	0	0	0	0	0	0	0	0	0	0	0	0	0	0	0	0	0	0	0	0	0	0	0	0	0	0	0	0	0.258065	0	0
metaspades_1_S1_L001_NODE_106_length_2935_cov_2.13854	0	0	0	0	0	0	0	0	0	0	0	0	0	0	0	0	0	0	0	0	0	0	0	0	0	0	0	0	0	0	0	0	0	0	0	0	0	0	0	0	0	0	0	0	0	0	0	0	0
metaspades_1_S1_L001_NODE_1072_length_1391_cov_2.26347	0	0	0	0	0	0	0	0	0	0	0	0	0	0	0	0	0	0	0	0	0	0	0	0	0	0	0	0	0	0	0	0	0	0	0	0	0	0	0	0	0	0	0	0	0	0	0	0	0
metaspades_1_S1_L001_NODE_1073_length_1391_cov_2.24027	0	0	0	0	0	0	0	0	0	0	0	0	0	0	0	0	0	0	0	0	0	0	0	0	0	0	0	0	0	0	0	0	0	0	0	0	0	0	0	0	0	0	0	0	0	0	0	0	0
metaspades_1_S1_L001_NODE_110_length_2866_cov_2.19886	0	0	0	0	0	0	0.129798	0	0	0	0	0	0.289602	0	0	0.163992	0	0	0	0	0	0	0	0	0	0	0	0	0	0.115143	0	0	0	0	0	0	0	0	0	0	0	0	0	0	0	0	0	0	0
metaspades_1_S1_L001_NODE_1112_length_1370_cov_3.94068	0	0	0	0	0	0	0	0	0	0	0	0	0	0	0	0	0	0	0	0	0	0	0	0	0	0	0	0	0	0	0	0	0	0	0	0	0	0	0	0	0	0	0	0	0	0	0	0	0
metaspades_1_S1_L001_NODE_115_length_2843_cov_3.91248	0	0	0	0	0	0	0	0	0	0	0	0	0	0	0	0	0	0	0	0	0	0	0	0	0	0	0	0	0	0	0	0	0	0	0	0	0	0	0	0	0	0	0	0	0	0	0	0	0
metaspades_1_S1_L001_NODE_1167_length_1345_cov_2.16047	0	0	0	0	0	0	0	0	0	0	0	0	0	0	0	0	0	0	0	0	0	0	0	0	0	0	0	0	0	0	0	0	0	0	0	0	0	0	0	0	0	0	0	0	0	0	0	0	0
metaspades_1_S1_L001_NODE_1180_length_1342_cov_3.25253	0	0	0	0	0	0	0	0	0	0	0	0	0	0	0	0	0	0	0	0	0	0	0	0	0	0	0	0	0	0	0	0	0	0	0	0	0	0	0	0	0	0	0	0	0	0	0	0	0
metaspades_1_S1_L001_NODE_1219_length_1326_cov_1.67506	0	0	0	0	0	0	0	0	0	0	0	0	0	0	0	0	0	0	0	0	0	0	0	0	0	0	0	0	0	0	0	0	0	0	0	0	0	0	0	0	0	0	0	0	0	0	0	0	0
metaspades_1_S1_L001_NODE_1234_length_1320_cov_1.36996	0	0	0	0	0	0	0	0	0	0	0	0	0	0	0	0	0	0	0	0	0	0	0	0	0	0	0	0	0	0	0	0	0	0	0	0	0	0	0	0	0	0	0	0	0	0.247727	0	0	0
metaspades_1_S1_L001_NODE_1254_length_1310_cov_6.74741	0	0	0	0	0	0	0	0	0	0	0	0	0	0	0	0	0	0	0	0	0	0	0	0	0	0	0	0	0	0	0	0	0	0	0	0	0	0	0	0	0	0	0	0	0	0	0	0	0
metaspades_1_S1_L001_NODE_1273_length_1304_cov_5.05845	0	0	0	0	0	0	0	0	0	0	0	0	0	0	0	0	0	0	0	0	0	0	0	0	0	0	0	0	0	0	0	0	0	0	0	0	0	0	0	0	0	0	0	0	0	0	0	0	0
metaspades_1_S1_L001_NODE_1276_length_1303_cov_3.05208	0	0	0	0	0	0	0	0	0	0	0	0	0	0	0	0	0	0	0	0	0	0	0	0	0	0	0	0	0	0	0	0	0	0.2901	0	0	0	0	0	0	0	0	0	0	0.236378	0	0	0	0
metaspades_1_S1_L001_NODE_1284_length_1301_cov_2.18539	0	0	0	0	0	0	0	0	0	0	0	0	0	0	0	0	0	0	0	0	0	0	0	0	0	0	0	0	0	0	0.392006	0	0	0	0	0.294389	0	0	0	0.136049	0	0	0	0	0	0	0	0	0
metaspades_1_S1_L001_NODE_1286_length_1301_cov_1.95827	0	0	0	0	0	0	0	0	0	0	0	0	0	0	0	0	0	0	0	0	0	0	0	0	0	0	0	0	0	0	0	0	0	0	0	0	0	0	0	0	0	0	0	0	0	0	0	0	0
metaspades_1_S1_L001_NODE_132_length_2687_cov_2.46277	0	0	0	0	0	0	0	0	0	0	0	0	0	0	0	0	0	0	0	0	0	0	0	0	0	0	0	0	0	0	0	0	0	0	0	0	0	0	0	0	0	0	0	0	0	0	0	0	0
metaspades_1_S1_L001_NODE_1346_length_1283_cov_1.10016	0	0	0	0	0	0	0	0	0	0	0	0	0	0	0	0	0	0	0	0	0	0	0	0	0	0	0	0	0	0	0	0	0	0	0	0	0	0	0	0	0	0	0	0	0	0	0	0	0
metaspades_1_S1_L001_NODE_134_length_2682_cov_4.54168	0	0	0	0	0	0	0	0	0	0	0	0	0	0	0	0	0	0	0	0	0	0	0	0	0	0	0	0	0	0	0	0	0	0	0	0	0.111111	0	0	0	0	0	0	0	0	0	0	0	0
metaspades_1_S1_L001_NODE_1356_length_1278_cov_2.57073	0	0	0	0	0.471831	0	0.498435	0	0	0	0	0	0	0	0	0	0	0	0	0	0	0	0	0	0	0	0	0	0	0	0	0	0.333333	0	0	0	0	0	0	0.425665	0	0	0.22144	0	0	0	0	0	0
metaspades_1_S1_L001_NODE_137_length_2672_cov_2.59992	0	0	0	0	0.116392	0	0	0	0	0	0	0	0	0	0	0	0	0	0	0	0	0	0	0	0	0	0	0	0	0	0	0	0	0	0	0	0	0	0	0	0	0	0	0	0	0	0	0	0
metaspades_1_S1_L001_NODE_1390_length_1269_cov_2.05848	0	0	0	0	0	0	0	0	0	0	0	0	0	0	0	0	0	0	0	0	0	0	0	0	0	0	0	0	0	0	0	0	0	0	0	0	0	0	0	0	0	0	0	0	0	0	0	0	0
metaspades_1_S1_L001_NODE_142_length_2624_cov_4.00934	0	0	0	0	0	0	0	0	0	0	0	0	0	0	0	0	0	0	0	0	0	0	0	0	0	0	0.09375	0	0	0	0	0	0	0	0	0	0	0	0	0	0	0	0	0	0	0.133003	0	0	0
metaspades_1_S1_L001_NODE_1431_length_1254_cov_2.88407	0	0	0	0	0	0	0	0	0	0	0	0	0	0	0.248804	0	0	0	0	0	0	0	0	0	0	0	0	0	0	0	0	0	0	0	0	0	0	0	0	0	0	0	0	0	0	0.224083	0	0	0
metaspades_1_S1_L001_NODE_1496_length_1237_cov_1.87648	0	0	0	0	0	0	0	0	0	0	0	0	0	0	0	0	0	0	0	0	0	0	0	0	0	0	0	0	0	0	0	0	0	0	0	0	0	0	0	0	0	0	0	0	0	0	0	0	0
metaspades_1_S1_L001_NODE_1512_length_1233_cov_1.78098	0	0	0	0	0	0	0	0	0	0	0	0	0	0	0	0	0	0	0	0	0	0	0	0	0	0	0	0	0	0	0	0	0	0	0	0	0	0	0	0	0	0	0	0	0	0	0	0	0
metaspades_1_S1_L001_NODE_1524_length_1229_cov_2.68739	0	0	0	0	0	0	0	0	0	0	0	0	0	0	0	0	0	0	0	0	0	0	0	0	0	0	0	0	0	0	0	0	0	0	0	0	0	0	0	0	0	0	0	0	0	0	0	0	0
metaspades_1_S1_L001_NODE_1616_length_1200_cov_1.77642	0.2125	0.260833	0.369167	0.383333	0	0.423333	0	0	0	0	0	0.4075	0.45	0	0	0	0	0	0	0	0	0	0	0	0	0	0	0	0	0	0	0	0	0	0	0	0	0	0	0	0	0	0	0	0	0	0.2375	0.405833	0.316667
metaspades_1_S1_L001_NODE_166_length_2508_cov_3.6702	0	0	0	0	0	0	0	0	0	0	0	0	0	0	0	0	0	0	0	0	0	0	0	0	0	0	0	0	0	0	0	0	0	0	0	0	0	0	0	0	0	0	0	0.267544	0.325758	0.303828	0.205742	0	0.246013
metaspades_1_S1_L001_NODE_1675_length_1185_cov_2.75929	0	0	0	0	0	0	0	0	0	0	0	0	0	0	0	0	0	0	0	0	0	0	0	0	0	0	0	0	0	0	0	0	0	0	0	0	0	0	0	0	0	0	0	0	0	0	0	0	0
metaspades_1_S1_L001_NODE_1690_length_1181_cov_2.00178	0	0	0	0	0	0	0	0	0	0	0	0	0	0	0	0	0	0	0	0	0	0	0	0	0	0	0	0	0	0	0	0	0	0	0	0	0	0	0	0	0	0	0	0	0	0	0	0	0
metaspades_1_S1_L001_NODE_1699_length_1179_cov_3.74644	0	0	0	0	0	0	0	0	0	0	0	0	0	0	0	0.177269	0	0	0	0	0	0	0	0	0	0	0	0	0	0	0	0	0	0	0	0	0	0	0	0	0	0	0	0	0	0	0	0	0
metaspades_1_S1_L001_NODE_1738_length_1169_cov_2.39587	0	0	0	0	0	0	0	0	0	0	0	0	0	0	0	0	0	0	0	0	0	0	0	0	0	0	0	0	0	0	0	0	0	0	0	0	0	0	0	0	0	0	0	0	0	0	0	0	0
metaspades_1_S1_L001_NODE_1792_length_1159_cov_2.2029	0	0	0	0	0	0	0	0	0	0	0	0	0	0	0	0	0	0	0	0	0	0.258844	0	0.288179	0	0	0	0	0	0	0	0	0	0	0	0	0	0	0	0	0	0	0	0	0	0	0	0	0
metaspades_1_S1_L001_NODE_1805_length_1157_cov_1.87477	0.257563	0	0	0	0	0	0	0	0	0	0	0	0	0	0	0	0	0	0	0	0	0	0	0	0	0	0	0	0	0	0	0	0	0	0	0	0	0	0	0	0	0	0	0	0	0	0	0	0
metaspades_1_S1_L001_NODE_1879_length_1141_cov_1.75967	0	0	0	0	0	0	0	0	0	0	0	0	0	0	0	0	0	0	0	0	0	0	0	0	0	0	0	0	0	0	0	0	0	0	0	0	0	0	0	0	0	0	0	0	0	0	0	0	0
metaspades_1_S1_L001_NODE_189_length_2432_cov_2.98401	0.325658	0	0	0	0	0.352796	0.474918	0	0	0.459704	0.14597	0	0	0.182977	0	0	0	0	0	0	0	0	0	0	0	0	0	0	0	0.269326	0.129934	0	0	0	0.128701	0.124589	0	0	0	0	0.127056	0	0	0	0	0	0	0.130757	0
metaspades_1_S1_L001_NODE_1931_length_1130_cov_1.80651	0	0	0	0	0	0	0	0	0	0	0	0	0	0	0	0	0	0	0	0	0	0	0	0	0	0	0	0	0	0	0	0	0	0	0	0	0	0	0	0	0	0	0	0	0	0	0	0	0
metaspades_1_S1_L001_NODE_2010_length_1112_cov_3.27247	0	0.277878	0.250899	0	0	0	0	0	0	0.160971	0	0	0	0	0	0	0	0	0	0	0	0	0	0	0	0	0	0	0	0	0	0	0	0	0	0	0	0	0	0	0	0	0	0	0	0	0	0	0
metaspades_1_S1_L001_NODE_2042_length_1106_cov_5.12369	0	0	0	0	0	0	0	0	0	0	0	0	0	0	0	0	0	0	0	0	0	0	0	0	0	0	0	0	0	0	0	0	0	0	0	0	0	0	0	0	0	0	0	0	0	0	0	0	0
metaspades_1_S1_L001_NODE_2109_length_1094_cov_2.66795	0	0	0	0	0	0	0	0	0	0	0	0	0	0	0	0	0	0	0	0	0	0	0	0	0	0	0	0	0	0	0	0	0	0	0	0	0	0	0	0	0	0	0	0	0	0	0	0	0
metaspades_1_S1_L001_NODE_2115_length_1093_cov_1.60405	0	0	0	0	0	0	0	0	0	0	0	0	0	0	0	0	0	0	0	0	0	0	0	0	0	0	0	0	0	0	0	0	0	0	0	0	0	0	0	0	0	0	0	0.394328	0	0.338518	0	0	0
metaspades_1_S1_L001_NODE_2183_length_1079_cov_2.15039	0	0	0	0	0	0	0	0	0	0	0	0	0	0	0	0	0	0	0	0	0	0	0	0	0	0	0	0	0	0	0	0	0	0	0	0	0	0	0	0	0	0	0	0	0	0	0	0	0
metaspades_1_S1_L001_NODE_2184_length_1079_cov_2.12598	0	0	0	0	0	0	0	0	0	0	0	0	0	0	0	0	0	0	0	0	0	0	0	0	0	0	0	0	0	0	0	0	0	0	0	0	0	0	0	0	0	0	0	0	0	0	0	0	0
metaspades_1_S1_L001_NODE_2214_length_1073_cov_1.90373	0	0	0	0	0	0	0	0	0	0	0	0	0	0	0	0	0	0	0	0	0	0	0	0	0	0	0	0	0	0	0	0	0	0	0	0	0	0	0	0	0	0	0	0	0	0	0	0	0
metaspades_1_S1_L001_NODE_2327_length_1054_cov_1.50751	0	0	0	0	0	0	0	0	0	0	0	0	0	0	0	0	0	0	0	0	0	0	0	0	0	0	0	0	0	0	0	0	0	0	0	0	0	0	0	0	0	0	0	0	0	0	0	0	0
metaspades_1_S1_L001_NODE_2364_length_1046_cov_3.71948	0	0	0	0	0	0	0	0	0	0	0	0	0	0	0	0	0	0	0	0	0	0	0	0	0	0	0	0	0	0	0	0	0	0	0	0	0	0	0	0	0	0	0	0	0	0	0	0	0
metaspades_1_S1_L001_NODE_23_length_4968_cov_5.4539	0	0	0.0632045	0	0	0	0	0	0	0.081723	0	0	0	0	0	0	0	0	0	0	0	0	0	0	0	0	0	0	0	0	0	0	0	0	0.0621981	0	0	0	0	0.169686	0	0.0873591	0	0	0	0	0	0	0
metaspades_1_S1_L001_NODE_2472_length_1028_cov_2.62795	0	0	0	0	0	0	0	0	0	0	0	0	0	0	0	0	0	0	0	0	0	0	0	0	0	0	0	0	0	0	0	0	0	0	0	0	0	0	0	0	0	0	0	0	0	0	0	0	0
metaspades_1_S1_L001_NODE_2487_length_1027_cov_1.27881	0	0	0	0	0	0	0	0	0	0	0	0	0	0	0	0	0	0	0	0	0	0	0	0	0	0	0	0	0	0	0	0	0	0	0	0	0	0	0	0	0	0	0	0	0	0	0	0	0
metaspades_1_S1_L001_NODE_252_length_2214_cov_2.39509	0	0	0	0	0	0	0	0	0	0	0	0	0	0	0	0	0	0	0	0	0	0	0	0	0	0	0	0	0	0	0	0	0	0	0	0	0	0	0	0	0	0	0	0	0	0	0	0	0
metaspades_1_S1_L001_NODE_2552_length_1012_cov_1.80982	0	0	0	0	0	0	0	0	0	0	0	0	0	0	0	0	0	0	0	0	0	0	0	0	0	0	0	0	0	0	0	0	0	0	0	0	0	0	0	0	0	0	0	0	0	0	0	0	0
metaspades_1_S1_L001_NODE_2610_length_1004_cov_1.5353	0	0	0	0	0	0	0	0	0	0	0	0	0	0	0	0	0	0	0	0	0	0	0	0	0	0	0	0	0	0	0	0	0	0	0	0	0	0	0	0	0	0	0	0	0	0	0	0	0
metaspades_1_S1_L001_NODE_264_length_2163_cov_2.5555	0	0	0	0	0	0	0	0	0	0	0	0	0	0	0	0	0	0	0	0	0	0	0	0	0	0	0.209894	0	0	0	0.146093	0	0	0	0	0	0	0	0	0	0	0	0	0	0	0.190476	0	0	0
metaspades_1_S1_L001_NODE_296_length_2091_cov_2.66601	0	0	0	0	0	0	0	0	0	0	0	0	0	0	0	0	0	0	0	0	0	0	0	0	0	0	0	0	0	0	0	0	0	0	0	0	0	0	0	0	0	0	0	0	0.362028	0	0	0	0
metaspades_1_S1_L001_NODE_297_length_2087_cov_9.8253	0	0	0	0	0	0	0	0	0	0	0	0	0	0	0	0	0	0	0	0	0	0	0	0	0	0	0	0	0	0	0	0	0	0	0	0	0	0	0	0	0	0	0	0	0	0	0	0	0
metaspades_1_S1_L001_NODE_306_length_2064_cov_2.31409	0	0	0	0	0	0	0	0	0	0	0	0	0	0	0	0	0	0	0	0	0	0	0	0	0	0	0	0	0	0	0	0	0	0	0	0	0	0	0	0	0	0	0	0	0	0	0	0	0
metaspades_1_S1_L001_NODE_316_length_2039_cov_2.60433	0	0	0	0	0.13487	0	0.155959	0	0	0	0	0	0	0	0	0	0	0	0	0	0	0	0	0	0	0	0	0	0	0	0	0	0	0	0	0	0	0	0	0	0	0	0	0	0	0	0	0	0
metaspades_1_S1_L001_NODE_319_length_2038_cov_2.65658	0	0	0	0	0	0	0	0	0	0	0	0	0	0	0	0.146712	0	0	0	0	0	0	0	0	0	0	0	0	0	0	0	0	0	0	0	0	0	0	0	0	0	0	0	0	0.143768	0	0	0	0
metaspades_1_S1_L001_NODE_31_length_4668_cov_3.1576	0	0	0.12575	0	0.0897601	0	0.227292	0	0	0	0	0	0	0	0	0.125107	0	0	0.0655527	0	0	0	0	0	0	0	0	0	0	0.0741217	0.0736932	0.0608398	0	0	0	0	0	0	0	0	0.0841902	0	0	0.141388	0.153385	0	0.166024	0	0
metaspades_1_S1_L001_NODE_325_length_2027_cov_2.6998	0	0	0	0	0	0	0	0	0	0	0	0	0	0	0	0	0	0	0	0	0	0	0	0	0	0	0	0	0	0	0	0	0	0	0	0	0	0	0	0	0	0	0	0	0	0	0	0	0
metaspades_1_S1_L001_NODE_353_length_1973_cov_8.22054	0	0	0	0	0	0	0	0	0	0	0	0	0.525596	0	0	0	0	0	0	0	0	0	0	0	0	0	0	0	0	0	0	0	0	0	0	0	0	0	0	0	0	0	0	0	0	0	0	0	0
metaspades_1_S1_L001_NODE_35_length_4385_cov_4.50208	0	0	0.0768529	0	0	0	0	0	0	0	0	0	0	0	0	0.0672748	0	0	0	0	0	0	0	0	0	0	0	0	0	0	0	0	0	0	0	0	0	0	0	0	0	0	0	0	0	0	0	0	0
metaspades_1_S1_L001_NODE_361_length_1957_cov_3.1204	0.193153	0	0	0	0.139499	0	0	0	0	0	0	0	0	0	0	0	0	0	0	0	0	0	0	0	0	0	0	0	0	0	0	0	0	0	0	0	0.138988	0	0	0.142054	0	0	0	0	0	0	0.343383	0.154318	0
metaspades_1_S1_L001_NODE_362_length_1956_cov_3.11783	0	0	0	0	0	0	0	0	0	0	0	0	0	0	0	0	0	0	0	0	0	0.15184	0	0	0	0	0	0	0	0	0	0	0	0	0	0	0	0	0	0	0	0	0	0	0.225971	0.377301	0	0	0
metaspades_1_S1_L001_NODE_382_length_1925_cov_4.33957	0	0	0	0	0	0	0	0	0	0	0	0	0	0	0	0	0	0	0	0	0	0	0	0	0	0	0	0	0	0	0	0	0	0	0	0	0	0	0	0	0	0	0	0	0	0	0	0	0
metaspades_1_S1_L001_NODE_395_length_1894_cov_2.7988	0	0	0	0	0	0	0	0	0	0	0	0	0	0	0	0	0	0	0	0	0	0	0	0	0	0	0	0	0	0	0	0	0	0	0	0	0	0	0	0	0	0	0	0	0	0	0	0	0
metaspades_1_S1_L001_NODE_400_length_1891_cov_1.91885	0	0	0	0	0	0	0.158646	0	0	0	0	0	0	0	0	0	0	0	0	0.159175	0	0	0.222105	0	0	0	0	0.218403	0	0.171867	0	0	0	0	0	0	0	0	0	0	0	0	0	0	0	0	0	0	0
metaspades_1_S1_L001_NODE_406_length_1883_cov_4.50656	0	0	0	0	0	0	0	0	0	0	0	0	0	0	0	0	0	0	0	0	0	0	0	0	0	0	0	0	0	0	0	0	0	0	0	0	0	0	0	0	0	0	0	0	0	0	0	0	0
metaspades_1_S1_L001_NODE_40_length_4276_cov_3.03317	0	0	0	0	0	0	0	0	0	0	0	0	0	0	0	0	0	0	0	0	0	0	0	0	0	0	0	0	0	0	0	0	0	0	0	0	0	0	0	0	0	0	0	0	0	0	0	0	0
metaspades_1_S1_L001_NODE_44_length_4167_cov_3.49465	0.0818335	0	0	0	0.172786	0	0.168707	0	0	0.0983921	0	0	0	0	0	0	0	0	0	0	0	0	0	0.0765539	0	0	0	0	0.0885529	0.174226	0	0.0664747	0	0	0	0	0.0794336	0	0	0.0669546	0.134149	0	0	0	0	0.0758339	0	0	0
metaspades_1_S1_L001_NODE_456_length_1805_cov_2.34571	0	0	0	0	0	0	0	0	0	0	0	0	0	0	0	0	0	0	0	0	0	0	0	0	0	0	0	0	0	0	0	0	0	0	0	0	0	0	0	0	0	0	0	0	0	0	0	0	0
metaspades_1_S1_L001_NODE_483_length_1775_cov_2.09012	0	0	0	0.157746	0	0	0.176901	0	0	0	0	0	0	0	0	0	0	0	0	0	0	0	0	0	0	0	0	0	0	0	0	0	0	0	0	0	0	0	0	0.163944	0	0	0	0	0	0	0	0	0
metaspades_1_S1_L001_NODE_485_length_1774_cov_4.24782	0	0	0	0	0.673055	0	0	0	0	0	0	0	0	0	0	0	0	0	0	0	0	0	0	0	0	0	0	0	0	0	0	0	0	0	0	0	0.183766	0	0	0.740135	0	0	0	0.293123	0.222661	0	0	0	0
metaspades_1_S1_L001_NODE_487_length_1770_cov_7.70729	0	0	0	0	0	0	0	0	0	0	0	0	0	0	0	0	0	0	0	0	0	0	0	0	0	0	0	0	0	0	0	0	0	0	0	0	0	0	0	0	0	0	0	0	0	0	0	0	0
metaspades_1_S1_L001_NODE_50_length_3959_cov_2.69237	0	0	0	0	0	0	0	0	0	0	0	0.106845	0	0	0	0	0	0	0	0	0	0	0	0	0	0	0	0	0	0	0	0	0	0	0	0	0	0	0	0	0	0	0	0	0	0	0	0	0
metaspades_1_S1_L001_NODE_527_length_1729_cov_2.10872	0	0	0	0	0	0	0	0	0	0	0	0	0	0	0	0	0	0	0	0	0	0	0	0	0	0	0	0	0	0.230769	0	0	0	0	0	0	0	0	0	0	0	0	0	0	0	0	0	0	0
metaspades_1_S1_L001_NODE_533_length_1722_cov_3.16197	0	0	0	0	0	0	0	0	0	0	0	0	0	0	0	0	0	0	0	0	0	0	0	0	0	0	0	0	0	0	0	0	0	0	0	0	0	0	0	0	0	0	0	0	0	0	0	0	0
metaspades_1_S1_L001_NODE_53_length_3842_cov_4.93927	0	0	0	0	0	0	0	0	0	0	0	0	0	0	0	0	0	0	0	0	0	0	0	0	0	0	0	0	0	0	0	0	0	0	0	0	0	0	0	0	0	0	0	0	0	0	0	0	0
metaspades_1_S1_L001_NODE_541_length_1716_cov_4.21011	0.45338	0.298368	0.388695	0	0	0	0	0	0	0.660256	0	0	0	0	0	0	0	0	0	0	0	0	0	0	0	0	0	0	0	0	0	0	0	0	0	0	0	0	0	0	0	0	0	0	0	0	0	0	0
metaspades_1_S1_L001_NODE_593_length_1676_cov_3.10117	0	0	0	0	0	0	0	0	0	0	0	0	0	0	0	0	0	0	0	0	0	0	0	0	0	0	0	0	0	0	0	0	0	0	0	0	0	0	0	0	0	0	0	0	0	0	0	0	0
metaspades_1_S1_L001_NODE_598_length_1675_cov_2.97037	0	0	0	0	0	0	0	0	0	0	0	0	0	0	0	0	0	0	0	0	0	0	0	0	0	0	0	0	0	0	0	0	0	0	0	0	0	0	0	0	0	0	0	0	0	0	0	0	0
metaspades_1_S1_L001_NODE_603_length_1669_cov_1.98141	0	0	0	0	0	0	0	0	0	0	0	0	0	0	0	0	0	0	0	0	0	0	0	0	0	0	0	0	0	0	0	0	0	0	0	0	0	0	0	0	0	0	0	0	0	0	0	0	0
metaspades_1_S1_L001_NODE_605_length_1667_cov_7.46092	0	0	0	0	0	0	0	0	0	0	0	0	0	0	0	0	0	0	0	0	0	0	0	0	0	0	0	0	0	0	0	0	0	0	0	0	0	0	0	0	0	0	0	0	0	0	0	0	0
metaspades_1_S1_L001_NODE_626_length_1655_cov_1.52875	0	0	0	0	0	0	0	0	0	0	0	0	0	0	0	0	0	0	0	0	0	0	0	0	0	0	0	0	0	0	0	0	0	0	0	0	0	0	0	0	0	0	0	0	0	0	0	0	0
metaspades_1_S1_L001_NODE_680_length_1607_cov_19.692	0	0	0	0	0	0	0	0	0	0	0	0	0	0	0	0	0	0	0	0	0	0	0	0	0	0	0	0	0	0	0	0	0	0	0	0	0	0	0	0	0	0	0	0	0	0	0.0696951	0.199129	0
metaspades_1_S1_L001_NODE_68_length_3392_cov_3.30057	0	0	0	0	0	0	0	0	0	0	0	0	0	0	0.120283	0	0	0	0	0	0	0	0	0	0	0	0	0	0	0	0.0952241	0	0	0	0	0	0	0	0	0	0	0	0	0	0	0	0	0	0
metaspades_1_S1_L001_NODE_710_length_1592_cov_2.96617	0	0	0	0	0	0	0	0	0	0	0	0	0	0	0	0	0	0	0	0	0	0	0	0	0	0	0	0	0	0	0	0	0	0	0	0	0	0	0	0	0	0	0	0	0	0	0	0	0
metaspades_1_S1_L001_NODE_728_length_1574_cov_1.63792	0	0	0	0	0	0	0	0	0	0	0	0	0	0	0	0	0	0	0	0	0	0	0	0	0	0	0	0	0	0	0	0	0	0	0	0	0	0	0	0	0	0	0	0	0	0	0	0	0
metaspades_1_S1_L001_NODE_72_length_3330_cov_5.6913	0.186486	0.504204	0.277778	0.507207	0.289189	0.396997	0.301201	0.254354	0.532132	0.467568	0.396997	0	0.572372	0.327327	0	0	0	0	0	0	0	0	0.124324	0	0	0	0	0	0	0	0	0.101502	0	0.121922	0	0	0	0	0	0.238138	0	0	0.0840841	0.1	0	0.0933934	0.0906907	0	0
metaspades_1_S1_L001_NODE_730_length_1573_cov_7.09486	0	0	0	0	0	0	0	0	0	0	0	0	0	0	0	0	0	0	0	0	0.261284	0	0	0	0	0.217419	0	0	0	0	0	0	0	0	0	0	0	0	0	0	0	0	0	0	0	0.174189	0	0.225048	0
metaspades_1_S1_L001_NODE_742_length_1566_cov_3.45996	0	0	0	0	0	0	0	0	0	0	0	0	0	0	0	0	0	0	0	0	0	0	0	0	0	0	0	0	0	0	0	0	0	0	0	0	0	0	0	0	0	0	0	0	0	0	0	0	0
metaspades_1_S1_L001_NODE_749_length_1562_cov_2.84141	0.412932	0	0	0	0.516005	0	0	0	0	0	0	0	0	0	0	0	0	0	0	0	0	0	0	0	0	0	0	0	0	0	0	0	0	0	0	0	0.21959	0	0	0	0.227913	0	0	0.233675	0.183739	0	0.637004	0.204866	0
metaspades_1_S1_L001_NODE_763_length_1552_cov_2.1984	0	0	0	0	0.298969	0	0	0	0	0	0	0	0	0	0	0	0	0	0	0	0	0	0	0	0	0	0	0	0	0	0	0	0	0	0	0	0	0	0	0	0	0	0	0	0.500644	0	0	0	0
metaspades_1_S1_L001_NODE_773_length_1548_cov_1.92498	0	0	0	0	0	0	0.281008	0	0	0	0	0	0	0	0	0	0	0	0	0	0	0	0	0	0	0	0	0	0	0	0	0	0	0	0	0	0	0	0	0	0	0	0	0	0	0	0	0	0
metaspades_1_S1_L001_NODE_7_length_8479_cov_7.23267	0.210874	0	0.0663993	0.0752447	0.0487086	0.211699	0.0352636	0	0	0.137988	0	0	0	0	0.197783	0.0998939	0	0	0	0	0	0.0909305	0	0	0	0	0	0	0	0	0.0693478	0	0	0.0475292	0.237882	0.0449345	0	0	0	0.0333766	0.0343201	0	0	0.155915	0.219248	0.115344	0.186225	0.246609	0
metaspades_1_S1_L001_NODE_803_length_1528_cov_2.66802	0	0	0	0	0	0	0	0	0	0	0	0	0	0	0	0	0	0	0	0	0	0	0	0	0	0	0	0	0	0	0	0	0	0	0	0	0	0	0	0	0	0	0	0	0	0	0	0	0
metaspades_1_S1_L001_NODE_806_length_1527_cov_2.17867	0	0	0	0	0	0	0	0	0	0	0	0	0	0	0	0	0	0	0	0	0	0	0	0	0	0	0	0	0	0	0	0	0	0	0	0	0	0	0	0	0	0	0	0	0	0	0	0	0
metaspades_1_S1_L001_NODE_807_length_1526_cov_3.45207	0	0	0	0	0	0	0.188729	0	0	0	0	0	0	0.182831	0	0	0	0	0	0	0	0	0	0	0	0	0	0	0	0.237221	0	0	0	0	0	0	0	0	0	0	0	0	0	0.241809	0	0	0	0	0
metaspades_1_S1_L001_NODE_814_length_1520_cov_2.54949	0	0	0	0	0	0	0	0	0	0	0	0	0	0	0	0	0	0	0	0	0	0	0	0	0	0	0	0	0	0	0	0	0	0	0	0	0	0	0	0	0	0	0	0	0	0	0	0	0
metaspades_1_S1_L001_NODE_815_length_1520_cov_2.11468	0	0	0	0	0	0	0	0	0	0	0	0	0	0	0	0	0	0	0.193421	0	0	0	0	0	0	0	0	0	0	0	0	0	0	0.215132	0	0	0	0	0	0	0	0	0	0	0	0	0	0	0
metaspades_1_S1_L001_NODE_836_length_1511_cov_2.03297	0	0	0	0	0	0	0	0	0	0	0	0	0	0	0	0	0	0	0	0	0	0	0	0	0	0	0	0	0	0	0	0	0	0	0	0	0	0	0	0	0	0	0	0	0	0	0	0	0
metaspades_1_S1_L001_NODE_90_length_3064_cov_4.51545	0	0	0	0	0	0	0	0	0	0	0	0	0	0	0	0	0	0	0	0	0	0	0	0	0	0	0	0	0	0	0	0	0	0	0	0	0	0	0	0	0	0	0	0	0	0	0	0	0
metaspades_1_S1_L001_NODE_93_length_3039_cov_3.56099	0	0	0	0	0	0	0	0	0	0	0	0	0	0	0	0	0	0	0	0	0	0	0	0	0	0	0	0	0	0	0	0	0	0	0	0	0	0	0	0	0	0	0	0	0	0	0	0	0
metaspades_1_S1_L001_NODE_942_length_1456_cov_2.8394	0	0	0	0	0	0	0	0	0	0	0	0	0	0	0	0	0	0	0	0	0	0	0	0	0	0	0	0	0	0	0	0	0	0	0	0	0	0	0	0	0	0	0	0	0	0	0	0	0
metaspades_1_S1_L001_NODE_962_length_1446_cov_2.14019	0	0.210927	0	0	0	0	0	0	0	0.213001	0	0	0	0	0	0	0	0	0	0	0	0	0	0	0	0	0	0	0	0	0	0	0	0	0	0	0	0	0	0	0	0	0	0	0	0	0	0	0
metaspades_20_NG-10601_15_lib145114_4940_NODE_115_length_4000_cov_1717.18	0	0	0	0	0.083	0	0.08375	0	0	0	0	0	0	0	0	0	0	0	0	0	0	0	0	0	0	0	0	0	0	0.08625	0.0855	0.08825	0.087	0.0835	0	0.10125	0.0815	0.085	0.08625	0.08375	0.08625	0	0.0865	0	0	0	0	0	0
metaspades_20_NG-10601_15_lib145114_4940_NODE_117_length_3927_cov_5.08988	0	0	0	0	0	0	0	0	0	0	0	0	0	0	0	0	0	0	0	0	0	0	0	0	0	0	0	0	0	0	0	0	0	0	0	0	0	0	0	0	0	0	0	0	0	0.0835243	0	0	0
metaspades_20_NG-10601_15_lib145114_4940_NODE_159_length_2463_cov_207.829	0	0	0	0	0	0	0	0	0	0	0	0	0	0	0	0	0	0	0	0	0	0	0	0	0	0	0	0	0	0	0	0	0	0	0	0	0	0	0	0	0	0	0	0	0	0	0	0	0
metaspades_20_NG-10601_15_lib145114_4940_NODE_163_length_2385_cov_2.87597	0	0	0	0	0	0	0	0	0	0	0	0	0	0	0	0	0	0	0	0	0	0	0	0	0	0	0	0	0	0	0	0	0	0	0	0	0	0	0	0	0	0	0	0	0	0	0	0	0
metaspades_20_NG-10601_15_lib145114_4940_NODE_195_length_1890_cov_2.39891	0	0	0	0	0.36455	0	0.368254	0	0	0	0	0	0	0	0	0	0	0	0	0	0	0	0	0	0	0	0	0	0	0.389418	0.389418	0.407407	0	0	0	0.155556	0.265608	0	0.183598	0.387302	0.318519	0	0.202116	0	0	0	0	0	0
metaspades_20_NG-10601_15_lib145114_4940_NODE_19_length_30667_cov_12.7048	0	0	0	0.00701079	0	0.00306518	0.0347605	0	0	0	0.00335866	0	0.00622819	0	0	0	0	0	0.00971729	0.0144455	0	0	0	0	0	0	0.0122933	0	0	0	0	0	0	0.0132064	0	0	0	0.00929338	0	0	0	0	0	0.305377	0.347638	0.346822	0.33267	0.347964	0.190433
metaspades_20_NG-10601_15_lib145114_4940_NODE_215_length_1663_cov_3.96082	0	0	0	0	0	0	0	0	0	0	0	0	0	0	0	0	0	0	0	0	0	0	0	0	0	0	0	0	0	0	0	0	0	0	0	0	0	0	0	0	0	0	0	0	0	0	0	0	0
metaspades_20_NG-10601_15_lib145114_4940_NODE_225_length_1587_cov_1.43603	0	0	0	0	0	0	0	0	0	0	0	0	0	0	0	0	0	0	0	0	0	0	0	0	0	0	0	0	0	0	0	0	0	0	0	0	0	0	0	0	0	0	0	0	0	0	0	0	0
metaspades_20_NG-10601_15_lib145114_4940_NODE_22_length_27815_cov_8.79845	0	0	0	0	0	0	0	0	0	0	0.0130146	0	0	0	0	0	0	0	0	0	0	0	0	0	0	0	0	0	0.19227	0	0	0	0	0	0	0	0	0	0	0	0	0	0	0.553155	0.564048	0.572497	0.583965	0.569944	0.485745
metaspades_20_NG-10601_15_lib145114_4940_NODE_260_length_1446_cov_1.90151	0	0	0	0	0	0	0	0	0	0	0	0	0	0	0	0	0	0	0	0	0	0	0	0	0	0	0	0	0	0	0	0	0	0	0	0	0	0	0	0	0	0	0	0	0	0	0	0	0
metaspades_20_NG-10601_15_lib145114_4940_NODE_261_length_1436_cov_1.35047	0	0.295961	0	0	0	0	0	0	0	0	0	0	0	0	0	0	0	0	0	0	0	0	0	0	0	0	0	0	0	0	0	0	0	0	0	0	0	0	0	0	0	0	0	0	0	0	0	0	0
metaspades_20_NG-10601_15_lib145114_4940_NODE_315_length_1209_cov_3.75477	0	0	0	0	0	0	0	0	0	0	0	0	0	0	0	0	0	0	0	0	0	0	0	0	0	0	0	0	0	0	0	0	0	0	0	0	0	0	0	0	0	0	0	0	0	0	0	0	0
metaspades_20_NG-10601_15_lib145114_4940_NODE_329_length_1153_cov_3.71494	0	0	0	0	0	0	0	0	0	0	0	0	0	0	0	0	0	0	0	0	0	0	0	0	0	0	0	0	0	0	0	0	0	0	0	0	0	0	0	0	0	0	0	0	0	0	0	0	0
metaspades_20_NG-10601_15_lib145114_4940_NODE_335_length_1136_cov_1.93247	0	0	0	0	0	0	0	0	0	0	0	0	0	0	0	0	0	0	0	0	0	0	0	0	0	0	0	0	0	0	0	0	0	0	0	0	0	0	0	0	0	0	0	0	0	0	0	0	0
metaspades_20_NG-10601_15_lib145114_4940_NODE_352_length_1089_cov_3.7911	0	0	0	0	0	0.267218	0	0	0	0	0	0	0	0	0	0	0	0	0	0	0	0	0	0	0	0	0	0	0	0	0	0	0	0	0.945822	0	0	0	0	0.293848	0	0	0	0	0	0	0	0	0
metaspades_20_NG-10601_15_lib145114_4940_NODE_389_length_1007_cov_4.17332	0	0	0	0	0	0	0	0	0	0	0	0	0	0	0	0	0	0	0	0	0	0	0	0	0	0	0	0	0	0	0	0	0	0	0	0	0	0	0	0	0	0	0	0	0	0	0	0	0
metaspades_20_NG-10601_15_lib145114_4940_NODE_393_length_1000_cov_1.6328	0	0	0	0	0	0	0	0	0	0	0	0	0	0	0	0	0	0	0	0	0	0	0	0	0	0	0	0	0	0	0	0	0	0	0	0	0	0	0	0	0	0	0	0	0	0	0	0	0
metaspades_20_NG-10601_15_lib145114_4940_NODE_46_length_14432_cov_16.2193	0.119803	0.0679739	0.0297949	0	0	0.120843	0.031735	0	0.0266075	0.128049	0	0	0	0.0596591	0	0	0	0	0	0	0	0	0	0	0	0	0	0	0	0	0.023143	0	0	0	0.78416	0.03125	0.0538387	0	0	0.0878603	0	0	0	0	0	0	0	0	0
metaspades_20_NG-10601_15_lib145114_4940_NODE_52_length_12443_cov_404.091	0	0	0	0	0	0	0	0	0	0	0	0	0	0	0	0	0	0	0	0	0	0	0	0	0	0	0	0	0	0	0	0	0	0	0	0	0	0	0	0	0	0	0	0	0	0	0	0	0
metaspades_20_NG-10601_15_lib145114_4940_NODE_70_length_8417_cov_8.24623	0	0	0	0	0	0	0	0	0	0	0	0	0.0405132	0	0	0	0	0	0	0	0	0	0	0	0	0	0	0	0.327908	0	0	0	0	0	0	0	0	0	0	0	0	0	0	0.420459	0.400499	0.403588	0.462398	0.441487	0.318878
metaspades_20_NG-10601_15_lib145114_4940_NODE_73_length_8006_cov_25.956	0	0	0	0	0	0	0	0	0	0	0	0	0	0	0	0	0	0	0	0	0	0	0	0	0	0	0	0	0	0	0	0	0	0	0	0	0	0	0	0	0	0	0	0	0	0	0	0	0
metaspades_20_NG-10601_15_lib145114_4940_NODE_82_length_6406_cov_301.191	0	0	0	0	0.0716516	0	0.0931939	0	0	0	0	0	0	0	0	0	0	0	0	0	0	0	0	0	0	0	0	0	0	0.0663441	0.11458	0.107555	0.116297	0.118014	0	0.104902	0.118639	0.131283	0.125976	0	0.121761	0	0.117858	0	0	0	0	0	0
metaspades_20_NG-10601_15_lib145114_4940_NODE_84_length_6074_cov_1718.02	0	0	0	0	0	0	0	0	0	0	0	0	0	0	0	0	0	0	0	0	0	0	0	0	0	0	0	0	0	0	0	0	0	0	0	0	0	0	0	0	0	0	0	0	0	0	0	0	0
metaspades_20_NG-10601_15_lib145114_4940_NODE_85_length_6044_cov_14.8003	0	0	0	0	0	0	0	0	0	0	0	0	0	0	0	0	0	0	0	0	0	0	0	0	0	0	0	0	0	0	0	0	0	0	0	0	0	0	0	0	0	0	0	0	0	0.0627068	0	0	0
metaspades_20_NG-10601_15_lib145114_4940_NODE_90_length_5620_cov_15.7421	0	0	0	0	0	0	0	0	0	0	0	0	0	0	0.094484	0	0.103915	0.0645907	0.0604982	0.0896797	0.0572954	0	0.0991103	0.106584	0.0765125	0	0	0.211744	0	0	0	0	0	0	0	0	0	0	0	0	0	0.116192	0	0	0	0	0	0	0
metaspades_20_NG-10601_15_lib145114_4940_NODE_93_length_5294_cov_75.4541	0	0	0	0	0	0	0	0	0	0	0	0	0	0	0	0	0	0	0	0	0	0	0	0	0	0	0	0	0	0	0	0	0	0	0	0	0	0	0	0	0	0	0	0	0	0	0	0	0
metaspades_21_NG-10601_18_lib145117_4940_NODE_100_length_5344_cov_6.82473	0	0	0	0	0	0	0	0	0	0	0	0	0	0	0	0	0	0	0	0	0	0	0	0	0	0	0	0	0	0	0	0	0	0	0	0	0.0666168	0	0	0	0	0	0	0	0	0	0	0	0
metaspades_21_NG-10601_18_lib145117_4940_NODE_128_length_3835_cov_4.24921	0.628162	0.681095	0.5309	0.641199	0	0.609648	0	0.62764	0.334289	0.657106	0.561408	0.531682	0.626336	0.297262	0	0	0	0	0	0	0	0	0	0	0	0	0	0	0	0	0	0	0	0	0	0	0	0	0	0.0764016	0	0	0	0	0.1103	0.085528	0	0	0.072751
metaspades_21_NG-10601_18_lib145117_4940_NODE_144_length_3421_cov_3.28907	0.195265	0	0	0	0	0	0	0	0	0	0	0	0	0	0	0	0	0	0	0	0	0	0	0	0	0	0	0	0	0	0	0	0	0	0	0	0	0	0	0	0	0	0	0	0	0	0	0	0
metaspades_21_NG-10601_18_lib145117_4940_NODE_146_length_3404_cov_2.85608	0	0	0	0	0	0	0	0	0	0	0	0	0	0	0	0	0	0	0	0	0	0	0	0	0	0	0	0	0	0	0	0	0	0	0	0	0	0	0	0	0	0	0	0	0	0	0	0	0
metaspades_21_NG-10601_18_lib145117_4940_NODE_148_length_3309_cov_6.02428	0.0855243	0	0.112723	0	0	0.14385	0	0	0	0	0	0	0	0.0846177	0.1233	0.0870354	0	0	0.112723	0	0.102448	0	0	0	0	0	0	0	0	0	0	0	0	0	0	0	0	0	0	0	0	0	0	0	0	0	0	0	0
metaspades_21_NG-10601_18_lib145117_4940_NODE_154_length_3137_cov_873.774	0	0	0	0	0	0	0	0	0	0	0	0	0	0	0	0	0	0	0	0	0	0	0	0	0	0	0	0	0	0.0627989	0	0.0599299	0	0	0	0	0	0	0	0	0	0	0	0	0	0	0	0	0
metaspades_21_NG-10601_18_lib145117_4940_NODE_156_length_3068_cov_3.40823	0	0	0	0	0	0	0	0	0	0	0	0	0	0	0	0	0	0	0	0	0	0	0	0	0	0	0	0	0	0	0	0	0	0	0	0	0	0	0	0	0	0	0	0	0	0	0	0	0
metaspades_21_NG-10601_18_lib145117_4940_NODE_160_length_2947_cov_3.55636	0	0	0	0	0	0	0	0	0	0	0	0	0	0	0	0	0	0	0	0	0	0	0	0	0	0	0	0	0	0	0	0	0	0	0	0	0	0	0	0	0	0	0	0	0	0	0	0	0
metaspades_21_NG-10601_18_lib145117_4940_NODE_163_length_2820_cov_5.31573	0.157447	0.0957447	0.0971631	0.173404	0	0	0	0	0	0.129433	0.168794	0	0.148227	0	0	0	0	0	0	0	0	0	0	0	0	0	0	0	0	0	0	0	0	0	0	0	0	0	0	0	0	0	0	0	0	0	0	0	0
metaspades_21_NG-10601_18_lib145117_4940_NODE_168_length_2659_cov_5.048	0	0	0	0	0	0	0	0	0	0	0	0	0	0	0	0	0	0	0	0	0	0	0	0	0	0	0	0	0	0	0	0	0	0	0	0	0	0	0	0	0	0	0	0	0	0	0	0	0
metaspades_21_NG-10601_18_lib145117_4940_NODE_180_length_2471_cov_2.75538	0	0	0	0	0	0	0	0	0	0	0	0	0	0	0	0	0	0	0	0	0	0	0	0	0	0	0	0	0	0	0	0	0	0	0	0	0	0	0	0	0	0	0	0	0	0	0	0	0
metaspades_21_NG-10601_18_lib145117_4940_NODE_183_length_2453_cov_5.60967	0	0	0	0	0	0	0	0	0	0	0	0	0	0	0	0	0	0	0	0	0	0	0	0	0	0	0	0	0.275989	0	0	0	0	0	0	0	0	0	0	0	0	0	0	0	0	0	0	0	0
metaspades_21_NG-10601_18_lib145117_4940_NODE_188_length_2376_cov_3.71176	0	0	0	0	0	0	0	0	0	0.126263	0	0	0	0	0.137205	0	0	0	0.122896	0.123737	0.138889	0.148148	0	0	0	0.130471	0	0	0	0	0	0	0	0	0	0	0	0	0	0	0	0	0	0	0	0	0	0	0
metaspades_21_NG-10601_18_lib145117_4940_NODE_18_length_34031_cov_32.6825	0	0	0	0	0.0295025	0.0369075	0.0333813	0	0	0.00872734	0.00975581	0	0	0	0.805295	0.951427	0.288737	0.0377597	0.841174	0.644589	0.970791	0.364638	0.343775	0.805031	0.0499545	0.44051	0.381064	0.142576	0	0.0214804	0.0142811	0.0154859	0.0205107	0.0247715	0	0	0.0286797	0.0116364	0.00813964	0.0420499	0.0223913	0	0.0393759	0	0	0	0	0	0
metaspades_21_NG-10601_18_lib145117_4940_NODE_1_length_175541_cov_138.234	0	0	0	0	0	0	0	0	0	0.00169191	0	0	0	0	0	0	0	0	0	0	0	0	0	0	0	0.00361169	0	0	0	0	0	0	0	0	0	0	0	0	0	0	0	0.115044	0	0	0	0	0	0	0
metaspades_21_NG-10601_18_lib145117_4940_NODE_202_length_2196_cov_31.5955	0.46949	0	0	0	0.184426	0.149362	0	0	0	0.142987	0	0	0	0.130692	0	0	0	0	0	0	0	0	0	0	0	0	0	0	0	0	0	0	0	0	0.557832	0	0	0	0	0	0.188525	0	0	0	0	0	0	0	0
metaspades_21_NG-10601_18_lib145117_4940_NODE_212_length_2152_cov_5.68526	0	0	0	0	0	0	0	0	0	0	0	0	0	0	0	0	0	0	0	0	0	0	0	0	0	0	0	0	0	0	0	0	0	0	0	0	0	0	0	0	0	0	0	0	0	0	0	0	0
metaspades_21_NG-10601_18_lib145117_4940_NODE_21_length_30399_cov_10.2091	0.0112175	0	0	0	0	0	0	0	0	0.00967137	0	0	0	0	0	0	0	0	0	0	0	0	0	0	0	0	0	0	0	0	0	0	0	0	0	0	0	0	0	0	0	0.0235863	0	0	0	0	0	0	0
metaspades_21_NG-10601_18_lib145117_4940_NODE_221_length_2059_cov_17.7445	0	0	0	0	0	0	0	0	0	0	0	0	0	0	0	0	0	0	0	0	0	0	0	0	0	0	0	0	0	0	0	0	0	0	0	0	0	0	0	0	0	0	0	0	0	0	0	0	0
metaspades_21_NG-10601_18_lib145117_4940_NODE_224_length_2035_cov_2.0697	0	0	0	0	0	0	0	0	0	0	0	0	0	0	0	0	0	0	0	0	0	0	0	0	0	0	0	0	0	0	0	0	0	0	0	0	0	0	0	0	0	0	0	0	0	0	0	0	0
metaspades_21_NG-10601_18_lib145117_4940_NODE_22_length_28282_cov_11.4469	0.0538859	0.0478043	0.0413691	0.0384697	0	0.0387172	0	0.0403083	0.0489711	0.0486175	0.0288876	0.0397426	0.040273	0.0402376	0	0	0	0	0	0	0	0	0	0	0	0	0	0	0	0	0	0	0	0	0	0	0	0	0	0	0	0	0	0.0118803	0.022806	0.0341206	0.0489357	0.0387526	0
metaspades_21_NG-10601_18_lib145117_4940_NODE_232_length_1937_cov_8.59405	0	0	0	0	0	0	0	0	0	0	0	0	0	0	0	0	0	0	0	0	0	0	0	0	0	0	0	0	0	0	0	0	0	0	0	0	0.131647	0	0	0	0	0	0	0	0	0	0	0	0
metaspades_21_NG-10601_18_lib145117_4940_NODE_23_length_27572_cov_33.3245	0.476861	0.25	0.191789	0.0400769	0.171261	0.379842	0.0385173	0.0277818	0.159437	0.385464	0	0.0470767	0.077615	0.177717	0	0	0	0	0	0	0	0	0	0	0	0	0	0	0	0.0400406	0.0430509	0.0277455	0	0.0216161	0.564304	0.0272378	0.0789206	0	0	0.0881329	0.0609676	0.0132381	0	0	0	0	0	0	0
metaspades_21_NG-10601_18_lib145117_4940_NODE_242_length_1897_cov_3.02497	0.161834	0	0.200843	0	0	0	0	0.224565	0	0.256721	0	0.260411	0	0	0	0	0	0	0	0	0	0	0	0	0	0	0	0	0	0	0	0	0	0	0	0	0	0	0	0	0	0	0	0.206115	0.176067	0	0	0.173959	0
metaspades_21_NG-10601_18_lib145117_4940_NODE_249_length_1825_cov_5.46045	0	0	0	0	0	0	0	0	0	0	0	0	0	0	0	0	0	0	0	0	0	0	0	0	0	0	0	0	0	0	0	0	0	0	0	0	0	0	0	0	0	0	0	0	0	0	0	0	0
metaspades_21_NG-10601_18_lib145117_4940_NODE_250_length_1815_cov_2.89886	0	0	0	0	0	0	0	0	0	0	0	0	0	0	0	0	0	0	0	0	0	0	0	0	0	0	0	0	0	0	0	0	0	0	0	0	0	0	0	0	0	0	0	0	0	0	0	0	0
metaspades_21_NG-10601_18_lib145117_4940_NODE_275_length_1676_cov_2.80938	0	0	0	0	0	0	0	0	0	0	0	0	0	0	0	0	0	0	0	0	0	0	0	0	0	0	0	0	0	0	0	0	0	0	0	0	0	0	0	0	0	0	0	0	0	0	0	0	0
metaspades_21_NG-10601_18_lib145117_4940_NODE_298_length_1583_cov_2.01047	0	0.317119	0.25079	0.417562	0	0.298168	0	0	0.186987	0.28048	0	0.305117	0.199621	0	0	0	0	0	0	0	0	0	0	0	0	0	0	0	0	0	0	0	0	0	0	0	0	0	0	0	0	0	0	0	0	0	0	0	0.167404
metaspades_21_NG-10601_18_lib145117_4940_NODE_2_length_171123_cov_304.549	0	0	0	0.00838578	0	0	0	0	0	0	0.00406725	0.00176481	0.0107992	0	0.361266	0.345155	0.274972	0.172718	0.34886	0.292334	0.355055	0.334502	0.307597	0.354003	0.165472	0.373094	0.325976	0.237432	0	0	0	0	0	0	0.0137912	0	0	0	0	0	0	0	0	0.532769	0.508728	0.548465	0.463859	0.47051	0.437428
metaspades_21_NG-10601_18_lib145117_4940_NODE_303_length_1561_cov_6.35126	0	0	0	0	0	0	0	0	0	0	0	0	0	0	0	0	0	0	0	0	0	0	0	0	0	0	0	0	0	0	0	0	0	0	0	0	0	0	0	0	0	0	0	0	0	0	0	0	0
metaspades_21_NG-10601_18_lib145117_4940_NODE_315_length_1520_cov_1.80819	0	0	0	0	0	0	0	0	0	0	0	0	0	0	0	0	0	0	0	0	0	0	0	0	0	0	0	0	0.222368	0	0	0	0	0	0	0	0	0	0	0	0	0	0	0	0	0	0	0	0
metaspades_21_NG-10601_18_lib145117_4940_NODE_322_length_1475_cov_2.33944	0	0	0	0	0	0	0	0	0	0	0	0	0	0	0	0	0	0	0	0	0	0	0	0	0	0	0	0	0	0	0	0	0	0	0	0	0	0	0	0	0	0	0	0	0	0	0	0	0
metaspades_21_NG-10601_18_lib145117_4940_NODE_327_length_1460_cov_3.71032	0	0	0	0	0	0	0	0	0	0	0	0	0	0	0	0	0	0	0	0	0	0	0	0	0	0	0	0	0	0	0	0	0	0	0	0	0	0	0	0	0	0	0	0	0	0.24589	0	0	0
metaspades_21_NG-10601_18_lib145117_4940_NODE_338_length_1436_cov_2.03983	0	0	0	0	0	0	0	0	0	0	0	0	0	0	0	0	0	0	0	0	0	0	0	0	0	0	0	0	0	0	0	0	0	0	0	0	0	0	0	0	0	0	0	0	0	0	0	0	0.222841
metaspades_21_NG-10601_18_lib145117_4940_NODE_341_length_1428_cov_2.5091	0	0	0	0	0	0	0	0	0	0	0	0	0	0	0	0	0	0	0	0	0	0	0	0	0	0	0	0	0	0	0	0	0	0	0	0	0	0	0	0	0	0	0	0	0	0	0	0	0
metaspades_21_NG-10601_18_lib145117_4940_NODE_343_length_1419_cov_2.32625	0	0	0	0	0	0	0.207188	0	0	0	0	0	0	0	0	0	0	0	0	0	0	0	0	0	0	0	0	0	0	0	0	0	0	0	0	0	0	0	0	0.273432	0	0	0	0	0	0	0	0	0
metaspades_21_NG-10601_18_lib145117_4940_NODE_349_length_1405_cov_2.45037	0	0	0	0	0	0	0	0	0	0	0	0	0	0	0	0	0	0	0	0	0	0	0	0	0	0	0	0	0	0	0	0	0	0	0	0	0	0	0	0	0	0	0	0	0	0	0	0	0
metaspades_21_NG-10601_18_lib145117_4940_NODE_356_length_1389_cov_1.9048	0	0	0	0	0	0	0	0	0	0	0	0	0	0	0	0	0	0	0	0	0	0	0	0	0	0	0	0	0	0	0	0	0	0	0	0	0	0	0	0	0	0	0	0	0	0	0	0	0
metaspades_21_NG-10601_18_lib145117_4940_NODE_367_length_1359_cov_1.78834	0	0	0	0	0	0	0	0	0	0	0	0	0	0	0	0	0	0	0	0	0	0	0	0	0	0	0	0	0	0	0	0	0	0	0	0	0	0	0	0	0	0	0	0	0	0	0	0	0
metaspades_21_NG-10601_18_lib145117_4940_NODE_383_length_1326_cov_3.19591	0	0	0	0	0	0	0	0	0	0	0	0	0	0	0	0	0	0	0	0	0	0	0	0	0	0	0	0	0	0	0	0	0	0	0	0	0	0	0	0	0	0	0	0	0	0	0	0	0
metaspades_21_NG-10601_18_lib145117_4940_NODE_385_length_1324_cov_3.13318	0	0	0	0	0	0	0	0	0	0	0	0	0	0	0	0	0	0	0	0	0	0	0	0	0	0	0	0	0	0	0	0	0	0	0	0	0	0	0	0	0	0	0	0	0	0	0	0	0
metaspades_21_NG-10601_18_lib145117_4940_NODE_397_length_1283_cov_3.20277	0	0	0	0	0	0	0	0	0	0	0	0	0	0	0	0	0	0	0	0	0	0	0	0	0	0	0	0	0	0	0	0	0	0	0	0	0	0	0	0.282931	0	0	0	0	0	0	0	0	0
metaspades_21_NG-10601_18_lib145117_4940_NODE_398_length_1282_cov_8.18174	0	0	0	0	0	0	0	0	0	0	0	0	0	0	0	0	0	0	0	0	0	0	0	0	0	0	0	0	0	0	0	0	0	0	0	0	0	0	0	0	0	0	0	0.280811	0.355694	0.297192	0.308112	0.285491	0
metaspades_21_NG-10601_18_lib145117_4940_NODE_407_length_1252_cov_2.59231	0	0	0	0	0	0	0	0	0	0	0	0	0	0	0	0	0	0	0	0	0	0	0	0	0	0	0	0	0	0	0	0	0	0	0	0	0	0	0	0	0	0	0	0	0	0	0	0	0
metaspades_21_NG-10601_18_lib145117_4940_NODE_424_length_1210_cov_2.40952	0	0	0	0	0.228099	0	0	0	0	0	0	0	0	0	0	0	0	0	0	0	0	0	0	0	0	0	0	0	0	0	0.27438	0.291736	0	0	0	0	0	0	0	0	0	0	0	0	0	0	0	0	0
metaspades_21_NG-10601_18_lib145117_4940_NODE_438_length_1178_cov_2.60641	0	0	0	0	0	0	0	0	0	0	0	0	0	0	0	0	0	0	0	0	0	0	0	0	0	0	0	0	0	0	0	0	0	0	0	0	0	0	0	0	0	0	0	0	0	0	0	0	0
metaspades_21_NG-10601_18_lib145117_4940_NODE_444_length_1168_cov_1.46541	0	0	0	0	0	0	0	0	0	0	0	0	0	0	0	0	0	0	0	0	0	0	0	0	0	0	0	0	0	0	0	0	0	0	0	0	0	0	0	0	0	0	0	0	0	0	0	0	0
metaspades_21_NG-10601_18_lib145117_4940_NODE_449_length_1154_cov_2.07916	0	0	0	0	0	0	0	0	0	0	0	0	0	0	0	0	0	0	0	0	0	0	0	0	0	0	0	0	0	0	0	0	0	0	0	0	0	0	0	0	0	0	0	0	0	0	0	0	0
metaspades_21_NG-10601_18_lib145117_4940_NODE_450_length_1148_cov_2.70082	0	0	0	0	0	0	0	0	0	0	0	0	0	0	0	0	0	0	0	0	0	0	0	0	0	0	0	0	0	0	0	0	0	0	0	0	0	0	0	0	0	0	0	0	0	0	0	0	0
metaspades_21_NG-10601_18_lib145117_4940_NODE_464_length_1112_cov_2.20057	0	0	0	0	0	0	0	0	0	0	0	0	0	0	0	0	0	0	0	0	0	0	0	0	0	0	0	0	0	0	0	0	0	0	0	0	0	0	0	0	0	0	0	0	0	0	0	0	0
metaspades_21_NG-10601_18_lib145117_4940_NODE_465_length_1112_cov_1.52696	0	0	0	0	0	0	0	0	0	0	0	0	0	0	0	0	0	0	0	0	0	0	0	0	0	0	0	0	0	0	0	0	0	0	0	0	0	0	0	0	0	0	0	0	0	0	0	0	0
metaspades_21_NG-10601_18_lib145117_4940_NODE_466_length_1111_cov_1.92898	0	0	0	0	0	0	0	0	0	0	0	0	0	0	0	0	0	0	0	0	0	0	0	0	0	0	0	0	0	0	0	0	0	0	0	0	0	0	0	0.567957	0	0.325833	0	0	0	0	0	0	0
metaspades_21_NG-10601_18_lib145117_4940_NODE_499_length_1037_cov_2.1945	0	0	0	0	0	0	0	0	0	0	0	0	0	0	0	0	0	0	0	0	0	0	0	0	0	0	0	0	0	0	0	0	0	0	0	0	0	0	0	0	0	0	0	0	0	0	0	0	0
metaspades_21_NG-10601_18_lib145117_4940_NODE_49_length_13184_cov_51.0535	0	0	0	0	0	0	0	0	0	0	0	0	0	0	0	0	0	0	0	0	0	0	0	0	0	0	0	0	0	0	0	0	0	0	0	0	0	0	0	0	0	0	0	0	0	0	0	0	0
metaspades_21_NG-10601_18_lib145117_4940_NODE_63_length_10174_cov_6.54669	0	0	0	0	0	0	0	0	0	0	0	0	0	0	0	0	0	0	0	0	0	0	0	0	0	0	0	0	0.268921	0	0	0	0	0	0	0	0	0	0	0	0	0	0	0.528897	0.438962	0.499803	0.459013	0.524671	0.429133
metaspades_21_NG-10601_18_lib145117_4940_NODE_70_length_7938_cov_12.0384	0.105442	0.0403124	0	0.0381708	0.0386747	0.113505	0.0355253	0	0	0	0	0.0384228	0	0	0	0	0	0	0	0	0	0	0	0	0	0	0	0	0	0	0.0702948	0	0	0	0.741749	0.0399345	0	0	0	0.0391786	0	0	0	0	0	0	0	0	0
metaspades_21_NG-10601_18_lib145117_4940_NODE_73_length_7545_cov_4.58798	0	0	0	0	0	0	0	0	0	0	0	0	0	0	0	0	0	0	0	0	0	0	0	0	0	0	0	0	0	0	0	0	0	0	0	0	0	0	0	0	0	0	0	0	0	0	0	0	0
metaspades_21_NG-10601_18_lib145117_4940_NODE_74_length_7318_cov_6.33278	0	0	0	0	0	0	0	0	0	0	0	0	0	0	0	0	0	0	0	0	0	0	0	0	0	0	0	0	0	0	0	0	0	0	0	0	0	0	0	0	0	0	0	0	0	0.0770702	0.0426346	0.0472807	0
metaspades_21_NG-10601_18_lib145117_4940_NODE_76_length_6992_cov_4.60747	0.0630721	0	0	0	0	0.0456236	0	0	0	0.0594966	0	0	0	0	0	0	0	0	0	0	0	0	0	0	0	0	0	0	0	0	0	0	0	0	0	0	0	0	0	0	0	0	0	0	0	0	0	0	0
metaspades_21_NG-10601_18_lib145117_4940_NODE_83_length_6206_cov_6.61388	0	0	0.139704	0.055108	0	0	0	0	0	0	0	0	0	0	0	0	0	0	0	0	0	0	0	0	0	0	0	0	0	0	0	0	0	0	0	0	0	0	0	0	0	0	0	0	0	0	0	0	0
metaspades_21_NG-10601_18_lib145117_4940_NODE_88_length_5896_cov_4.97928	0	0	0	0	0	0	0	0	0	0	0	0	0	0	0	0	0	0	0	0	0	0	0	0	0	0	0	0	0	0	0	0	0	0	0	0	0	0	0	0	0	0	0	0	0	0	0	0	0
metaspades_21_NG-10601_18_lib145117_4940_NODE_8_length_77611_cov_20.0398	0	0	0	0	0	0	0	0	0	0	0	0	0	0	0	0	0	0	0	0	0	0	0	0	0	0	0	0	0	0	0	0	0	0.00380101	0	0	0	0	0	0.00278311	0	0.00949608	0	0	0	0	0	0	0
metaspades_21_NG-10601_18_lib145117_4940_NODE_95_length_5611_cov_4.22084	0.0347532	0	0.0247728	0	0.266263	0	0.102834	0	0	0	0	0	0	0	0	0	0	0	0	0	0	0	0	0	0	0	0	0	0	0	0	0	0	0	0	0	0	0	0	0.0714668	0.0689717	0	0	0	0.0573873	0	0	0	0
metaspades_21_NG-10601_18_lib145117_4940_NODE_97_length_5560_cov_7.29846	0	0	0	0	0	0	0	0	0	0	0	0	0.0728417	0	0	0	0	0	0	0	0	0	0	0	0	0	0	0	0	0	0	0.109173	0	0	0.989748	0	0.0721223	0	0	0.077518	0	0	0	0	0	0	0	0	0
metaspades_22_NG-10601_21_lib145120_4940_NODE_105_length_3928_cov_4.2835	0	0	0	0	0	0	0.108961	0	0	0	0	0	0	0	0	0	0	0	0	0	0	0	0	0	0	0	0	0	0	0.0883401	0	0	0	0.158605	0	0	0	0	0	0.0796843	0.122709	0	0	0	0	0	0	0	0
metaspades_22_NG-10601_21_lib145120_4940_NODE_175_length_2688_cov_4.82188	0	0	0	0	0	0	0	0	0	0	0	0	0	0	0	0	0	0	0	0	0	0	0	0	0	0	0	0	0	0	0	0	0	0	0	0	0	0	0	0	0	0	0	0	0	0	0	0	0
metaspades_22_NG-10601_21_lib145120_4940_NODE_203_length_2369_cov_2.26923	0	0	0	0	0	0	0	0	0	0	0	0	0	0	0	0	0	0	0	0	0	0	0	0	0	0	0	0	0.158295	0	0	0	0	0	0	0	0	0	0	0	0	0	0	0	0	0	0	0	0
metaspades_22_NG-10601_21_lib145120_4940_NODE_204_length_2367_cov_3.44464	0	0	0.279256	0	0	0.121673	0	0	0	0	0	0	0	0	0	0	0	0	0	0	0	0	0	0	0	0	0	0	0	0	0	0	0	0	0	0	0	0	0	0	0	0	0	0	0	0	0	0	0
metaspades_22_NG-10601_21_lib145120_4940_NODE_343_length_1657_cov_2.56554	0	0	0	0	0	0	0	0	0	0	0	0	0	0	0	0	0	0	0	0	0	0	0	0	0	0	0	0	0	0	0	0	0	0	0	0	0	0	0	0	0	0	0	0	0	0	0	0	0
metaspades_22_NG-10601_21_lib145120_4940_NODE_383_length_1524_cov_4.2437	0	0	0	0	0	0	0	0	0	0	0	0	0	0	0	0	0	0	0	0	0	0	0	0	0	0	0	0	0	0	0	0	0	0	0	0	0	0	0	0	0	0	0	0	0	0	0	0	0
metaspades_22_NG-10601_21_lib145120_4940_NODE_392_length_1497_cov_2.20458	0	0	0	0	0	0	0	0	0	0	0	0	0	0	0	0	0	0	0	0	0	0	0	0	0	0	0	0	0	0	0	0	0	0	0	0	0	0	0	0	0	0	0	0	0	0	0	0	0
metaspades_22_NG-10601_21_lib145120_4940_NODE_405_length_1476_cov_2.4525	0	0	0	0	0	0	0	0	0	0	0	0	0	0	0	0	0	0	0	0	0	0	0	0	0	0	0	0	0	0	0	0	0	0	0	0	0	0	0	0	0	0	0	0	0	0	0	0	0
metaspades_22_NG-10601_21_lib145120_4940_NODE_463_length_1326_cov_1.88906	0	0	0	0	0	0	0	0	0	0	0	0	0	0	0	0	0	0	0	0	0	0	0	0	0	0	0	0	0	0	0	0	0	0	0	0	0	0	0	0	0	0	0	0	0	0	0	0	0
metaspades_22_NG-10601_21_lib145120_4940_NODE_472_length_1312_cov_3.12808	0.246189	0.245427	0.254573	0	0	0.217226	0	0	0.234756	0.22561	0.215701	0	0.235518	0.208841	0	0	0	0	0	0	0	0	0	0	0	0	0	0	0	0	0	0	0	0	0	0	0	0	0	0	0	0	0	0	0	0	0	0	0
metaspades_22_NG-10601_21_lib145120_4940_NODE_495_length_1244_cov_2.49874	0	0	0	0	0	0	0	0	0	0	0	0	0	0	0	0	0	0	0	0	0	0	0	0	0	0	0	0	0	0	0	0	0	0	0	0	0	0	0	0	0	0	0	0	0	0	0	0	0
metaspades_22_NG-10601_21_lib145120_4940_NODE_504_length_1227_cov_2.34983	0	0	0	0	0	0	0	0	0	0	0	0	0	0	0	0	0	0	0	0	0	0	0	0	0	0	0	0	0	0	0	0	0	0	0	0	0	0	0	0	0	0	0	0	0	0	0	0	0
metaspades_22_NG-10601_21_lib145120_4940_NODE_519_length_1207_cov_2.70226	0	0	0	0	0.244408	0	0	0	0	0	0	0	0	0	0	0	0	0	0	0	0	0	0	0	0	0	0	0	0	0	0	0	0	0	0	0	0	0	0	0	0	0	0	0	0	0	0	0	0
metaspades_22_NG-10601_21_lib145120_4940_NODE_550_length_1155_cov_1.88273	0	0	0	0	0	0	0	0	0	0	0	0	0	0	0	0	0	0	0	0	0	0	0	0	0	0	0	0	0	0	0	0	0	0	0	0	0	0	0	0	0	0	0	0	0	0	0	0	0
metaspades_22_NG-10601_21_lib145120_4940_NODE_561_length_1139_cov_1.61531	0	0	0	0	0	0	0	0	0	0	0	0	0	0	0	0	0	0	0	0	0	0	0	0	0	0	0	0	0	0	0	0	0	0	0	0	0	0	0	0	0	0	0	0	0	0	0	0	0
metaspades_22_NG-10601_21_lib145120_4940_NODE_92_length_4221_cov_4.51032	0	0	0	0	0	0	0	0	0	0	0	0	0	0	0	0	0	0	0	0	0	0	0	0	0	0	0	0	0	0	0	0	0	0	0	0	0	0	0	0	0	0	0	0	0	0	0	0	0
metaspades_23_NG-10601_24_lib145123_4940_NODE_13_length_13140_cov_1445.04	0	0	0	0	0	0	0	0	0	0	0	0	0	0	0	0	0	0	0	0	0	0	0	0	0	0	0	0	0	0	0	0	0	0	0	0	0	0	0	0	0	0	0	0	0	0	0	0	0
metaspades_23_NG-10601_24_lib145123_4940_NODE_166_length_2495_cov_232.801	0	0	0	0	0	0	0	0	0	0	0	0	0	0	0	0	0	0	0	0	0	0	0	0	0	0	0	0	0	0	0	0	0	0	0	0	0	0	0	0	0	0	0	0	0	0	0	0	0
metaspades_23_NG-10601_24_lib145123_4940_NODE_193_length_2216_cov_9.98473	0	0	0	0.136282	0.149819	0.142599	0.176895	0	0	0.401625	0	0	0	0	0	0	0	0	0	0	0	0	0	0	0	0	0	0	0	0	0	0.142148	0	0	0.308664	0	0	0	0	0	0	0	0	0	0	0	0	0	0
metaspades_23_NG-10601_24_lib145123_4940_NODE_297_length_1709_cov_4.67896	0	0	0	0	0	0	0	0	0	0	0	0	0	0	0	0	0	0	0	0	0	0	0	0	0	0	0	0	0	0	0	0	0	0	0	0	0	0	0	0	0	0	0	0	0	0	0	0	0
metaspades_23_NG-10601_24_lib145123_4940_NODE_300_length_1700_cov_6.28389	0	0	0	0	0	0	0	0	0	0	0	0	0	0	0	0	0	0	0	0	0	0	0	0	0	0	0	0	0	0	0	0	0	0	0	0	0	0	0	0	0	0	0	0	0	0	0	0	0
metaspades_23_NG-10601_24_lib145123_4940_NODE_325_length_1587_cov_2.26567	0	0	0	0	0	0	0	0	0	0.206049	0	0	0	0	0	0	0	0	0	0.233144	0	0	0	0	0	0	0	0	0	0	0	0	0	0	0	0	0	0	0	0	0	0	0	0	0	0	0	0	0
metaspades_23_NG-10601_24_lib145123_4940_NODE_341_length_1526_cov_2.138	0	0	0	0	0	0	0	0	0	0	0	0	0	0	0	0	0	0	0	0	0	0	0	0	0	0	0	0	0	0	0	0	0	0	0	0	0	0	0	0	0	0	0	0	0	0	0	0	0
metaspades_23_NG-10601_24_lib145123_4940_NODE_413_length_1301_cov_3.30177	0	0	0	0	0	0	0	0	0	0	0	0	0	0	0	0	0	0	0	0	0	0	0	0	0	0	0	0	0	0	0	0	0	0	0	0	0	0	0	0	0	0	0	0	0	0	0	0	0
metaspades_23_NG-10601_24_lib145123_4940_NODE_419_length_1287_cov_1.89123	0	0	0	0	0	0	0	0	0	0	0	0	0	0	0.27972	0.278943	0.278166	0.275835	0.27972	0.275835	0.456876	0.278943	0.274281	0.278943	0	0.277389	0.277389	0.278166	0	0	0	0	0	0	0	0	0	0	0	0	0	0	0	0	0	0	0	0	0
metaspades_23_NG-10601_24_lib145123_4940_NODE_431_length_1260_cov_2.22988	0	0	0	0	0	0	0	0	0	0	0	0	0	0	0	0	0	0	0	0	0	0	0	0	0	0	0	0	0	0	0	0	0	0	0	0	0	0	0	0	0	0	0	0	0	0	0	0	0
metaspades_23_NG-10601_24_lib145123_4940_NODE_470_length_1190_cov_1.70837	0	0	0	0	0	0	0	0	0	0	0	0	0	0	0	0	0	0	0	0	0	0	0	0	0	0	0	0	0	0	0	0	0	0	0	0	0	0	0	0	0	0	0	0.323529	0.240336	0.264706	0	0	0
metaspades_23_NG-10601_24_lib145123_4940_NODE_534_length_1069_cov_1.65385	0	0	0	0	0	0	0	0	0	0	0	0	0.334892	0	0	0	0	0	0	0	0	0	0	0	0	0	0	0	0	0	0	0	0	0	0	0	0	0	0	0	0	0	0	0	0	0	0	0	0
metaspades_23_NG-10601_24_lib145123_4940_NODE_588_length_1003_cov_2.06013	0	0	0	0	0	0	0	0	0	0	0	0	0	0	0	0	0	0	0	0	0	0	0	0	0	0	0	0	0	0	0	0	0	0	0	0	0	0	0	0	0	0	0	0	0	0	0	0	0
metaspades_23_NG-10601_24_lib145123_4940_NODE_5_length_32921_cov_36.5422	0	0	0	0	0	0	0	0	0	0	0	0	0	0	0	0	0	0	0	0	0	0	0	0	0	0	0	0	0.649221	0	0	0	0	0	0	0	0	0	0	0	0	0	0	0	0	0	0	0	0
metaspades_24_NG-10601_16_lib145115_4940_NODE_133_length_1476_cov_2.13089	0	0	0	0	0	0	0	0	0	0	0	0	0	0	0	0	0	0	0	0	0	0	0	0	0	0	0	0	0	0	0	0	0	0	0	0	0	0	0	0	0	0	0	0	0	0	0	0	0
metaspades_24_NG-10601_16_lib145115_4940_NODE_142_length_1427_cov_1.92347	0	0	0	0	0	0	0	0	0	0	0	0	0	0	0	0	0	0	0	0	0	0	0	0	0	0	0	0	0	0	0	0	0	0	0	0	0	0	0	0	0	0	0	0	0	0	0	0	0
metaspades_24_NG-10601_16_lib145115_4940_NODE_152_length_1371_cov_4.58359	0	0	0	0	0	0	0	0	0	0	0	0	0	0	0	0	0	0	0	0	0	0	0	0	0	0	0	0	0	0	0	0	0	0	0	0	0	0	0	0	0	0	0	0	0	0	0	0	0
metaspades_24_NG-10601_16_lib145115_4940_NODE_1_length_72640_cov_18.6591	0	0	0	0	0	0	0	0	0	0	0	0	0	0	0.067924	0.0643309	0.0276982	0.0175385	0.108343	0.0675385	0.0767759	0.0851735	0.0317181	0.0380507	0.0151294	0.106801	0.10541	0.0150743	0	0	0.00399229	0	0	0	0	0	0	0	0	0	0	0	0	0.0156663	0.0176349	0.0172219	0.00874174	0.0157076	0.00956773
metaspades_24_NG-10601_16_lib145115_4940_NODE_226_length_1181_cov_2.07282	0	0	0	0	0	0	0	0	0	0	0	0	0	0	0	0	0	0	0	0	0	0	0	0	0	0	0	0	0	0	0	0	0	0	0	0	0	0	0	0	0	0	0	0	0	0	0	0	0
metaspades_24_NG-10601_16_lib145115_4940_NODE_235_length_1167_cov_1.95863	0	0	0	0	0	0	0	0	0	0	0	0	0	0	0	0	0	0	0	0	0	0	0	0	0	0	0	0	0	0	0	0	0	0	0	0	0	0	0	0	0	0	0	0	0	0	0	0	0
metaspades_24_NG-10601_16_lib145115_4940_NODE_260_length_1112_cov_3.82876	0	0	0	0	0	0	0	0	0	0	0	0	0	0	0	0	0	0	0	0	0	0	0	0	0	0	0	0	0	0	0	0	0	0	0	0	0	0	0	0	0	0	0	0	0	0	0	0	0
metaspades_24_NG-10601_16_lib145115_4940_NODE_281_length_1085_cov_1.59417	0	0	0	0	0	0	0	0	0	0	0	0	0	0	0	0	0	0	0	0	0	0	0	0	0	0	0	0	0	0	0	0	0	0	0	0	0	0	0	0	0	0	0	0	0	0	0	0	0
metaspades_24_NG-10601_16_lib145115_4940_NODE_285_length_1075_cov_2.83627	0	0	0	0	0	0	0	0	0	0	0	0	0	0	0	0	0	0	0	0	0	0	0	0	0	0	0	0	0	0	0	0	0	0	0	0	0	0	0	0	0	0	0	0	0	0	0	0	0
metaspades_24_NG-10601_16_lib145115_4940_NODE_29_length_5539_cov_11.5485	0	0	0	0	0	0	0	0	0	0	0.2013	0	0	0	0	0	0	0	0	0	0	0	0	0	0	0.115364	0	0	0	0	0	0	0	0	0	0	0	0	0	0	0	0	0	0	0	0	0	0	0
metaspades_24_NG-10601_16_lib145115_4940_NODE_302_length_1051_cov_1.99197	0	0	0	0	0	0	0	0	0	0	0	0	0	0	0	0	0	0	0	0	0	0	0	0	0	0	0	0	0	0	0	0	0	0	0	0	0	0	0	0	0	0	0	0	0	0	0	0	0
metaspades_24_NG-10601_16_lib145115_4940_NODE_304_length_1046_cov_1.85671	0	0	0	0	0	0	0	0	0	0	0	0	0	0	0	0	0	0	0	0	0	0	0	0	0	0	0	0	0	0	0	0	0	0	0	0	0	0	0	0	0	0	0	0	0	0	0	0	0
metaspades_24_NG-10601_16_lib145115_4940_NODE_305_length_1041_cov_1.38134	0	0	0	0	0	0	0	0	0	0	0	0	0	0	0	0	0	0	0	0	0	0	0	0	0	0	0	0	0	0	0	0	0	0	0	0	0	0	0	0	0	0	0	0	0	0	0	0	0
metaspades_24_NG-10601_16_lib145115_4940_NODE_313_length_1032_cov_1.53531	0	0	0	0	0	0	0	0	0	0	0	0	0	0	0	0	0	0	0	0	0	0	0	0	0	0	0	0	0	0	0	0	0	0	0	0	0	0	0	0	0	0	0	0	0	0	0	0	0
metaspades_24_NG-10601_16_lib145115_4940_NODE_322_length_1023_cov_1.50517	0	0	0	0	0	0	0	0	0	0	0	0	0	0	0	0	0	0	0	0	0	0	0	0	0	0	0	0	0	0	0	0	0	0	0	0	0	0	0	0	0	0	0	0	0	0	0	0	0
metaspades_24_NG-10601_16_lib145115_4940_NODE_33_length_5033_cov_10.3204	0	0	0	0	0	0	0	0	0	0	0	0	0	0	0	0	0	0	0	0	0	0	0	0	0	0.0554341	0	0	0	0	0	0	0	0	0	0	0	0	0	0	0	0	0	0	0	0	0	0	0
metaspades_24_NG-10601_16_lib145115_4940_NODE_38_length_4721_cov_139.062	0	0	0	0	0	0	0	0	0	0	0	0	0	0	0	0	0	0	0	0	0.181741	0	0	0	0	0.574243	0.0601567	0	0	0	0	0	0	0	0	0	0	0	0	0	0	0	0	0	0	0	0	0	0
metaspades_24_NG-10601_16_lib145115_4940_NODE_41_length_4372_cov_21.5321	0	0	0	0	0	0	0	0	0	0	0	0	0	0	0	0	0	0	0	0	0	0	0	0	0	0.17452	0	0	0	0	0	0	0	0	0	0	0	0	0	0	0	0	0	0	0	0	0	0	0
metaspades_24_NG-10601_16_lib145115_4940_NODE_55_length_3008_cov_5.55334	0	0	0	0	0	0	0	0	0	0	0	0	0	0	0	0	0	0	0	0	0	0	0	0	0	0	0	0	0	0	0	0	0	0	0	0	0	0	0	0	0	0	0	0	0	0	0	0	0
metaspades_24_NG-10601_16_lib145115_4940_NODE_6_length_30727_cov_15.8977	0	0	0	0	0	0	0	0	0	0	0	0	0	0	0	0	0	0	0	0	0	0	0	0	0	0	0	0	0	0	0	0	0	0	0	0	0	0	0	0	0	0	0	0	0	0	0	0	0
metaspades_24_NG-10601_16_lib145115_4940_NODE_7_length_30483_cov_219.38	0	0	0	0.0222091	0	0	0	0.00567529	0	0.00724994	0	0	0.0346751	0	0	0	0	0	0	0	0	0	0	0	0	0	0.0285405	0	0	0	0	0	0	0	0	0	0	0	0.00964472	0	0	0	0	0	0	0	0.00541285	0	0
metaspades_24_NG-10601_16_lib145115_4940_NODE_80_length_1999_cov_4.15947	0	0	0	0	0	0	0	0	0	0	0	0	0	0	0	0	0	0	0	0	0	0	0	0	0	0	0	0	0	0	0	0	0	0	0	0	0	0	0	0	0	0	0	0	0	0	0	0	0
metaspades_24_NG-10601_16_lib145115_4940_NODE_87_length_1833_cov_3.02475	0	0	0	0	0	0	0	0	0	0	0	0	0	0	0	0	0	0	0	0	0	0	0	0	0	0	0	0	0	0	0	0	0	0	0	0	0	0	0	0	0	0	0	0	0	0	0	0	0
metaspades_25_NG-10601_19_lib145118_4940_NODE_103_length_3239_cov_4.62374	0	0	0	0	0	0	0	0	0	0	0	0	0	0	0	0	0	0	0	0	0	0	0	0	0	0	0	0	0	0	0	0	0	0	0	0	0	0	0	0	0	0	0	0	0	0	0	0	0
metaspades_25_NG-10601_19_lib145118_4940_NODE_108_length_3180_cov_4.56768	0	0	0	0	0.118239	0	0.128616	0	0	0	0	0	0	0	0	0	0	0	0.0886792	0	0	0	0	0.100314	0	0	0	0	0	0	0	0	0	0	0	0	0	0	0	0.110692	0	0	0.0987421	0	0	0	0	0	0
metaspades_25_NG-10601_19_lib145118_4940_NODE_109_length_3133_cov_4.2872	0	0	0	0	0	0	0	0	0	0	0	0	0	0	0	0	0	0	0	0	0	0	0	0	0	0	0	0	0	0	0	0	0	0	0	0	0	0	0	0	0	0	0	0	0	0	0	0	0
metaspades_25_NG-10601_19_lib145118_4940_NODE_11_length_29735_cov_10.152	0.257037	0.0473852	0.099546	0.0104254	0	0.0611064	0	0.0106945	0.0146629	0.315184	0.00945014	0.0263999	0	0.0199428	0	0	0	0	0	0	0	0	0	0	0	0	0	0	0	0	0	0	0	0	0	0	0	0	0	0	0	0	0	0	0	0	0	0	0
metaspades_25_NG-10601_19_lib145118_4940_NODE_146_length_2704_cov_3.60664	0	0	0	0	0	0	0	0	0	0	0	0	0	0	0	0	0	0	0	0	0	0	0	0	0	0	0	0	0	0	0	0	0	0	0	0	0	0	0	0	0	0.223003	0	0	0	0	0	0	0
metaspades_25_NG-10601_19_lib145118_4940_NODE_14_length_15371_cov_7.67367	0	0	0	0	0	0	0	0	0	0	0	0	0	0	0	0	0	0	0	0	0	0	0	0	0	0	0	0	0	0	0	0	0	0	0	0	0	0	0	0	0	0	0	0	0	0	0	0	0
metaspades_25_NG-10601_19_lib145118_4940_NODE_181_length_2419_cov_2.72504	0	0	0	0	0	0	0	0	0	0	0	0	0	0	0	0	0	0	0	0	0	0	0	0	0	0	0	0	0	0	0	0	0	0	0	0	0	0	0	0	0	0	0	0	0	0	0	0	0
metaspades_25_NG-10601_19_lib145118_4940_NODE_188_length_2357_cov_3.66855	0	0	0	0	0	0	0	0	0	0	0	0	0	0	0	0	0	0	0	0	0	0	0	0	0	0	0	0	0	0	0	0	0	0	0	0	0	0	0	0	0	0	0	0	0	0	0	0	0
metaspades_25_NG-10601_19_lib145118_4940_NODE_190_length_2351_cov_5.09451	0	0	0	0	0	0	0	0	0	0	0	0	0	0	0	0	0	0	0	0	0	0	0	0	0	0	0	0	0	0	0	0	0	0	0	0	0	0	0	0	0	0	0	0	0	0	0	0	0
metaspades_25_NG-10601_19_lib145118_4940_NODE_1_length_78334_cov_132.483	0	0	0	0.0160594	0	0	0	0.00349784	0	0	0	0	0.0389869	0	0	0	0	0	0	0	0	0	0	0	0	0.0231572	0	0	0.457234	0	0	0	0	0	0.00509357	0	0	0	0	0	0	0	0	0.965456	0.970702	0.971379	0.962762	0.964115	0.958588
metaspades_25_NG-10601_19_lib145118_4940_NODE_210_length_2207_cov_5.20539	0	0	0	0	0	0	0	0	0	0	0	0	0	0	0	0	0	0	0	0	0	0	0	0	0	0	0	0	0	0	0	0	0	0	0	0	0	0	0	0	0	0	0	0	0	0	0	0	0
metaspades_25_NG-10601_19_lib145118_4940_NODE_211_length_2201_cov_4.23253	0	0	0	0	0	0	0	0	0	0	0	0	0	0	0.0695139	0	0	0	0	0	0	0	0	0	0	0	0	0	0	0	0	0	0	0	0	0	0	0	0	0	0	0	0	0	0	0	0	0	0
metaspades_25_NG-10601_19_lib145118_4940_NODE_227_length_2115_cov_2.90971	0	0	0	0	0	0	0	0	0	0	0	0	0	0	0	0	0	0	0	0	0	0	0	0	0	0	0	0	0	0	0	0	0	0	0	0	0	0	0	0	0	0	0	0	0	0	0	0	0
metaspades_25_NG-10601_19_lib145118_4940_NODE_238_length_2050_cov_1.98446	0	0	0	0	0	0	0	0	0	0	0	0	0	0	0	0	0	0	0	0	0	0	0	0	0	0	0	0	0	0	0	0	0	0	0	0	0	0	0	0	0	0	0	0	0	0	0	0	0
metaspades_25_NG-10601_19_lib145118_4940_NODE_270_length_1885_cov_4.50328	0	0	0	0	0	0	0	0	0	0	0	0	0	0	0	0	0	0	0	0	0	0	0	0	0	0	0	0	0	0	0	0	0	0	0	0	0	0	0	0	0	0	0	0	0	0	0	0	0
metaspades_25_NG-10601_19_lib145118_4940_NODE_309_length_1719_cov_3.60757	0	0	0	0	0	0	0	0	0	0	0	0	0	0	0	0	0	0	0	0	0	0	0	0	0	0	0	0	0	0	0	0	0	0	0	0	0	0	0	0	0	0	0	0	0	0	0	0	0
metaspades_25_NG-10601_19_lib145118_4940_NODE_333_length_1639_cov_2.76957	0	0	0	0	0	0	0	0	0	0	0	0	0	0	0	0	0	0	0	0	0	0	0	0	0	0	0	0	0	0	0	0	0	0	0	0	0	0	0	0	0	0	0	0	0	0	0	0	0
metaspades_25_NG-10601_19_lib145118_4940_NODE_34_length_7934_cov_8.70897	0	0	0	0	0	0	0	0	0	0	0	0	0	0	0	0	0	0	0	0	0	0	0	0	0	0	0	0	0	0	0	0	0	0	0	0	0	0	0	0	0	0	0	0	0	0	0	0	0
metaspades_25_NG-10601_19_lib145118_4940_NODE_353_length_1582_cov_2.52718	0	0	0	0	0	0	0	0	0	0	0	0	0	0	0	0	0	0	0	0	0	0	0	0	0	0	0	0	0	0	0	0	0	0	0	0	0	0	0	0	0	0	0	0	0	0	0	0	0
metaspades_25_NG-10601_19_lib145118_4940_NODE_357_length_1574_cov_6.16063	0	0	0	0	0	0	0	0	0	0	0	0	0	0	0	0	0	0	0	0	0	0	0	0	0	0	0	0	0	0	0	0	0	0	0	0	0	0	0	0	0	0.156925	0	0	0	0	0	0	0
metaspades_25_NG-10601_19_lib145118_4940_NODE_374_length_1540_cov_2.55286	0	0	0	0	0	0	0	0	0	0	0	0	0	0	0	0	0	0	0	0	0	0	0	0	0	0	0	0	0	0	0	0	0	0	0	0	0	0	0	0	0	0	0	0	0	0	0	0	0
metaspades_25_NG-10601_19_lib145118_4940_NODE_392_length_1491_cov_2.52855	0	0	0	0	0	0	0	0	0	0	0	0	0	0	0	0	0	0	0	0	0	0	0	0	0	0	0	0	0	0	0	0	0	0	0	0	0	0	0	0	0	0	0	0	0	0	0	0	0
metaspades_25_NG-10601_19_lib145118_4940_NODE_466_length_1322_cov_2.63773	0	0	0	0	0	0	0	0	0	0	0	0	0	0	0	0	0	0	0	0	0	0	0	0	0	0	0	0	0	0	0	0	0	0	0	0	0	0	0	0	0	0	0	0	0	0	0	0	0
metaspades_25_NG-10601_19_lib145118_4940_NODE_47_length_5869_cov_3.97747	0	0	0	0	0	0	0	0	0	0	0	0	0	0	0	0	0	0	0	0	0	0	0	0	0	0	0	0	0	0	0	0	0	0	0	0	0	0	0	0	0	0	0	0	0	0	0	0	0
metaspades_25_NG-10601_19_lib145118_4940_NODE_48_length_5749_cov_5.53899	0	0	0	0	0	0	0	0	0	0	0	0	0	0	0.15481	0.166638	0.124022	0.136719	0.161071	0.128022	0.159332	0.164724	0.136719	0.164724	0.0441816	0.159506	0.158636	0.130631	0	0	0	0	0	0	0	0	0	0	0	0	0	0	0	0.0563576	0.133936	0.134806	0.0480083	0.131675	0.0518351
metaspades_25_NG-10601_19_lib145118_4940_NODE_503_length_1269_cov_3.70099	0	0	0	0	0	0	0	0	0	0	0	0	0	0	0.323089	0.319937	0	0	0.280536	0.234831	0.288416	0	0	0.288416	0	0.267139	0.21907	0	0	0	0	0	0	0	0	0	0	0	0	0	0	0	0	0	0.301024	0	0	0	0
metaspades_25_NG-10601_19_lib145118_4940_NODE_526_length_1240_cov_1.39241	0	0	0	0	0	0	0	0	0	0	0	0	0	0	0	0	0	0	0	0	0	0	0	0	0	0	0	0	0	0	0	0	0	0	0	0	0	0	0	0	0	0	0	0	0	0	0	0	0
metaspades_25_NG-10601_19_lib145118_4940_NODE_541_length_1212_cov_1.43388	0	0	0	0	0	0	0	0	0	0	0	0	0	0	0	0	0	0	0	0	0	0	0	0	0	0	0	0	0	0	0	0	0	0	0	0	0	0	0	0	0	0	0	0	0	0	0	0	0
metaspades_25_NG-10601_19_lib145118_4940_NODE_554_length_1192_cov_2.63676	0	0	0	0	0	0	0	0	0	0	0	0	0	0	0	0	0	0	0	0	0	0	0	0	0	0	0	0	0	0	0	0	0	0	0	0	0	0	0	0	0	0.258389	0	0	0	0	0	0	0
metaspades_25_NG-10601_19_lib145118_4940_NODE_556_length_1191_cov_3.54842	0	0	0	0	0	0	0	0	0	0	0	0	0	0	0	0	0	0	0	0	0	0	0	0	0	0	0	0	0	0	0	0	0	0	0	0	0	0	0	0	0	0	0	0	0	0	0	0	0
metaspades_25_NG-10601_19_lib145118_4940_NODE_562_length_1185_cov_2.3177	0	0	0	0	0	0	0	0	0	0	0	0	0	0	0	0	0	0	0	0	0	0	0	0	0	0	0	0	0	0	0	0	0	0	0	0	0	0	0	0	0	0	0	0	0	0	0	0	0
metaspades_25_NG-10601_19_lib145118_4940_NODE_564_length_1178_cov_2.46126	0	0	0	0	0	0	0	0	0	0	0	0	0	0	0.257216	0	0	0	0	0	0	0	0	0	0	0	0	0	0	0	0	0	0	0	0	0	0	0	0	0	0	0	0	0	0	0	0	0	0
metaspades_25_NG-10601_19_lib145118_4940_NODE_599_length_1145_cov_1.63394	0	0	0	0	0	0	0	0	0	0	0	0	0	0	0	0	0	0	0	0	0	0	0	0	0	0	0	0	0	0	0	0	0	0	0	0	0	0	0	0	0	0	0	0	0	0	0	0	0
metaspades_25_NG-10601_19_lib145118_4940_NODE_608_length_1137_cov_1.92884	0	0	0	0	0	0	0	0	0	0.280563	0	0	0	0	0	0	0	0	0	0	0	0	0	0	0	0	0	0	0	0	0	0	0	0	0	0	0	0	0	0	0	0	0	0	0	0	0	0	0
metaspades_25_NG-10601_19_lib145118_4940_NODE_64_length_4398_cov_4.15496	0	0	0	0	0	0	0	0	0	0	0	0	0	0	0	0	0	0	0	0	0	0	0	0	0	0	0	0	0	0	0	0	0	0	0	0	0	0	0	0	0	0	0	0	0	0	0	0	0
metaspades_25_NG-10601_19_lib145118_4940_NODE_650_length_1097_cov_1.69098	0	0	0	0	0	0	0	0	0	0	0	0	0	0	0	0	0	0	0	0	0	0	0	0	0	0	0	0	0	0	0	0	0	0	0	0	0	0	0	0	0	0	0	0	0	0	0	0	0
metaspades_25_NG-10601_19_lib145118_4940_NODE_652_length_1094_cov_1.88835	0	0	0	0	0	0	0	0	0	0	0	0	0	0	0	0	0	0	0	0	0	0	0	0	0	0	0	0	0	0	0	0	0	0	0	0	0	0	0	0	0	0	0	0	0	0	0	0	0
metaspades_25_NG-10601_19_lib145118_4940_NODE_689_length_1052_cov_2.68564	0	0	0	0	0	0	0	0	0	0	0	0	0	0	0	0	0	0	0	0	0	0	0	0	0	0	0	0	0	0	0	0	0	0	0	0	0	0	0	0	0	0	0	0	0	0	0	0	0
metaspades_25_NG-10601_19_lib145118_4940_NODE_691_length_1049_cov_3.1338	0	0	0	0	0	0	0	0	0	0	0	0	0	0	0	0	0	0	0	0	0	0	0	0	0	0	0	0	0	0	0	0	0	0	0	0	0	0	0	0	0	0	0	0	0	0	0	0	0
metaspades_25_NG-10601_19_lib145118_4940_NODE_695_length_1046_cov_3.81029	0	0	0	0	0	0	0	0	0	0	0	0	0	0	0	0	0	0	0	0	0	0	0	0	0	0	0	0	0	0	0	0	0	0	0	0	0	0	0	0	0	0	0	0	0	0	0	0	0
metaspades_25_NG-10601_19_lib145118_4940_NODE_704_length_1043_cov_2.1498	0	0	0	0	0	0	0	0	0	0	0	0	0	0	0	0	0	0	0	0	0	0	0	0	0	0	0	0	0	0	0	0	0	0	0	0	0	0	0	0	0	0	0	0	0	0	0	0	0
metaspades_25_NG-10601_19_lib145118_4940_NODE_726_length_1024_cov_1.77812	0	0	0	0	0	0	0	0	0	0	0	0	0	0	0	0	0	0	0	0	0	0	0	0	0	0	0	0	0	0	0	0	0	0	0	0	0	0	0	0	0	0	0	0	0	0	0	0	0
metaspades_25_NG-10601_19_lib145118_4940_NODE_76_length_3996_cov_3.78508	0	0	0	0	0	0	0	0	0	0	0	0	0	0	0.553053	0.473724	0.175926	0.0785786	0.427177	0.343343	0.434434	0.43969	0.305806	0.414665	0	0.557558	0.375375	0	0	0	0	0	0	0	0	0	0	0	0	0	0	0	0	0.0828328	0.0895896	0.110861	0.0678178	0	0
metaspades_25_NG-10601_19_lib145118_4940_NODE_79_length_3924_cov_4.1145	0	0	0	0	0.0713558	0.117482	0.258665	0	0	0	0	0	0	0	0	0	0	0	0	0	0	0	0	0	0	0	0	0	0	0.691641	0.416667	0.282365	0.0761978	0.0698267	0	0	0.102446	0.215851	0.108563	0.33002	0.146789	0.436544	0	0	0	0	0	0	0
metaspades_25_NG-10601_19_lib145118_4940_NODE_80_length_3913_cov_6.28434	0	0	0	0	0	0	0	0	0	0	0	0	0	0	0	0	0	0	0	0	0	0	0	0	0	0	0	0	0	0	0	0	0	0	0	0	0	0	0	0	0	0	0	0	0	0	0	0	0
metaspades_25_NG-10601_19_lib145118_4940_NODE_8_length_31422_cov_26.6285	0	0	0	0	0	0	0	0	0	0	0	0	0	0	0	0	0	0	0	0	0	0	0	0	0	0.128254	0	0	0	0	0	0	0	0	0	0	0	0	0	0	0	0	0	0	0	0	0	0	0
metaspades_25_NG-10601_19_lib145118_4940_NODE_92_length_3460_cov_3.7953	0	0	0	0	0	0	0	0	0	0.11763	0	0	0	0.120231	0	0	0	0	0	0	0	0	0	0	0	0	0	0	0	0	0	0	0	0	0	0	0	0	0	0	0	0	0	0	0	0	0	0	0
metaspades_25_NG-10601_19_lib145118_4940_NODE_95_length_3394_cov_6.59509	0	0	0	0	0	0	0	0	0	0	0	0	0	0	0	0	0	0	0	0	0	0	0	0	0	0	0	0	0	0	0	0	0	0	0	0	0	0	0	0	0	0	0	0	0	0.0456688	0	0	0
metaspades_26_NG-10601_22_lib145121_4940_NODE_103_length_3474_cov_5.26645	0	0	0	0	0	0	0	0	0	0	0	0	0	0	0	0	0	0	0	0	0	0	0	0	0	0	0	0	0.0903857	0	0	0	0	0	0	0	0	0	0	0	0	0	0	0	0	0	0	0	0
metaspades_26_NG-10601_22_lib145121_4940_NODE_129_length_2850_cov_3.73846	0.0729825	0	0	0	0	0	0	0	0	0	0	0	0	0	0	0	0	0	0	0	0	0	0	0	0	0	0	0	0	0	0	0	0	0	0	0	0	0	0	0	0	0	0	0	0	0	0	0	0
metaspades_26_NG-10601_22_lib145121_4940_NODE_12_length_27812_cov_9.09378	0.213253	0.106537	0.0702934	0.0106069	0	0.0556235	0	0.0123688	0.0288005	0.276535	0.022688	0.0116137	0	0	0	0	0	0	0	0	0	0	0	0	0	0	0	0	0	0	0	0	0	0	0	0	0	0	0	0	0	0	0	0	0	0	0	0	0
metaspades_26_NG-10601_22_lib145121_4940_NODE_13_length_17501_cov_12.5015	0	0	0	0	0.0345123	0	0.14742	0	0	0	0	0	0	0	0	0	0	0	0	0	0	0	0	0	0	0	0	0	0	0	0	0.0164562	0	0.0150849	0	0	0.0382264	0	0.0183418	0.0784527	0	0	0	0	0	0	0	0	0
metaspades_26_NG-10601_22_lib145121_4940_NODE_143_length_2573_cov_4.90032	0	0	0	0	0	0	0	0	0	0	0	0	0	0	0	0	0	0	0	0	0	0	0	0	0	0	0	0	0	0	0	0	0	0	0	0	0	0	0	0	0	0	0	0	0	0	0	0	0
metaspades_26_NG-10601_22_lib145121_4940_NODE_148_length_2529_cov_4.29305	0	0	0	0.120206	0	0	0	0	0	0.137604	0	0	0	0	0	0	0	0	0	0	0	0	0	0	0	0	0	0	0	0	0	0	0	0	0	0	0	0	0	0	0	0	0	0	0	0	0	0	0
metaspades_26_NG-10601_22_lib145121_4940_NODE_158_length_2457_cov_2.74771	0	0	0	0	0	0	0	0	0	0	0	0	0	0	0.590151	0.566138	0.37037	0.467643	0.608873	0.569394	0.562068	0.579162	0.483516	0.551486	0.352055	0.599105	0.595849	0.532357	0	0	0	0	0	0	0	0	0	0	0	0	0	0	0	0	0	0.213675	0	0	0
metaspades_26_NG-10601_22_lib145121_4940_NODE_165_length_2389_cov_5.77549	0	0	0	0	0	0	0	0	0	0	0	0	0	0	0.0766011	0	0	0	0	0	0	0.164504	0	0.105065	0	0	0	0	0	0	0	0	0	0	0	0	0	0	0	0	0	0	0	0	0	0	0	0	0
metaspades_26_NG-10601_22_lib145121_4940_NODE_17_length_14146_cov_24.3636	0	0	0	0	0	0	0	0	0	0	0	0	0	0	0	0	0	0	0	0	0	0	0	0	0	0	0	0	0	0	0	0	0	0	0	0	0	0	0	0	0	0	0	0	0	0	0	0	0
metaspades_26_NG-10601_22_lib145121_4940_NODE_1_length_95908_cov_26.4196	0	0	0	0.0623306	0	0.00471285	0	0.00590149	0	0	0.0025024	0	0.248311	0	0.130219	0.139248	0.102598	0.0687847	0.161134	0.093965	0.18255	0.165336	0.143544	0.164116	0.0256183	0.127372	0.144534	0.0759374	0	0	0	0	0	0	0	0	0	0	0	0	0	0	0	0	0	0	0	0	0
metaspades_26_NG-10601_22_lib145121_4940_NODE_212_length_2052_cov_3.41262	0	0	0	0	0	0	0	0	0	0	0	0	0	0	0	0	0	0	0	0	0	0	0	0	0	0	0	0	0	0	0	0	0	0	0	0	0	0	0	0	0	0.380604	0	0	0	0	0	0	0
metaspades_26_NG-10601_22_lib145121_4940_NODE_214_length_2036_cov_3.37102	0	0	0	0	0	0	0	0	0	0	0	0	0	0	0	0	0	0	0	0	0	0	0	0	0	0	0	0	0	0	0	0	0	0	0	0	0	0	0	0	0	0	0	0	0	0	0	0	0
metaspades_26_NG-10601_22_lib145121_4940_NODE_216_length_2016_cov_2.54564	0	0	0	0	0	0	0	0	0	0	0	0	0	0	0	0	0	0	0	0	0	0	0	0	0	0	0	0	0	0	0	0	0	0	0	0	0	0	0	0	0	0	0	0	0	0	0	0	0
metaspades_26_NG-10601_22_lib145121_4940_NODE_217_length_2015_cov_3.25204	0	0	0	0	0	0	0	0	0	0	0	0	0	0	0	0	0	0	0	0	0	0	0	0	0	0	0	0	0	0	0	0	0	0	0	0	0	0	0	0	0	0	0	0	0	0	0	0	0
metaspades_26_NG-10601_22_lib145121_4940_NODE_221_length_1986_cov_3.61781	0	0	0	0	0	0	0	0	0	0	0	0	0	0	0	0	0	0	0	0	0	0	0	0	0	0	0	0	0	0	0	0	0	0	0	0	0	0	0	0	0	0	0	0	0	0	0	0	0
metaspades_26_NG-10601_22_lib145121_4940_NODE_231_length_1944_cov_2.7316	0	0	0	0	0	0	0	0	0	0	0	0	0	0	0	0	0	0	0	0	0	0	0	0	0	0	0	0	0	0	0	0	0	0	0	0	0	0	0	0	0	0.190329	0	0	0	0	0	0	0
metaspades_26_NG-10601_22_lib145121_4940_NODE_243_length_1886_cov_1.53632	0	0	0	0	0	0	0	0	0	0	0	0	0	0	0	0	0	0	0	0	0	0	0	0	0	0	0	0	0	0	0	0	0	0	0	0	0	0	0	0.154295	0	0	0	0	0	0	0	0	0
metaspades_26_NG-10601_22_lib145121_4940_NODE_261_length_1773_cov_2.68859	0	0	0	0	0	0	0	0	0	0	0	0	0	0	0	0	0	0	0	0	0	0	0	0	0	0	0	0	0	0	0	0	0	0	0	0	0	0	0	0	0	0	0	0	0	0	0	0	0
metaspades_26_NG-10601_22_lib145121_4940_NODE_296_length_1633_cov_2.08492	0	0	0	0	0	0	0	0	0	0	0	0	0	0	0	0	0	0	0	0	0	0	0	0	0	0	0	0	0	0	0	0	0	0	0	0	0	0	0	0	0	0	0	0	0	0	0	0	0
metaspades_26_NG-10601_22_lib145121_4940_NODE_301_length_1620_cov_3.3278	0	0	0	0	0	0	0	0	0	0	0	0	0	0	0	0	0	0	0	0	0	0	0	0	0	0	0	0	0	0	0	0	0	0	0	0	0	0	0	0	0	0	0	0	0	0	0	0	0
metaspades_26_NG-10601_22_lib145121_4940_NODE_326_length_1560_cov_3.20399	0	0	0	0	0	0	0	0	0	0	0	0	0	0	0	0	0	0	0	0	0	0	0	0	0	0	0	0	0	0	0	0	0	0	0	0	0	0	0	0	0	0	0	0	0	0	0	0	0
metaspades_26_NG-10601_22_lib145121_4940_NODE_336_length_1532_cov_5.10291	0	0	0	0	0	0	0	0	0	0	0	0	0	0	0	0	0	0	0	0	0	0	0	0	0	0	0	0	0	0	0	0	0	0	0	0	0	0	0	0	0	0	0	0	0	0	0	0	0
metaspades_26_NG-10601_22_lib145121_4940_NODE_360_length_1475_cov_3.15563	0	0	0	0	0	0	0	0	0	0	0	0	0	0	0	0	0	0	0	0	0	0	0	0	0	0	0	0	0	0	0	0	0	0	0	0	0	0	0	0	0	0	0	0	0	0	0	0	0
metaspades_26_NG-10601_22_lib145121_4940_NODE_39_length_6962_cov_9.89388	0	0	0	0	0.0790003	0	0.0837403	0	0	0	0	0	0	0	0.0481184	0	0	0	0	0	0	0	0	0.0412238	0	0	0	0	0	0	0	0	0	0.0415111	0	0	0	0.0531456	0	0.0537202	0	0	0.0485493	0	0	0	0	0	0
metaspades_26_NG-10601_22_lib145121_4940_NODE_405_length_1391_cov_2.05539	0.23652	0	0	0	0	0	0	0	0	0	0	0	0	0	0	0	0	0	0	0	0	0	0	0	0	0	0	0	0	0	0	0	0	0	0	0	0	0	0	0	0	0	0	0	0	0	0	0	0
metaspades_26_NG-10601_22_lib145121_4940_NODE_410_length_1382_cov_2.83647	0	0	0	0	0	0	0	0	0	0	0	0	0	0	0	0	0	0	0	0	0	0	0	0	0	0	0	0	0	0	0	0	0	0	0	0	0	0	0	0	0	0	0	0	0	0	0	0	0
metaspades_26_NG-10601_22_lib145121_4940_NODE_416_length_1373_cov_2.7003	0	0	0	0	0	0	0	0	0	0	0	0	0	0	0	0	0	0	0	0	0	0	0	0	0	0	0	0	0	0	0	0	0	0	0	0	0	0	0	0	0	0	0	0	0	0	0	0	0
metaspades_26_NG-10601_22_lib145121_4940_NODE_41_length_6423_cov_6.64918	0	0	0	0	0	0	0	0	0	0	0	0	0	0	0	0	0	0	0	0	0	0	0	0	0	0	0	0	0.171104	0	0	0	0	0	0	0	0	0	0	0	0	0	0	0	0	0	0	0	0
metaspades_26_NG-10601_22_lib145121_4940_NODE_426_length_1358_cov_2.00384	0	0	0	0	0	0	0	0	0	0	0	0	0	0	0	0	0	0	0	0	0	0	0	0	0	0	0	0	0	0	0	0	0	0	0	0	0	0	0	0	0	0	0	0	0	0	0	0	0
metaspades_26_NG-10601_22_lib145121_4940_NODE_44_length_6200_cov_4.07111	0	0	0	0	0	0	0	0	0	0	0	0	0	0	0.356935	0.395645	0.194355	0.210645	0.332903	0.220645	0.299677	0.333065	0.340161	0.292097	0	0.343871	0.308387	0.157097	0	0	0	0	0	0	0	0	0	0	0	0	0	0	0	0.0469355	0.0248387	0.0595161	0.0470968	0	0
metaspades_26_NG-10601_22_lib145121_4940_NODE_454_length_1304_cov_4.05524	0	0	0	0	0	0	0	0	0	0	0	0	0	0	0	0	0	0	0	0	0	0	0	0	0	0	0	0	0	0	0	0	0	0	0	0	0	0	0	0	0	0	0	0	0	0	0	0	0
metaspades_26_NG-10601_22_lib145121_4940_NODE_469_length_1270_cov_2.26584	0	0	0	0	0	0	0	0	0	0	0	0	0	0	0	0	0	0	0	0	0	0	0	0	0	0	0	0	0	0	0	0	0	0	0	0	0	0	0	0	0	0	0	0	0	0	0	0	0
metaspades_26_NG-10601_22_lib145121_4940_NODE_480_length_1260_cov_2.82158	0	0	0	0	0	0	0	0	0	0	0	0	0	0	0	0	0	0	0	0	0	0	0	0	0	0	0	0	0	0	0	0	0	0	0	0	0	0	0	0	0	0	0	0	0	0	0	0	0
metaspades_26_NG-10601_22_lib145121_4940_NODE_484_length_1256_cov_2.79767	0	0	0	0	0	0	0	0	0	0	0	0	0	0	0	0	0	0	0	0	0	0	0	0	0	0	0	0	0	0	0.449841	0	0	0	0	0	0	0	0	0	0	0	0	0	0	0	0	0	0
metaspades_26_NG-10601_22_lib145121_4940_NODE_49_length_5764_cov_8.47084	0	0	0	0	0.183727	0	0.221201	0	0	0	0	0	0	0	0	0	0	0	0	0	0	0	0	0	0	0	0	0	0	0.111381	0	0	0	0.0730396	0	0	0	0	0	0.117627	0.0626301	0	0.111207	0	0	0	0	0	0
metaspades_26_NG-10601_22_lib145121_4940_NODE_50_length_5747_cov_4.76564	0	0	0	0	0	0	0	0	0	0	0	0	0	0	0	0	0	0	0	0	0	0	0	0	0	0	0	0	0	0	0	0	0	0	0	0	0	0	0	0	0	0.11345	0	0	0	0	0	0	0
metaspades_26_NG-10601_22_lib145121_4940_NODE_524_length_1189_cov_2.60141	0	0	0	0	0	0	0	0	0	0	0	0	0	0	0	0	0	0	0	0	0	0	0	0	0	0	0	0	0.353238	0	0	0	0	0	0	0	0	0	0	0	0	0	0	0	0	0	0	0	0
metaspades_26_NG-10601_22_lib145121_4940_NODE_533_length_1177_cov_1.99376	0	0	0	0	0	0	0	0	0	0	0	0	0	0	0	0	0	0	0	0	0	0	0	0	0	0	0	0	0	0	0	0	0	0	0	0	0	0	0	0	0	0	0	0	0	0	0	0	0
metaspades_26_NG-10601_22_lib145121_4940_NODE_542_length_1165_cov_3.41712	0	0	0	0	0	0	0	0	0	0	0	0	0	0	0	0	0	0	0.276395	0	0	0	0	0.39485	0	0	0	0	0	0	0	0	0	0	0	0	0	0	0	0	0	0	0	0	0	0	0	0	0
metaspades_26_NG-10601_22_lib145121_4940_NODE_54_length_5534_cov_5.19912	0	0	0	0	0	0	0	0	0	0	0	0	0	0	0	0	0	0	0	0	0	0	0	0	0	0	0	0	0.0652331	0	0	0	0	0	0	0	0	0	0	0	0	0	0	0	0	0	0	0	0
metaspades_26_NG-10601_22_lib145121_4940_NODE_566_length_1133_cov_2.10204	0	0	0	0	0	0	0	0	0	0	0	0	0	0	0	0	0	0	0	0	0	0	0	0	0	0	0	0	0	0	0	0	0	0	0	0	0	0	0	0	0	0	0	0	0	0	0	0	0
metaspades_26_NG-10601_22_lib145121_4940_NODE_575_length_1129_cov_2.78864	0	0	0	0	0	0	0	0	0	0	0	0	0	0	0.342781	0.351639	0	0	0.434898	0.248893	0.242693	0.321523	0.310009	0.348981	0	0.316209	0	0.30558	0	0	0	0	0	0	0	0	0	0	0	0	0	0	0	0	0	0	0	0	0
metaspades_26_NG-10601_22_lib145121_4940_NODE_587_length_1114_cov_1.70444	0	0	0	0	0	0	0	0	0	0	0	0	0	0	0	0	0	0	0	0	0	0	0	0	0	0	0	0	0	0	0	0	0	0	0	0	0	0	0	0	0	0	0	0	0	0	0	0	0
metaspades_26_NG-10601_22_lib145121_4940_NODE_593_length_1107_cov_3.87262	0	0	0	0	0	0	0	0	0	0	0	0	0	0	0	0	0	0	0	0	0	0	0	0	0	0	0	0	0	0	0	0	0	0	0	0	0	0	0	0	0	0	0	0	0	0	0	0	0
metaspades_26_NG-10601_22_lib145121_4940_NODE_620_length_1081_cov_1.70955	0	0	0	0	0	0	0	0	0	0	0	0	0	0	0	0	0	0	0	0	0	0	0	0	0	0	0	0	0	0	0	0	0	0	0	0	0	0	0	0	0	0	0	0	0	0	0	0	0
metaspades_26_NG-10601_22_lib145121_4940_NODE_637_length_1064_cov_1.99504	0	0	0	0	0	0	0	0	0	0	0	0	0	0	0	0	0	0	0	0	0	0	0	0	0	0	0	0	0	0	0	0	0	0	0	0	0	0	0	0	0	0	0	0	0	0	0	0	0
metaspades_26_NG-10601_22_lib145121_4940_NODE_678_length_1031_cov_3.54816	0	0	0	0	0	0	0	0	0	0	0	0	0	0	0	0	0	0	0	0	0	0	0	0	0	0	0	0	0	0	0	0	0	0	0	0	0	0	0	0	0	0	0	0	0	0	0	0	0
metaspades_26_NG-10601_22_lib145121_4940_NODE_683_length_1026_cov_1.70855	0	0	0	0	0	0	0	0	0	0	0	0	0	0	0	0	0	0	0	0	0	0	0	0	0	0	0	0	0	0	0	0	0	0	0	0	0	0	0	0	0	0	0	0	0	0	0	0	0
metaspades_26_NG-10601_22_lib145121_4940_NODE_693_length_1018_cov_2.1215	0	0	0	0	0	0	0	0	0	0	0	0	0	0	0	0	0	0	0	0	0	0	0	0	0	0	0	0	0	0	0	0	0	0	0	0	0	0	0	0	0	0	0	0	0	0	0	0	0
metaspades_26_NG-10601_22_lib145121_4940_NODE_694_length_1017_cov_3.65696	0	0	0	0	0	0	0	0	0	0	0	0	0	0	0	0	0	0	0	0	0	0	0	0	0	0	0	0	0	0	0	0	0	0	0	0	0	0	0	0	0	0	0	0	0	0	0	0	0
metaspades_26_NG-10601_22_lib145121_4940_NODE_699_length_1014_cov_1.88217	0	0	0	0	0	0	0	0	0	0	0	0	0	0	0	0	0	0	0	0	0	0	0	0	0	0	0	0	0	0	0	0	0	0	0	0	0	0	0	0	0	0	0	0	0	0	0	0	0
metaspades_26_NG-10601_22_lib145121_4940_NODE_710_length_1003_cov_2.18038	0	0	0	0	0	0	0	0	0	0	0	0	0	0	0	0	0	0	0	0	0	0	0	0	0	0	0	0	0	0	0.33001	0	0	0	0	0	0	0	0	0	0	0	0	0	0	0	0	0	0
metaspades_26_NG-10601_22_lib145121_4940_NODE_76_length_4390_cov_6.37324	0	0	0	0	0	0	0	0	0	0	0	0	0	0	0	0	0	0	0	0	0	0	0	0	0	0	0	0	0	0	0	0	0	0	0	0	0	0	0	0	0	0	0	0	0	0	0	0	0
metaspades_26_NG-10601_22_lib145121_4940_NODE_81_length_4104_cov_7.4937	0	0	0	0	0	0	0	0	0	0	0	0	0	0	0	0	0	0	0	0	0	0	0	0	0	0	0	0	0	0	0	0	0	0	0	0	0	0	0	0	0	0	0	0	0	0	0	0	0
metaspades_26_NG-10601_22_lib145121_4940_NODE_86_length_3963_cov_4.48618	0	0	0	0	0	0	0	0	0	0	0	0	0	0	0	0	0	0	0	0	0	0	0	0	0	0	0	0	0	0	0	0	0	0	0	0	0	0	0	0	0	0	0	0	0	0	0	0	0
metaspades_27_NG-10601_25_lib145124_4940_NODE_102_length_2900_cov_6.0232	0	0	0	0	0	0	0	0	0	0	0	0	0	0	0	0	0	0	0	0	0	0	0	0	0	0	0	0	0	0	0	0	0	0	0	0	0	0	0	0	0	0	0	0	0	0	0	0	0
metaspades_27_NG-10601_25_lib145124_4940_NODE_107_length_2768_cov_3.91449	0	0	0	0	0	0	0	0	0	0	0	0	0	0	0	0	0	0	0	0	0	0	0	0	0	0	0	0	0	0	0	0	0	0	0	0	0	0	0	0	0	0	0	0	0	0	0	0	0
metaspades_27_NG-10601_25_lib145124_4940_NODE_125_length_2503_cov_4.04493	0	0	0	0	0	0	0	0	0	0	0	0	0	0	0	0	0	0	0	0	0	0	0	0	0	0	0	0	0	0	0	0	0	0	0	0	0	0	0	0	0	0	0	0	0	0	0	0	0
metaspades_27_NG-10601_25_lib145124_4940_NODE_126_length_2494_cov_9.21525	0	0	0	0	0	0	0	0	0	0	0	0	0	0	0	0	0	0	0	0	0	0	0	0	0	0	0	0	0	0	0	0	0	0	0	0	0	0	0	0	0	0	0	0	0	0	0	0	0
metaspades_27_NG-10601_25_lib145124_4940_NODE_12_length_15573_cov_38.1621	0	0	0	0	0	0	0	0	0	0	0	0	0	0	0	0	0	0	0	0	0	0	0	0	0	0	0	0	0	0	0	0	0	0	0	0	0	0	0	0	0	0	0	0	0	0	0	0	0
metaspades_27_NG-10601_25_lib145124_4940_NODE_14_length_14453_cov_9.70767	0	0	0	0	0.148274	0	0.138933	0	0	0	0	0	0	0	0	0	0	0	0	0	0	0	0	0	0	0	0	0	0.0741715	0.084204	0.0370857	0.0513388	0.0753477	0	0	0	0.0566664	0	0	0.142531	0.0782536	0	0.0455269	0	0.0443507	0.0670449	0	0.0479485	0
metaspades_27_NG-10601_25_lib145124_4940_NODE_155_length_2191_cov_4.81133	0	0	0	0	0	0	0	0	0	0	0	0	0	0	0	0	0	0	0	0	0	0	0	0	0	0	0	0	0	0	0	0	0	0	0	0	0	0	0	0	0	0	0	0	0	0	0	0	0
metaspades_27_NG-10601_25_lib145124_4940_NODE_162_length_2126_cov_2.57026	0	0	0	0	0	0	0	0	0	0	0	0	0	0	0	0	0	0	0	0	0	0	0	0	0	0	0	0	0	0	0	0	0	0	0	0	0	0	0	0	0	0	0	0	0	0	0	0	0
metaspades_27_NG-10601_25_lib145124_4940_NODE_172_length_2052_cov_3.12819	0.192495	0.189084	0.204678	0.234893	0	0.19883	0	0	0.174951	0.231481	0.185673	0.13499	0	0.139376	0	0	0	0	0	0	0	0	0	0	0	0	0	0	0	0	0	0	0	0	0	0	0	0	0	0	0	0	0	0	0	0	0	0	0
metaspades_27_NG-10601_25_lib145124_4940_NODE_184_length_1905_cov_2.38	0	0	0	0	0	0	0	0	0	0	0	0	0	0	0	0	0	0	0	0	0	0	0	0	0	0	0	0	0	0	0.146457	0	0	0	0	0	0	0	0	0	0	0	0	0	0	0	0	0	0
metaspades_27_NG-10601_25_lib145124_4940_NODE_200_length_1805_cov_3.46857	0	0	0	0	0	0	0	0	0	0	0	0	0	0	0	0	0	0	0	0	0	0	0	0	0	0	0	0	0	0	0	0	0	0	0	0	0	0	0	0	0	0	0	0	0	0	0	0	0
metaspades_27_NG-10601_25_lib145124_4940_NODE_201_length_1804_cov_4.87764	0	0	0	0	0	0	0	0	0	0	0	0	0	0	0	0	0	0	0	0	0	0	0	0	0	0	0	0	0	0	0	0	0	0	0	0	0	0	0	0	0	0	0	0	0	0.159645	0	0	0
metaspades_27_NG-10601_25_lib145124_4940_NODE_202_length_1801_cov_5.07331	0	0	0	0	0	0	0	0	0	0	0	0	0	0	0	0	0	0	0	0	0	0	0	0	0	0	0	0	0	0	0	0	0	0	0	0	0	0	0	0	0	0	0	0	0	0	0	0	0
metaspades_27_NG-10601_25_lib145124_4940_NODE_208_length_1770_cov_2.77143	0	0	0	0	0	0	0	0	0	0	0	0	0	0	0	0	0	0	0	0	0	0	0	0	0	0	0	0	0	0	0	0	0	0	0	0	0	0	0	0	0	0	0	0	0	0	0	0	0
metaspades_27_NG-10601_25_lib145124_4940_NODE_209_length_1770_cov_2.55627	0	0	0	0	0	0	0	0	0	0	0	0	0	0	0	0	0	0	0	0	0	0	0	0	0	0	0	0	0	0	0	0	0	0	0	0	0	0	0	0	0	0	0	0	0	0	0	0	0
metaspades_27_NG-10601_25_lib145124_4940_NODE_20_length_11503_cov_7.60919	0	0	0	0	0.428932	0	0.372164	0	0	0	0	0	0	0	0	0	0	0	0	0	0	0	0	0	0	0	0	0	0.0357298	0.173433	0.237764	0.0658089	0.161958	0.262453	0	0.0508563	0.23333	0.139181	0.0563331	0.28949	0.372425	0	0.210206	0.0254716	0.0303399	0	0	0	0
metaspades_27_NG-10601_25_lib145124_4940_NODE_215_length_1749_cov_3.21311	0	0	0	0	0	0	0	0	0	0	0	0	0	0	0	0	0	0	0	0	0	0	0	0	0	0	0	0	0	0	0	0	0	0	0	0	0	0	0	0	0	0	0	0	0	0	0	0	0
metaspades_27_NG-10601_25_lib145124_4940_NODE_22_length_11321_cov_40.0115	0	0	0	0	0	0	0	0	0	0	0	0	0	0	0	0	0	0	0	0	0	0	0	0	0	0	0	0	0	0	0	0	0	0	0	0	0	0	0	0	0	0	0	0	0	0	0	0	0
metaspades_27_NG-10601_25_lib145124_4940_NODE_235_length_1664_cov_1.89497	0	0	0	0	0	0	0	0	0	0	0	0	0	0	0	0	0	0	0	0	0	0	0	0	0	0	0	0	0	0	0	0	0	0	0	0	0	0	0	0	0	0	0	0	0	0	0	0	0
metaspades_27_NG-10601_25_lib145124_4940_NODE_23_length_11171_cov_5.57557	0	0	0	0	0	0	0	0	0	0	0	0	0	0	0	0	0	0	0	0	0	0	0	0	0	0	0	0	0	0	0	0	0	0	0	0	0	0	0	0	0	0	0	0	0	0	0	0	0
metaspades_27_NG-10601_25_lib145124_4940_NODE_249_length_1601_cov_2.40815	0	0	0	0	0	0	0	0	0	0	0	0	0	0	0	0	0	0	0	0	0	0	0	0	0	0	0	0	0	0	0	0	0	0	0	0	0	0	0	0	0	0	0	0	0	0	0	0	0
metaspades_27_NG-10601_25_lib145124_4940_NODE_250_length_1597_cov_3.08885	0	0	0	0	0	0	0	0	0	0	0	0	0	0	0	0	0	0	0	0	0	0	0	0	0	0	0	0	0	0	0	0	0	0	0	0	0	0	0	0	0	0	0	0	0	0	0	0	0
metaspades_27_NG-10601_25_lib145124_4940_NODE_259_length_1554_cov_1.92662	0	0	0	0	0	0	0	0	0	0	0	0	0	0	0	0	0	0	0	0	0	0	0	0	0	0	0	0	0	0	0	0	0	0	0	0	0	0	0	0	0	0	0	0	0	0	0	0	0
metaspades_27_NG-10601_25_lib145124_4940_NODE_265_length_1529_cov_3.32361	0	0	0	0	0	0	0	0	0	0	0	0	0	0	0	0	0	0	0	0	0	0	0	0	0	0	0	0	0	0	0	0	0	0	0	0	0	0	0	0	0	0	0	0	0	0	0	0	0
metaspades_27_NG-10601_25_lib145124_4940_NODE_291_length_1457_cov_3.6883	0	0	0	0	0	0	0	0	0	0	0	0	0	0	0	0	0	0	0	0	0	0	0	0	0	0	0	0	0	0	0	0	0	0	0	0	0	0	0	0	0	0	0	0	0	0	0	0	0
metaspades_27_NG-10601_25_lib145124_4940_NODE_292_length_1457_cov_2.61912	0	0	0	0	0	0	0	0	0	0	0	0	0	0	0	0	0	0	0	0	0	0	0	0	0	0	0	0	0	0	0	0	0	0	0	0	0	0	0	0	0	0	0	0	0	0	0	0	0
metaspades_27_NG-10601_25_lib145124_4940_NODE_299_length_1442_cov_2.32588	0	0	0	0	0	0	0	0	0	0	0	0	0	0	0	0	0	0	0	0	0	0	0	0	0	0	0	0	0	0	0	0	0	0	0	0	0	0	0	0	0	0	0	0	0	0.190014	0.262829	0	0
metaspades_27_NG-10601_25_lib145124_4940_NODE_306_length_1422_cov_2.82224	0	0	0	0	0	0	0	0	0	0	0	0	0	0	0	0	0	0	0	0	0	0	0	0	0	0	0	0	0	0	0	0	0	0	0	0	0	0	0	0	0	0	0	0	0	0	0	0	0
metaspades_27_NG-10601_25_lib145124_4940_NODE_341_length_1331_cov_2.35658	0	0	0	0	0	0	0	0	0	0	0	0	0	0	0	0	0	0	0	0	0	0	0	0	0	0	0	0	0	0	0	0	0	0	0	0	0	0	0	0	0	0	0	0	0	0	0	0	0
metaspades_27_NG-10601_25_lib145124_4940_NODE_344_length_1324_cov_3.19464	0	0	0	0	0	0	0	0	0	0	0	0	0	0	0	0	0	0	0	0	0	0	0	0	0	0	0	0	0	0	0	0	0	0	0	0	0	0	0	0	0	0	0	0	0	0	0	0	0
metaspades_27_NG-10601_25_lib145124_4940_NODE_351_length_1309_cov_2.56699	0	0	0	0	0	0	0	0	0	0	0	0	0	0	0	0	0	0	0	0	0	0	0	0	0	0	0	0	0	0	0	0	0	0	0	0	0	0	0	0	0	0	0	0	0	0	0	0	0
metaspades_27_NG-10601_25_lib145124_4940_NODE_378_length_1256_cov_2.35304	0	0	0	0	0	0	0	0	0	0	0	0	0	0	0	0	0	0	0	0	0	0	0	0	0	0	0	0	0	0	0	0	0	0	0	0	0	0	0	0	0	0.22293	0	0	0	0	0	0	0
metaspades_27_NG-10601_25_lib145124_4940_NODE_403_length_1216_cov_2.21533	0	0	0	0	0	0	0	0	0	0	0	0	0	0	0	0	0	0	0	0	0	0	0	0	0	0	0	0	0	0	0	0	0	0	0	0	0	0	0	0	0	0	0	0	0	0	0	0	0
metaspades_27_NG-10601_25_lib145124_4940_NODE_440_length_1172_cov_5.73411	0	0	0	0	0	0	0	0	0	0	0	0	0	0	0	0	0	0	0	0	0	0	0	0	0	0	0	0	0	0	0	0	0	0	0	0	0	0	0	0	0	0	0	0	0	0	0	0	0
metaspades_27_NG-10601_25_lib145124_4940_NODE_449_length_1164_cov_2.85122	0	0	0	0	0	0	0	0	0	0	0	0	0	0	0	0	0	0	0	0	0	0	0	0	0	0	0	0	0	0	0	0	0	0	0	0	0	0	0	0	0	0	0	0	0	0	0	0	0
metaspades_27_NG-10601_25_lib145124_4940_NODE_454_length_1158_cov_2.22665	0	0	0	0	0	0	0	0	0	0	0	0	0	0	0	0	0	0	0	0	0	0	0	0	0	0	0	0	0	0	0	0	0	0	0	0	0	0	0	0	0	0	0	0	0	0	0	0	0
metaspades_27_NG-10601_25_lib145124_4940_NODE_478_length_1131_cov_4.93123	0	0	0	0	0	0	0	0	0	0	0	0	0	0	0	0	0	0	0	0	0	0	0	0	0	0	0	0	0	0	0	0	0	0	0	0	0	0	0	0	0	0	0	0	0	0	0	0	0
metaspades_27_NG-10601_25_lib145124_4940_NODE_485_length_1115_cov_3.0066	0	0	0	0	0	0	0	0	0	0	0	0	0	0	0	0	0	0	0	0	0	0	0	0	0	0	0	0	0	0	0	0	0	0	0	0	0	0	0	0	0	0	0	0	0	0	0	0	0
metaspades_27_NG-10601_25_lib145124_4940_NODE_495_length_1103_cov_2.37405	0	0	0	0	0	0	0	0	0	0	0	0	0	0	0	0	0	0	0	0	0	0	0	0	0	0	0	0	0	0	0	0	0	0	0	0	0	0	0	0	0	0	0	0	0	0	0	0	0
metaspades_27_NG-10601_25_lib145124_4940_NODE_553_length_1042_cov_2.37285	0	0	0	0	0	0	0	0	0	0	0	0	0	0	0	0	0	0	0	0	0	0	0	0	0	0	0	0	0	0	0	0	0	0	0	0	0	0	0	0	0	0	0	0	0	0	0	0	0
metaspades_27_NG-10601_25_lib145124_4940_NODE_561_length_1031_cov_3.24678	0	0	0	0	0	0	0	0	0	0	0	0	0	0	0	0	0	0	0	0	0	0	0	0	0	0	0	0	0	0	0	0	0	0	0	0	0	0	0	0	0	0	0	0	0	0	0	0	0
metaspades_27_NG-10601_25_lib145124_4940_NODE_70_length_4205_cov_4.92024	0	0	0	0	0	0	0	0	0	0	0	0	0	0	0	0	0	0	0	0	0	0	0	0	0	0	0	0	0	0	0	0	0	0	0	0	0	0	0	0	0	0.19786	0	0	0	0	0	0	0
metaspades_27_NG-10601_25_lib145124_4940_NODE_73_length_4199_cov_3.09073	0	0	0	0	0	0	0	0	0	0	0	0	0	0	0	0	0	0	0	0	0	0	0	0	0	0	0	0	0	0	0	0	0	0	0	0	0	0	0	0	0	0	0	0	0	0	0	0	0
metaspades_27_NG-10601_25_lib145124_4940_NODE_78_length_3595_cov_3.05706	0	0	0	0	0	0	0	0	0	0	0	0	0	0	0	0	0	0	0	0	0	0	0	0	0	0	0	0	0	0	0	0	0	0	0	0	0	0	0	0	0	0	0	0	0	0	0	0	0
metaspades_27_NG-10601_25_lib145124_4940_NODE_91_length_3134_cov_5.58233	0	0	0	0	0	0	0	0	0	0	0	0	0	0	0	0	0	0	0	0	0	0	0	0	0	0	0	0	0	0	0	0	0	0	0	0	0	0	0	0	0	0	0	0	0	0	0	0	0
metaspades_27_NG-10601_25_lib145124_4940_NODE_93_length_3118_cov_4.68168	0	0	0	0	0	0	0	0	0	0	0	0	0	0	0.13406	0.229955	0.101668	0.0933291	0.215843	0.118666	0.159397	0.255292	0.122514	0.173509	0	0.137267	0.235728	0.172226	0	0	0	0	0	0	0	0	0	0	0	0	0	0	0	0	0	0	0	0	0
metaspades_2_S2_L001_NODE_1093_length_1083_cov_2.20039	0	0	0	0	0	0	0	0	0	0	0	0	0	0	0	0	0	0	0	0	0	0	0	0	0	0	0	0	0	0	0	0	0	0	0	0	0	0	0	0	0	0	0	0	0	0	0	0	0
metaspades_2_S2_L001_NODE_1151_length_1056_cov_2.25075	0	0	0	0	0	0	0	0	0	0	0	0	0	0	0	0	0	0	0	0	0	0	0	0	0	0	0	0	0	0	0	0	0	0	0	0	0	0	0	0	0	0	0	0	0	0	0	0	0
metaspades_2_S2_L001_NODE_1175_length_1047_cov_1.56754	0	0	0	0	0	0	0	0	0	0	0	0	0	0	0	0	0	0	0	0	0	0	0	0	0	0	0	0	0	0	0	0	0	0	0	0	0	0	0	0	0	0	0	0	0	0	0	0	0
metaspades_2_S2_L001_NODE_1251_length_1019_cov_2.84129	0	0	0	0	0	0	0	0	0	0	0	0	0	0	0	0	0	0	0	0	0	0	0	0	0	0	0	0	0	0	0	0	0	0	0	0	0	0	0	0	0	0	0	0.345437	0.300294	0.435721	0.316977	0	0
metaspades_2_S2_L001_NODE_1265_length_1017_cov_1.31185	0	0	0	0	0	0	0	0	0	0	0	0	0	0	0	0	0	0	0	0	0	0	0	0	0	0	0	0	0	0	0	0	0	0	0	0	0	0	0	0	0	0	0	0	0	0	0	0	0
metaspades_2_S2_L001_NODE_1308_length_1005_cov_2.38421	0	0	0	0	0	0	0	0	0	0	0	0.299502	0	0	0	0	0	0	0	0	0	0	0	0	0	0	0	0	0	0	0	0	0	0	0	0	0	0	0	0	0	0	0	0.302488	0	0	0	0	0
metaspades_2_S2_L001_NODE_138_length_2374_cov_3.41095	0	0	0	0	0	0	0	0	0	0	0	0	0	0	0	0	0	0	0	0	0	0	0	0	0	0	0	0	0	0	0	0	0	0	0	0	0	0	0	0	0	0	0	0	0	0	0.153749	0	0
metaspades_2_S2_L001_NODE_185_length_2111_cov_2.82733	0	0	0	0	0	0	0	0	0	0	0	0	0	0	0	0	0	0	0	0	0	0	0	0	0	0	0	0	0	0	0	0	0	0	0	0	0	0	0	0	0	0	0	0	0	0	0	0	0
metaspades_2_S2_L001_NODE_1_length_52014_cov_6.30028	0.348714	0.489983	0.367862	0.392202	0	0.247183	0	0.00719037	0.0105741	0.374053	0.0129773	0.157765	0.0316838	0.027531	0	0	0	0	0	0	0	0	0	0	0	0	0	0	0	0	0	0	0	0	0	0	0	0	0	0	0	0	0	0	0	0	0	0	0
metaspades_2_S2_L001_NODE_238_length_1940_cov_6.95172	0	0	0	0	0	0	0	0	0	0	0	0	0	0	0	0	0	0	0	0	0	0	0	0	0	0	0	0	0	0	0	0	0	0	0	0	0	0	0	0	0	0	0	0	0	0	0	0	0
metaspades_2_S2_L001_NODE_277_length_1863_cov_4.42257	0	0	0	0	0	0	0	0	0	0	0	0	0	0	0	0	0	0	0	0	0	0	0	0	0	0	0	0	0	0	0	0	0	0	0	0	0	0	0	0	0	0	0	0	0	0	0	0	0
metaspades_2_S2_L001_NODE_297_length_1831_cov_2.51126	0	0	0	0	0	0	0	0	0	0	0	0	0	0	0	0	0	0	0	0	0	0	0	0	0	0	0	0	0	0	0	0	0	0	0	0	0	0	0	0	0	0	0	0	0	0	0	0	0
metaspades_2_S2_L001_NODE_365_length_1691_cov_3.62469	0	0	0	0	0	0	0	0	0	0	0	0	0.57126	0	0	0	0	0	0	0	0	0	0	0	0	0	0	0	0	0	0	0	0	0	0	0	0	0	0	0	0	0	0	0	0	0	0	0	0
metaspades_2_S2_L001_NODE_427_length_1598_cov_2.79456	0	0	0	0	0	0	0	0	0	0	0	0	0	0	0	0	0	0	0	0	0	0	0	0	0	0	0	0	0	0	0	0	0	0	0	0	0	0	0	0	0	0	0	0	0	0	0	0	0
metaspades_2_S2_L001_NODE_439_length_1578_cov_2.38608	0	0	0	0	0.197719	0	0	0	0	0	0	0	0	0	0	0	0	0	0	0	0	0	0	0	0	0	0	0	0	0	0	0	0	0	0.200253	0	0	0	0	0	0	0	0	0	0	0	0	0	0
metaspades_2_S2_L001_NODE_538_length_1455_cov_2.91214	0	0	0	0.197938	0	0.252921	0	0	0	0	0	0	0.507904	0	0	0	0	0	0	0	0	0	0	0	0	0	0	0	0	0	0	0	0	0	0	0	0	0	0	0	0	0	0	0	0	0	0	0	0
metaspades_2_S2_L001_NODE_53_length_3190_cov_3.21435	0.185893	0	0	0	0	0	0	0	0	0	0	0	0	0	0	0	0	0	0	0	0	0	0	0	0	0	0	0	0	0	0	0	0	0	0	0	0	0	0	0	0	0	0	0	0	0	0	0	0
metaspades_2_S2_L001_NODE_555_length_1432_cov_2.64488	0	0	0	0	0	0	0	0	0	0	0	0	0	0	0	0	0	0	0	0	0	0	0	0	0	0	0	0	0	0	0	0	0	0	0	0	0	0	0	0	0	0	0	0	0	0	0	0	0
metaspades_2_S2_L001_NODE_591_length_1394_cov_2.5534	0	0	0	0	0	0	0	0	0	0	0	0	0	0	0	0	0	0	0	0	0	0	0	0	0	0	0	0	0	0	0	0	0	0	0	0	0	0	0	0	0	0	0	0	0	0	0	0	0
metaspades_2_S2_L001_NODE_623_length_1374_cov_1.76118	0	0	0	0	0	0	0	0	0	0	0	0	0	0	0	0	0	0	0	0	0	0	0	0	0	0	0	0	0	0	0	0	0	0	0	0	0	0	0	0	0	0	0	0	0	0	0	0	0
metaspades_2_S2_L001_NODE_695_length_1313_cov_3.36804	0	0	0	0	0	0	0	0	0	0	0	0	0	0	0	0	0	0	0	0	0	0	0	0	0	0	0	0	0	0	0	0	0	0	0	0	0	0	0	0	0	0	0	0	0	0	0	0	0
metaspades_2_S2_L001_NODE_6_length_7813_cov_3.92447	0	0	0	0	0	0	0	0	0	0	0	0	0	0	0	0	0	0	0	0	0	0	0	0	0	0	0	0	0	0	0	0	0	0	0	0	0	0	0	0	0	0	0	0	0	0	0	0	0
metaspades_2_S2_L001_NODE_858_length_1196_cov_1.89483	0.230769	0.291806	0	0	0	0.415552	0	0.261706	0	0	0	0	0	0	0	0	0	0	0	0	0	0	0	0	0	0	0	0	0	0	0	0	0	0	0	0	0	0	0	0	0	0	0	0	0	0	0	0	0
metaspades_2_S2_L001_NODE_86_length_2802_cov_3.80342	0	0	0	0	0	0	0	0	0	0	0	0	0	0	0	0	0	0	0	0	0	0	0	0	0	0	0	0	0	0	0	0	0	0	0	0	0	0	0	0	0	0	0	0	0	0	0	0	0
metaspades_2_S2_L001_NODE_886_length_1180_cov_7.57778	0	0.279661	0.30339	0	0	0	0.255085	0	0.538983	0	0	0	0.439831	0.619492	0	0.235593	0	0	0	0	0	0	0	0.291525	0	0	0	0.235593	0	0	0	0	0	0	0	0	0	0	0	0	0	0	0	0	0	0	0	0.280508	0
metaspades_2_S2_L001_NODE_933_length_1155_cov_1.86273	0	0	0	0	0	0	0	0	0	0	0	0	0	0	0	0	0	0	0	0	0	0	0	0	0	0	0	0	0	0	0	0	0	0	0	0	0	0	0	0	0	0	0	0	0	0	0	0	0
metaspades_2_S2_L001_NODE_986_length_1130_cov_1.78419	0	0	0	0	0	0	0	0	0	0	0	0	0	0	0	0	0	0	0	0	0	0	0	0	0	0	0	0	0	0	0	0	0	0	0	0	0	0	0	0	0	0	0	0	0	0	0	0	0
metaspades_3_S3_L001_NODE_100_length_2151_cov_4.83779	0	0	0	0	0	0	0	0	0	0	0	0	0	0	0	0	0	0	0	0	0	0	0	0	0	0	0	0	0	0	0	0	0	0	0	0	0	0	0	0	0	0.190144	0	0	0	0	0	0	0
metaspades_3_S3_L001_NODE_1043_length_1025_cov_1.5433	0.400976	0	0	0	0	0	0	0	0	0.305366	0	0	0.309268	0	0	0	0	0	0	0	0	0	0	0	0	0	0	0	0	0	0	0	0	0	0	0	0	0	0	0	0	0	0	0	0	0	0	0	0
metaspades_3_S3_L001_NODE_1047_length_1024_cov_1.28586	0	0	0	0	0	0	0	0	0	0	0	0	0	0	0	0	0	0	0	0	0	0	0	0	0	0	0	0	0	0	0	0	0	0	0	0	0	0	0	0	0	0	0	0	0	0	0	0	0
metaspades_3_S3_L001_NODE_1062_length_1019_cov_1.861	0	0	0	0	0	0	0	0	0	0	0	0	0	0	0	0	0	0	0	0	0	0	0	0	0	0	0	0	0	0	0	0	0	0	0	0	0	0	0	0.279686	0.313052	0	0	0	0	0	0	0	0
metaspades_3_S3_L001_NODE_1081_length_1012_cov_2.36573	0.589921	0	0	0	0.293478	0	0	0.307312	0	0	0	0	0	0	0	0	0	0	0	0	0	0	0	0	0	0	0	0	0	0	0	0	0	0	0	0	0	0	0	0	0	0	0	0	0	0	0	0	0
metaspades_3_S3_L001_NODE_1090_length_1010_cov_1.7801	0.533663	0	0	0	0	0	0	0	0	0	0	0	0	0	0	0	0	0	0	0	0	0	0	0	0	0	0	0	0	0	0	0	0	0	0	0	0	0	0	0	0	0	0	0	0	0	0	0	0
metaspades_3_S3_L001_NODE_1098_length_1008_cov_1.81847	0	0	0	0	0	0	0	0	0	0	0	0	0	0	0	0	0	0	0	0	0	0	0	0	0	0	0	0	0	0	0	0	0	0	0	0	0	0	0	0	0	0	0	0	0	0	0	0	0
metaspades_3_S3_L001_NODE_113_length_2031_cov_4.87196	0	0	0	0	0	0	0	0	0	0	0	0	0	0	0	0	0	0	0	0	0	0	0	0	0	0	0	0	0	0	0	0	0	0	0	0	0	0	0	0	0	0	0	0.179714	0.13097	0	0	0	0
metaspades_3_S3_L001_NODE_119_length_1997_cov_3.15396	0	0	0	0	0	0	0	0	0	0	0	0	0	0	0	0	0	0	0	0	0	0	0	0	0	0	0	0	0	0	0	0	0	0	0	0	0	0	0	0	0	0	0	0	0	0	0	0	0
metaspades_3_S3_L001_NODE_120_length_1994_cov_2.74059	0	0	0	0	0.864092	0	0.729188	0	0	0	0	0	0	0	0	0	0	0	0	0	0	0	0	0	0	0	0	0	0	0.725677	0.44985	0.307422	0.15998	0	0	0.335507	0.719659	0	0	0.808927	0.292377	0	0	0.14995	0.148445	0	0.161484	0.147442	0
metaspades_3_S3_L001_NODE_142_length_1863_cov_3.31748	0.886742	0.550188	0.587762	0.68277	0.628019	0.731079	0.373591	0.329039	0.778315	0.552335	0.321524	0.149758	0.735373	0.598497	0	0	0	0	0	0	0	0	0	0	0	0	0	0	0	0.365003	0.180891	0	0	0.21256	0	0	0.228663	0	0	0.547504	0.339775	0	0	0.175523	0.148148	0.155126	0.169619	0	0
metaspades_3_S3_L001_NODE_147_length_1840_cov_2.81961	0	0	0	0	0	0	0	0	0	0	0	0	0	0	0	0	0	0	0	0	0	0	0	0	0	0	0	0	0	0	0	0	0	0	0	0	0	0	0	0.16413	0	0	0	0	0	0	0	0	0
metaspades_3_S3_L001_NODE_148_length_1829_cov_6.01466	0.246583	0	0.582285	0	0.172772	0.186441	0.266812	0	0	0.168398	0	0	0.426463	0.347184	0	0	0	0	0	0	0	0	0	0	0	0.171132	0.185894	0	0	0	0	0	0	0	0.265719	0.200656	0	0	0	0.375068	0	0	0	0	0.305085	0.177146	0	0.204483	0
metaspades_3_S3_L001_NODE_15_length_5346_cov_4.70856	0.0488215	0	0	0	0	0	0	0	0.0611672	0.147213	0	0	0	0	0	0	0	0	0	0	0	0	0	0	0	0	0	0	0	0	0	0	0	0	0	0	0	0	0	0.0600449	0.0422746	0	0	0.07052	0	0	0	0.114291	0
metaspades_3_S3_L001_NODE_167_length_1769_cov_4.86114	0	0	0	0	0	0	0	0	0	0	0	0	0	0	0	0	0	0	0	0	0	0	0	0	0	0	0	0	0	0	0	0	0	0	0	0	0	0	0	0	0	0	0	0	0	0	0	0	0
metaspades_3_S3_L001_NODE_174_length_1748_cov_3.53042	0	0	0	0	0	0	0	0	0	0	0	0	0	0	0	0	0	0	0	0	0	0	0	0	0	0	0	0	0	0	0	0	0	0	0	0	0	0	0	0	0	0	0	0	0	0	0	0	0
metaspades_3_S3_L001_NODE_17_length_4845_cov_4.9547	0	0	0	0	0.272652	0	0.501961	0	0	0	0	0	0	0	0	0	0	0	0	0	0	0	0	0	0	0	0	0	0	0	0.137668	0.128999	0	0	0	0.072033	0.122807	0	0	0.27678	0.157276	0	0	0.141796	0	0.109185	0	0	0.170898
metaspades_3_S3_L001_NODE_181_length_1732_cov_2.40072	0	0	0	0	0	0	0	0	0	0	0	0	0	0	0	0	0	0	0	0	0	0	0	0	0	0	0	0	0	0	0	0	0	0	0	0	0	0	0	0	0.377021	0	0	0	0	0	0	0	0
metaspades_3_S3_L001_NODE_213_length_1656_cov_1.46596	0	0	0	0	0	0	0	0	0	0	0	0	0	0	0	0	0	0	0	0	0	0	0	0	0	0	0	0	0	0	0	0	0	0	0	0	0	0	0	0	0	0	0	0	0	0	0	0.199879	0
metaspades_3_S3_L001_NODE_219_length_1643_cov_2.61965	0	0	0	0	0	0	0	0	0	0	0	0	0	0	0	0	0	0	0	0	0	0	0	0	0	0	0	0	0	0	0	0	0	0	0	0	0	0	0	0	0	0	0	0	0	0	0	0.193548	0
metaspades_3_S3_L001_NODE_225_length_1636_cov_2.07653	0	0	0	0	0	0	0	0	0	0	0	0	0	0	0	0	0	0	0	0	0	0	0	0	0	0	0	0	0	0	0	0	0	0	0	0	0	0	0	0	0	0	0	0	0	0	0	0	0
metaspades_3_S3_L001_NODE_22_length_4339_cov_2.20261	0.0993316	0	0	0	0	0	0	0	0	0	0	0	0	0	0	0	0	0	0	0	0	0	0	0	0	0	0	0	0	0	0	0	0	0	0	0	0	0	0	0	0	0	0	0	0	0	0	0	0
metaspades_3_S3_L001_NODE_234_length_1614_cov_2.28031	0	0	0	0	0	0	0	0	0	0	0	0	0	0	0	0	0	0	0	0	0	0	0	0	0	0	0	0	0	0	0	0	0	0	0	0	0	0	0	0	0	0	0	0	0	0	0	0	0
metaspades_3_S3_L001_NODE_246_length_1578_cov_2.78989	0	0	0	0	0	0	0	0	0	0	0	0	0	0	0	0	0	0	0	0	0	0	0	0	0	0	0	0	0	0	0	0	0	0	0	0	0	0	0	0	0	0	0	0	0	0	0	0	0
metaspades_3_S3_L001_NODE_247_length_1577_cov_9.84231	0.454027	0.213697	0.264426	0	0.185162	0.166772	0.185796	0	0	0.224477	0.21877	0.4591	0.610019	0.204819	0.204819	0	0	0	0.235257	0	0	0	0	0	0	0	0	0	0	0	0	0.415346	0	0	0.212429	0	0.270767	0	0	0	0	0	0	0	0	0	0	0	0
metaspades_3_S3_L001_NODE_265_length_1527_cov_2.21128	0	0	0	0	0	0	0	0	0	0	0	0	0	0	0	0	0	0	0	0	0	0	0	0	0	0	0	0	0	0	0	0.242305	0	0	0	0	0	0	0	0	0	0	0	0	0	0	0	0	0
metaspades_3_S3_L001_NODE_269_length_1525_cov_1.85714	0	0	0	0	0	0	0	0	0	0	0	0	0	0	0	0	0	0	0	0	0	0	0	0	0	0	0	0	0	0	0	0	0	0	0	0	0	0	0	0	0	0	0	0	0	0	0	0.229508	0
metaspades_3_S3_L001_NODE_327_length_1431_cov_2.80814	0	0	0	0	0	0	0	0	0	0	0	0	0	0	0	0	0	0	0	0	0	0	0	0	0	0	0	0	0	0	0	0	0	0	0	0	0	0	0	0	0	0	0	0.204053	0	0	0	0	0.257862
metaspades_3_S3_L001_NODE_32_length_3204_cov_3.28009	0	0	0	0	0.101436	0	0.151998	0	0	0	0	0	0	0	0.10362	0	0	0	0	0	0	0	0	0.0920724	0	0	0	0	0	0	0	0	0	0	0	0	0	0	0	0	0	0	0	0	0	0	0	0	0
metaspades_3_S3_L001_NODE_33_length_3165_cov_5.9717	0	0	0	0	0	0	0	0	0	0	0	0	0	0	0	0	0	0	0	0	0	0	0	0	0	0	0	0	0	0	0	0	0	0	0	0	0	0	0	0	0	0	0	0	0.0985782	0	0	0	0
metaspades_3_S3_L001_NODE_366_length_1374_cov_1.88324	0	0	0	0	0	0	0	0	0	0	0	0	0	0	0	0	0	0	0	0	0	0	0	0	0	0	0	0	0	0	0	0	0	0	0	0	0	0	0	0	0	0	0	0	0	0	0	0	0
metaspades_3_S3_L001_NODE_379_length_1359_cov_3.37883	0	0	0	0	0.260486	0	0	0	0	0	0	0	0	0	0	0	0	0	0	0	0	0	0	0	0	0	0	0	0	0	0	0.221486	0	0	0	0	0	0	0	0	0	0	0	0	0	0	0	0.232524	0
metaspades_3_S3_L001_NODE_392_length_1351_cov_2.50386	0	0	0	0	0	0	0	0	0	0	0	0	0	0	0	0	0	0	0	0	0	0	0	0	0	0	0	0	0	0	0	0	0	0	0	0	0	0	0	0	0	0	0	0	0	0	0	0	0
metaspades_3_S3_L001_NODE_393_length_1350_cov_1.8888	0	0	0	0	0	0	0	0	0	0	0	0	0	0	0	0	0	0	0	0	0	0	0	0	0	0	0	0	0	0	0	0	0	0	0	0	0	0	0	0	0	0	0	0	0	0	0	0	0
metaspades_3_S3_L001_NODE_401_length_1343_cov_1.90839	0	0	0	0	0	0	0	0	0	0	0	0	0	0	0	0	0	0	0	0	0	0	0	0	0	0	0	0	0	0	0	0	0	0	0	0	0	0	0	0	0	0	0	0	0	0	0	0	0
metaspades_3_S3_L001_NODE_402_length_1341_cov_2.73484	0	0	0	0	0	0	0	0	0	0	0	0	0	0	0	0	0	0	0	0	0	0	0	0	0	0	0	0	0	0	0	0	0	0	0	0	0	0	0	0	0	0	0	0	0	0	0	0	0
metaspades_3_S3_L001_NODE_404_length_1340_cov_2.207	0	0	0	0	0	0	0	0	0	0	0	0	0	0	0	0	0	0	0	0	0	0	0	0	0	0	0	0	0	0	0	0	0	0	0	0	0	0	0	0	0	0	0	0	0	0	0	0	0.295522
metaspades_3_S3_L001_NODE_434_length_1318_cov_1.57086	0	0	0	0	0	0	0	0	0	0	0	0	0	0	0	0	0	0	0	0	0	0	0	0	0	0	0	0	0	0	0	0	0	0	0	0	0	0	0	0	0	0	0	0	0	0	0	0	0
metaspades_3_S3_L001_NODE_43_length_2899_cov_2.33474	0.381511	0	0	0	0.247327	0.116592	0.442566	0.140048	0	0	0	0.148327	0.132804	0	0	0.150052	0	0	0	0	0.110383	0	0	0	0	0	0	0	0	0.243532	0	0.115902	0	0	0	0	0	0	0	0.0907209	0.258365	0	0	0.285271	0.248362	0.13177	0.291825	0.330804	0.105899
metaspades_3_S3_L001_NODE_460_length_1301_cov_1.64366	0	0	0	0	0	0	0	0	0	0	0	0	0	0	0	0	0	0	0	0	0	0	0	0	0	0	0	0	0	0	0	0	0	0	0	0	0	0	0	0	0	0	0	0	0	0	0	0	0
metaspades_3_S3_L001_NODE_482_length_1281_cov_3.18352	0	0	0	0	0	0	0	0	0	0	0	0	0	0	0	0	0	0	0	0	0	0	0	0	0	0	0	0	0	0	0	0	0	0	0	0	0	0	0	0	0	0	0	0	0	0	0	0	0
metaspades_3_S3_L001_NODE_496_length_1273_cov_1.47455	0	0	0	0	0	0	0	0	0	0	0	0	0	0	0	0	0	0	0	0	0	0	0	0	0	0	0	0	0	0	0	0	0	0	0	0	0	0	0	0	0	0	0	0	0	0	0	0	0
metaspades_3_S3_L001_NODE_59_length_2538_cov_2.36448	0.113869	0	0	0	0	0	0	0.120961	0	0	0	0	0	0	0	0	0	0	0	0	0	0	0	0	0	0	0	0	0	0	0	0	0	0	0	0	0	0	0	0	0	0	0	0	0	0	0	0	0
metaspades_3_S3_L001_NODE_60_length_2495_cov_3.60123	0	0	0	0	0	0	0	0	0	0	0	0	0	0	0	0	0	0	0	0	0	0	0	0	0	0	0	0	0	0	0	0	0	0	0	0	0	0	0	0	0	0	0	0	0	0	0	0	0
metaspades_3_S3_L001_NODE_61_length_2495_cov_2.97623	0	0	0	0	0	0	0	0	0	0	0	0	0	0	0	0	0	0	0	0	0	0	0	0	0	0	0	0	0	0	0	0	0	0	0	0	0	0	0	0	0	0	0	0	0.13988	0	0.121844	0	0
metaspades_3_S3_L001_NODE_62_length_2469_cov_7.157	0	0	0	0	0	0	0	0	0	0	0	0	0	0	0	0	0	0	0	0	0	0	0	0	0	0	0	0	0	0	0	0	0	0	0	0	0	0	0	0	0	0.241393	0	0	0	0	0	0	0
metaspades_3_S3_L001_NODE_630_length_1188_cov_4.03972	0	0	0	0	0.339226	0	0.271044	0	0	0	0	0	0.251684	0	0	0	0	0	0	0	0	0	0	0	0	0	0	0	0.23569	0	0	0	0	0	0	0	0	0	0	0	0	0	0	0	0	0	0.246633	0	0
metaspades_3_S3_L001_NODE_65_length_2395_cov_3.10983	0	0	0	0	0.315658	0	0.119415	0.143215	0	0.264718	0	0	0	0	0	0	0	0	0.127349	0	0	0	0	0	0	0	0	0	0	0	0	0.117745	0	0	0	0	0.246347	0	0	0	0	0	0	0.226305	0.134447	0.413779	0.327766	0	0.11524
metaspades_3_S3_L001_NODE_668_length_1171_cov_2.61111	0	0	0	0	0	0	0	0	0	0	0	0	0	0	0	0	0	0	0	0	0	0	0	0	0	0	0	0	0	0	0	0	0	0	0	0	0	0	0	0	0	0	0	0	0	0	0	0	0
metaspades_3_S3_L001_NODE_671_length_1167_cov_1.7554	0	0	0	0	0	0	0	0	0	0	0	0	0	0	0	0	0	0	0	0	0	0	0	0	0	0	0	0	0	0	0	0	0	0	0	0	0	0	0	0	0	0	0	0	0	0	0	0	0
metaspades_3_S3_L001_NODE_687_length_1159_cov_2.53351	0	0	0	0	0	0	0	0	0	0	0	0	0	0	0	0	0	0	0	0	0	0	0	0	0	0	0	0	0	0	0	0	0	0	0	0	0	0	0	0	0	0	0	0	0	0	0	0	0
metaspades_3_S3_L001_NODE_693_length_1158_cov_1.59202	0	0	0	0	0	0	0	0	0	0	0	0	0	0	0	0	0	0	0	0	0	0	0	0	0	0	0	0	0	0	0	0	0	0	0	0	0	0	0	0	0	0	0	0	0	0	0	0	0
metaspades_3_S3_L001_NODE_714_length_1148_cov_1.54346	0	0	0	0	0	0	0	0	0	0	0	0	0	0	0	0	0	0	0	0	0	0	0	0	0	0	0	0	0	0	0	0	0	0	0	0	0	0	0	0	0	0	0	0	0	0	0	0	0
metaspades_3_S3_L001_NODE_822_length_1094_cov_2.82868	0	0	0	0	0	0	0	0	0	0	0	0	0	0	0	0	0	0	0	0	0	0	0	0	0	0	0	0	0	0	0	0	0	0	0	0	0	0	0	0	0	0	0	0	0	0	0	0	0
metaspades_3_S3_L001_NODE_893_length_1066_cov_1.66963	0	0	0	0	0	0	0	0	0	0	0	0	0	0	0	0	0	0	0	0	0	0	0	0	0	0	0	0	0	0	0	0.260788	0	0	0	0	0	0	0	0	0	0	0	0	0	0	0	0	0
metaspades_3_S3_L001_NODE_894_length_1066_cov_1.4184	0	0	0	0	0	0	0	0	0	0	0	0	0	0	0	0	0	0	0	0	0	0	0	0	0	0	0	0	0	0	0	0	0	0	0	0	0	0	0	0	0	0	0	0	0	0	0	0	0
metaspades_3_S3_L001_NODE_896_length_1065_cov_1.83069	0	0	0	0	0	0	0	0	0	0	0	0	0	0	0	0	0	0	0	0	0	0	0	0	0	0	0	0	0	0	0	0	0	0	0	0	0	0	0	0	0	0	0	0	0	0	0	0	0
metaspades_3_S3_L001_NODE_924_length_1057_cov_3.23952	0	0	0	0	0	0	0	0	0	0	0	0	0	0	0	0	0	0	0	0	0	0	0	0	0	0	0	0	0	0	0	0	0	0	0	0	0	0	0	0	0	0	0	0	0	0	0	0	0
metaspades_3_S3_L001_NODE_929_length_1056_cov_1.84715	0	0	0	0	0	0	0	0	0	0	0	0	0	0	0	0	0	0	0	0	0	0	0	0	0	0	0	0	0	0	0	0	0	0	0	0	0	0	0	0	0	0	0	0	0	0	0	0	0
metaspades_3_S3_L001_NODE_931_length_1056_cov_1.56943	0	0	0	0	0	0	0	0	0	0	0	0	0	0	0	0	0	0	0	0	0	0	0	0	0	0	0	0	0	0	0	0	0	0	0	0	0	0	0	0	0	0	0	0	0	0	0	0	0
metaspades_3_S3_L001_NODE_94_length_2186_cov_1.76771	0	0	0	0	0	0	0	0	0	0	0	0	0	0	0	0	0	0	0	0	0	0	0	0	0	0	0	0	0	0	0	0	0	0	0	0	0	0	0	0	0	0	0	0	0	0	0	0	0
metaspades_3_S3_L001_NODE_95_length_2179_cov_3.57815	0	0	0	0	0	0	0	0	0	0	0	0	0	0	0	0	0	0	0	0	0	0	0	0	0	0	0	0	0	0	0	0	0	0	0	0	0	0	0	0	0	0	0	0	0	0	0	0	0
metaspades_3_S3_L001_NODE_970_length_1044_cov_2.71689	0	0	0	0	0	0	0	0	0	0	0	0	0	0	0	0	0	0	0.282567	0	0	0	0	0	0	0	0	0	0	0	0	0	0	0	0	0	0	0	0	0	0	0	0	0.272031	0	0	0	0	0
metaspades_4_S4_L001_NODE_1019_length_1153_cov_3.60838	0	0	0	0	0	0	0	0	0	0	0	0	0	0	0	0	0	0	0	0	0	0	0	0	0	0	0	0	0	0	0	0	0	0	0	0	0	0	0	0	0	0	0	0	0	0	0	0	0
metaspades_4_S4_L001_NODE_101_length_2483_cov_4.3196	0	0	0	0	0	0	0	0	0	0	0	0	0	0	0	0	0	0	0	0	0	0	0	0	0	0	0	0	0	0	0	0	0	0	0	0	0	0	0	0	0	0	0	0	0	0	0	0	0
metaspades_4_S4_L001_NODE_1021_length_1153_cov_1.6867	0	0	0	0	0	0	0	0	0	0	0	0	0	0	0	0	0	0	0	0	0	0	0	0	0	0	0	0	0	0	0	0	0	0	0	0	0	0	0	0	0	0	0	0	0	0	0	0	0
metaspades_4_S4_L001_NODE_1025_length_1151_cov_2.35493	0	0	0	0	0	0	0	0	0	0	0	0	0	0	0	0	0	0	0	0	0	0	0	0	0	0	0	0	0	0	0	0	0	0	0	0	0	0	0	0	0	0	0	0	0	0	0	0	0
metaspades_4_S4_L001_NODE_1138_length_1103_cov_2.78912	0	0	0	0	0	0	0	0	0	0	0	0	0	0	0	0	0	0	0	0	0	0	0	0	0	0	0	0	0	0	0	0	0	0	0	0	0	0	0	0	0	0	0	0	0	0	0	0	0
metaspades_4_S4_L001_NODE_1263_length_1063_cov_2.62996	0	0	0	0	0	0	0	0	0	0	0	0	0	0	0	0	0	0	0	0	0	0	0	0	0	0	0	0	0	0	0	0	0	0	0	0	0	0	0	0	0	0	0	0	0	0	0	0	0
metaspades_4_S4_L001_NODE_1267_length_1062_cov_2.10824	0	0	0	0	0	0	0	0	0	0	0	0	0	0	0	0	0	0	0	0	0	0	0	0	0	0	0	0	0	0	0	0	0	0	0	0	0	0	0	0	0	0	0	0	0	0	0	0	0
metaspades_4_S4_L001_NODE_1273_length_1061_cov_1.34394	0	0	0	0	0	0	0	0	0	0	0	0	0	0	0	0	0	0	0	0	0	0	0	0	0	0	0	0	0	0	0	0	0	0	0	0	0	0	0	0	0	0	0	0.343073	0	0	0	0	0
metaspades_4_S4_L001_NODE_1308_length_1045_cov_1.23838	0	0	0	0	0	0	0	0	0	0	0	0	0	0	0	0	0	0	0	0	0	0	0	0	0	0	0	0	0	0	0	0	0	0	0	0	0	0	0	0	0	0	0	0	0	0	0	0	0
metaspades_4_S4_L001_NODE_133_length_2344_cov_3.74661	0	0	0	0	0	0	0	0	0	0	0	0	0	0	0	0	0	0	0	0	0	0	0	0	0	0	0	0	0	0	0	0	0	0	0	0	0	0	0	0	0	0	0	0	0	0	0	0	0
metaspades_4_S4_L001_NODE_1343_length_1037_cov_6.16701	0	0	0	0	0	0	0	0	0	0	0	0	0	0	0	0	0	0	0	0	0	0	0	0	0	0	0	0	0	0	0	0	0	0	0	0	0	0	0	0	0	0.551591	0	0	0	0	0	0	0
metaspades_4_S4_L001_NODE_1408_length_1018_cov_5.44652	0	0	0	0	0	0	0	0	0	0	0	0	0	0	0	0	0	0	0	0	0	0	0	0	0	0	0	0	0	0	0	0	0	0	0	0	0	0	0	0	0	0	0	0	0	0	0	0	0
metaspades_4_S4_L001_NODE_141_length_2308_cov_3.93875	0	0	0	0	0	0	0	0	0	0	0	0	0	0	0	0	0	0	0	0	0	0	0	0	0	0	0	0	0	0	0	0	0	0	0	0	0	0	0	0	0	0	0	0	0	0	0	0	0
metaspades_4_S4_L001_NODE_167_length_2175_cov_3.97642	0	0	0	0	0	0	0	0	0	0	0	0	0	0	0	0	0	0	0	0	0	0	0	0	0	0	0	0	0	0	0	0	0	0	0	0	0	0	0	0	0	0	0	0	0	0	0	0	0
metaspades_4_S4_L001_NODE_175_length_2148_cov_3.48208	0	0	0	0	0	0	0	0	0	0	0	0	0	0	0	0	0	0	0	0	0	0	0	0	0	0	0	0	0	0	0	0	0	0	0	0	0	0	0	0	0	0	0	0	0	0	0	0	0
metaspades_4_S4_L001_NODE_216_length_2014_cov_3.33691	0.854022	0.527805	0.635551	0.780536	0.167329	0.699106	0.23287	0.625124	0.671797	0.651936	0.327706	0.353525	0.779047	0.624628	0	0	0	0	0	0	0	0	0	0	0	0	0	0	0.158888	0	0	0	0	0	0	0	0	0	0	0	0	0	0	0	0	0.204568	0	0	0
metaspades_4_S4_L001_NODE_235_length_1968_cov_4.95504	0	0	0	0	0	0	0	0	0	0	0	0	0	0	0	0	0	0	0	0	0	0	0	0	0	0	0	0	0	0	0	0	0	0	0	0	0	0	0	0	0	0	0	0	0	0	0	0	0
metaspades_4_S4_L001_NODE_23_length_4775_cov_4.13877	0.0653403	0	0	0	0	0	0	0	0	0.073089	0	0	0	0	0	0	0	0	0	0	0	0	0	0	0	0	0	0	0	0	0	0	0	0	0	0	0	0	0	0	0	0	0	0	0	0	0	0	0
metaspades_4_S4_L001_NODE_32_length_4157_cov_3.89127	0	0	0	0	0	0	0	0	0	0	0	0	0	0	0	0	0	0	0	0	0	0	0	0	0	0	0	0	0	0	0	0	0	0	0	0	0	0	0	0	0	0	0	0	0	0	0	0	0
metaspades_4_S4_L001_NODE_340_length_1720_cov_3.12913	0	0	0	0	0	0	0	0	0	0	0	0	0	0	0	0	0	0	0	0	0	0	0	0	0	0	0	0	0	0	0	0	0	0	0	0	0	0	0	0	0	0	0	0	0	0	0	0	0
metaspades_4_S4_L001_NODE_34_length_3868_cov_8.64201	0	0	0	0	0.0933299	0	0	0	0	0	0	0	0	0	0	0	0	0	0	0	0	0	0	0	0	0	0	0	0	0	0	0	0	0	0	0	0	0	0	0	0	0.215615	0	0	0	0	0	0	0
metaspades_4_S4_L001_NODE_361_length_1701_cov_2.26488	0	0	0	0	0	0	0	0	0	0	0	0	0	0	0	0	0	0	0	0	0	0	0	0	0	0	0	0	0	0	0	0	0	0	0	0	0	0	0	0	0	0	0	0	0	0	0	0	0
metaspades_4_S4_L001_NODE_372_length_1684_cov_4.0577	0	0	0	0	0	0	0	0	0	0	0	0	0	0	0	0	0	0	0	0	0	0	0	0	0	0	0	0	0	0	0	0	0	0	0	0	0	0	0	0	0	0	0	0	0	0	0	0	0
metaspades_4_S4_L001_NODE_38_length_3795_cov_3.53155	0	0	0	0	0	0	0	0	0	0	0	0	0	0	0	0	0	0	0	0	0	0	0	0	0	0	0	0	0	0	0	0	0	0	0	0	0	0	0	0	0	0	0	0	0	0	0	0	0
metaspades_4_S4_L001_NODE_400_length_1646_cov_1.69516	0	0	0	0	0	0	0	0	0	0	0	0	0	0	0	0	0	0	0	0	0	0	0	0	0	0	0	0	0	0	0	0	0	0	0	0	0	0	0	0	0	0	0	0	0	0	0	0	0
metaspades_4_S4_L001_NODE_401_length_1644_cov_2.84644	0	0	0	0	0	0	0	0	0	0	0	0	0	0	0	0	0	0	0	0	0	0	0	0	0	0	0	0	0	0	0	0	0	0	0	0	0	0	0	0	0	0	0	0	0	0	0	0	0
metaspades_4_S4_L001_NODE_430_length_1598_cov_3.07064	0	0	0	0	0	0	0	0	0	0	0	0	0	0	0	0	0	0	0	0	0	0	0	0	0	0	0	0	0	0	0	0	0	0	0	0	0	0	0	0	0	0	0	0	0	0	0	0	0
metaspades_4_S4_L001_NODE_444_length_1580_cov_3.96656	0	0	0	0	0	0	0	0	0	0	0	0	0	0	0	0	0	0	0	0	0	0	0	0	0	0	0	0	0	0	0	0	0	0	0	0	0	0	0	0	0	0	0	0	0	0	0	0	0
metaspades_4_S4_L001_NODE_44_length_3476_cov_4.0038	0	0	0	0	0	0	0	0	0	0.102129	0.0840046	0	0	0	0	0	0	0	0	0	0	0	0	0	0	0	0	0	0	0	0	0	0	0	0	0	0	0	0	0	0	0	0	0	0	0	0	0	0
metaspades_4_S4_L001_NODE_454_length_1571_cov_2.73417	0	0	0	0	0	0	0	0	0	0	0	0	0	0	0	0	0	0	0	0	0	0	0	0	0	0	0	0	0	0	0	0	0	0	0	0	0	0	0	0	0	0	0	0	0.201782	0	0.194144	0	0
metaspades_4_S4_L001_NODE_481_length_1538_cov_4.44909	0	0	0	0	0	0	0	0	0	0	0	0	0	0	0	0	0	0	0	0	0	0	0	0	0	0	0	0	0	0	0	0	0	0	0	0	0	0	0	0	0	0	0	0	0	0	0	0	0
metaspades_4_S4_L001_NODE_49_length_3279_cov_3.36445	0	0	0	0	0	0	0	0	0	0	0	0	0	0	0	0	0	0	0	0	0	0	0	0	0	0	0	0	0	0	0	0	0	0	0	0	0	0	0	0	0	0	0	0	0	0	0	0	0
metaspades_4_S4_L001_NODE_591_length_1420_cov_4.68864	0	0	0	0	0	0	0	0	0	0	0	0	0	0	0	0	0	0	0	0	0	0	0	0	0	0	0	0	0	0	0	0	0	0	0	0	0	0	0	0	0	0	0	0	0	0	0	0	0
metaspades_4_S4_L001_NODE_609_length_1409_cov_2.16765	0	0	0	0	0	0	0	0	0	0	0	0	0	0	0	0	0	0	0	0	0	0	0	0	0	0	0	0	0	0	0	0	0	0	0	0	0	0	0	0	0	0	0	0	0	0	0	0	0
metaspades_4_S4_L001_NODE_641_length_1383_cov_1.83886	0	0	0	0.250904	0	0	0	0	0	0	0	0	0	0	0	0	0	0	0	0	0	0	0	0	0	0	0	0	0	0	0	0	0	0	0	0	0	0	0	0.267534	0	0	0	0	0	0	0	0	0
metaspades_4_S4_L001_NODE_660_length_1366_cov_2.15408	0	0	0	0	0	0	0	0	0	0	0	0	0	0	0	0	0	0	0	0	0	0	0	0	0	0	0	0	0	0	0	0	0	0	0	0	0	0	0	0	0	0	0	0	0	0	0	0	0
metaspades_4_S4_L001_NODE_699_length_1336_cov_1.76034	0	0	0	0	0	0	0	0	0	0	0	0	0	0	0	0	0	0	0	0	0	0	0	0	0	0	0	0	0	0	0	0	0	0	0	0	0	0	0	0	0	0	0	0	0	0	0	0	0
metaspades_4_S4_L001_NODE_742_length_1311_cov_4.70382	0	0	0	0	0	0	0	0	0	0	0	0	0	0	0	0	0	0	0	0	0	0	0	0	0	0	0	0	0	0	0	0	0	0	0	0	0	0	0	0	0	0	0	0	0	0	0	0	0
metaspades_4_S4_L001_NODE_777_length_1284_cov_9.23515	0	0	0	0	0	0	0	0	0	0	0	0	0	0	0	0	0	0	0	0	0	0	0	0	0	0	0	0	0	0	0	0	0	0	0	0	0	0	0	0	0	0	0	0	0	0	0	0	0
metaspades_4_S4_L001_NODE_84_length_2686_cov_3.05549	0	0	0	0	0	0	0	0	0	0	0	0	0	0	0	0	0	0	0	0	0	0	0	0	0	0	0	0	0	0	0	0	0	0	0	0	0	0	0	0	0	0	0	0	0	0	0	0	0
metaspades_4_S4_L001_NODE_957_length_1178_cov_2.13446	0	0	0	0	0	0	0	0	0	0.29966	0	0	0	0	0	0	0	0	0	0	0	0	0	0	0	0	0	0	0	0	0	0	0	0	0	0	0	0	0	0	0	0	0	0	0	0	0	0	0
metaspades_5_S5_L001_NODE_1068_length_1102_cov_1.53677	0	0	0	0	0	0	0	0	0	0	0	0	0	0	0	0	0	0	0	0	0	0	0	0	0	0	0	0	0	0	0	0	0	0	0	0	0	0	0	0	0	0	0	0	0	0	0	0	0
metaspades_5_S5_L001_NODE_1125_length_1079_cov_2.51953	0	0	0	0	0	0	0	0	0	0	0	0	0	0	0	0	0	0	0	0	0	0	0	0	0	0	0	0	0	0	0	0	0	0	0	0	0	0	0	0	0	0	0	0	0	0	0	0	0
metaspades_5_S5_L001_NODE_1132_length_1078_cov_2.09482	0	0	0	0	0	0	0	0	0	0	0	0	0	0	0	0	0	0	0	0	0	0	0	0	0	0	0	0	0	0	0	0	0	0	0	0	0	0	0	0	0	0	0	0	0	0	0	0	0
metaspades_5_S5_L001_NODE_1143_length_1074_cov_3.52502	0.837058	0.771881	0.812849	0.836127	0.291434	0.63594	0.364991	0.319367	0.413408	0.832402	0.522346	0.27095	0.649907	0.88175	0	0	0	0	0	0	0	0	0	0	0	0	0	0	0	0	0.297952	0	0	0	0	0	0.269088	0	0	0	0	0	0	0	0	0	0	0	0
metaspades_5_S5_L001_NODE_1145_length_1074_cov_1.97939	0	0	0	0	0	0	0	0	0	0	0	0	0	0	0	0	0	0	0	0	0	0	0	0	0	0	0	0	0	0	0	0	0	0	0	0	0	0	0	0	0	0	0	0	0	0	0	0	0
metaspades_5_S5_L001_NODE_1155_length_1070_cov_1.70049	0	0	0	0	0	0	0	0	0	0	0	0	0	0	0	0	0	0	0	0	0	0	0	0	0	0	0	0	0	0	0	0	0	0	0	0	0	0	0	0	0	0	0	0	0	0	0	0	0
metaspades_5_S5_L001_NODE_1167_length_1067_cov_1.333	0	0	0	0	0	0	0	0	0	0	0	0	0	0	0	0	0	0	0	0	0	0	0	0	0	0	0	0	0	0	0	0	0	0	0	0	0	0	0	0	0	0	0	0	0	0	0	0	0
metaspades_5_S5_L001_NODE_1186_length_1061_cov_3.32803	0	0	0	0	0	0	0	0	0	0	0	0	0	0	0	0	0	0	0	0	0	0	0	0	0	0	0	0	0	0	0	0	0	0	0	0	0	0	0	0	0	0	0	0	0.329877	0.336475	0	0	0
metaspades_5_S5_L001_NODE_1196_length_1059_cov_1.90737	0	0	0	0	0	0	0	0	0	0	0	0	0	0	0	0	0	0	0	0	0	0	0	0	0	0	0	0	0	0	0	0	0	0	0	0	0	0	0	0	0	0	0	0	0	0	0	0	0
metaspades_5_S5_L001_NODE_125_length_2201_cov_4.84809	0	0	0	0	0	0	0	0	0	0	0	0	0	0	0	0	0	0	0	0	0	0	0	0	0	0	0	0	0	0	0	0	0	0	0	0	0	0	0	0	0	0	0	0	0	0	0	0	0
metaspades_5_S5_L001_NODE_1286_length_1034_cov_1.79469	0	0	0	0	0	0	0	0	0	0	0	0	0	0	0	0	0	0	0	0	0	0	0	0	0	0	0	0	0	0	0	0	0	0	0	0	0	0	0	0	0	0	0	0	0	0	0	0	0
metaspades_5_S5_L001_NODE_1315_length_1027_cov_2.98354	0	0	0	0	0	0	0	0	0	0	0	0	0	0	0	0	0	0	0	0	0	0	0	0	0	0	0	0	0	0	0	0	0	0	0	0	0	0	0	0	0	0	0	0	0	0	0	0	0
metaspades_5_S5_L001_NODE_1342_length_1022_cov_1.7787	0	0	0	0	0	0	0	0	0	0	0	0	0	0	0	0	0	0	0	0	0	0	0	0	0	0	0	0	0	0	0	0	0	0	0	0	0	0	0	0	0	0	0	0	0	0	0	0	0
metaspades_5_S5_L001_NODE_1347_length_1021_cov_1.47826	0	0	0	0	0	0	0	0	0	0	0	0	0	0	0	0	0	0	0	0	0	0	0	0	0	0	0	0	0	0	0	0	0	0	0	0	0	0	0	0.287953	0	0	0	0	0	0	0	0	0
metaspades_5_S5_L001_NODE_155_length_2030_cov_3.66684	0	0	0	0	0	0	0	0	0	0	0	0	0	0	0	0	0	0	0	0	0	0	0	0	0	0	0	0	0	0	0	0	0	0	0	0	0	0	0	0	0	0	0	0	0	0	0	0	0
metaspades_5_S5_L001_NODE_182_length_1948_cov_1.42208	0	0	0	0	0	0	0	0	0	0	0	0	0	0	0	0	0	0	0	0	0	0	0	0	0	0	0	0	0	0	0	0	0	0	0	0	0	0	0	0	0	0	0	0	0	0	0	0	0
metaspades_5_S5_L001_NODE_237_length_1780_cov_4.9658	0	0	0	0	0	0	0	0	0	0	0	0	0	0	0	0	0	0	0	0	0	0	0	0	0	0	0	0	0	0	0	0	0	0	0	0	0	0	0	0	0	0	0	0	0	0	0	0	0
metaspades_5_S5_L001_NODE_23_length_4360_cov_2.36864	0	0	0	0	0	0	0	0	0	0	0	0	0	0	0	0	0	0	0	0	0	0	0	0	0	0	0	0	0	0	0	0	0	0	0	0	0	0	0	0	0	0	0	0	0	0	0	0	0
metaspades_5_S5_L001_NODE_246_length_1775_cov_2.28953	0	0	0	0	0	0	0	0	0	0	0	0	0	0	0	0.166197	0	0	0	0	0	0	0	0	0	0	0	0	0	0	0	0	0	0	0	0	0	0	0	0	0	0	0	0	0	0	0	0	0
metaspades_5_S5_L001_NODE_255_length_1754_cov_4.40553	0	0	0	0	0	0	0	0	0	0	0	0	0	0	0	0.173888	0	0	0	0	0	0	0	0	0	0	0	0	0	0	0	0.188141	0	0	0	0	0	0	0	0	0	0	0	0	0	0	0	0	0
metaspades_5_S5_L001_NODE_261_length_1746_cov_4.53814	0.171821	0	0.219359	0	0.233677	0	0	0	0	0	0	0	0.469072	0	0.25315	0.268614	0	0	0	0	0	0	0	0	0	0	0	0	0	0.225659	0	0	0	0	0.237686	0	0	0	0	0	0	0	0	0	0	0	0	0	0
metaspades_5_S5_L001_NODE_281_length_1714_cov_3.956	0	0	0	0	0	0	0	0	0	0	0.183197	0	0	0	0	0	0	0	0	0	0	0	0	0	0	0	0	0	0	0	0	0	0	0	0	0	0	0	0	0	0	0	0	0	0	0	0	0	0
metaspades_5_S5_L001_NODE_28_length_4203_cov_3.36041	0	0	0	0	0	0	0	0	0	0	0	0	0	0	0	0	0	0	0	0	0	0	0	0	0	0	0	0	0	0	0	0	0	0	0	0	0	0	0	0	0	0	0	0	0	0	0	0	0
metaspades_5_S5_L001_NODE_29_length_4138_cov_4.17022	0.296762	0.0884485	0	0.229821	0.0676655	0.240213	0.270179	0.290962	0.137264	0.196472	0.107057	0.0674239	0.0886902	0.139198	0	0	0	0	0	0	0	0	0.0662156	0	0	0	0	0	0	0	0	0.078782	0	0	0	0.0998067	0	0	0	0	0.0683905	0	0	0.164331	0.0563074	0.0722571	0	0	0
metaspades_5_S5_L001_NODE_33_length_3833_cov_5.34966	0	0	0	0	0	0	0	0	0	0	0	0	0	0	0	0	0	0	0	0	0	0	0	0	0	0	0	0	0.709627	0	0	0	0	0	0	0	0	0	0	0	0	0	0	0	0	0	0	0	0
metaspades_5_S5_L001_NODE_38_length_3565_cov_3.31197	0	0	0	0	0	0	0	0	0	0	0	0	0	0	0	0	0	0	0	0	0	0	0	0	0	0	0	0	0	0	0	0	0	0	0	0	0	0	0	0	0	0	0	0	0	0	0	0	0
metaspades_5_S5_L001_NODE_395_length_1539_cov_3.72439	0	0	0	0	0	0	0	0	0	0	0	0	0	0	0	0	0	0	0	0	0	0	0	0	0	0	0	0	0	0	0	0	0	0	0	0	0	0	0	0	0	0	0	0.237817	0	0	0	0	0
metaspades_5_S5_L001_NODE_401_length_1535_cov_2.37432	0	0	0	0	0.276873	0	0	0.207818	0	0	0	0	0	0	0	0	0	0	0	0	0	0	0	0	0	0	0	0	0	0	0	0	0	0	0	0	0	0	0	0.272964	0	0.294463	0	0	0	0	0	0	0
metaspades_5_S5_L001_NODE_407_length_1524_cov_1.49217	0	0	0	0	0	0	0	0	0	0	0	0	0	0	0	0	0	0	0	0	0	0	0	0	0	0	0	0	0	0	0	0	0	0	0	0	0	0	0	0.288058	0	0	0	0	0	0	0	0	0
metaspades_5_S5_L001_NODE_444_length_1488_cov_1.52268	0	0	0	0	0	0	0	0	0	0	0	0	0	0	0	0	0	0	0	0	0	0	0	0	0	0	0	0	0	0	0	0	0	0	0	0	0	0	0	0	0	0	0	0	0	0	0	0	0
metaspades_5_S5_L001_NODE_456_length_1476_cov_2.07952	0	0	0	0	0	0	0	0	0	0	0	0	0	0	0	0	0	0	0	0	0	0	0	0	0	0	0	0	0	0	0	0	0	0	0	0	0	0	0	0	0	0	0	0	0	0.171409	0	0	0
metaspades_5_S5_L001_NODE_524_length_1411_cov_2.43805	0	0	0	0	0	0	0	0	0	0	0	0	0	0	0	0	0	0	0	0	0	0	0	0	0	0	0	0	0	0	0	0	0	0	0	0	0	0	0	0	0	0	0	0	0	0	0	0	0
metaspades_5_S5_L001_NODE_526_length_1410_cov_1.57048	0	0	0	0	0	0	0	0	0	0	0	0	0	0	0	0	0	0	0	0	0	0	0	0	0	0	0	0	0	0	0	0	0	0	0	0	0	0	0	0	0	0	0	0	0	0	0	0	0
metaspades_5_S5_L001_NODE_546_length_1394_cov_2.80134	0	0	0	0	0	0	0	0	0	0	0	0	0	0	0	0	0	0	0	0	0	0	0	0	0	0	0	0	0	0	0	0	0	0	0	0	0	0	0	0	0	0	0	0	0	0	0	0	0
metaspades_5_S5_L001_NODE_562_length_1380_cov_1.95547	0	0	0.274638	0.239855	0	0.347101	0	0	0	0	0	0	0.455797	0	0	0	0	0	0	0	0	0	0	0	0	0	0	0	0	0	0	0	0	0	0	0	0	0	0	0	0	0	0	0	0	0	0	0	0
metaspades_5_S5_L001_NODE_585_length_1360_cov_2.04751	0	0	0	0	0	0	0	0	0	0	0	0	0	0	0	0	0	0	0	0	0	0	0	0	0	0	0	0	0	0	0	0	0	0	0	0	0	0	0	0	0	0	0	0	0	0	0	0	0
metaspades_5_S5_L001_NODE_627_length_1333_cov_2.44601	0	0	0	0	0	0	0	0	0	0	0	0	0	0	0	0	0	0	0	0	0	0	0	0	0	0	0	0	0	0	0	0	0	0	0	0	0	0	0	0	0	0	0	0	0	0	0	0	0
metaspades_5_S5_L001_NODE_681_length_1297_cov_1.8599	0	0	0	0	0	0	0.226677	0	0	0	0	0	0	0	0	0	0	0	0	0	0	0	0	0	0	0	0	0	0	0	0	0.554356	0	0	0	0	0.223593	0	0	0	0	0	0	0	0	0	0	0	0
metaspades_5_S5_L001_NODE_707_length_1275_cov_1.48197	0	0	0	0	0	0	0	0	0	0	0	0	0	0	0	0	0	0	0	0	0	0	0	0	0	0	0	0	0	0	0	0	0	0	0	0	0	0	0	0	0	0	0	0	0	0	0	0	0
metaspades_5_S5_L001_NODE_710_length_1273_cov_2.36289	0	0	0	0	0	0	0	0	0	0	0	0	0	0	0	0	0	0	0	0	0	0	0	0	0	0	0	0	0	0	0	0	0	0	0	0	0	0	0	0	0	0	0	0	0	0	0	0	0
metaspades_5_S5_L001_NODE_720_length_1263_cov_1.69619	0	0	0	0	0	0	0	0	0	0	0	0	0	0	0	0	0	0	0	0	0	0	0	0	0	0	0	0	0	0	0	0	0	0	0	0	0	0	0	0	0	0	0	0	0	0	0	0	0
metaspades_5_S5_L001_NODE_803_length_1223_cov_1.3262	0	0	0	0	0	0	0	0	0	0	0	0	0	0	0	0	0	0	0	0	0	0	0	0	0	0	0	0	0	0	0	0	0	0	0	0	0	0	0	0	0	0	0	0	0	0	0	0	0
metaspades_5_S5_L001_NODE_822_length_1211_cov_3.02682	0	0	0	0	0	0	0	0	0	0	0	0	0	0	0	0	0	0	0	0	0	0	0	0	0	0	0	0	0	0	0	0	0	0	0	0	0	0	0	0	0	0	0	0	0	0	0	0	0
metaspades_5_S5_L001_NODE_860_length_1191_cov_2.97887	0	0	0	0	0	0	0	0	0	0	0	0	0	0	0	0	0	0	0	0	0	0	0	0	0	0	0	0	0	0	0	0	0	0	0	0	0	0	0	0	0	0	0	0	0	0	0	0	0
metaspades_5_S5_L001_NODE_878_length_1184_cov_2.99291	0	0	0	0	0	0	0	0	0	0	0	0	0	0	0	0	0	0	0	0	0	0	0	0	0	0	0	0	0	0	0	0	0	0	0	0	0	0	0	0	0	0	0	0	0	0	0	0	0
metaspades_5_S5_L001_NODE_881_length_1184_cov_1.74136	0	0	0	0	0	0	0	0	0	0	0	0	0	0	0	0	0	0	0	0	0	0	0	0	0	0	0	0	0	0	0	0	0	0	0	0	0	0	0	0	0	0	0	0	0	0	0	0	0
metaspades_5_S5_L001_NODE_930_length_1165_cov_2.51532	0	0	0	0	0	0	0	0	0	0	0	0	0	0	0	0	0	0	0	0	0	0	0	0	0	0	0	0	0	0	0	0	0	0	0	0	0	0	0	0	0	0	0	0	0	0.266953	0.36309	0	0
metaspades_5_S5_L001_NODE_935_length_1163_cov_2.72653	0.349957	0	0	0	0	0.33448	0	0	0	0	0	0	0.178848	0	0	0	0	0	0	0	0	0	0	0	0	0	0	0	0	0	0	0	0	0	0	0	0	0	0	0	0	0	0	0	0	0	0	0	0
metaspades_6_S6_L001_NODE_1004_length_1245_cov_1.69328	0	0	0	0	0	0	0	0	0	0	0	0	0	0	0	0	0	0	0	0	0	0	0	0	0	0	0	0	0	0	0	0	0	0	0	0	0	0	0	0	0	0	0	0	0	0	0	0	0
metaspades_6_S6_L001_NODE_1011_length_1243_cov_1.87205	0.332261	0	0.468222	0	0	0.345133	0	0	0	0	0.21963	0.279163	0	0	0	0	0	0	0	0	0	0	0	0	0	0	0	0	0	0	0	0	0	0	0	0	0	0	0	0	0	0	0	0	0	0	0	0	0
metaspades_6_S6_L001_NODE_1043_length_1227_cov_3.51365	0	0	0	0	0	0	0	0	0	0	0	0	0	0	0	0	0	0	0	0	0	0	0	0	0	0	0	0	0	0	0	0	0	0	0	0	0	0	0	0	0	0	0	0	0	0	0	0	0
metaspades_6_S6_L001_NODE_1055_length_1222_cov_3.86804	0	0	0	0	0	0	0	0	0	0	0	0	0.296236	0	0	0	0	0	0	0	0	0	0	0	0	0	0	0	0	0	0	0	0	0	0	0	0	0	0	0	0	0	0	0	0	0	0	0	0
metaspades_6_S6_L001_NODE_1061_length_1216_cov_3.11197	0	0	0	0	0	0	0	0	0	0	0	0	0	0	0	0	0	0	0	0	0	0	0	0	0	0	0	0	0	0	0	0	0	0	0	0	0	0	0	0	0	0	0	0	0	0	0	0	0
metaspades_6_S6_L001_NODE_1083_length_1204_cov_2.57789	0	0	0	0	0	0	0	0	0	0	0	0	0	0	0	0	0	0	0	0	0	0	0	0	0	0	0	0	0	0	0	0	0	0	0	0	0	0	0	0	0	0	0	0	0	0	0	0	0
metaspades_6_S6_L001_NODE_109_length_2760_cov_2.58706	0	0	0	0	0	0	0	0	0	0	0	0	0	0	0	0	0	0	0	0	0	0	0	0	0	0	0	0	0	0	0	0	0	0	0	0	0	0	0	0	0	0	0	0	0	0	0	0	0
metaspades_6_S6_L001_NODE_1121_length_1188_cov_1.9338	0	0	0	0	0.305556	0	0	0	0	0	0	0	0	0	0	0	0	0	0	0	0	0	0	0	0	0	0	0	0	0	0	0	0	0	0	0	0	0	0	0	0	0	0	0	0	0	0	0	0
metaspades_6_S6_L001_NODE_113_length_2701_cov_8.98866	0	0	0	0	0	0	0	0	0	0	0	0	0	0	0	0	0	0	0	0	0	0	0	0	0	0	0	0	0	0	0	0	0	0.140318	0	0	0	0	0	0.118845	0	0	0	0	0	0	0	0	0
metaspades_6_S6_L001_NODE_1144_length_1182_cov_1.68146	0	0	0	0	0	0	0	0	0	0	0	0	0	0	0	0	0	0	0	0	0	0	0	0	0	0	0	0	0	0	0	0	0	0	0	0	0	0	0	0	0	0	0	0	0	0	0	0	0
metaspades_6_S6_L001_NODE_1165_length_1171_cov_2.60036	0.269855	0	0	0	0	0	0	0	0	0	0	0	0	0	0	0	0	0	0	0	0	0	0	0	0	0	0	0	0	0	0	0	0	0	0	0	0	0	0	0.24082	0	0	0	0	0	0	0	0	0
metaspades_6_S6_L001_NODE_1185_length_1163_cov_2.88809	0	0	0	0	0	0	0	0	0	0.27859	0	0	0	0	0	0	0	0	0	0	0	0	0	0	0	0	0	0	0	0.318143	0	0	0	0	0	0	0	0	0	0	0	0	0	0	0	0.233018	0	0	0
metaspades_6_S6_L001_NODE_1188_length_1162_cov_2.6757	0	0	0	0	0	0	0	0	0	0	0	0	0.314114	0	0	0	0	0	0	0	0	0	0	0	0	0.306368	0	0	0	0	0	0	0	0	0	0	0	0	0	0	0	0	0	0	0	0	0	0	0
metaspades_6_S6_L001_NODE_1199_length_1158_cov_1.70263	0	0	0	0	0	0	0	0	0	0	0	0	0	0	0	0	0	0	0	0	0	0	0	0	0	0	0	0	0	0	0	0	0	0	0	0	0	0	0	0	0	0	0	0	0	0	0	0	0
metaspades_6_S6_L001_NODE_1216_length_1152_cov_2.4412	0	0	0	0	0	0	0	0	0	0	0	0	0	0	0	0	0	0	0	0	0	0	0	0	0	0	0	0	0	0	0	0	0	0	0	0	0	0	0	0	0	0	0	0	0	0	0	0	0
metaspades_6_S6_L001_NODE_122_length_2629_cov_2.86402	0	0	0	0	0	0	0	0	0	0	0	0	0	0	0	0	0	0	0	0	0	0	0	0	0	0	0	0	0	0	0	0	0	0	0	0	0	0	0	0	0	0	0	0	0	0	0	0	0
metaspades_6_S6_L001_NODE_123_length_2624_cov_4.94122	0	0	0	0	0.438643	0.240091	0.264482	0	0	0	0	0	0	0	0	0	0	0	0	0	0	0	0	0	0	0.157774	0	0	0	0.112043	0	0	0	0	0	0	0.271341	0	0	0	0	0	0	0	0	0	0	0.0880335	0
metaspades_6_S6_L001_NODE_1281_length_1130_cov_1.83721	0	0	0	0	0	0	0	0	0	0	0	0	0	0	0	0	0	0	0	0	0	0	0	0	0	0	0	0	0	0	0	0	0	0	0	0	0	0	0	0	0	0	0	0	0	0	0	0	0
metaspades_6_S6_L001_NODE_129_length_2572_cov_2.87088	0	0	0	0	0	0	0	0	0	0	0	0	0	0	0	0	0	0	0	0	0	0	0	0	0	0.110031	0	0	0	0	0	0	0	0	0	0	0	0	0	0	0	0	0	0	0	0	0	0	0
metaspades_6_S6_L001_NODE_1304_length_1123_cov_2.32772	0	0	0	0	0	0	0	0	0	0	0	0	0	0	0	0	0	0	0	0	0	0	0	0	0	0	0	0	0	0	0	0	0	0	0	0	0	0	0	0	0	0	0	0	0	0	0	0	0
metaspades_6_S6_L001_NODE_1312_length_1120_cov_1.8723	0	0	0	0	0	0	0	0	0	0	0	0	0	0	0	0	0	0	0	0	0	0	0	0	0	0	0	0	0	0	0	0	0	0	0	0	0	0	0	0	0	0	0	0	0	0	0	0	0
metaspades_6_S6_L001_NODE_1332_length_1114_cov_2.85647	0	0	0	0	0	0	0	0	0	0	0	0	0	0	0	0	0	0	0	0	0	0	0	0	0	0	0	0	0	0	0	0	0	0	0	0	0	0	0	0	0	0	0	0	0	0	0	0	0
metaspades_6_S6_L001_NODE_1351_length_1107_cov_1.94487	0	0	0	0	0	0	0	0	0	0	0	0	0	0	0	0	0	0	0	0	0	0	0	0	0	0	0	0	0	0	0	0	0	0	0	0	0	0	0	0	0	0	0	0	0	0	0	0	0
metaspades_6_S6_L001_NODE_1356_length_1106_cov_1.86204	0	0	0	0	0	0	0	0	0	0	0	0	0	0	0	0	0	0	0	0	0	0	0	0	0	0	0	0	0	0	0	0	0	0	0	0	0	0	0	0	0	0	0	0	0	0	0	0	0
metaspades_6_S6_L001_NODE_1371_length_1100_cov_3.12249	0	0	0	0	0	0	0	0	0	0	0	0	0	0	0	0	0	0	0	0	0	0	0	0	0	0	0	0	0	0	0	0	0	0	0	0	0	0	0	0	0	0	0	0	0	0	0	0	0
metaspades_6_S6_L001_NODE_1375_length_1099_cov_1.48084	0	0	0	0	0	0	0	0	0	0	0	0	0	0	0	0	0	0	0	0	0	0	0	0	0	0	0	0	0	0	0	0	0	0	0	0	0	0	0	0	0	0	0	0	0.249318	0	0.321201	0	0
metaspades_6_S6_L001_NODE_1386_length_1094_cov_1.75553	0	0	0	0	0	0	0	0	0	0	0	0	0	0	0	0	0	0	0	0	0	0	0	0	0	0	0	0	0	0	0	0	0	0	0	0	0	0	0	0	0	0	0	0	0	0	0	0	0
metaspades_6_S6_L001_NODE_1387_length_1093_cov_2.07803	0	0	0	0	0	0	0	0	0	0	0	0	0	0	0	0	0	0	0	0	0	0	0	0	0	0	0	0	0	0	0	0	0	0	0	0	0	0	0	0	0	0	0	0	0	0	0	0	0
metaspades_6_S6_L001_NODE_139_length_2524_cov_2.65857	0	0	0	0	0	0	0	0	0	0	0	0	0	0	0	0	0	0	0	0	0	0	0	0	0	0	0	0	0	0	0	0	0	0	0	0	0	0	0	0	0	0	0	0	0	0	0	0	0
metaspades_6_S6_L001_NODE_1410_length_1085_cov_2.2233	0	0	0	0	0	0	0	0	0	0	0	0	0	0	0	0	0	0	0	0	0	0	0	0	0	0	0	0	0	0	0	0	0	0	0	0	0	0	0	0	0	0	0	0	0	0	0	0	0
metaspades_6_S6_L001_NODE_1434_length_1077_cov_2.01272	0	0	0	0	0.286908	0	0	0	0	0	0	0	0	0	0	0	0	0	0	0	0	0	0	0	0	0	0	0	0	0	0	0	0	0	0	0	0	0	0	0	0	0	0	0	0	0.287837	0	0	0
metaspades_6_S6_L001_NODE_1441_length_1075_cov_2.68137	0	0	0	0	0	0	0	0	0	0	0	0	0	0	0	0	0	0	0	0	0	0	0	0	0	0	0	0	0	0	0	0	0	0	0	0	0	0	0	0	0	0	0	0	0	0	0	0	0
metaspades_6_S6_L001_NODE_1459_length_1072_cov_1.25369	0	0	0	0	0	0	0	0	0	0	0	0	0	0	0	0	0	0	0	0	0	0	0	0	0	0	0	0	0	0	0	0	0	0	0	0	0	0	0	0	0	0	0	0	0	0	0	0	0
metaspades_6_S6_L001_NODE_1466_length_1070_cov_2.21182	0	0	0	0	0	0	0	0	0	0	0	0	0	0	0.369159	0	0	0	0	0	0	0	0	0	0	0	0	0	0	0	0	0	0	0	0	0	0	0	0	0	0	0	0	0	0	0	0	0	0
metaspades_6_S6_L001_NODE_1470_length_1069_cov_2.03649	0.317119	0	0	0	0.389149	0	0.37044	0	0	0	0	0	0.37044	0	0	0	0	0	0	0	0	0.352666	0.36015	0	0	0	0	0	0	0	0	0	0	0	0	0	0	0	0	0	0	0	0	0.425631	0	0.32928	0	0	0
metaspades_6_S6_L001_NODE_147_length_2472_cov_5.85395	0	0	0	0	0	0	0	0	0	0	0	0	0	0	0	0	0	0	0	0	0	0	0	0	0	0	0.0894013	0	0	0	0	0	0	0	0	0	0	0	0	0	0	0	0	0	0	0	0	0	0.128236
metaspades_6_S6_L001_NODE_1481_length_1065_cov_2.47822	0	0	0	0	0	0	0	0	0	0	0	0	0	0	0	0	0	0	0	0	0	0	0	0	0	0	0	0	0	0	0	0	0	0	0	0	0	0	0	0	0	0	0	0	0	0	0	0	0
metaspades_6_S6_L001_NODE_1490_length_1063_cov_1.29762	0	0	0	0	0	0	0	0	0	0	0	0	0	0	0	0	0	0	0	0	0	0	0	0	0	0	0	0	0	0	0	0	0	0	0	0	0	0	0	0	0	0	0	0	0	0	0	0	0
metaspades_6_S6_L001_NODE_1492_length_1062_cov_2.12115	0	0	0	0	0	0	0	0	0	0	0	0	0	0	0	0	0	0	0	0	0	0	0	0	0	0	0	0	0	0	0	0	0	0	0	0	0	0	0	0	0	0	0	0	0	0	0	0	0
metaspades_6_S6_L001_NODE_1498_length_1060_cov_2.24577	0	0	0	0	0	0	0	0	0	0	0	0	0	0	0	0	0	0	0	0	0	0	0	0	0	0	0	0	0	0	0	0	0	0	0	0	0	0	0	0	0	0	0	0	0	0	0	0	0
metaspades_6_S6_L001_NODE_1558_length_1044_cov_2.46916	0	0	0	0	0	0	0	0	0	0	0	0	0	0	0	0	0	0	0	0	0	0	0	0	0	0	0	0	0	0	0	0	0	0	0	0	0	0	0	0	0	0	0	0	0	0	0	0	0
metaspades_6_S6_L001_NODE_1590_length_1035_cov_2.01837	0	0	0	0	0	0	0	0	0	0	0	0	0	0	0	0	0	0	0	0	0	0	0	0	0	0	0	0	0	0	0	0	0	0	0	0	0	0	0	0	0	0	0	0	0	0	0	0	0
metaspades_6_S6_L001_NODE_161_length_2405_cov_3.06723	0	0	0	0	0	0	0	0	0	0	0	0	0	0	0	0	0	0	0	0	0	0	0	0	0	0	0	0	0	0	0	0	0	0	0	0	0	0	0	0	0	0	0	0	0	0	0	0	0
metaspades_6_S6_L001_NODE_1622_length_1029_cov_1.84908	0	0	0	0	0	0	0	0	0	0	0	0	0	0	0	0	0	0	0	0	0	0	0	0	0	0	0	0	0	0	0	0	0	0	0	0	0	0	0	0	0	0	0	0	0	0	0	0	0
metaspades_6_S6_L001_NODE_1650_length_1022_cov_1.53051	0	0	0	0	0	0	0	0	0	0.297456	0	0	0	0	0	0	0	0	0	0	0	0	0	0	0	0	0	0	0	0	0	0	0	0	0	0	0	0	0	0	0	0	0	0	0	0	0	0	0
metaspades_6_S6_L001_NODE_1713_length_1004_cov_2.2803	0	0	0	0	0	0	0	0	0	0	0	0	0	0	0	0	0	0	0	0	0	0	0	0	0	0	0	0	0	0	0	0	0	0	0	0	0	0	0	0	0	0	0	0	0	0	0	0	0
metaspades_6_S6_L001_NODE_185_length_2311_cov_2.46498	0	0	0	0	0	0	0	0	0	0	0	0	0	0	0	0	0	0	0	0	0	0	0	0	0	0	0	0	0	0	0	0	0	0	0	0	0	0	0	0	0	0	0	0	0	0	0	0	0
metaspades_6_S6_L001_NODE_186_length_2305_cov_2.96222	0	0	0	0	0	0	0	0	0	0	0	0	0	0	0	0.12885	0	0	0	0	0	0	0	0.120174	0	0	0.163557	0	0	0	0	0	0	0	0	0	0	0	0	0	0	0	0	0	0	0	0	0	0
metaspades_6_S6_L001_NODE_18_length_5332_cov_10.1359	0.105964	0.144974	0.0731433	0.202926	0.261253	0.134471	0.0718305	0.15904	0	0.161103	0	0.0510128	0.207989	0.162041	0.0560765	0	0	0	0	0	0	0	0.217929	0.0596399	0	0	0	0	0.188672	0.112903	0.125656	0.187922	0	0.0607652	0.103713	0	0.138597	0	0	0.151913	0	0.057952	0	0.123031	0.335334	0.157727	0.0647037	0.0590773	0.0557014
metaspades_6_S6_L001_NODE_194_length_2250_cov_2.09294	0.144444	0	0	0	0	0	0	0	0	0	0	0	0	0	0	0	0	0	0	0	0	0	0	0	0	0	0	0	0	0	0	0	0	0	0	0	0	0	0	0	0	0	0	0	0	0	0	0	0
metaspades_6_S6_L001_NODE_213_length_2172_cov_2.72272	0	0	0	0	0	0	0	0	0	0	0	0	0	0	0	0	0	0	0	0	0	0	0	0	0	0	0	0	0	0	0	0	0	0	0	0	0	0	0	0	0	0	0	0	0	0	0	0	0
metaspades_6_S6_L001_NODE_219_length_2163_cov_4.13093	0	0	0	0	0	0	0	0	0	0	0	0	0	0	0	0	0	0	0	0	0	0	0	0	0	0	0	0	0	0	0	0	0	0	0	0	0	0	0	0.170134	0	0	0	0	0	0.128063	0	0	0
metaspades_6_S6_L001_NODE_233_length_2099_cov_2.89041	0.145307	0	0.336827	0	0	0	0	0	0	0	0	0	0	0	0	0	0	0	0	0	0	0	0	0	0	0	0	0	0	0	0	0	0	0	0	0	0	0	0	0	0	0	0	0	0	0	0	0	0
metaspades_6_S6_L001_NODE_248_length_2060_cov_3.40299	0	0	0	0	0	0	0	0	0	0	0	0	0	0	0	0	0	0	0	0	0	0	0	0	0	0	0	0	0	0	0	0	0	0	0	0	0	0	0	0	0	0	0	0	0	0.207767	0	0	0
metaspades_6_S6_L001_NODE_25_length_4678_cov_3.52304	0.0626336	0	0	0	0	0	0	0	0	0	0	0	0	0.0679778	0	0	0	0	0	0	0	0	0	0	0	0	0	0	0	0	0	0	0	0	0	0	0	0	0	0	0	0	0	0.0942711	0	0	0	0	0
metaspades_6_S6_L001_NODE_267_length_2007_cov_2.71055	0	0	0	0	0	0	0	0	0	0	0	0	0	0	0	0	0	0	0	0	0	0	0	0	0	0	0	0	0	0	0	0	0	0	0	0	0	0	0	0	0	0	0	0	0	0	0	0	0
metaspades_6_S6_L001_NODE_273_length_1975_cov_4.57604	0	0	0	0	0	0	0	0	0	0	0	0	0	0	0	0	0	0	0	0	0	0	0.137722	0	0	0	0	0	0	0	0	0	0	0	0	0	0	0	0	0	0	0.171139	0	0	0	0	0	0	0
metaspades_6_S6_L001_NODE_277_length_1971_cov_2.9405	0	0	0	0	0	0	0	0	0	0	0	0	0	0	0	0	0	0	0	0	0	0	0	0	0	0	0	0	0	0	0	0	0	0	0	0	0	0	0	0	0	0	0	0	0	0	0	0	0
metaspades_6_S6_L001_NODE_284_length_1956_cov_3.54287	0	0	0	0	0	0	0	0	0	0	0	0	0	0	0	0	0	0	0	0	0	0	0	0	0	0	0	0	0	0	0	0	0	0	0	0	0	0	0	0	0	0	0	0	0	0	0	0	0
metaspades_6_S6_L001_NODE_293_length_1933_cov_1.59904	0	0	0	0	0	0	0	0	0	0	0	0	0	0	0	0	0	0	0	0	0	0	0	0	0	0	0	0	0	0	0	0	0	0	0	0	0	0	0	0	0	0	0	0	0	0	0	0	0
metaspades_6_S6_L001_NODE_297_length_1929_cov_2.51814	0	0	0	0	0	0	0	0	0	0	0	0	0	0	0	0	0	0	0	0	0	0	0	0	0	0	0	0	0	0	0	0	0	0	0	0	0	0	0	0	0	0	0	0	0	0	0	0	0
metaspades_6_S6_L001_NODE_308_length_1913_cov_2.36921	0	0	0	0	0	0	0	0	0	0	0	0	0	0	0	0	0	0	0	0	0	0	0	0	0	0	0	0	0	0	0	0	0	0	0	0	0	0	0	0	0	0	0	0	0.171981	0	0	0.195504	0
metaspades_6_S6_L001_NODE_322_length_1886_cov_4.98416	0	0	0	0	0.221103	0	0.232238	0	0	0	0	0	0	0	0	0	0	0	0	0	0	0	0	0	0	0	0	0	0.197243	0	0	0	0	0	0.195652	0	0.226935	0	0	0.384411	0	0	0	0	0	0.184517	0	0	0.229586
metaspades_6_S6_L001_NODE_336_length_1864_cov_2.33333	0.792382	0.155043	0	0.354614	0.234442	0.480687	0.246245	0	0.167918	0.641094	0.154506	0	0	0	0	0	0	0	0	0	0	0	0	0	0	0	0	0	0	0	0	0	0	0	0	0	0	0	0	0	0	0	0	0	0	0	0	0.291845	0
metaspades_6_S6_L001_NODE_337_length_1860_cov_2.80942	0	0	0	0	0	0	0	0	0	0	0	0	0	0	0	0	0	0	0	0	0	0	0	0	0	0	0	0	0	0	0	0	0	0	0	0	0	0	0	0	0	0	0	0	0	0	0	0	0
metaspades_6_S6_L001_NODE_346_length_1834_cov_3.00956	0	0	0	0	0	0.258451	0	0	0	0	0	0	0	0	0	0	0	0	0	0	0	0	0	0	0	0	0	0	0	0	0	0	0	0	0	0	0	0	0	0	0	0	0	0.191385	0.172846	0.335333	0.209924	0.184297	0.207743
metaspades_6_S6_L001_NODE_350_length_1831_cov_4.17342	0	0	0	0	0	0	0	0	0	0	0	0	0	0	0	0	0	0	0	0	0	0	0	0	0	0	0	0	0	0	0	0	0	0	0	0	0	0	0	0	0	0	0	0	0	0	0	0	0
metaspades_6_S6_L001_NODE_372_length_1795_cov_3.26034	0	0	0	0	0	0	0	0	0	0	0	0	0	0	0	0	0	0	0	0	0	0	0	0	0	0	0	0	0	0	0	0	0	0	0	0	0	0	0	0	0	0	0	0	0	0	0	0	0
metaspades_6_S6_L001_NODE_381_length_1778_cov_3.33546	0	0	0	0	0	0	0	0	0	0	0	0	0	0	0	0	0	0	0	0	0	0	0	0	0	0	0	0	0	0	0	0	0	0	0	0	0	0	0	0	0	0	0	0	0	0	0	0	0
metaspades_6_S6_L001_NODE_397_length_1761_cov_2.39273	0	0.69506	0.646792	0	0.210676	0	0	0	0	0.426462	0	0	0	0	0	0	0	0	0	0	0	0	0	0	0	0	0	0	0	0.172061	0	0	0	0	0.0777967	0	0	0	0	0	0	0	0	0	0.420216	0	0	0	0
metaspades_6_S6_L001_NODE_421_length_1725_cov_3.26946	0	0	0	0	0	0	0	0	0	0	0	0	0	0	0	0	0	0	0	0	0	0	0	0	0	0	0	0	0	0	0	0	0	0	0	0	0	0	0	0	0	0	0	0	0	0	0	0	0
metaspades_6_S6_L001_NODE_433_length_1705_cov_3.10667	0	0	0	0	0	0	0	0	0	0	0	0	0	0	0	0	0	0	0	0	0	0	0	0	0	0	0	0	0	0	0	0	0	0	0	0	0.16129	0	0	0	0	0	0	0.181818	0.17478	0	0	0	0
metaspades_6_S6_L001_NODE_445_length_1687_cov_2.62255	0	0	0	0	0	0	0	0	0	0	0	0	0	0	0	0	0	0	0.187908	0	0	0	0	0	0	0	0	0	0	0	0	0	0	0	0	0	0	0	0	0	0	0	0	0	0	0	0	0	0
metaspades_6_S6_L001_NODE_455_length_1674_cov_3.20815	0	0	0	0	0	0	0	0	0	0	0	0	0	0	0	0	0	0	0	0	0	0	0	0	0	0	0	0	0	0	0	0	0	0	0	0	0	0	0	0	0	0	0	0	0	0	0	0	0
metaspades_6_S6_L001_NODE_456_length_1673_cov_3.9691	0	0.164973	0	0	0.214585	0.196055	0	0	0	0	0	0	0	0.176928	0	0	0	0	0	0	0	0	0	0	0	0	0	0	0	0.221757	0	0	0	0	0	0	0	0.204423	0	0.341901	0	0	0	0	0	0	0	0	0
metaspades_6_S6_L001_NODE_45_length_3736_cov_6.02037	0	0	0	0	0	0	0	0	0	0	0	0	0	0	0	0	0	0	0	0	0	0	0	0	0	0	0	0	0	0	0	0	0	0	0	0	0	0	0	0	0	0	0	0	0	0	0	0	0
metaspades_6_S6_L001_NODE_470_length_1659_cov_2.48441	0	0	0	0	0	0	0	0	0	0	0	0	0	0	0	0	0	0	0	0	0	0	0	0	0	0.179024	0.257384	0	0	0	0	0	0	0	0	0	0	0	0	0	0	0	0	0	0	0	0	0	0
metaspades_6_S6_L001_NODE_492_length_1627_cov_1.65394	0	0	0	0	0	0	0	0	0	0	0	0	0	0	0	0	0	0	0	0	0	0	0	0	0	0	0	0	0	0	0	0	0	0	0	0	0	0	0	0	0	0	0	0	0	0	0	0	0
metaspades_6_S6_L001_NODE_504_length_1617_cov_2.76376	0	0	0	0	0	0	0	0	0	0	0	0	0	0	0	0	0	0	0	0	0	0	0	0	0	0	0	0	0	0	0	0	0	0	0	0	0	0	0	0	0	0	0	0	0	0	0	0	0
metaspades_6_S6_L001_NODE_523_length_1592_cov_2.59011	0	0	0	0	0	0	0	0	0	0	0	0	0	0	0	0.182789	0	0	0	0	0	0	0	0	0	0	0	0	0	0	0	0	0	0	0	0	0	0	0	0	0	0	0	0	0	0	0	0	0
metaspades_6_S6_L001_NODE_530_length_1580_cov_6.90951	0	0	0	0	0	0	0	0	0	0	0	0	0	0	0	0	0	0	0	0	0	0	0	0	0	0	0	0	0	0	0	0	0	0	0	0	0	0	0	0	0	0	0	0	0	0.53038	0	0.208861	0
metaspades_6_S6_L001_NODE_537_length_1575_cov_1.48553	0	0	0	0	0	0	0	0	0	0	0	0	0	0	0	0	0	0	0	0	0	0	0	0	0	0	0	0	0	0	0	0	0	0	0	0	0	0	0	0	0	0	0	0	0	0	0.177143	0	0
metaspades_6_S6_L001_NODE_555_length_1564_cov_2.14844	0	0	0	0	0	0	0	0	0	0	0	0	0	0	0	0	0	0	0	0	0	0	0	0	0	0	0	0	0	0	0	0	0	0	0	0	0	0	0	0	0	0	0	0	0	0	0	0	0
metaspades_6_S6_L001_NODE_607_length_1505_cov_3.15379	0	0	0	0	0	0	0	0	0	0	0	0	0	0	0	0	0	0	0	0	0	0	0	0	0	0	0	0	0	0	0	0	0	0	0	0	0	0	0	0	0	0	0	0	0.200664	0	0	0	0
metaspades_6_S6_L001_NODE_61_length_3374_cov_3.35011	0	0	0	0	0	0	0	0	0	0	0	0	0.152045	0	0	0	0	0	0	0	0	0	0	0	0	0	0	0	0	0	0	0	0	0	0	0	0	0	0	0	0	0	0	0	0	0	0	0	0
metaspades_6_S6_L001_NODE_625_length_1488_cov_3.00209	0	0	0	0	0	0	0	0	0	0	0	0	0	0	0	0	0	0	0	0	0	0	0	0	0	0	0	0	0	0	0	0	0	0	0	0	0	0	0	0	0	0	0	0	0	0	0	0	0
metaspades_6_S6_L001_NODE_635_length_1484_cov_2.92232	0	0	0	0	0	0	0	0	0	0	0	0	0	0	0	0	0	0	0	0	0	0	0	0	0	0	0	0	0	0	0	0	0	0	0	0	0	0	0	0	0	0	0	0	0	0	0	0	0
metaspades_6_S6_L001_NODE_637_length_1484_cov_2.83765	0	0	0	0	0	0	0	0	0	0	0	0	0	0	0	0	0.24124	0	0	0	0	0	0	0	0	0	0	0	0	0	0	0	0	0	0	0	0	0	0	0	0	0	0	0	0	0	0	0	0
metaspades_6_S6_L001_NODE_653_length_1471_cov_1.68008	0	0	0	0	0	0	0	0	0	0	0	0	0	0	0	0	0	0	0	0	0	0	0	0	0	0	0	0	0	0	0	0	0	0	0	0	0	0	0	0	0	0	0	0	0	0	0	0	0
metaspades_6_S6_L001_NODE_682_length_1448_cov_3.18306	0	0	0	0	0	0	0	0	0	0	0	0	0	0	0	0	0	0	0	0	0	0	0	0	0	0	0	0	0	0	0	0	0	0	0	0	0	0	0	0	0	0	0	0.200276	0.239641	0	0	0	0
metaspades_6_S6_L001_NODE_720_length_1420_cov_2.76996	0	0	0	0	0	0	0.260563	0	0	0	0	0	0	0	0	0	0	0	0	0	0	0	0	0	0	0	0	0	0	0	0	0	0	0	0	0	0.211268	0	0	0	0	0	0	0	0	0	0	0.297183	0
metaspades_6_S6_L001_NODE_725_length_1417_cov_4.49339	0	0	0	0	0	0	0	0	0	0	0	0	0	0	0	0	0	0	0	0	0	0	0	0	0	0	0	0	0	0	0	0	0	0	0	0	0	0	0	0	0	0	0	0.254058	0.280875	0	0	0	0
metaspades_6_S6_L001_NODE_733_length_1411_cov_3.48673	0	0	0	0	0	0	0	0	0	0	0	0	0	0	0	0	0	0	0	0	0	0	0	0	0	0	0	0	0	0	0	0	0	0	0	0	0	0	0	0	0	0	0	0	0	0	0	0	0
metaspades_6_S6_L001_NODE_738_length_1410_cov_1.68339	0	0	0	0	0	0	0	0	0	0	0	0	0	0	0	0	0	0	0	0	0	0	0	0	0	0	0	0	0	0	0	0	0	0	0	0	0	0	0	0	0	0	0	0	0	0	0	0	0
metaspades_6_S6_L001_NODE_748_length_1403_cov_1.92582	0	0	0	0	0	0	0	0	0	0	0	0	0	0	0	0	0	0	0	0	0	0	0	0	0	0	0	0	0	0	0	0	0	0	0	0	0	0	0	0	0	0	0	0	0	0	0	0	0
metaspades_6_S6_L001_NODE_753_length_1400_cov_5.95465	0	0	0	0	0	0	0	0	0	0	0	0	0	0	0	0	0	0	0	0	0	0	0	0	0	0	0	0	0	0	0	0	0	0	0	0	0	0	0	0	0	0	0	0	0	0	0	0	0
metaspades_6_S6_L001_NODE_757_length_1398_cov_1.88161	0	0	0	0	0	0	0	0	0	0	0	0	0	0	0	0	0	0	0	0	0	0	0	0	0	0	0	0	0	0	0	0	0	0	0	0	0	0	0	0	0	0	0	0	0.219599	0	0	0	0
metaspades_6_S6_L001_NODE_760_length_1396_cov_3.02312	0	0	0	0	0	0	0	0	0	0	0	0	0	0	0	0	0	0	0	0	0	0	0	0	0	0	0	0	0	0	0	0	0	0	0	0	0	0	0	0	0	0	0	0	0	0	0	0	0
metaspades_6_S6_L001_NODE_769_length_1389_cov_1.74663	0	0	0	0	0	0	0	0	0	0	0	0	0	0	0	0	0	0	0	0	0	0	0	0	0	0	0	0	0	0	0	0	0	0	0	0	0	0	0	0	0	0	0	0	0	0	0	0.311015	0
metaspades_6_S6_L001_NODE_862_length_1324_cov_3.46572	0	0	0	0	0	0	0	0	0	0	0	0	0	0	0	0	0	0	0	0	0	0	0	0	0	0	0	0	0	0	0	0	0	0	0	0	0	0	0	0	0	0	0	0	0	0	0	0	0
metaspades_6_S6_L001_NODE_869_length_1319_cov_2.74921	0	0	0	0	0	0	0	0	0	0	0	0	0	0	0	0	0	0	0	0	0	0	0	0	0	0	0	0	0	0	0	0	0	0	0	0	0	0	0	0	0	0	0	0	0	0	0	0	0
metaspades_6_S6_L001_NODE_871_length_1318_cov_2.85273	0	0	0	0	0	0	0	0	0	0	0	0	0	0	0	0	0	0	0	0	0	0	0	0	0	0	0	0	0	0	0	0	0	0	0	0	0	0	0	0	0	0	0	0	0	0	0	0	0
metaspades_6_S6_L001_NODE_920_length_1293_cov_2.80048	0	0	0	0	0	0	0	0	0	0	0	0	0	0	0	0	0	0	0	0	0	0	0	0	0	0	0	0	0	0	0	0	0	0	0	0	0	0	0	0	0	0	0	0	0	0	0	0	0
metaspades_6_S6_L001_NODE_932_length_1283_cov_2.94951	0	0	0	0	0	0	0	0	0	0	0	0	0	0	0	0	0	0	0	0	0	0	0	0	0	0	0	0	0	0	0	0	0	0	0	0	0	0	0	0	0	0.218239	0	0	0	0	0	0	0
metaspades_6_S6_L001_NODE_952_length_1270_cov_2.37284	0	0	0	0	0	0	0	0	0	0	0	0	0	0	0	0	0	0	0	0	0	0	0	0	0	0	0	0	0	0	0	0	0	0	0	0	0	0	0	0	0	0	0	0	0	0	0	0	0
metaspades_6_S6_L001_NODE_961_length_1266_cov_3.27498	0	0	0	0	0	0	0	0	0	0	0	0	0	0	0	0	0	0	0	0	0	0	0	0	0	0	0	0	0	0	0	0	0	0	0	0	0	0	0	0	0	0	0	0	0.338073	0	0	0	0
metaspades_6_S6_L001_NODE_976_length_1256_cov_2.22065	0	0	0	0	0	0	0	0	0	0	0	0	0	0	0	0	0	0	0	0	0	0	0	0	0	0	0	0	0	0	0	0	0	0	0	0	0	0	0	0	0	0	0	0	0	0	0	0	0
metaspades_6_S6_L001_NODE_980_length_1254_cov_3.15513	0	0	0	0	0	0	0	0	0	0	0	0	0	0	0	0	0	0	0	0	0	0	0	0	0	0	0	0	0	0	0	0	0	0	0	0	0	0	0	0	0	0	0	0	0	0	0	0	0
metaspades_6_S6_L001_NODE_985_length_1252_cov_2.90226	0	0	0	0	0	0	0	0	0	0	0	0	0	0	0	0	0	0	0.311502	0	0	0	0	0	0	0	0	0	0	0	0	0	0	0	0	0	0	0	0	0.21885	0	0	0	0	0	0	0	0	0
metaspades_6_S6_L001_NODE_991_length_1249_cov_1.60888	0	0	0	0	0	0	0	0	0	0	0	0	0	0	0	0	0	0	0	0	0	0	0	0	0	0	0	0	0	0	0	0	0	0	0	0	0	0	0	0	0	0	0	0	0	0	0	0	0
metaspades_7_S7_L001_NODE_1006_length_1039_cov_1.41362	0	0	0	0	0	0	0	0	0	0	0	0	0	0	0	0	0	0	0	0	0	0	0	0	0	0	0	0	0	0	0	0	0	0	0	0	0	0	0	0	0	0	0	0	0	0	0	0	0
metaspades_7_S7_L001_NODE_1027_length_1033_cov_1.57873	0	0	0	0	0	0	0	0	0	0	0	0	0	0	0	0	0	0	0	0	0	0	0	0	0	0	0	0	0	0	0	0	0	0	0	0	0	0	0	0	0	0	0	0	0	0.370765	0	0	0
metaspades_7_S7_L001_NODE_1037_length_1027_cov_2.0463	0	0	0	0	0	0	0	0	0	0	0	0	0	0	0	0	0	0	0	0	0	0	0	0	0	0	0	0	0	0	0	0	0	0	0	0	0	0	0	0	0	0	0	0	0	0	0	0	0
metaspades_7_S7_L001_NODE_1059_length_1018_cov_1.5919	0	0	0	0	0	0	0.310413	0	0	0	0	0	0	0	0	0	0	0	0	0	0	0	0	0	0	0	0	0	0	0	0	0	0	0	0	0	0	0	0	0	0	0	0	0	0	0	0	0	0
metaspades_7_S7_L001_NODE_1068_length_1014_cov_3.18874	0	0	0	0	0	0	0	0	0	0	0	0	0	0	0	0	0	0	0	0	0	0	0	0	0	0	0	0	0	0	0	0	0	0	0	0	0	0	0	0	0	0	0	0	0	0	0	0	0
metaspades_7_S7_L001_NODE_106_length_2239_cov_4.36584	0	0	0	0	0	0	0	0	0	0	0	0	0	0	0	0	0	0	0	0	0	0	0	0	0	0	0	0	0	0	0	0	0	0	0	0	0	0	0	0	0	0	0	0	0	0	0	0	0
metaspades_7_S7_L001_NODE_1078_length_1012_cov_2.48798	0	0	0	0	0	0	0	0	0	0	0	0	0	0	0	0	0	0	0	0	0	0	0	0	0	0	0	0	0	0	0	0	0	0	0	0	0	0	0	0	0	0	0	0	0	0	0	0	0
metaspades_7_S7_L001_NODE_1086_length_1010_cov_2.80628	0	0	0	0	0	0	0	0	0	0	0	0	0	0	0	0	0	0	0	0	0	0	0	0	0	0	0	0	0	0	0	0	0	0	0	0	0	0	0	0	0	0	0	0	0	0	0	0	0
metaspades_7_S7_L001_NODE_108_length_2219_cov_2.60397	0	0	0	0	0	0	0	0	0	0	0	0	0	0	0	0	0	0	0	0	0	0	0	0	0	0	0	0	0	0	0	0	0	0	0	0	0	0	0	0	0	0	0	0	0	0	0	0	0
metaspades_7_S7_L001_NODE_1095_length_1009_cov_1.4696	0	0	0	0	0	0	0	0	0	0	0	0	0	0	0	0	0	0	0	0	0	0	0	0	0	0	0	0	0	0	0	0	0	0	0	0	0	0	0	0	0	0	0	0	0	0	0	0	0
metaspades_7_S7_L001_NODE_1097_length_1008_cov_3.20672	0	0	0	0	0	0	0	0	0	0	0	0	0	0	0	0	0	0	0	0	0	0	0	0	0	0	0	0	0	0	0	0	0	0	0	0	0	0	0	0	0	0	0	0	0	0	0	0	0
metaspades_7_S7_L001_NODE_1124_length_1001_cov_3.27484	0	0	0	0	0	0	0	0	0	0	0	0	0	0	0	0	0	0	0	0	0	0	0	0	0	0	0	0	0	0	0	0	0	0	0	0	0	0	0	0	0	0	0	0	0	0	0	0	0
metaspades_7_S7_L001_NODE_113_length_2136_cov_4.82412	0	0	0	0	0	0	0	0	0	0	0	0	0	0	0	0	0	0	0	0	0	0	0	0	0	0	0	0	0	0	0	0	0	0	0	0	0	0	0	0	0	0	0	0	0	0	0	0	0
metaspades_7_S7_L001_NODE_122_length_2095_cov_2.8799	0	0	0	0	0	0	0	0	0	0	0	0	0	0	0	0	0	0	0	0	0	0	0	0	0	0	0	0	0	0	0	0	0	0	0	0	0	0	0	0	0	0	0	0	0	0	0	0	0
metaspades_7_S7_L001_NODE_136_length_1994_cov_2.29964	0	0	0	0	0	0	0	0	0	0	0	0	0	0	0	0	0	0	0	0	0	0	0	0	0	0	0	0	0	0	0	0	0	0	0	0	0	0	0	0	0	0	0	0	0	0	0	0	0
metaspades_7_S7_L001_NODE_144_length_1966_cov_2.88435	0	0	0	0.186673	0	0	0	0	0	0	0.144964	0	0.183113	0	0	0	0	0	0	0	0	0	0	0	0	0	0	0	0	0	0	0	0	0	0	0	0	0	0	0	0	0	0	0	0	0	0	0	0
metaspades_7_S7_L001_NODE_150_length_1945_cov_2.77778	0	0	0	0	0	0	0.156812	0	0	0	0	0	0	0	0	0	0	0	0	0	0	0	0	0	0	0	0	0	0	0	0	0	0	0.186632	0.154242	0	0	0	0	0	0	0	0	0	0	0	0	0	0
metaspades_7_S7_L001_NODE_151_length_1938_cov_3.43866	0	0	0	0	0	0	0	0	0	0	0	0	0	0	0	0	0	0	0	0	0	0	0	0	0	0	0	0	0	0	0	0	0	0	0	0	0	0	0	0	0	0	0	0	0	0	0	0	0
metaspades_7_S7_L001_NODE_160_length_1898_cov_2.07868	0	0	0	0	0	0	0	0	0	0	0	0	0.168072	0	0	0	0	0	0	0	0.270285	0	0	0	0	0.162803	0.161222	0.197576	0	0	0	0	0	0	0	0	0	0	0	0	0	0	0	0	0	0	0	0	0
metaspades_7_S7_L001_NODE_176_length_1823_cov_3.68382	0	0	0	0	0	0	0	0	0	0	0	0	0	0	0	0	0	0	0	0	0	0	0	0	0	0	0	0	0	0	0	0	0	0	0	0	0	0	0	0	0	0	0	0	0	0	0	0	0
metaspades_7_S7_L001_NODE_183_length_1810_cov_2.14986	0	0	0	0	0	0	0	0	0	0	0	0	0	0	0	0	0	0	0	0	0	0	0	0	0	0	0	0	0	0	0	0	0	0	0	0	0	0	0	0	0	0	0	0	0	0	0	0	0
metaspades_7_S7_L001_NODE_186_length_1801_cov_5.11283	0	0	0	0	0	0	0	0	0	0	0	0	0	0	0	0	0	0	0	0	0	0	0	0	0	0	0	0	0	0	0	0	0	0	0	0	0	0	0	0	0	0	0	0	0	0	0	0	0
metaspades_7_S7_L001_NODE_194_length_1757_cov_1.99471	0	0	0	0	0	0	0	0	0	0	0	0	0	0	0	0	0	0	0	0	0	0	0	0	0	0	0	0	0	0	0	0	0	0	0	0	0	0	0	0	0	0	0	0	0	0	0	0	0
metaspades_7_S7_L001_NODE_205_length_1728_cov_2.34071	0	0	0	0	0	0	0	0	0	0	0	0	0	0	0	0	0	0	0	0	0	0	0	0	0	0	0	0	0	0	0	0	0	0	0	0	0	0	0	0	0	0	0	0	0	0	0	0	0
metaspades_7_S7_L001_NODE_20_length_5674_cov_9.16284	0	0	0	0	0	0	0	0	0	0	0	0	0	0	0	0	0	0	0	0	0	0	0	0	0	0	0	0	0	0	0	0	0	0	0	0	0	0	0	0	0	0	0	0	0	0	0	0	0
metaspades_7_S7_L001_NODE_215_length_1704_cov_2.26562	0	0	0	0	0	0	0	0	0	0	0	0	0	0	0	0	0	0	0	0	0	0	0	0	0	0	0	0	0	0	0	0	0	0	0	0	0	0	0	0	0	0	0	0	0	0	0	0	0
metaspades_7_S7_L001_NODE_220_length_1696_cov_3.90067	0	0	0	0	0	0	0	0	0	0	0	0	0	0	0	0	0	0	0	0	0	0	0	0	0	0	0	0	0	0	0	0	0	0	0	0	0	0	0	0	0	0	0	0	0	0	0	0	0
metaspades_7_S7_L001_NODE_246_length_1639_cov_3.77904	0	0	0	0	0	0	0	0	0	0	0	0	0	0	0	0	0	0	0	0	0.249542	0	0.223307	0	0	0	0	0	0	0	0	0	0	0	0	0	0	0	0	0	0	0	0	0	0	0	0	0	0
metaspades_7_S7_L001_NODE_248_length_1634_cov_3.24066	0	0	0	0	0	0	0	0	0	0	0	0	0	0	0	0	0	0	0	0	0	0	0	0	0	0	0	0	0	0	0	0	0	0	0	0	0	0	0	0	0	0	0	0	0	0	0	0	0
metaspades_7_S7_L001_NODE_250_length_1632_cov_2.01078	0.213235	0	0	0	0.26348	0	0	0	0	0	0	0	0	0	0	0	0	0	0	0	0	0	0	0	0	0	0	0	0	0	0	0	0	0	0	0	0	0	0	0	0	0	0	0	0	0	0	0	0
metaspades_7_S7_L001_NODE_261_length_1597_cov_2.5227	0	0	0	0	0	0	0	0	0	0	0	0	0	0	0	0	0	0	0	0	0	0	0	0	0	0	0	0	0	0	0	0	0	0	0	0	0	0	0	0	0	0	0	0	0	0	0	0	0
metaspades_7_S7_L001_NODE_263_length_1596_cov_2.56846	0	0	0	0	0	0	0	0	0	0	0	0	0	0	0	0	0	0	0	0	0	0	0	0	0	0	0	0	0	0	0	0	0	0	0	0	0	0	0	0	0	0	0	0	0	0	0	0	0
metaspades_7_S7_L001_NODE_275_length_1582_cov_2.31041	0	0	0	0	0	0	0	0	0	0	0	0	0	0	0	0	0	0	0	0	0	0	0	0	0	0	0	0	0	0	0	0	0	0	0	0	0	0	0	0	0	0	0	0	0	0	0	0	0
metaspades_7_S7_L001_NODE_276_length_1578_cov_4.26527	0.547529	0.602662	0.214195	0.384664	0	0.441698	0	0	0.217364	0	0.178707	0.178707	0.28834	0	0	0	0	0	0	0	0	0	0	0	0	0	0	0	0	0	0	0	0	0	0	0	0	0	0	0	0	0	0	0	0	0	0	0	0
metaspades_7_S7_L001_NODE_316_length_1515_cov_2.38288	0	0	0	0	0	0	0	0	0	0	0	0	0	0	0	0	0	0	0	0	0	0	0	0	0	0	0	0	0	0	0	0	0	0	0	0	0	0	0	0	0	0	0	0	0	0	0	0	0
metaspades_7_S7_L001_NODE_336_length_1480_cov_2.00702	0.237162	0	0.282432	0	0	0	0	0	0	0.269595	0.292568	0.298649	0	0	0	0	0	0	0	0	0	0	0	0	0	0	0	0	0	0	0	0	0	0	0	0	0	0	0	0	0	0	0	0	0	0	0	0	0
metaspades_7_S7_L001_NODE_338_length_1477_cov_2.13854	0	0	0	0	0	0	0.184157	0	0	0	0	0	0	0	0	0	0	0	0	0	0.203114	0	0.202437	0	0	0	0	0	0	0	0	0	0	0	0	0	0	0	0	0	0	0	0	0	0	0.211916	0	0.186188	0
metaspades_7_S7_L001_NODE_350_length_1459_cov_2.05912	0	0	0	0	0	0	0	0	0	0	0	0	0	0	0	0	0	0	0	0	0	0	0	0	0	0	0	0	0	0	0	0	0	0	0	0	0	0	0	0	0	0	0	0	0.194654	0.270048	0	0	0
metaspades_7_S7_L001_NODE_351_length_1459_cov_1.64601	0	0	0	0	0.479781	0	0	0	0	0	0	0	0	0	0	0	0	0	0	0	0	0	0.276217	0.224126	0	0	0	0	0	0	0	0	0	0.198766	0	0	0.437971	0	0	0.202193	0	0	0	0	0	0	0	0.241261	0
metaspades_7_S7_L001_NODE_388_length_1420_cov_2.60073	0	0	0	0	0	0	0	0	0	0	0	0	0	0	0	0	0	0	0	0	0	0	0	0.190141	0	0	0	0	0	0	0	0	0	0	0	0	0	0	0	0	0	0	0	0	0	0	0	0	0
metaspades_7_S7_L001_NODE_394_length_1417_cov_1.95007	0	0	0	0	0	0	0.321101	0	0	0	0	0	0	0	0	0	0	0	0	0	0	0	0.258998	0	0	0	0	0	0	0	0	0	0	0	0	0	0	0	0	0	0	0	0	0	0	0	0	0	0
metaspades_7_S7_L001_NODE_410_length_1394_cov_2.354	0	0	0	0	0	0	0	0	0	0	0	0	0	0	0	0	0	0	0	0	0	0	0	0	0	0	0	0	0	0	0	0	0	0	0	0	0	0	0	0	0	0	0	0	0	0	0	0	0
metaspades_7_S7_L001_NODE_426_length_1377_cov_4.81467	0	0	0	0	0	0	0	0	0	0	0	0	0	0	0	0	0	0	0	0	0	0	0	0	0	0	0	0	0	0	0	0	0	0	0	0	0	0	0	0	0	0	0	0	0	0	0	0	0
metaspades_7_S7_L001_NODE_430_length_1372_cov_3.02658	0	0	0	0	0	0	0	0	0	0	0	0	0	0	0	0	0	0	0	0	0	0	0	0	0	0	0	0	0	0	0	0	0	0	0	0	0	0	0	0	0	0	0	0	0	0	0	0	0
metaspades_7_S7_L001_NODE_439_length_1356_cov_2.39969	0	0	0	0	0	0	0	0	0	0	0	0	0	0	0	0	0	0	0	0	0	0	0	0	0	0	0	0	0	0	0	0	0	0	0	0	0	0	0	0	0	0	0	0	0	0	0	0	0
metaspades_7_S7_L001_NODE_455_length_1338_cov_2.24864	0	0	0	0	0	0	0	0	0	0	0	0	0	0	0	0	0	0	0	0	0	0	0	0	0	0	0	0	0	0	0	0	0	0	0	0	0	0	0	0	0	0	0	0	0	0	0	0	0
metaspades_7_S7_L001_NODE_488_length_1310_cov_2.35299	0	0	0	0	0	0	0	0	0	0	0	0	0	0	0	0	0	0	0	0	0	0	0	0	0	0	0	0	0	0	0	0	0	0	0	0	0	0	0	0	0	0	0	0	0	0	0	0	0
metaspades_7_S7_L001_NODE_496_length_1306_cov_2.55715	0	0	0	0	0	0	0	0	0	0	0	0	0	0	0	0	0	0	0	0	0	0	0	0	0	0	0	0	0	0	0	0	0	0	0	0	0	0	0	0	0	0	0	0	0	0	0	0.271822	0
metaspades_7_S7_L001_NODE_49_length_3021_cov_4.60486	0	0	0	0	0.116187	0	0.105594	0	0	0	0	0	0	0	0	0	0	0	0	0	0	0	0	0	0	0	0	0	0	0	0	0	0	0	0	0	0	0	0	0	0	0	0	0	0	0	0.300894	0	0
metaspades_7_S7_L001_NODE_513_length_1294_cov_2.42292	0	0	0	0	0	0	0	0	0	0	0	0	0	0	0	0	0	0	0	0	0	0	0	0	0	0	0	0	0	0	0	0	0	0	0	0	0	0	0	0	0	0	0	0	0	0	0	0	0
metaspades_7_S7_L001_NODE_514_length_1291_cov_2.30178	0	0	0	0	0	0	0	0	0	0	0	0	0	0	0	0	0	0	0	0	0	0	0	0	0	0	0	0	0	0	0	0	0	0	0	0	0	0	0	0	0	0	0	0	0	0	0	0	0
metaspades_7_S7_L001_NODE_526_length_1278_cov_1.98365	0	0	0	0	0	0	0	0	0	0	0	0	0	0	0	0	0	0	0	0	0	0	0	0	0	0	0	0	0	0	0	0	0	0	0	0	0	0	0	0	0	0	0	0	0	0	0	0	0
metaspades_7_S7_L001_NODE_539_length_1271_cov_1.54359	0	0	0	0	0	0	0	0	0	0	0	0	0	0	0	0	0	0	0	0	0	0	0	0	0	0	0	0	0	0	0	0	0	0	0	0	0	0	0	0	0	0	0	0	0.380803	0	0	0.236035	0
metaspades_7_S7_L001_NODE_550_length_1261_cov_2.36816	0	0	0	0	0	0	0	0	0	0	0	0	0	0	0	0	0	0	0	0	0	0	0	0	0	0	0	0	0	0	0	0	0	0	0	0	0	0	0	0	0	0	0	0	0	0	0	0	0
metaspades_7_S7_L001_NODE_551_length_1260_cov_3.81494	0	0	0	0	0	0	0	0	0	0	0	0	0	0	0	0	0	0	0	0	0	0	0	0	0	0	0	0	0	0	0	0	0	0	0	0	0	0	0	0	0	0	0	0	0	0	0	0	0
metaspades_7_S7_L001_NODE_569_length_1239_cov_2.2027	0	0	0	0	0	0	0	0	0	0	0	0	0	0	0	0	0	0	0	0	0	0	0	0	0	0	0	0	0	0	0	0	0	0	0	0	0	0	0	0	0	0	0	0	0	0	0	0	0
metaspades_7_S7_L001_NODE_581_length_1230_cov_1.59319	0	0	0	0	0	0	0	0	0	0	0	0	0	0	0	0	0	0	0	0	0	0	0	0	0	0	0	0	0	0	0	0	0	0	0	0	0	0	0	0	0	0	0	0	0	0	0	0	0
metaspades_7_S7_L001_NODE_601_length_1219_cov_1.811	0	0	0	0	0	0	0	0	0	0	0	0	0	0	0	0	0	0	0	0	0	0	0	0	0	0	0	0	0	0	0	0	0	0	0	0	0	0	0	0	0	0	0	0	0	0	0	0	0
metaspades_7_S7_L001_NODE_608_length_1214_cov_1.43658	0	0	0	0	0	0	0	0	0	0	0	0	0	0	0	0	0	0	0	0	0	0	0	0	0	0	0	0	0	0	0.378913	0	0	0	0	0	0	0	0	0	0	0	0	0	0	0	0	0	0
metaspades_7_S7_L001_NODE_61_length_2744_cov_4.72071	0	0	0	0	0	0	0	0	0	0	0	0	0	0	0	0	0	0	0.116254	0	0	0	0	0	0	0	0	0	0	0	0	0	0	0	0	0	0	0	0	0	0	0	0	0	0	0	0	0	0
metaspades_7_S7_L001_NODE_626_length_1203_cov_1.5784	0	0	0	0	0	0	0	0	0	0	0	0	0	0	0	0	0	0	0	0	0	0	0	0	0	0	0	0	0	0	0	0	0	0	0	0	0	0	0	0	0	0	0	0	0	0	0	0	0
metaspades_7_S7_L001_NODE_649_length_1188_cov_3.19859	0	0	0	0	0	0	0	0	0	0	0	0	0	0	0	0	0	0	0	0	0	0	0	0	0	0	0	0	0	0	0	0	0	0	0	0	0	0	0	0	0	0	0	0	0	0	0	0	0
metaspades_7_S7_L001_NODE_669_length_1179_cov_2.81851	0	0	0	0	0	0	0	0	0	0	0	0	0	0	0	0	0	0	0	0	0	0	0	0	0	0	0	0	0	0	0	0	0	0	0	0	0	0	0	0	0	0	0	0	0	0	0	0	0
metaspades_7_S7_L001_NODE_66_length_2696_cov_2.90647	0	0	0	0	0.120549	0	0	0	0	0	0	0	0	0	0	0	0	0	0	0	0	0	0	0	0	0	0	0	0	0	0	0	0	0	0	0	0	0	0	0.12092	0	0	0	0.146884	0	0	0	0	0
metaspades_7_S7_L001_NODE_679_length_1176_cov_2.00803	0	0	0	0	0	0	0	0	0	0	0	0	0	0	0	0	0	0	0	0	0	0	0	0	0	0	0	0	0	0	0	0	0	0	0	0	0	0	0	0	0	0	0	0	0	0	0	0	0
metaspades_7_S7_L001_NODE_702_length_1160_cov_2.00905	0	0	0	0	0	0	0	0	0	0	0	0	0	0	0	0	0	0	0	0	0	0	0	0	0	0	0	0	0	0	0	0	0	0	0	0	0	0	0	0	0	0	0	0	0	0	0	0	0
metaspades_7_S7_L001_NODE_723_length_1147_cov_1.66667	0	0	0	0	0	0	0	0	0	0	0	0	0	0	0	0	0	0	0	0	0	0	0	0.251962	0	0	0.254577	0	0	0	0	0	0	0	0	0	0	0	0	0	0	0	0	0	0	0	0	0	0
metaspades_7_S7_L001_NODE_729_length_1144_cov_2.17631	0	0	0	0	0	0	0	0	0	0	0	0	0	0	0	0	0	0	0	0	0	0	0	0	0	0	0	0	0	0	0	0	0	0	0	0	0	0	0	0	0	0	0.350524	0	0	0	0	0.256119	0
metaspades_7_S7_L001_NODE_745_length_1134_cov_4.10287	0.567019	0	0.13933	0.410935	0	0.4903	0	0.441799	0.406526	0.498236	0.366843	0.298942	0.410053	0	0	0	0	0	0	0	0	0	0.248677	0	0	0	0	0	0	0	0	0	0	0	0	0	0	0	0	0	0	0	0	0	0	0	0	0	0
metaspades_7_S7_L001_NODE_764_length_1127_cov_2.12407	0	0	0	0	0	0	0	0	0	0	0	0	0	0	0	0	0	0	0	0	0	0	0	0	0	0	0	0	0	0	0	0	0	0	0	0	0	0	0	0	0	0	0	0	0	0	0	0	0
metaspades_7_S7_L001_NODE_794_length_1115_cov_2.21132	0	0	0	0	0	0	0	0	0	0	0	0	0	0	0	0	0	0	0	0	0	0	0	0	0	0	0	0	0	0	0	0	0	0	0	0	0	0	0	0	0	0	0	0	0	0	0	0	0
metaspades_7_S7_L001_NODE_798_length_1110_cov_2.55829	0	0	0	0	0	0	0	0	0	0	0	0	0.391892	0	0	0	0	0	0	0	0	0	0	0	0	0	0	0	0	0	0	0	0	0	0	0	0	0	0	0	0	0	0	0	0	0	0	0	0
metaspades_7_S7_L001_NODE_79_length_2548_cov_6.12395	0	0	0	0	0	0	0	0	0	0	0	0	0	0	0	0	0	0	0	0	0	0	0	0	0	0	0	0	0	0	0	0	0	0	0	0	0	0	0	0	0	0	0	0	0	0	0	0	0
metaspades_7_S7_L001_NODE_801_length_1108_cov_2.61728	0	0	0	0	0	0	0	0	0	0	0	0	0	0	0	0	0	0	0	0	0	0	0	0	0	0	0	0	0	0	0	0	0	0	0	0	0	0	0	0	0	0	0	0	0	0	0	0	0
metaspades_7_S7_L001_NODE_803_length_1107_cov_2.76806	0	0	0	0	0	0	0	0	0	0	0	0	0	0	0	0	0	0	0	0.323397	0	0	0	0	0	0	0	0	0	0	0	0	0	0	0	0	0	0	0	0	0	0	0	0	0	0	0	0	0
metaspades_7_S7_L001_NODE_806_length_1107_cov_1.70722	0	0	0	0	0	0	0	0	0	0	0	0	0	0	0	0	0	0	0	0	0	0	0	0	0	0	0	0	0	0	0	0	0	0	0	0	0	0	0	0	0	0	0	0	0	0	0	0	0
metaspades_7_S7_L001_NODE_816_length_1103_cov_2.48473	0	0	0	0	0	0	0	0	0	0	0	0	0	0	0	0	0	0	0	0	0	0	0	0	0	0	0	0	0	0	0	0	0	0	0	0	0	0	0	0	0	0	0	0	0	0	0	0.255666	0
metaspades_7_S7_L001_NODE_823_length_1101_cov_1.60994	0	0	0	0	0.386013	0	0	0	0	0	0	0	0	0	0	0	0	0	0	0	0	0	0	0	0	0	0	0	0	0	0	0	0	0	0	0	0	0	0	0	0	0	0	0	0	0	0	0	0
metaspades_7_S7_L001_NODE_82_length_2532_cov_3.92289	0	0	0	0	0	0	0	0	0	0	0	0	0	0	0	0	0	0	0	0	0	0	0	0	0	0	0	0	0	0	0	0	0	0	0	0	0	0	0	0	0	0	0	0	0	0	0	0	0
metaspades_7_S7_L001_NODE_834_length_1098_cov_1.4046	0	0	0	0	0	0	0	0	0	0	0	0	0	0	0	0	0	0	0	0	0	0	0	0	0	0	0	0	0	0	0	0	0	0	0	0	0	0	0	0	0	0	0	0	0	0	0	0	0
metaspades_7_S7_L001_NODE_842_length_1095_cov_2.82596	0	0	0	0	0	0	0	0	0	0	0	0	0	0	0	0	0	0	0	0	0	0	0	0	0	0	0	0	0	0	0	0	0	0	0	0	0	0	0	0	0	0	0	0	0	0	0	0	0
metaspades_7_S7_L001_NODE_852_length_1091_cov_1.88127	0	0	0	0	0	0	0	0	0	0	0	0	0	0	0	0	0	0	0	0	0	0	0	0	0	0	0	0	0	0	0	0	0	0	0	0	0	0	0	0	0	0	0	0	0	0	0	0	0
metaspades_7_S7_L001_NODE_855_length_1090_cov_1.26957	0	0	0	0	0	0	0	0	0	0	0	0	0	0	0	0	0	0	0	0	0	0	0	0	0	0	0	0	0	0	0	0	0	0	0	0	0	0	0	0	0	0	0	0	0	0	0	0	0
metaspades_7_S7_L001_NODE_880_length_1084_cov_2.08455	0	0	0	0	0	0	0.282288	0	0	0	0	0	0	0	0	0	0	0	0	0	0	0	0	0	0	0	0	0	0	0	0	0	0	0	0	0	0	0	0	0	0	0	0	0	0	0	0	0	0
metaspades_7_S7_L001_NODE_882_length_1084_cov_1.26822	0	0	0	0	0	0	0	0	0	0	0	0	0	0	0	0	0	0	0	0	0	0	0	0	0	0	0	0	0	0	0	0	0	0	0	0	0	0	0	0	0	0	0	0	0	0	0	0	0
metaspades_7_S7_L001_NODE_911_length_1071_cov_1.6624	0	0	0	0	0	0	0	0	0	0	0	0	0	0	0	0	0	0	0	0	0	0	0	0	0	0	0	0	0	0	0	0	0	0	0	0	0	0	0	0	0	0	0	0	0	0	0	0	0
metaspades_7_S7_L001_NODE_928_length_1065_cov_2.9703	0	0	0	0	0	0	0	0	0	0	0	0	0	0	0	0	0	0	0	0	0	0	0	0	0	0	0	0	0	0	0	0	0	0	0	0	0	0	0	0	0	0	0	0	0	0	0	0	0
metaspades_7_S7_L001_NODE_934_length_1064_cov_2.05451	0	0	0	0	0	0.284774	0	0	0	0	0	0	0	0	0	0	0	0	0	0	0	0	0	0	0	0	0	0	0	0	0	0	0	0	0	0	0	0	0	0	0	0	0	0	0	0	0	0	0
metaspades_7_S7_L001_NODE_935_length_1064_cov_1.68087	0	0	0	0	0	0	0	0	0	0	0	0	0	0	0	0	0	0	0	0	0	0	0	0	0	0	0	0	0	0	0	0	0	0	0	0	0	0	0	0	0	0	0	0	0	0	0	0	0
metaspades_7_S7_L001_NODE_967_length_1054_cov_1.58759	0	0	0	0	0	0	0	0	0	0	0	0	0	0	0	0	0	0	0	0	0	0	0	0	0	0	0	0	0	0	0	0	0	0	0	0.390892	0	0	0	0	0	0	0	0	0	0	0	0	0
metaspades_7_S7_L001_NODE_987_length_1045_cov_2.84848	0	0	0	0	0.359809	0	0	0	0	0	0	0	0	0	0	0	0	0	0	0	0	0	0	0	0	0	0	0	0	0	0	0	0	0	0	0	0	0	0	0	0	0	0	0	0	0	0	0	0
metaspades_8_S8_L001_NODE_1008_length_1215_cov_4.67414	0.279835	0	0	0	0	0.30535	0	0	0.283128	0	0	0	0.29465	0	0	0	0	0	0	0	0	0	0	0	0	0	0	0	0	0	0	0	0	0	0	0	0	0	0	0	0	0	0	0	0	0	0	0	0
metaspades_8_S8_L001_NODE_101_length_7692_cov_4.60665	0	0	0	0	0	0	0	0	0	0	0	0	0	0	0	0	0	0	0.0466719	0	0	0	0	0	0	0	0	0	0	0	0	0	0	0	0	0	0	0	0	0	0	0	0	0	0	0	0	0	0
metaspades_8_S8_L001_NODE_1024_length_1200_cov_4.82358	0	0	0	0	0	0	0	0	0	0	0	0	0	0	0	0	0	0	0	0	0.254167	0	0	0.231667	0	0	0	0	0	0	0	0	0	0	0	0	0	0	0	0	0	0	0	0	0	0	0	0	0
metaspades_8_S8_L001_NODE_1026_length_1200_cov_2.1738	0	0	0	0	0	0	0	0	0	0	0	0	0	0	0	0	0	0	0	0	0	0	0	0	0	0	0	0	0	0	0	0	0	0	0	0	0	0	0	0	0	0	0	0	0	0	0.233333	0	0
metaspades_8_S8_L001_NODE_1028_length_1198_cov_2.12861	0	0	0	0	0	0	0	0	0	0	0	0	0	0	0.323038	0	0	0	0	0	0	0	0	0	0	0	0	0	0	0	0	0	0	0	0	0	0	0	0	0	0	0	0	0	0	0	0	0	0
metaspades_8_S8_L001_NODE_1034_length_1195_cov_1.84298	0	0	0	0	0	0	0	0	0	0	0	0	0	0	0	0	0	0	0	0	0	0	0	0	0	0	0	0	0	0	0	0	0	0	0	0	0	0	0	0	0	0	0	0	0	0	0	0	0
metaspades_8_S8_L001_NODE_1036_length_1194_cov_2.29939	0	0	0	0	0	0	0	0	0	0	0	0	0	0	0	0	0	0	0	0	0	0	0	0	0	0	0	0	0	0	0	0	0	0	0	0	0	0	0	0	0	0	0	0	0	0	0	0	0
metaspades_8_S8_L001_NODE_1050_length_1183_cov_1.6977	0	0	0	0	0	0	0	0	0	0	0	0	0	0	0	0	0	0	0	0	0	0	0	0	0	0	0	0	0	0	0	0	0	0	0	0	0	0	0	0	0	0	0	0	0	0	0	0	0
metaspades_8_S8_L001_NODE_1062_length_1177_cov_1.68806	0	0	0	0	0	0	0	0	0	0	0	0	0	0	0	0	0	0	0	0	0	0	0.321155	0	0	0	0	0	0	0	0	0	0	0	0	0	0	0	0	0	0	0	0	0	0	0	0	0	0
metaspades_8_S8_L001_NODE_1116_length_1142_cov_2.19687	0	0	0	0	0	0	0	0	0	0	0	0	0	0	0	0	0	0	0	0	0	0	0	0.247811	0	0	0.292469	0	0	0	0	0	0	0	0	0	0	0	0	0	0	0	0	0	0	0	0	0	0
metaspades_8_S8_L001_NODE_1145_length_1126_cov_1.51541	0	0	0	0	0	0	0	0	0	0	0	0	0	0	0	0	0	0	0	0	0	0	0	0	0	0	0	0	0	0	0	0	0	0	0	0	0	0	0	0	0	0	0	0	0	0	0	0	0
metaspades_8_S8_L001_NODE_1153_length_1119_cov_1.38158	0	0	0	0	0	0	0	0	0	0	0	0	0	0	0	0	0	0	0	0	0	0	0	0	0	0	0	0	0	0	0	0	0	0	0	0	0	0	0	0	0	0	0	0	0	0	0	0	0
metaspades_8_S8_L001_NODE_1179_length_1102_cov_1.72111	0	0	0	0	0	0	0	0	0	0	0	0	0	0	0	0	0	0	0	0	0	0	0	0	0	0	0	0	0	0	0	0	0	0	0	0	0	0	0	0	0	0	0	0	0	0	0	0	0
metaspades_8_S8_L001_NODE_1206_length_1087_cov_2.58236	0	0	0	0	0	0	0	0	0	0	0	0	0	0	0	0	0	0	0	0	0	0	0	0	0	0	0	0	0	0	0	0	0.373505	0	0	0	0	0	0	0	0	0	0	0	0	0	0	0	0
metaspades_8_S8_L001_NODE_1209_length_1086_cov_2.0805	0	0	0	0	0	0	0	0	0	0	0	0	0	0	0	0	0	0	0	0	0	0	0	0	0	0	0	0	0	0	0	0	0	0	0	0	0	0	0	0	0	0	0	0	0	0	0	0	0
metaspades_8_S8_L001_NODE_1222_length_1082_cov_1.69133	0	0	0	0	0	0	0	0	0	0	0	0	0	0	0	0	0	0	0	0	0	0	0	0	0	0	0	0	0	0	0	0	0	0	0	0	0	0	0	0	0	0	0	0	0	0	0	0	0
metaspades_8_S8_L001_NODE_1226_length_1080_cov_2.15512	0	0	0	0	0	0	0	0	0	0	0	0	0	0	0	0	0	0	0	0	0	0	0	0	0	0	0	0	0	0	0	0	0	0	0	0	0	0	0	0	0	0	0	0	0	0	0	0	0
metaspades_8_S8_L001_NODE_1261_length_1062_cov_2.25124	0	0	0	0	0	0	0	0	0	0	0	0	0	0	0	0	0	0	0	0	0	0	0	0	0	0	0	0	0	0	0	0	0	0	0	0	0	0	0	0	0	0	0	0	0	0	0	0	0
metaspades_8_S8_L001_NODE_1268_length_1057_cov_13.3114	0	0	0	0	0	0	0.2772	0	0	0	0	0	0	0	0	0	0	0	0	0	0	0	0	0	0	0	0	0	0	0	0	0	0	0	0	0	0	0	0	0	0	0	0	0	0.390728	0	0	0	0
metaspades_8_S8_L001_NODE_1270_length_1057_cov_1.94012	0	0	0	0	0	0	0	0	0	0	0	0	0	0	0	0	0	0	0	0	0	0	0	0	0	0	0	0	0	0	0	0	0	0	0	0	0	0	0	0	0	0	0	0	0	0	0	0	0
metaspades_8_S8_L001_NODE_1333_length_1031_cov_1.37705	0	0	0	0	0	0	0	0	0	0	0	0	0	0	0	0	0	0	0	0	0	0	0	0	0	0	0	0	0	0	0	0	0	0	0	0	0	0	0	0	0	0	0	0	0	0	0	0	0
metaspades_8_S8_L001_NODE_1341_length_1027_cov_1.86008	0	0	0	0	0	0	0	0	0	0	0	0	0	0	0	0	0	0	0	0	0	0	0	0	0	0	0	0	0	0	0	0	0	0	0	0	0	0	0	0	0	0	0	0	0	0	0	0	0
metaspades_8_S8_L001_NODE_1352_length_1023_cov_2.89153	0	0	0	0	0	0	0	0	0	0	0	0	0	0	0	0	0	0	0	0	0	0	0	0	0	0	0	0	0	0	0	0	0	0	0	0	0	0	0	0	0	0	0	0	0	0	0	0	0
metaspades_8_S8_L001_NODE_1354_length_1023_cov_2.19938	0	0	0	0	0	0	0	0	0	0	0	0	0	0	0	0	0	0	0	0	0	0	0	0	0	0	0	0	0	0	0	0	0	0	0	0	0	0	0	0	0	0	0	0	0	0	0	0	0
metaspades_8_S8_L001_NODE_1358_length_1023_cov_1.9969	0	0	0	0	0	0	0	0	0	0	0	0	0	0	0	0	0	0	0	0	0	0	0	0	0	0	0	0	0	0	0	0	0	0	0	0	0	0	0	0	0	0	0	0	0	0	0	0	0
metaspades_8_S8_L001_NODE_1416_length_1005_cov_1.81474	0	0	0	0	0	0	0	0	0	0	0	0	0	0	0	0	0	0	0	0	0	0	0	0	0	0	0	0	0	0	0	0	0	0	0	0	0	0	0	0.333333	0	0	0	0	0	0	0	0	0
metaspades_8_S8_L001_NODE_1427_length_1002_cov_2.84583	0	0	0	0	0	0	0	0	0	0	0	0	0	0	0	0	0	0	0	0	0	0	0	0	0	0	0	0	0	0	0	0	0	0	0	0	0	0	0	0	0	0	0	0	0	0	0	0	0
metaspades_8_S8_L001_NODE_1429_length_1002_cov_1.76769	0	0	0	0	0	0	0	0	0	0	0	0	0	0	0	0	0	0	0	0	0	0	0	0	0	0	0	0	0	0	0	0	0	0	0	0	0	0	0	0	0	0	0	0	0	0	0	0	0
metaspades_8_S8_L001_NODE_16_length_14174_cov_4.34082	0	0	0	0	0	0	0	0	0	0	0	0	0	0	0	0	0	0	0	0	0	0	0	0	0	0	0	0	0	0	0	0	0	0	0	0.0201072	0	0	0	0	0	0	0	0	0	0	0	0	0
metaspades_8_S8_L001_NODE_175_length_5506_cov_4.27518	0	0	0	0	0	0	0	0	0	0	0	0	0	0	0	0	0	0	0	0	0	0	0	0	0	0	0	0	0	0	0	0	0	0	0	0.193789	0	0	0	0	0	0	0	0	0	0	0	0	0
metaspades_8_S8_L001_NODE_184_length_5263_cov_6.3126	0	0	0	0	0	0	0	0	0	0	0	0	0	0	0	0	0	0	0	0	0	0	0	0	0	0	0	0	0	0	0	0	0	0	0	0	0	0	0	0	0	0	0	0	0	0	0	0	0
metaspades_8_S8_L001_NODE_242_length_4328_cov_5.25883	0	0	0	0	0	0	0	0	0	0	0	0	0	0	0	0	0	0	0.090342	0	0	0	0	0	0	0.142329	0.0702403	0	0	0	0	0	0	0	0	0	0	0	0	0	0	0	0	0	0	0	0	0	0
metaspades_8_S8_L001_NODE_254_length_4216_cov_5.22326	0	0	0	0	0	0	0	0	0	0	0	0	0	0	0	0	0	0	0	0	0	0	0	0	0	0	0	0	0	0	0	0	0	0	0	0	0	0	0	0	0	0	0	0	0	0	0	0	0
metaspades_8_S8_L001_NODE_255_length_4210_cov_5.64019	0	0	0	0	0	0	0	0	0	0	0	0	0	0	0	0	0	0	0	0	0	0	0	0	0	0	0	0	0	0	0	0	0	0	0	0	0	0	0	0	0	0	0	0	0	0	0	0	0
metaspades_8_S8_L001_NODE_289_length_3889_cov_6.12102	0	0	0	0	0	0	0	0	0	0	0	0	0	0	0	0	0	0	0	0	0	0	0	0	0	0	0	0	0	0	0	0	0	0	0	0	0	0	0	0	0	0	0	0	0	0	0	0	0
metaspades_8_S8_L001_NODE_316_length_3600_cov_3.82511	0	0	0	0	0.468333	0	0.178333	0	0	0	0	0	0	0	0	0	0	0	0	0	0	0	0	0	0	0	0	0	0	0.177778	0.115278	0	0.121111	0	0.119722	0	0.0919444	0	0	0.113333	0.0980556	0	0	0	0	0	0	0	0
metaspades_8_S8_L001_NODE_376_length_3089_cov_5.51187	0	0	0	0	0	0	0	0	0	0	0	0	0	0	0	0	0	0	0	0	0	0	0	0	0	0	0	0	0	0	0	0	0	0	0	0	0	0	0	0	0	0	0	0	0	0	0	0	0
metaspades_8_S8_L001_NODE_396_length_2911_cov_2.94853	0	0	0	0	0	0	0	0	0	0	0	0	0	0	0	0	0	0	0	0	0	0	0	0	0	0	0	0	0	0	0	0	0	0	0	0	0	0	0	0	0	0	0	0	0	0	0	0	0
metaspades_8_S8_L001_NODE_399_length_2857_cov_3.58458	0	0	0	0	0	0	0	0	0	0	0	0	0	0	0	0	0	0	0	0	0	0	0	0	0	0	0	0	0	0	0	0	0	0	0	0	0.121806	0	0	0	0	0	0	0	0	0	0	0	0
metaspades_8_S8_L001_NODE_403_length_2833_cov_5.75918	0	0	0	0	0	0	0	0	0	0	0	0	0	0	0	0	0	0	0	0	0	0	0	0	0	0	0	0	0	0	0	0	0	0	0	0	0	0	0	0	0	0	0	0	0	0	0	0	0
metaspades_8_S8_L001_NODE_416_length_2769_cov_2.43994	0	0	0	0	0	0	0	0	0	0	0	0	0	0	0	0	0	0	0	0	0	0	0	0	0	0	0	0	0	0	0	0	0	0	0	0	0	0	0	0	0	0	0	0	0	0	0	0	0
metaspades_8_S8_L001_NODE_420_length_2723_cov_2.21177	0	0	0	0	0	0	0	0	0	0	0	0	0	0.219611	0	0	0	0	0	0	0	0	0	0	0	0	0	0	0	0	0	0	0	0	0	0	0	0	0	0	0	0	0	0	0	0	0	0	0
metaspades_8_S8_L001_NODE_421_length_2711_cov_3.80761	0	0	0	0	0	0	0	0	0	0	0	0	0	0	0	0	0	0	0	0	0.124308	0	0	0	0	0	0	0	0.154556	0	0	0	0	0	0.114718	0.132423	0	0	0	0.140539	0	0	0	0.14976	0.117669	0.239026	0.241608	0.120989	0
metaspades_8_S8_L001_NODE_430_length_2651_cov_2.6849	0	0	0	0	0	0	0	0	0	0	0	0	0	0	0	0	0	0	0	0	0	0	0	0	0	0	0	0	0	0	0	0	0	0	0	0	0	0	0	0	0	0	0	0	0	0	0	0	0
metaspades_8_S8_L001_NODE_438_length_2603_cov_2.78493	0	0	0	0	0	0	0	0	0	0	0	0	0	0	0	0	0	0	0	0	0	0	0	0	0	0	0	0	0	0	0	0	0	0	0	0	0	0	0	0	0	0	0	0	0	0.124472	0.147138	0	0
metaspades_8_S8_L001_NODE_440_length_2593_cov_5.30615	0.332433	0.470112	0	0.478596	0	0.343232	0.376398	0	0.252989	0	0	0	0.235634	0.193984	0	0	0	0	0	0	0	0	0	0	0	0	0	0	0	0	0.152333	0	0	0	0	0	0.10914	0	0	0	0	0	0	0.122638	0.0844582	0.111068	0.10644	0	0.123024
metaspades_8_S8_L001_NODE_454_length_2527_cov_4.08576	0	0	0	0	0	0	0	0	0	0	0.127424	0	0	0	0	0	0	0	0	0	0	0	0	0	0	0	0	0	0	0	0	0	0	0	0	0	0.114761	0	0	0.162248	0	0	0	0	0	0.134151	0	0.111199	0
metaspades_8_S8_L001_NODE_47_length_10649_cov_5.54842	0	0	0	0	0	0	0	0	0	0	0	0	0	0	0	0	0	0	0	0	0	0	0	0	0	0	0	0	0	0	0	0	0	0	0	0	0	0	0	0	0	0	0	0	0	0.034839	0	0	0.0354024
metaspades_8_S8_L001_NODE_506_length_2220_cov_3.22217	0	0	0	0	0	0	0	0	0	0	0	0	0	0	0	0	0	0	0	0	0	0	0	0	0	0	0	0	0	0	0	0	0	0	0	0	0	0	0	0	0	0	0	0	0	0	0	0	0
metaspades_8_S8_L001_NODE_512_length_2193_cov_1.91207	0	0	0	0	0	0	0	0	0	0	0	0	0	0	0	0	0	0	0	0	0	0	0	0	0	0	0	0	0	0	0	0	0	0	0	0	0	0	0	0	0	0	0	0	0	0	0.135887	0	0
metaspades_8_S8_L001_NODE_525_length_2123_cov_6.47582	0	0	0	0	0	0	0.129063	0	0	0	0	0	0	0	0	0	0	0	0	0	0	0	0	0	0	0	0	0	0.188884	0	0	0	0	0	0	0	0	0	0	0	0	0	0	0	0	0.163919	0	0	0.280735
metaspades_8_S8_L001_NODE_531_length_2064_cov_1.84271	0	0	0	0	0	0	0	0	0	0	0	0	0	0	0	0	0	0	0	0	0	0	0	0	0	0	0	0	0	0	0	0	0	0	0	0	0	0	0	0	0	0	0	0	0	0	0	0	0
metaspades_8_S8_L001_NODE_533_length_2059_cov_3.4521	0	0	0	0	0	0	0	0	0	0	0	0	0	0	0	0	0	0	0	0	0	0	0	0	0	0	0	0	0	0	0	0	0	0	0	0	0	0	0	0	0	0	0	0	0	0	0	0	0
metaspades_8_S8_L001_NODE_547_length_1985_cov_3.4601	0	0	0	0	0	0	0	0	0	0	0	0	0	0	0	0	0	0	0	0	0	0	0	0	0	0	0	0	0	0	0	0	0	0	0	0	0	0	0	0	0	0	0	0	0	0	0	0	0
metaspades_8_S8_L001_NODE_550_length_1979_cov_4.90489	0.853461	0.812532	0.401213	0.838807	0	0.797372	0.13997	0	0.771602	0.62001	0.142496	0.651339	0.52956	0.197575	0	0	0	0	0	0	0	0	0	0	0	0.152602	0	0	0	0	0	0	0	0	0	0	0.184942	0	0	0.572006	0	0	0	0	0	0	0	0	0
metaspades_8_S8_L001_NODE_564_length_1945_cov_2.14709	0	0	0	0	0	0	0	0	0	0	0	0	0	0	0	0	0	0	0	0	0	0	0	0	0	0	0	0	0	0	0	0	0	0	0	0	0	0	0	0	0	0	0	0	0	0	0	0	0
metaspades_8_S8_L001_NODE_576_length_1912_cov_2.18686	0	0	0	0	0	0	0	0	0	0	0	0	0	0	0	0	0	0	0	0	0	0	0	0	0	0	0	0	0	0	0	0	0	0	0	0	0	0	0	0	0	0	0	0	0	0	0	0	0
metaspades_8_S8_L001_NODE_577_length_1905_cov_3.92054	0	0	0	0	0	0	0	0	0	0	0	0	0	0	0	0	0	0	0	0	0	0	0	0	0	0	0	0	0	0	0	0	0	0	0	0	0	0	0	0	0	0	0	0	0	0	0	0	0
metaspades_8_S8_L001_NODE_584_length_1874_cov_3.02859	0	0	0	0	0	0.209712	0	0	0	0	0	0	0	0	0	0	0	0	0	0	0	0	0	0	0	0	0	0	0	0	0	0	0	0	0	0	0	0	0	0	0	0	0	0	0	0.157951	0.155816	0	0
metaspades_8_S8_L001_NODE_585_length_1868_cov_1.91009	0	0	0	0	0	0	0	0	0	0	0	0	0	0	0	0	0	0	0	0	0	0	0	0	0	0	0	0	0	0	0	0	0	0	0	0	0	0	0	0	0	0	0	0	0	0	0	0	0
metaspades_8_S8_L001_NODE_587_length_1863_cov_11.4751	0	0	0	0	0	0	0	0	0	0	0	0	0	0	0	0	0	0	0	0	0	0	0	0	0	0	0.158347	0.171229	0	0	0	0	0	0	0	0	0	0	0	0	0	0	0	0	0	0	0	0	0
metaspades_8_S8_L001_NODE_59_length_9778_cov_5.0071	0	0	0	0	0	0	0	0	0	0	0	0	0	0	0	0	0	0	0	0	0.0350787	0	0	0	0	0	0	0	0	0.0239313	0	0	0	0	0	0	0	0	0	0	0	0	0	0	0	0	0	0	0
metaspades_8_S8_L001_NODE_612_length_1788_cov_1.93768	0.215884	0	0	0	0	0	0	0	0	0	0	0	0	0	0	0	0	0	0	0	0	0	0	0	0	0	0	0	0	0	0	0	0	0	0	0	0	0	0	0	0	0	0	0	0	0	0	0	0
metaspades_8_S8_L001_NODE_622_length_1769_cov_2.04084	0	0	0	0	0	0	0	0	0	0	0	0	0	0	0	0	0	0	0	0	0	0	0	0	0	0	0	0	0	0	0	0	0	0	0	0	0	0	0	0	0	0	0	0.20407	0	0.182024	0	0	0
metaspades_8_S8_L001_NODE_631_length_1728_cov_2.59056	0	0	0	0	0	0	0	0	0	0	0	0	0	0	0	0	0	0	0	0	0	0	0	0	0	0	0	0	0	0	0	0	0	0	0	0	0	0	0	0	0	0	0	0	0	0	0	0	0
metaspades_8_S8_L001_NODE_633_length_1725_cov_3.67844	0	0	0	0	0	0	0	0	0	0	0	0	0	0	0	0	0	0	0	0	0	0	0	0	0	0	0	0	0	0	0	0	0	0	0	0	0	0	0	0	0	0	0	0	0	0	0	0	0
metaspades_8_S8_L001_NODE_640_length_1713_cov_2.75392	0	0	0	0	0	0	0	0	0	0	0	0	0	0	0	0	0	0	0	0	0	0	0	0	0	0	0	0	0	0	0	0	0	0	0	0	0	0	0	0	0	0	0	0	0	0	0	0.211325	0
metaspades_8_S8_L001_NODE_644_length_1701_cov_3.64459	0.801881	0.488536	0.780717	0.731922	0.51264	0.683128	0.427396	0.24515	0.253968	0.376249	0	0.377425	0.700764	0.194004	0	0.190476	0	0	0	0	0	0	0	0	0	0	0	0	0.21458	0	0.404468	0.19224	0	0.238683	0	0	0	0	0	0	0	0	0	0.473839	0.1699	0	0	0	0
metaspades_8_S8_L001_NODE_655_length_1682_cov_3.67855	0	0	0	0	0	0	0	0	0	0	0	0	0	0	0	0	0	0	0	0	0	0	0	0	0	0	0	0	0	0	0	0	0	0	0	0	0	0	0	0	0	0	0	0	0	0	0	0	0
metaspades_8_S8_L001_NODE_662_length_1673_cov_2.34302	0	0	0	0	0	0	0	0	0	0	0	0	0	0	0	0	0	0	0	0	0	0	0	0	0	0	0	0	0	0	0	0	0	0	0	0	0	0	0	0	0	0	0	0	0	0	0	0	0
metaspades_8_S8_L001_NODE_689_length_1605_cov_2.07032	0	0	0	0	0	0	0	0	0	0	0	0	0	0	0	0	0	0	0	0	0	0	0	0	0	0	0	0	0	0	0	0	0	0	0	0	0	0	0	0	0	0	0	0	0	0	0	0	0
metaspades_8_S8_L001_NODE_725_length_1525_cov_3.64626	0	0	0	0	0	0	0	0	0	0	0	0	0	0	0	0	0	0	0	0	0	0	0	0	0	0	0	0	0	0	0	0	0	0	0	0	0	0	0	0	0	0	0	0	0	0	0	0	0
metaspades_8_S8_L001_NODE_738_length_1500_cov_2.28789	0	0	0	0	0	0	0	0	0	0	0	0	0	0	0	0	0	0	0	0	0	0	0	0	0	0	0	0	0	0	0	0	0	0	0	0	0	0	0	0	0	0	0	0	0	0	0	0	0
metaspades_8_S8_L001_NODE_739_length_1500_cov_1.65536	0	0	0	0	0	0	0	0	0	0	0	0	0	0	0	0	0	0	0	0	0	0	0	0	0	0	0	0	0	0	0	0	0	0	0	0	0	0	0	0	0	0	0	0	0	0	0	0	0
metaspades_8_S8_L001_NODE_74_length_8963_cov_5.25943	0	0	0	0	0.0331362	0	0	0	0	0	0	0	0	0	0	0	0	0	0	0	0.0349213	0	0	0	0	0	0	0	0	0	0	0	0	0	0	0	0	0	0	0	0	0	0	0	0	0	0	0	0
metaspades_8_S8_L001_NODE_759_length_1469_cov_7.03536	0	0	0	0	0	0	0	0	0	0	0	0	0	0	0	0	0	0	0	0	0	0	0	0	0	0	0	0	0	0	0	0	0	0	0	0	0	0	0	0	0	0	0	0	0	0	0	0	0
metaspades_8_S8_L001_NODE_761_length_1466_cov_3.93267	0	0	0	0	0	0	0	0	0	0	0	0	0	0	0	0	0	0	0	0	0	0	0	0	0	0	0	0	0	0	0	0	0	0	0	0	0	0	0	0	0	0	0	0	0	0	0	0	0
metaspades_8_S8_L001_NODE_773_length_1450_cov_2.82581	0	0	0	0	0	0	0	0	0	0	0	0	0	0	0	0	0	0	0	0	0	0	0	0	0	0	0	0	0	0	0	0	0	0	0	0	0	0	0	0	0	0	0	0	0	0	0	0	0
metaspades_8_S8_L001_NODE_774_length_1445_cov_1.52518	0	0	0	0	0	0	0	0	0	0	0	0	0	0	0	0	0	0	0	0	0	0	0	0	0	0	0	0	0	0	0	0	0	0	0	0	0	0	0	0	0	0	0	0	0	0	0	0	0
metaspades_8_S8_L001_NODE_779_length_1439_cov_4.0672	0	0	0	0	0	0	0	0	0	0	0	0	0	0	0	0	0	0	0	0	0	0	0	0	0	0	0	0	0	0	0	0	0	0	0	0	0	0	0	0	0	0	0	0	0	0	0	0	0
metaspades_8_S8_L001_NODE_799_length_1409_cov_2.60118	0.216466	0	0.242016	0	0	0.33428	0	0	0.260468	0.293116	0	0	0	0	0	0	0	0	0	0	0	0	0	0	0	0	0	0	0	0	0	0	0	0	0	0	0	0	0	0	0	0	0	0	0	0.259759	0	0	0
metaspades_8_S8_L001_NODE_811_length_1394_cov_2.26214	0	0	0	0	0	0	0	0	0	0	0	0	0	0	0	0	0	0	0	0	0	0	0	0	0	0	0	0	0	0	0	0	0	0	0	0	0	0	0	0	0	0	0	0	0	0	0	0	0
metaspades_8_S8_L001_NODE_812_length_1392_cov_2.06657	0	0	0	0	0	0	0	0	0	0	0	0	0	0	0	0	0	0	0	0.29023	0	0	0	0	0	0	0	0	0	0	0	0	0	0	0	0	0	0	0	0	0	0	0	0	0	0	0	0	0
metaspades_8_S8_L001_NODE_819_length_1380_cov_2.41962	0	0	0	0	0	0	0	0	0	0	0	0	0	0	0	0	0	0	0	0	0	0	0	0	0	0	0	0	0	0	0	0	0	0	0	0	0	0	0	0	0	0	0	0	0	0	0	0	0
metaspades_8_S8_L001_NODE_82_length_8434_cov_5.20539	0	0	0	0	0	0	0	0	0	0	0	0	0	0	0	0	0	0	0	0	0	0	0	0	0	0	0	0	0	0	0	0	0	0	0	0	0	0	0	0	0	0	0	0	0.0328433	0.0329618	0.0436329	0.050747	0
metaspades_8_S8_L001_NODE_831_length_1372_cov_3.42141	0	0	0	0	0	0	0	0	0	0	0	0	0	0	0	0	0	0	0	0	0.252915	0	0	0	0	0	0	0	0.334548	0	0	0	0	0	0	0	0	0	0	0	0	0	0	0	0	0	0	0	0
metaspades_8_S8_L001_NODE_835_length_1364_cov_2.03209	0	0	0	0	0	0	0	0	0	0	0	0	0	0	0	0	0	0	0	0	0	0	0	0	0	0	0	0	0	0	0	0	0	0	0	0	0	0	0	0	0	0	0	0	0	0	0	0	0
metaspades_8_S8_L001_NODE_848_length_1350_cov_4.26564	0	0	0	0	0	0	0	0	0	0	0	0	0	0	0	0	0	0	0	0	0	0	0	0	0	0	0	0	0	0	0	0	0	0	0	0	0	0	0	0	0	0	0	0	0	0	0	0	0
metaspades_8_S8_L001_NODE_857_length_1342_cov_1.50816	0	0	0	0	0	0	0	0	0	0	0	0	0	0	0	0	0	0	0	0	0	0	0	0	0	0	0	0	0	0	0	0	0	0	0	0	0	0	0	0	0	0	0	0	0	0	0	0	0
metaspades_8_S8_L001_NODE_859_length_1339_cov_3.40576	0	0	0	0	0.23525	0	0.209858	0	0	0	0	0	0	0	0	0	0	0	0	0	0	0	0	0	0	0	0	0	0	0	0	0	0	0	0	0	0	0	0	0.20239	0	0	0	0	0	0	0	0	0
metaspades_8_S8_L001_NODE_864_length_1332_cov_2.5325	0	0	0	0	0	0	0	0	0	0	0	0	0	0	0	0	0	0	0	0	0	0	0	0	0	0	0	0	0	0	0	0	0	0	0	0	0	0	0	0	0	0	0	0	0	0	0.253003	0.551802	0
metaspades_8_S8_L001_NODE_871_length_1323_cov_3.30599	0	0	0	0	0	0	0	0	0	0	0	0	0	0	0	0	0	0	0	0	0	0	0	0	0	0	0	0	0	0	0	0	0	0	0	0	0	0	0	0	0	0	0	0	0	0	0	0	0
metaspades_8_S8_L001_NODE_896_length_1298_cov_3.33387	0	0	0	0	0	0	0	0	0	0	0	0	0	0	0	0	0	0	0	0	0	0	0	0	0	0	0	0	0	0	0	0	0	0	0	0	0.241911	0	0	0.291217	0	0	0	0	0	0	0	0	0
metaspades_8_S8_L001_NODE_908_length_1288_cov_1.81671	0	0	0	0	0	0	0	0	0	0	0	0	0	0	0	0.270963	0	0	0	0	0	0	0	0	0	0	0	0	0	0	0	0	0	0	0	0	0	0	0	0	0	0	0	0	0	0	0	0	0
metaspades_8_S8_L001_NODE_910_length_1285_cov_3.52114	0	0	0	0	0	0	0	0	0	0	0	0	0	0	0	0	0	0	0	0	0	0	0	0	0	0	0	0	0	0	0	0	0	0	0	0	0	0	0	0	0	0	0	0	0	0	0	0	0
metaspades_8_S8_L001_NODE_916_length_1280_cov_2.05633	0	0	0	0	0	0	0	0	0	0	0	0	0	0	0	0	0	0	0	0	0	0	0	0	0	0	0	0	0	0	0	0	0	0	0	0	0	0	0	0	0	0	0	0	0	0	0	0	0
metaspades_8_S8_L001_NODE_926_length_1269_cov_4.60956	0	0.27108	0	0	0	0.289992	0	0	0	0	0	0	0	0	0	0	0	0	0	0	0	0	0	0	0	0	0	0	0	0	0	0	0	0	0	0	0	0	0	0	0	0	0	0	0	0	0	0	0
metaspades_8_S8_L001_NODE_935_length_1266_cov_6.19653	0	0	0	0	0	0	0	0	0	0	0	0	0	0	0	0	0	0	0	0	0	0	0	0	0	0	0	0	0	0	0	0	0	0	0	0	0	0	0	0	0	0	0	0	0	0.314376	0	0	0.28278
metaspades_8_S8_L001_NODE_936_length_1266_cov_1.56647	0	0	0	0	0	0	0	0	0	0	0	0	0	0	0	0	0	0	0	0	0	0	0	0	0	0	0	0	0	0	0	0	0	0	0	0	0	0	0	0	0	0	0	0	0	0	0	0	0
metaspades_8_S8_L001_NODE_937_length_1265_cov_2.3876	0	0	0	0	0	0	0	0	0	0	0	0	0	0	0	0	0	0	0	0	0	0	0	0	0	0	0	0	0	0	0	0	0	0	0	0	0	0	0	0	0	0	0	0	0	0	0	0	0
metaspades_8_S8_L001_NODE_94_length_7862_cov_7.01242	0	0	0	0	0	0.0379038	0	0	0	0.0362503	0	0	0	0	0	0	0	0	0	0.0352328	0	0	0	0	0	0	0	0	0	0	0	0	0	0	0	0	0	0	0	0	0	0	0	0.0381582	0.107225	0.0503689	0.0526584	0	0.0527856
metaspades_8_S8_L001_NODE_951_length_1251_cov_3.02759	0	0	0	0	0	0	0	0	0	0	0	0	0	0	0	0	0	0	0	0	0	0	0	0	0	0	0	0	0	0	0	0	0	0	0	0	0	0	0	0	0	0	0	0	0	0	0.231015	0	0
metaspades_8_S8_L001_NODE_95_length_7837_cov_5.49023	0	0	0	0	0	0	0	0	0	0	0	0	0	0	0	0	0	0	0	0	0	0	0	0	0	0	0	0	0	0	0	0	0	0	0.0530815	0	0	0	0	0	0	0	0	0	0	0	0	0	0
metaspades_8_S8_L001_NODE_964_length_1235_cov_3.11441	0	0	0	0	0	0	0	0	0	0	0	0	0	0	0	0.25749	0	0	0	0	0	0	0	0	0	0	0	0	0.237247	0	0	0	0	0	0	0	0	0	0	0.548988	0	0	0	0	0	0	0	0	0
metaspades_8_S8_L001_NODE_971_length_1232_cov_4.74511	0.267045	0	0.274351	0	0	0	0	0	0	0	0	0	0	0	0	0	0	0	0	0	0	0	0	0	0	0	0	0	0	0	0	0	0	0	0	0	0	0	0	0	0	0	0	0	0	0	0	0	0
metaspades_8_S8_L001_NODE_975_length_1229_cov_1.55792	0	0	0	0	0	0	0	0	0	0	0	0	0	0	0	0	0	0	0	0	0	0	0	0	0	0	0	0	0	0	0	0	0	0	0	0	0	0	0	0	0	0	0	0	0	0	0	0	0
metaspades_8_S8_L001_NODE_979_length_1227_cov_2.39676	0	0	0	0	0	0	0	0	0	0	0	0	0	0	0	0	0	0	0	0	0	0	0	0	0	0	0	0	0	0	0	0	0	0	0	0	0	0	0	0	0	0	0	0	0	0	0	0	0
metaspades_8_S8_L001_NODE_995_length_1221_cov_2.85249	0	0	0	0	0	0	0	0	0	0	0	0	0	0	0	0	0	0	0	0	0	0	0	0	0	0	0	0	0	0	0	0	0	0	0	0	0	0	0	0	0	0	0	0	0	0	0	0	0
metaspades_9_S9_L001_NODE_1012_length_1048_cov_2.428	0	0	0	0	0	0	0	0	0	0	0	0	0	0	0	0	0	0	0	0	0	0	0	0	0	0	0	0	0	0.273855	0	0	0	0	0	0	0	0	0	0	0	0	0	0	0	0	0	0	0
metaspades_9_S9_L001_NODE_101_length_11117_cov_6.86042	0	0	0	0	0	0	0	0	0	0	0	0	0	0	0	0	0	0	0	0	0	0	0	0	0	0	0	0	0	0	0	0	0	0	0	0	0	0	0	0	0	0	0	0	0	0	0	0	0
metaspades_9_S9_L001_NODE_1032_length_1039_cov_3.33232	0	0	0	0	0	0	0	0	0	0	0	0	0	0	0	0	0	0	0	0	0	0	0	0	0	0	0	0	0	0	0	0	0	0	0	0	0	0	0	0	0	0	0	0	0	0	0	0	0
metaspades_9_S9_L001_NODE_1041_length_1033_cov_1.83436	0	0	0	0	0	0	0	0	0	0	0	0	0	0	0	0	0	0	0	0	0	0	0	0	0	0	0	0	0	0	0	0	0	0	0	0	0	0	0	0	0	0	0	0	0	0	0	0	0
metaspades_9_S9_L001_NODE_1051_length_1029_cov_1.56776	0	0	0	0	0	0	0	0	0	0.334305	0	0.318756	0	0	0	0	0	0	0	0	0	0	0	0	0	0	0	0	0	0	0	0	0	0	0	0	0	0	0	0	0	0	0	0	0	0	0	0	0
metaspades_9_S9_L001_NODE_1080_length_1018_cov_2.21703	0	0	0	0	0	0	0	0	0	0	0	0	0	0	0	0	0	0	0	0	0	0	0	0	0	0	0	0	0	0	0	0	0	0	0	0	0	0	0	0	0	0	0	0	0	0	0	0	0
metaspades_9_S9_L001_NODE_108_length_10700_cov_5.83748	0	0	0	0	0	0	0	0	0	0	0	0	0	0	0	0	0	0	0	0	0	0	0	0	0	0	0	0	0	0	0	0	0	0	0	0	0	0	0	0	0	0	0	0	0	0	0	0	0
metaspades_9_S9_L001_NODE_1090_length_1016_cov_2.37357	0	0	0	0	0	0	0	0	0	0	0	0	0	0	0	0	0	0	0	0	0	0	0	0	0	0	0	0	0	0	0	0	0	0	0	0	0	0	0	0	0	0	0	0	0	0	0	0	0
metaspades_9_S9_L001_NODE_1099_length_1012_cov_2.8046	0	0	0	0	0	0	0	0	0	0	0	0	0	0	0	0	0	0	0	0	0	0	0	0	0	0	0	0	0	0	0	0	0	0	0	0	0	0	0	0	0	0	0	0	0	0	0	0	0
metaspades_9_S9_L001_NODE_1137_length_1000_cov_2.10159	0.54	0	0	0	0	0	0	0	0	0.294	0.437	0	0	0	0	0	0	0	0	0	0	0	0	0	0	0	0	0	0	0	0.311	0	0	0	0	0	0	0	0	0	0	0	0	0	0	0	0	0	0
metaspades_9_S9_L001_NODE_122_length_9398_cov_7.04388	0	0	0	0	0	0	0	0	0	0	0	0	0	0	0	0	0	0	0	0	0	0	0	0	0	0	0	0	0	0.0300064	0	0	0	0	0	0	0	0	0	0.0316025	0	0	0	0	0	0	0	0	0
metaspades_9_S9_L001_NODE_132_length_8552_cov_7.4285	0	0	0	0	0	0	0	0	0	0	0	0	0	0	0	0	0	0	0	0	0	0	0	0	0	0	0	0	0	0	0	0	0	0	0	0	0	0	0	0	0	0	0	0	0	0	0	0	0
metaspades_9_S9_L001_NODE_137_length_8333_cov_7.45796	0	0	0	0	0	0	0	0	0	0	0	0	0	0	0	0	0	0	0	0	0	0	0	0	0	0	0	0	0	0	0	0	0	0	0	0	0	0	0	0	0	0	0	0	0	0	0	0	0
metaspades_9_S9_L001_NODE_141_length_8015_cov_8.49271	0	0	0	0	0	0	0	0	0	0	0	0	0	0	0	0	0	0	0	0	0	0	0	0	0	0	0	0	0	0	0	0	0	0	0	0	0	0	0	0	0	0	0	0	0.0355583	0.0432938	0	0	0
metaspades_9_S9_L001_NODE_146_length_7446_cov_6.17765	0	0	0	0	0	0	0	0	0.0542573	0	0	0	0	0	0	0	0	0	0	0	0	0	0	0	0	0	0	0	0	0	0	0	0	0	0	0	0	0	0	0	0	0	0	0	0	0	0	0	0
metaspades_9_S9_L001_NODE_149_length_7233_cov_5.98704	0	0	0	0	0	0	0	0	0	0	0	0	0	0	0	0	0	0	0	0	0	0	0	0	0	0	0	0	0	0	0	0	0	0	0	0	0	0	0	0	0	0	0	0	0	0	0	0	0
metaspades_9_S9_L001_NODE_15_length_32257_cov_7.61009	0	0	0	0	0.0126174	0	0	0	0	0	0	0	0	0	0	0.0127414	0	0	0	0	0	0	0	0.0218867	0	0.0116564	0	0	0	0	0	0	0	0	0	0	0	0	0	0	0	0	0	0	0	0	0	0	0
metaspades_9_S9_L001_NODE_189_length_4907_cov_5.38788	0	0	0	0	0	0	0	0	0	0	0	0	0	0	0	0	0	0	0	0	0	0	0	0	0	0	0	0	0	0	0	0	0	0	0	0	0	0	0	0	0	0	0	0	0	0	0	0	0
metaspades_9_S9_L001_NODE_18_length_30153_cov_7.19855	0	0	0	0	0	0	0	0	0	0	0	0	0	0	0	0	0	0	0	0	0	0	0	0	0	0	0	0	0	0	0.0117401	0	0	0	0	0	0	0	0	0.00978344	0	0.0115411	0	0	0	0	0	0	0
metaspades_9_S9_L001_NODE_194_length_4828_cov_8.18018	0	0	0	0	0	0	0	0	0	0	0	0	0	0	0	0	0	0	0.0840928	0	0	0	0	0	0	0.0492958	0	0	0	0	0	0	0	0	0	0	0	0	0	0	0	0	0	0	0	0	0	0	0
metaspades_9_S9_L001_NODE_201_length_4579_cov_5.07162	0	0	0	0	0	0	0	0	0	0	0	0	0	0	0	0	0	0	0	0	0	0	0	0	0	0	0	0	0	0	0	0	0	0	0	0	0	0	0	0	0.0851714	0	0	0	0	0	0	0	0
metaspades_9_S9_L001_NODE_205_length_4490_cov_6.96979	0	0	0	0	0	0	0	0	0	0	0	0	0	0	0	0	0	0	0	0	0	0	0	0	0	0	0	0	0	0	0	0	0	0	0	0	0	0	0	0	0	0	0	0	0	0	0	0	0
metaspades_9_S9_L001_NODE_211_length_4343_cov_8.74277	0.157495	0	0	0	0	0	0	0	0	0	0.0849643	0	0	0	0	0	0	0	0	0	0	0	0	0	0	0	0	0	0	0	0	0	0	0	0	0	0	0	0	0	0	0	0	0	0	0	0	0	0
metaspades_9_S9_L001_NODE_217_length_4122_cov_5.88149	0	0	0	0	0	0	0	0	0	0	0	0	0	0	0	0	0	0	0	0	0	0	0	0	0	0.0773896	0	0	0	0	0	0	0	0	0	0	0	0	0	0	0	0	0	0	0	0	0	0	0
metaspades_9_S9_L001_NODE_228_length_3803_cov_5.03815	0	0	0	0	0	0	0.0696818	0	0	0	0	0	0	0	0	0	0	0	0	0	0	0	0	0	0	0	0	0	0	0	0	0	0	0	0.0875625	0	0.118065	0	0	0.195109	0	0	0	0	0	0	0	0	0
metaspades_9_S9_L001_NODE_241_length_3498_cov_5.33198	0	0	0	0	0.291595	0	0.436249	0	0	0	0	0	0	0	0	0	0.0803316	0	0	0	0	0	0	0	0	0	0	0	0	0.0823328	0.091195	0	0	0	0	0.0851915	0	0	0	0.117782	0.101201	0	0	0.12064	0	0.102058	0	0	0
metaspades_9_S9_L001_NODE_244_length_3404_cov_2.937	0	0	0	0	0.11839	0	0	0	0	0	0	0	0	0.106052	0	0	0	0	0	0	0	0	0	0	0	0	0	0	0	0	0	0	0	0	0	0	0	0	0	0.0860752	0	0	0	0.225029	0.193008	0.180964	0	0.34812	0
metaspades_9_S9_L001_NODE_256_length_3199_cov_5.21978	0.0872148	0	0	0	0	0	0	0	0	0	0	0	0	0	0	0	0	0	0	0	0	0	0	0	0	0	0	0	0	0	0	0	0	0.0972179	0	0	0	0	0	0	0	0	0	0	0	0	0	0	0
metaspades_9_S9_L001_NODE_258_length_3171_cov_4.21983	0	0	0	0	0	0	0	0	0	0	0	0	0	0	0	0	0	0	0	0	0	0	0	0	0	0	0	0	0	0	0	0	0	0	0	0	0	0	0	0	0	0	0	0	0	0	0	0	0
metaspades_9_S9_L001_NODE_27_length_26035_cov_9.00443	0	0	0	0	0	0	0	0	0	0	0	0	0	0	0.0150951	0	0	0	0	0	0.0324947	0	0	0	0	0	0.0139044	0	0	0	0	0	0	0	0	0.0228923	0	0	0	0	0	0	0	0	0	0	0.0129441	0	0
metaspades_9_S9_L001_NODE_280_length_2776_cov_3.20323	0	0	0	0	0	0	0	0	0	0	0	0	0	0	0	0	0	0	0	0	0	0	0	0	0	0	0	0	0	0	0	0	0	0	0	0	0	0	0	0	0	0	0	0	0	0	0	0	0
metaspades_9_S9_L001_NODE_298_length_2584_cov_5.5433	0	0	0	0	0	0	0	0	0	0	0	0	0	0	0	0	0	0	0	0	0	0	0	0	0	0	0	0	0	0	0	0	0	0	0	0	0	0	0	0	0	0	0	0	0	0	0	0	0
metaspades_9_S9_L001_NODE_311_length_2448_cov_6.06644	0	0	0	0	0	0	0	0	0	0	0	0	0	0	0	0	0	0	0	0	0	0	0	0	0	0	0	0	0	0	0	0	0	0	0	0	0	0	0	0	0	0	0	0	0	0	0	0	0
metaspades_9_S9_L001_NODE_313_length_2438_cov_2.43265	0	0	0	0	0.183347	0	0	0.265792	0	0.26087	0	0	0	0	0	0	0	0	0	0	0	0	0	0	0	0	0	0	0	0	0	0	0	0	0	0	0.116489	0	0	0.16694	0	0	0	0	0.165299	0	0	0	0
metaspades_9_S9_L001_NODE_329_length_2310_cov_5.29135	0	0	0	0	0	0	0	0	0	0	0	0	0	0	0	0	0	0	0	0	0	0	0	0	0	0	0	0	0	0	0	0	0	0	0	0	0	0	0	0	0	0	0	0.12684	0	0	0	0	0
metaspades_9_S9_L001_NODE_332_length_2238_cov_4.04993	0	0	0	0	0	0	0	0	0	0	0	0	0	0	0	0	0	0	0	0	0	0	0	0	0	0	0	0	0	0	0	0	0	0	0	0	0	0	0	0	0	0	0	0	0	0	0	0	0
metaspades_9_S9_L001_NODE_338_length_2192_cov_6.57651	0.723084	0.736314	0.499544	0.709854	0	0.454836	0.343978	0.327555	0.386405	0.56615	0.159215	0.468066	0.425182	0.523266	0	0	0	0	0	0.13458	0	0	0	0	0	0.168339	0	0	0	0	0	0	0	0	0	0	0	0.204836	0	0	0	0	0	0	0	0	0	0	0
metaspades_9_S9_L001_NODE_349_length_2104_cov_3.65495	0	0	0	0	0	0	0	0	0	0	0	0	0	0	0	0	0	0	0	0	0	0	0	0	0	0	0	0	0	0	0	0	0	0	0	0	0	0	0	0	0	0	0	0	0	0	0	0	0
metaspades_9_S9_L001_NODE_357_length_2024_cov_3.85729	0	0	0	0	0	0	0.135375	0	0	0	0	0	0	0	0	0	0	0	0	0	0	0	0	0	0	0	0	0	0	0	0	0	0	0	0	0	0	0	0	0	0	0	0	0.192688	0.187747	0.133399	0.166996	0.225791	0
metaspades_9_S9_L001_NODE_360_length_2008_cov_5.085	0	0	0	0	0	0	0	0	0	0	0	0	0	0	0	0	0	0	0	0	0	0	0	0	0	0	0	0	0	0	0	0	0	0	0	0	0	0	0	0.156873	0	0	0	0	0	0	0	0.161355	0.171315
metaspades_9_S9_L001_NODE_368_length_1977_cov_1.91675	0	0	0	0	0	0	0	0	0	0	0	0	0	0	0	0	0	0	0	0	0	0	0	0	0	0	0	0	0	0	0	0	0	0	0	0	0	0	0	0	0	0	0	0	0	0	0	0	0
metaspades_9_S9_L001_NODE_377_length_1880_cov_2.77644	0	0	0	0	0	0	0	0	0	0	0	0	0	0	0	0	0	0	0	0	0	0	0	0	0	0	0	0	0	0	0	0	0	0	0	0	0	0	0	0	0	0	0	0	0	0	0	0	0
metaspades_9_S9_L001_NODE_392_length_1809_cov_7.58609	0	0	0	0	0	0	0	0	0	0	0	0	0	0	0	0	0	0	0	0	0	0	0	0	0	0	0	0	0	0	0	0	0	0	0	0	0	0	0	0	0	0	0	0	0	0	0	0	0
metaspades_9_S9_L001_NODE_393_length_1809_cov_4.6374	0	0	0	0	0	0	0	0	0	0	0	0	0	0	0	0	0	0	0	0	0	0	0	0	0	0	0	0	0.284688	0	0	0	0	0	0	0	0	0	0	0	0	0	0	0	0	0	0	0.173577	0
metaspades_9_S9_L001_NODE_397_length_1781_cov_2.35226	0	0	0	0	0	0	0	0	0	0	0	0	0	0	0	0	0	0	0	0	0	0	0	0	0	0	0	0	0	0	0	0	0	0	0	0	0	0	0	0	0	0	0	0	0	0	0	0	0
metaspades_9_S9_L001_NODE_400_length_1768_cov_3.2446	0	0	0	0	0	0	0	0	0	0	0	0	0	0	0	0	0	0	0.219457	0	0	0	0	0	0	0	0	0	0	0	0	0	0	0	0	0	0	0	0	0	0	0	0	0	0.213235	0.420249	0	0	0.183258
metaspades_9_S9_L001_NODE_407_length_1730_cov_2.29194	0	0	0	0	0	0	0	0	0	0	0	0	0	0	0	0	0	0	0	0	0	0	0	0	0	0	0	0	0	0	0	0	0	0	0	0	0	0	0	0	0	0	0	0	0	0	0	0	0
metaspades_9_S9_L001_NODE_41_length_19794_cov_8.26253	0	0	0	0	0	0	0	0	0	0	0	0	0	0	0	0	0	0	0	0	0	0	0	0	0	0	0	0	0	0	0	0	0	0	0	0	0	0	0	0.0171264	0	0	0	0	0.0209659	0	0	0	0
metaspades_9_S9_L001_NODE_423_length_1692_cov_2.38668	0	0	0	0	0	0	0	0	0	0	0	0	0	0	0	0	0	0	0	0	0	0	0	0	0	0	0	0	0	0	0	0	0	0	0	0	0	0	0	0	0	0	0	0	0	0	0	0	0
metaspades_9_S9_L001_NODE_434_length_1669_cov_3.02788	0	0	0	0	0	0	0	0	0	0	0	0	0	0	0	0	0	0	0	0	0	0	0	0	0	0	0	0	0	0	0	0	0	0	0	0	0	0	0	0	0	0	0	0	0	0	0	0	0
metaspades_9_S9_L001_NODE_448_length_1608_cov_6.27044	0	0	0	0	0	0	0.216418	0	0	0	0	0	0	0	0	0	0	0	0	0	0	0	0	0	0	0	0	0	0.235075	0	0	0	0	0	0	0	0	0	0	0	0	0	0	0.416667	0.256841	0.392413	0.232587	0	0
metaspades_9_S9_L001_NODE_461_length_1577_cov_2.21353	0	0	0	0	0	0	0	0	0	0	0	0	0	0	0	0	0	0	0	0	0	0	0	0	0	0	0	0	0	0	0	0	0	0	0	0	0	0	0	0	0	0	0	0	0	0	0	0	0
metaspades_9_S9_L001_NODE_469_length_1562_cov_2.66821	0	0	0	0	0	0	0	0	0	0	0	0	0	0	0	0	0	0	0	0	0	0	0	0	0	0	0	0	0	0	0	0	0	0	0	0	0	0	0	0	0	0	0	0	0	0	0	0	0
metaspades_9_S9_L001_NODE_474_length_1552_cov_2.35471	0	0	0	0	0	0	0	0	0	0	0	0	0	0	0	0	0	0	0	0	0	0	0	0	0	0	0	0	0	0	0	0	0	0	0	0	0	0	0	0	0	0	0	0	0	0	0	0	0
metaspades_9_S9_L001_NODE_481_length_1534_cov_3.286	0	0	0	0	0	0	0	0	0	0	0	0	0	0	0	0	0	0	0	0	0	0	0	0	0	0	0	0	0	0	0	0	0	0	0	0	0	0	0	0	0	0	0	0	0	0	0	0	0
metaspades_9_S9_L001_NODE_487_length_1521_cov_2.21214	0	0	0	0	0	0	0	0	0	0	0	0	0	0	0	0	0	0	0	0	0	0	0	0	0	0	0	0	0	0	0	0	0	0	0	0	0	0	0	0	0	0	0	0	0	0	0.381986	0.232742	0
metaspades_9_S9_L001_NODE_499_length_1493_cov_2.62309	0	0	0	0	0	0	0.200938	0	0.265908	0	0	0	0	0	0	0	0	0	0	0	0	0	0	0	0	0	0	0	0	0	0	0	0	0	0	0	0	0	0	0	0	0	0	0	0	0	0	0	0
metaspades_9_S9_L001_NODE_50_length_17841_cov_7.20387	0	0	0	0	0	0	0	0	0	0	0	0	0	0	0	0	0	0	0	0	0	0	0	0	0	0.0336865	0	0	0	0	0	0	0	0	0.0165349	0	0	0	0	0	0	0	0	0	0	0	0	0	0
metaspades_9_S9_L001_NODE_511_length_1479_cov_2.41362	0	0	0	0	0	0	0	0	0	0	0	0	0	0	0.251521	0.246788	0	0	0	0	0	0	0	0	0	0	0	0	0	0	0	0	0	0	0	0	0	0	0	0	0	0	0	0.334009	0.24476	0	0	0.258959	0
metaspades_9_S9_L001_NODE_512_length_1479_cov_2.14677	0	0	0	0	0	0	0	0	0	0	0	0	0	0	0	0	0	0	0	0	0	0	0	0	0	0	0	0	0	0	0	0	0	0	0	0	0	0	0	0	0	0	0	0	0	0	0	0	0
metaspades_9_S9_L001_NODE_517_length_1464_cov_2.86799	0	0	0	0	0	0	0	0	0	0	0	0	0	0	0	0	0	0	0	0	0	0	0	0	0	0	0	0	0	0	0	0	0	0	0	0	0	0	0	0	0	0	0	0	0	0	0	0	0
metaspades_9_S9_L001_NODE_536_length_1422_cov_3.64887	0	0	0	0	0	0	0	0	0	0	0	0	0	0	0	0	0	0	0	0	0	0	0	0	0	0	0	0	0	0	0	0	0	0	0	0	0	0	0	0	0	0	0	0	0	0	0	0	0
metaspades_9_S9_L001_NODE_539_length_1414_cov_1.7248	0	0	0	0	0	0	0	0	0	0	0	0	0	0	0	0	0	0	0	0	0	0	0	0	0	0	0	0	0	0	0	0	0	0	0	0	0	0	0	0	0	0	0	0	0	0	0	0	0
metaspades_9_S9_L001_NODE_546_length_1401_cov_2.32318	0	0	0	0	0	0	0	0	0	0	0	0	0	0	0	0	0	0	0	0	0	0	0	0	0	0	0	0	0	0	0	0	0	0	0	0	0	0	0	0	0	0	0	0	0	0	0	0	0
metaspades_9_S9_L001_NODE_552_length_1395_cov_2.20299	0	0	0	0	0	0	0	0	0	0	0	0	0	0	0	0	0	0	0	0	0	0	0	0	0	0	0	0	0	0	0	0	0	0	0	0	0	0	0	0	0	0	0	0	0	0	0	0	0
metaspades_9_S9_L001_NODE_566_length_1371_cov_2.7386	0	0	0	0	0	0	0	0	0	0	0	0	0	0	0	0	0	0	0	0	0	0	0	0	0	0	0	0	0	0	0	0	0	0	0	0	0	0	0	0	0	0	0	0	0.259664	0	0	0.227571	0
metaspades_9_S9_L001_NODE_581_length_1349_cov_1.50309	0	0	0	0	0.32172	0	0	0	0	0	0	0	0	0	0	0	0	0	0	0	0	0	0	0	0	0	0	0	0	0	0	0	0	0	0	0	0	0	0	0	0	0	0	0	0	0	0	0	0
metaspades_9_S9_L001_NODE_586_length_1338_cov_46.1754	0	0	0	0	0.227205	0	0	0	0	0	0	0	0	0	0	0	0	0	0	0	0	0	0	0	0	0	0	0	0	0	0	0	0	0	0	0	0	0	0	0.251121	0	0	0	0	0	0	0	0	0
metaspades_9_S9_L001_NODE_614_length_1306_cov_3.6275	0	0	0	0	0	0	0	0	0	0	0	0	0	0	0	0	0	0	0	0	0	0	0	0	0	0	0	0	0	0	0	0	0	0	0	0	0	0	0	0	0	0	0	0	0	0	0	0	0
metaspades_9_S9_L001_NODE_622_length_1293_cov_2.23748	0	0	0	0	0	0	0	0	0	0	0	0	0	0	0	0	0	0	0	0	0	0	0	0	0	0	0	0	0	0	0	0	0	0	0	0	0	0	0	0	0	0	0	0	0	0	0	0	0
metaspades_9_S9_L001_NODE_63_length_15469_cov_7.06896	0	0	0	0	0	0	0	0	0	0	0	0	0	0	0	0.0179714	0	0	0	0	0	0	0	0	0	0	0	0	0	0	0	0	0	0	0	0	0	0	0	0	0	0	0	0.01823	0.0322581	0.0556597	0.0285086	0	0
metaspades_9_S9_L001_NODE_686_length_1229_cov_1.50681	0.733116	0.797396	0.736371	0.759154	0	0.70057	0	0.576078	0.672905	0.8869	0.838893	0.6607	0.641985	0.575264	0	0	0	0	0	0	0	0	0	0	0	0	0	0	0	0	0	0	0	0	0	0.272579	0	0	0	0	0	0	0	0.252238	0	0.286412	0.277461	0	0
metaspades_9_S9_L001_NODE_691_length_1227_cov_2.15785	0	0	0	0	0	0	0	0	0	0	0	0	0	0	0	0	0	0	0	0	0	0	0	0	0	0	0	0	0	0	0	0	0	0	0	0	0	0	0	0	0	0	0	0	0	0	0	0	0
metaspades_9_S9_L001_NODE_695_length_1223_cov_1.65411	0	0	0	0	0	0	0	0	0	0	0	0	0	0	0	0	0	0	0	0	0	0	0	0	0	0	0	0	0	0	0	0	0	0	0	0	0	0	0	0	0	0	0	0	0	0	0	0	0
metaspades_9_S9_L001_NODE_70_length_14383_cov_7.13142	0	0	0	0	0	0	0	0	0	0	0	0	0	0	0	0	0	0	0	0	0	0	0	0.0203713	0	0	0	0	0	0	0	0	0	0	0	0	0	0	0	0	0	0	0	0	0	0	0	0	0
metaspades_9_S9_L001_NODE_758_length_1180_cov_2.47911	0	0	0	0	0	0	0	0	0	0	0	0	0	0	0	0	0	0	0	0	0	0	0	0	0	0	0	0	0	0	0	0	0	0	0	0	0	0	0	0	0	0	0	0	0	0	0	0	0
metaspades_9_S9_L001_NODE_778_length_1158_cov_1.27652	0	0	0	0	0	0	0	0	0	0	0	0	0	0	0	0	0	0	0	0	0	0	0	0	0	0	0	0	0	0	0	0	0	0	0	0	0	0	0	0	0	0	0	0	0	0	0	0	0
metaspades_9_S9_L001_NODE_779_length_1157_cov_2.06624	0	0	0	0	0	0	0	0	0	0	0	0	0	0	0	0	0	0	0	0	0	0	0	0	0	0	0	0	0	0	0	0	0	0	0	0	0	0	0	0	0	0	0	0	0	0	0	0	0
metaspades_9_S9_L001_NODE_791_length_1149_cov_2.58044	0	0	0	0	0	0	0	0	0	0	0	0	0	0	0	0	0	0	0	0	0	0	0	0	0	0	0	0	0	0	0	0	0	0	0	0	0	0	0	0	0	0	0	0	0	0	0	0	0
metaspades_9_S9_L001_NODE_79_length_13605_cov_10.2607	0	0	0	0	0	0	0	0	0	0.0271959	0	0	0	0.0230798	0	0	0	0	0	0	0	0	0	0	0	0	0	0	0	0	0	0	0	0	0	0	0	0	0	0	0	0	0	0	0	0.0463065	0	0	0
metaspades_9_S9_L001_NODE_822_length_1134_cov_2.5051	0	0	0	0	0	0	0	0	0	0	0	0	0	0	0	0	0	0	0	0	0	0	0	0	0	0	0	0	0	0	0	0	0	0	0	0	0	0	0	0	0	0	0	0	0	0	0	0	0
metaspades_9_S9_L001_NODE_866_length_1118_cov_1.77046	0	0	0	0	0	0	0	0	0	0	0	0	0	0	0	0	0	0	0	0	0	0	0	0	0	0	0	0	0	0	0	0	0	0	0	0	0	0	0	0	0	0	0	0	0	0	0	0	0
metaspades_9_S9_L001_NODE_869_length_1115_cov_6.20283	0	0	0	0	0	0	0	0	0	0	0	0	0	0	0	0	0	0	0	0	0	0	0	0	0	0	0	0	0	0.249327	0	0	0	0	0	0	0	0	0	0	0	0	0	0	0	0	0.282511	0	0
metaspades_9_S9_L001_NODE_870_length_1115_cov_1.48962	0	0	0	0	0	0	0	0	0	0	0	0	0	0	0	0	0	0	0	0	0	0	0	0	0	0	0	0	0	0	0	0	0	0	0	0	0	0	0	0	0	0	0	0	0	0	0	0	0
metaspades_9_S9_L001_NODE_886_length_1105_cov_3.28	0	0	0	0	0	0	0	0	0	0	0	0	0	0	0	0	0	0	0	0	0	0	0	0	0	0	0	0	0	0	0	0	0	0	0	0	0	0	0	0	0	0	0	0	0	0	0	0	0
metaspades_9_S9_L001_NODE_889_length_1104_cov_1.97331	0	0	0	0	0	0	0	0	0	0	0	0	0	0	0	0	0	0	0	0	0	0	0	0	0	0	0	0	0	0	0	0	0	0	0	0	0	0	0	0	0	0	0	0	0	0	0	0	0
metaspades_9_S9_L001_NODE_896_length_1101_cov_1.73518	0	0	0	0	0	0	0	0	0	0	0	0	0	0	0	0	0	0	0	0	0	0	0	0	0	0	0	0	0	0	0	0	0	0	0	0	0	0	0	0	0	0	0	0	0	0	0	0	0
metaspades_9_S9_L001_NODE_89_length_12508_cov_7.64282	0	0	0	0	0	0	0	0	0	0	0.0976175	0	0	0	0	0	0	0	0	0	0	0	0	0	0	0	0	0	0	0	0	0	0	0	0	0	0	0	0	0	0	0	0	0	0	0	0	0	0
metaspades_9_S9_L001_NODE_92_length_11657_cov_7.42596	0	0	0	0	0	0	0	0	0	0	0	0	0	0	0	0	0	0	0	0	0	0	0	0.0306254	0	0	0	0	0	0	0	0	0	0	0	0	0	0	0	0	0	0	0	0	0	0	0	0	0
metaspades_9_S9_L001_NODE_955_length_1071_cov_2.40354	0	0	0	0.319328	0	0	0	0	0	0	0	0	0.370682	0	0.255836	0	0	0	0	0	0	0	0	0	0	0	0	0	0	0	0	0	0	0	0	0	0	0	0	0	0	0	0	0	0	0	0.329599	0	0
metaspades_9_S9_L001_NODE_965_length_1067_cov_2.89625	0	0	0	0	0	0	0	0	0	0	0	0	0	0	0	0	0	0	0	0	0	0	0	0	0	0	0	0	0	0	0	0	0	0	0	0	0	0	0	0	0	0	0	0	0	0	0	0	0
metaspades_9_S9_L001_NODE_967_length_1067_cov_2.01877	0	0	0	0	0	0	0	0	0	0	0	0	0	0	0	0	0	0	0	0	0	0	0	0	0	0	0	0	0	0	0	0	0	0	0.286785	0	0	0	0	0	0	0	0	0.39269	0	0.203374	0	0	0.298032
metaspades_9_S9_L001_NODE_995_length_1056_cov_2.39461	0	0	0	0	0	0	0.36553	0	0	0	0	0	0	0	0	0	0	0	0	0	0	0	0	0	0	0	0	0	0	0	0	0	0	0	0.238636	0	0	0	0	0	0	0	0	0	0	0	0	0	0
metaspades_NG-14651_916_1_T120_lib231444_5693_NODE_1001_length_1757_cov_3	0.910074	0	0	0	0	0	0	0	0	0.747297	0	0	0	0.169607	0	0	0	0	0	0	0	0	0	0	0	0	0	0	0	0	0	0	0	0	0	0	0	0	0	0	0	0	0	0	0	0	0	0	0
metaspades_NG-14651_916_1_T120_lib231444_5693_NODE_1004_length_1754_cov_2.42849	0.440707	0	0	0.192132	0	0.484607	0	0.217788	0	0.290764	0	0	0	0	0	0	0	0	0	0	0	0	0	0	0	0	0	0	0	0	0	0	0	0	0	0	0	0	0	0	0	0	0	0	0	0	0	0	0
metaspades_NG-14651_916_1_T120_lib231444_5693_NODE_100_length_16314_cov_7.66572	0.955682	0.482959	0.368334	0.281047	0	0.401863	0	0.274549	0.374648	0.902293	0.193086	0.413816	0.411364	0.14129	0	0	0	0	0	0	0	0	0	0	0	0	0	0	0	0	0	0	0	0	0	0	0	0	0	0	0	0	0	0	0	0	0.0384945	0	0
metaspades_NG-14651_916_1_T120_lib231444_5693_NODE_1010_length_1742_cov_2.93894	0.966705	0.323766	0	0	0	0.599885	0	0	0	0.208381	0	0.213548	0	0	0	0	0	0	0	0	0	0	0	0	0	0	0	0	0	0	0	0	0	0	0	0	0	0	0	0	0	0	0	0	0	0	0	0	0
metaspades_NG-14651_916_1_T120_lib231444_5693_NODE_1015_length_1733_cov_1.63766	0.458165	0.163301	0	0	0	0.224466	0	0	0	0.0877092	0	0	0	0	0	0	0	0	0	0	0	0	0	0	0	0	0	0	0	0	0	0	0	0	0	0	0	0	0	0	0	0	0	0	0	0	0	0	0
metaspades_NG-14651_916_1_T120_lib231444_5693_NODE_101_length_16217_cov_8.38312	0.993957	0.230499	0.0242955	0.236789	0.721465	0.760252	0.547759	0.428069	0.285133	0.62971	0.209903	0.213418	0.288093	0.791145	0	0	0	0	0	0	0	0	0	0	0	0	0	0	0	0.21052	0.0443979	0.281063	0	0.048221	0.209472	0.0169575	0.169143	0	0	0.643892	0.0804094	0	0	0	0	0	0	0	0
metaspades_NG-14651_916_1_T120_lib231444_5693_NODE_1024_length_1722_cov_2.67846	0.994774	0	0	0	0	0	0	0	0	0.28223	0.295587	0.228804	0.203833	0.175377	0	0	0	0	0	0	0	0	0	0	0	0	0	0	0	0	0	0	0	0	0	0	0	0	0	0	0	0	0	0	0	0	0	0	0
metaspades_NG-14651_916_1_T120_lib231444_5693_NODE_1026_length_1715_cov_3.2006	0.746356	0	0	0	0	0	0	0	0	0.206414	0	0	0	0.17551	0	0	0	0	0	0	0	0	0	0	0	0	0	0	0	0	0.162099	0	0	0	0	0	0	0	0	0	0	0	0	0	0	0	0	0	0
metaspades_NG-14651_916_1_T120_lib231444_5693_NODE_1039_length_1704_cov_3.77987	0.773474	0	0	0	0	0	0	0	0	0	0	0	0	0	0	0	0	0	0	0	0	0	0	0	0	0	0	0	0	0	0	0	0	0	0.194836	0	0	0	0	0	0	0	0	0	0	0	0	0	0
metaspades_NG-14651_916_1_T120_lib231444_5693_NODE_1042_length_1698_cov_4.62021	0.85159	0	0.652532	0	0	0.289164	0	0	0	0.275029	0	0.168433	0	0	0	0	0	0	0	0	0	0	0	0	0	0	0	0	0	0	0	0	0	0	0	0	0	0	0	0	0	0	0	0	0	0	0	0	0
metaspades_NG-14651_916_1_T120_lib231444_5693_NODE_1043_length_1698_cov_3.88131	0.909894	0	0.25265	0.17609	0	0.212014	0	0.206714	0	0.201413	0.169022	0	0	0.423439	0	0	0	0	0	0	0	0	0	0	0	0	0	0	0	0	0	0	0	0	0	0	0	0	0	0	0	0	0	0	0	0	0	0	0
metaspades_NG-14651_916_1_T120_lib231444_5693_NODE_1047_length_1697_cov_2.581	0.785504	0	0	0.959929	0	0.179729	0	0	0.177372	0.703005	0	0.203889	0	0	0	0	0	0	0	0	0	0	0	0	0	0	0	0	0	0	0	0	0	0	0	0	0	0	0	0	0	0	0	0	0	0	0	0	0
metaspades_NG-14651_916_1_T120_lib231444_5693_NODE_1051_length_1689_cov_2.5508	0.857904	0	0	0	0.367673	0.209591	0.415038	0.18058	0	0.181764	0	0	0	0.226169	0	0	0	0	0	0	0	0	0	0	0	0	0	0	0	0	0	0	0	0	0	0	0	0	0	0.287152	0	0	0	0	0.215512	0.17762	0.242747	0	0
metaspades_NG-14651_916_1_T120_lib231444_5693_NODE_1054_length_1683_cov_4.04484	0.89899	0.177065	0	0	0	0	0	0	0	0.201426	0	0	0	0	0	0	0	0	0	0	0	0	0	0	0	0	0	0	0	0	0	0	0	0	0	0	0	0	0	0	0	0	0	0	0	0	0	0	0
metaspades_NG-14651_916_1_T120_lib231444_5693_NODE_1055_length_1677_cov_4.35388	0.587358	0.457961	0	0	0	0	0	0	0.273107	0.548002	0	0	0.203936	0	0	0	0	0	0	0	0	0	0	0	0	0	0	0	0	0	0	0	0	0	0	0	0	0	0	0	0	0	0	0	0	0.163387	0	0	0
metaspades_NG-14651_916_1_T120_lib231444_5693_NODE_1056_length_1676_cov_2.63109	0.696897	0	0	0.213007	0	0.218974	0	0	0	0.250597	0	0	0	0	0	0	0	0	0	0	0	0	0	0	0	0	0	0	0	0	0	0	0	0	0	0	0	0	0	0	0	0	0	0	0	0	0	0	0
metaspades_NG-14651_916_1_T120_lib231444_5693_NODE_1058_length_1672_cov_2.71923	0.891148	0	0	0	0	0	0	0	0	0.169856	0	0	0.215909	0	0	0	0	0	0	0	0	0	0	0	0	0	0	0	0	0	0	0	0	0	0	0	0	0	0	0	0	0	0	0	0	0	0	0	0
metaspades_NG-14651_916_1_T120_lib231444_5693_NODE_1059_length_1671_cov_2.31064	0.947935	0	0	0	0	0.168761	0	0	0	0	0	0	0	0	0	0	0	0	0	0	0	0	0	0	0	0	0	0	0	0	0	0	0	0	0	0	0	0	0	0	0	0	0	0	0	0	0	0	0
metaspades_NG-14651_916_1_T120_lib231444_5693_NODE_105_length_15645_cov_23.8392	0.979546	0	0.0372004	0	0	0.0615532	0	0.161138	0.0595717	0.748098	0.151422	0.066411	0	0.143305	0	0	0	0	0	0	0	0	0	0	0	0	0	0	0	0	0	0	0	0	0	0	0	0	0	0	0	0	0	0	0	0	0	0	0
metaspades_NG-14651_916_1_T120_lib231444_5693_NODE_1064_length_1666_cov_2.89385	0.807323	0	0	0	0	0	0	0	0	0	0	0	0	0	0	0	0	0	0	0	0	0	0	0	0	0	0	0	0	0	0	0	0	0	0.660264	0	0	0	0	0	0	0	0	0	0	0	0	0	0
metaspades_NG-14651_916_1_T120_lib231444_5693_NODE_1066_length_1665_cov_4.59814	0.910511	0	0	0	0	0	0	0	0	0	0	0	0	0	0	0	0	0	0	0	0	0	0	0	0	0	0	0	0	0	0	0	0	0	0	0	0	0	0	0	0	0	0	0	0	0	0	0	0
metaspades_NG-14651_916_1_T120_lib231444_5693_NODE_1069_length_1663_cov_1.80286	0.878533	0	0	0	0	0	0	0	0	0	0	0	0	0	0	0	0	0	0	0	0	0	0	0	0	0	0	0	0	0	0	0	0	0	0	0	0	0	0	0	0	0	0	0	0	0	0	0	0
metaspades_NG-14651_916_1_T120_lib231444_5693_NODE_1070_length_1662_cov_2.4163	0.683514	0.215403	0.238869	0.363418	0	0.508424	0	0.444043	0	0.202768	0	0	0	0.241877	0	0	0	0	0	0	0	0	0	0	0	0	0	0	0	0	0	0	0	0	0	0	0	0	0	0	0	0	0	0	0	0	0	0	0
metaspades_NG-14651_916_1_T120_lib231444_5693_NODE_1072_length_1659_cov_2.21883	0.89994	0	0	0	0	0.546715	0.206148	0	0	0.433996	0	0	0	0.442435	0	0	0	0	0	0	0	0	0	0	0	0	0	0	0	0.356841	0	0	0	0	0	0	0.203134	0	0	0.374925	0.238698	0	0	0	0	0	0	0	0
metaspades_NG-14651_916_1_T120_lib231444_5693_NODE_1075_length_1651_cov_2.46992	0.73834	0	0	0	0	0	0	0	0.182919	0	0	0	0	0	0	0	0	0	0	0	0	0	0	0	0	0	0	0	0	0	0	0	0	0	0	0	0	0	0	0	0	0	0	0	0	0	0	0	0
metaspades_NG-14651_916_1_T120_lib231444_5693_NODE_107_length_15532_cov_14.2771	0.999871	0.310713	0.351082	0.544167	0	0.0670873	0	0.43214	0.0440381	0.885398	0.173448	0.440188	0.366147	0.279037	0	0	0	0	0	0	0	0	0	0	0	0	0	0	0	0	0	0	0	0	0	0	0	0	0	0	0	0	0	0	0	0	0	0	0
metaspades_NG-14651_916_1_T120_lib231444_5693_NODE_1080_length_1644_cov_1.76023	0.716545	0.208029	0	0	0	0.296837	0	0	0	0	0	0	0	0	0	0	0	0	0	0	0	0	0	0	0	0	0	0	0	0	0	0	0	0	0	0	0	0	0	0	0	0	0	0	0	0	0	0	0
metaspades_NG-14651_916_1_T120_lib231444_5693_NODE_1082_length_1643_cov_1.91625	0.674985	0	0	0.477176	0	0	0	0	0	0	0	0	0	0.234936	0	0	0	0	0	0	0	0	0	0	0	0	0	0	0	0	0	0	0	0	0	0	0	0	0	0	0	0	0	0	0	0	0	0	0
metaspades_NG-14651_916_1_T120_lib231444_5693_NODE_1084_length_1641_cov_1.9628	0.577697	0.18769	0	0	0	0	0	0	0	0.349177	0	0	0.274223	0	0	0	0	0	0	0	0	0	0	0	0	0	0	0	0	0	0	0	0	0	0	0	0	0	0	0	0	0	0	0	0	0	0	0	0
metaspades_NG-14651_916_1_T120_lib231444_5693_NODE_1085_length_1638_cov_4.43778	0.885226	0.423077	0	0	0	0	0	0	0	0.426129	0	0	0	0	0	0	0	0	0	0	0	0	0	0	0	0	0	0	0	0	0	0	0	0	0	0	0	0	0	0	0	0	0	0.184371	0.413919	0.416361	0.3663	0	0
metaspades_NG-14651_916_1_T120_lib231444_5693_NODE_1087_length_1636_cov_5.77419	0.790954	0.19132	0	0	0	0.42665	0	0.176039	0	0.172983	0	0	0	0.293399	0	0	0	0	0	0	0	0	0	0	0	0	0	0	0	0	0	0	0	0	0	0	0	0	0	0	0	0	0	0	0	0	0	0	0
metaspades_NG-14651_916_1_T120_lib231444_5693_NODE_1088_length_1636_cov_2.6167	0.778117	0	0	0	0	0.585575	0	0	0	0.336186	0	0	0	0	0	0	0	0	0	0	0	0	0	0	0	0	0	0	0	0	0	0	0	0	0	0	0	0	0	0	0	0	0	0	0	0	0	0	0
metaspades_NG-14651_916_1_T120_lib231444_5693_NODE_1090_length_1636_cov_1.52245	0.640587	0	0.218826	0	0	0.191932	0	0	0.238998	0	0.200489	0	0	0.228606	0	0	0	0	0	0	0	0	0	0	0	0	0	0	0	0	0	0	0	0	0	0	0	0	0	0	0	0	0	0	0	0	0	0	0
metaspades_NG-14651_916_1_T120_lib231444_5693_NODE_1093_length_1634_cov_2.79227	0.886169	0	0.382497	0	0	0.4388	0	0.179315	0.213586	0	0	0	0	0.167687	0	0	0	0	0	0	0	0	0	0	0	0	0	0	0	0	0	0	0	0	0	0	0	0	0	0	0	0	0	0	0	0	0	0	0
metaspades_NG-14651_916_1_T120_lib231444_5693_NODE_1099_length_1627_cov_4.68448	0.896128	0	0	0	0.187462	0	0.326982	0.178242	0	0.229256	0.175784	0	0	0	0	0	0	0	0	0	0	0	0	0	0	0	0	0	0	0.216349	0	0	0	0	0	0	0	0	0	0.417947	0	0	0	0	0	0	0	0	0
metaspades_NG-14651_916_1_T120_lib231444_5693_NODE_10_length_60737_cov_87.3043	0.987141	0.771852	0.863576	0.80544	0.00630588	0.898793	0	0.393418	0.712844	0.864942	0.430989	0.731959	0.754828	0.805325	0	0	0	0	0	0	0	0	0	0	0	0	0	0	0	0	0	0	0	0	0	0	0	0	0	0	0	0	0	0	0	0	0	0	0
metaspades_NG-14651_916_1_T120_lib231444_5693_NODE_1102_length_1618_cov_2.27191	0.901112	0.255253	0	0	0	0	0	0	0	0	0	0	0	0.187886	0	0	0	0	0	0	0	0	0	0	0	0	0	0	0	0	0	0	0	0	0	0	0	0	0	0	0	0	0	0	0	0	0	0	0
metaspades_NG-14651_916_1_T120_lib231444_5693_NODE_1105_length_1616_cov_2.08648	0.843441	0.301361	0	0.683787	0	0	0	0.877475	0.439356	0.352723	0	0.362005	0.589728	0.232673	0	0	0	0	0	0	0	0	0	0	0	0	0	0	0	0	0	0	0	0	0	0	0	0	0	0	0	0	0	0	0	0	0	0	0
metaspades_NG-14651_916_1_T120_lib231444_5693_NODE_110_length_15099_cov_14.9668	0.961852	0.0866945	0.336049	0.183787	0	0.732168	0	0.212332	0.230148	0.720842	0.112193	0.228095	0.34287	0.514339	0	0	0	0	0	0	0	0	0	0	0	0	0	0	0	0	0	0	0	0	0	0	0	0	0	0	0	0	0	0	0	0	0	0	0
metaspades_NG-14651_916_1_T120_lib231444_5693_NODE_1110_length_1609_cov_2.08108	1	0.675575	0.233686	0	0	0	0	0	0	0.729024	0	0.427595	0	0.315103	0	0	0	0	0	0	0	0	0	0	0	0	0	0	0	0	0	0	0	0	0	0	0	0	0	0	0	0	0	0	0	0	0	0	0
metaspades_NG-14651_916_1_T120_lib231444_5693_NODE_1113_length_1607_cov_3.06057	0.824518	0	0.199129	0	0	0.522091	0	0.457996	0	0.231487	0	0	0	0	0	0	0	0	0	0	0	0	0	0	0	0	0	0	0	0	0	0	0	0	0	0	0	0	0	0	0	0	0	0	0	0	0	0	0
metaspades_NG-14651_916_1_T120_lib231444_5693_NODE_1116_length_1605_cov_3.34645	0.780685	0	0	0	0	0.36947	0	0	0.220561	0.524611	0	0	0	0.342056	0	0	0	0	0	0	0	0	0	0	0	0	0	0	0	0	0	0	0	0	0	0	0	0	0	0	0	0	0	0	0	0	0	0	0
metaspades_NG-14651_916_1_T120_lib231444_5693_NODE_1118_length_1604_cov_2.57392	0.854115	0	0	0	0.539277	0.475062	0.185162	0	0.186409	0.309227	0	0	0	0	0	0	0	0	0	0	0	0	0	0	0	0	0	0	0	0	0	0	0	0.195137	0	0	0	0	0	0.220698	0	0	0	0	0	0	0	0	0
metaspades_NG-14651_916_1_T120_lib231444_5693_NODE_1122_length_1602_cov_3.42081	0.749688	0.230337	0	0	0	0.198502	0	0	0	0.276529	0	0	0	0	0	0	0	0	0	0	0	0	0	0	0	0	0	0	0	0	0	0	0	0	0	0	0	0	0	0	0	0	0	0	0	0	0	0	0
metaspades_NG-14651_916_1_T120_lib231444_5693_NODE_1123_length_1599_cov_2.85104	0.976861	0	0.180738	0	0	0.383365	0	0	0	0.520325	0	0	0	0.183865	0	0	0	0	0	0	0	0	0	0	0	0	0	0	0	0	0	0	0	0	0	0	0	0	0	0	0	0	0	0	0	0	0	0	0
metaspades_NG-14651_916_1_T120_lib231444_5693_NODE_1127_length_1591_cov_3.34505	0.903206	0	0	0	0	0.190446	0	0	0.175361	0	0	0	0	0.413576	0	0	0	0	0	0	0	0	0	0	0	0	0	0	0	0	0	0	0	0	0	0	0	0	0	0	0	0	0	0	0	0	0	0	0
metaspades_NG-14651_916_1_T120_lib231444_5693_NODE_112_length_14374_cov_8.46574	0.973842	0.0242799	0.12947	0.520593	0	0.352581	0	0.253792	0.198623	0.59545	0.16182	0.0783359	0.0714484	0.428273	0	0	0	0	0	0	0	0	0	0	0	0	0	0	0	0	0	0	0	0	0	0	0	0	0	0	0	0	0	0	0	0	0	0	0
metaspades_NG-14651_916_1_T120_lib231444_5693_NODE_1132_length_1584_cov_2.52976	0.996843	0	0.173611	0	0	0.256313	0	0.234217	0	0.369949	0	0	0	0	0	0	0	0	0	0	0	0	0	0	0	0	0	0	0	0	0	0	0	0	0	0	0	0	0	0	0	0	0	0	0	0	0	0	0
metaspades_NG-14651_916_1_T120_lib231444_5693_NODE_1133_length_1581_cov_8.1481	0.932954	0.910183	0.528779	0	0	0.429475	0	0.257432	0.164453	0.996205	0	0.718533	0	0	0	0	0	0	0	0	0	0	0	0	0	0	0	0	0	0	0	0	0	0	0	0	0	0	0	0	0	0	0	0	0	0	0	0	0
metaspades_NG-14651_916_1_T120_lib231444_5693_NODE_1134_length_1578_cov_1.68089	0.828264	0	0	0	0	0.580482	0	0	0	0.184411	0	0	0	0	0	0	0	0	0	0	0	0	0	0	0	0	0	0	0	0	0	0	0	0	0	0	0	0	0	0	0	0	0	0	0	0	0	0	0
metaspades_NG-14651_916_1_T120_lib231444_5693_NODE_1146_length_1562_cov_2.30524	0.903969	0	0	0.206146	0	0	0	0	0	0	0	0	0.204225	0.231754	0	0	0	0	0	0	0	0	0	0	0	0	0	0	0	0	0	0	0	0	0	0	0	0	0	0	0	0	0	0	0	0	0	0	0
metaspades_NG-14651_916_1_T120_lib231444_5693_NODE_1149_length_1558_cov_1.69528	0.733633	0.291399	0.37163	0.786264	0	0.240051	0	0.752246	0.3819	0.249037	0	0.402439	0.390244	0.237484	0	0	0	0	0	0	0	0	0	0	0	0	0	0	0	0	0	0	0	0	0	0	0	0	0	0	0	0	0	0	0	0	0	0	0
metaspades_NG-14651_916_1_T120_lib231444_5693_NODE_1155_length_1551_cov_1.52005	0.626692	0	0	0.257898	0	0.212766	0	0	0	0.400387	0	0	0	0	0	0	0	0	0	0	0	0	0	0	0	0	0	0	0	0	0	0	0	0	0	0	0	0	0	0	0	0	0	0	0	0	0	0	0
metaspades_NG-14651_916_1_T120_lib231444_5693_NODE_1156_length_1550_cov_2.97592	0.814194	0	0.240645	0	0	0.214839	0	0	0	0.176774	0	0	0.427742	0.208387	0	0	0	0	0	0	0	0	0	0	0	0	0	0	0	0	0	0	0	0	0.75871	0	0	0	0	0	0	0	0	0	0	0	0	0	0
metaspades_NG-14651_916_1_T120_lib231444_5693_NODE_1163_length_1540_cov_1.97643	0.661688	0	0	0	0	0	0	0	0	0	0.320779	0	0	0.268831	0	0	0	0	0	0	0	0	0	0	0	0	0	0	0	0	0	0	0	0	0	0	0	0	0	0	0	0	0	0	0	0	0	0	0
metaspades_NG-14651_916_1_T120_lib231444_5693_NODE_1164_length_1538_cov_3.5563	0.980494	0	0	0	0	0.252926	0	0	0.576723	0.545514	0	0	0	0.237971	0	0	0	0	0	0	0	0	0	0	0	0	0	0	0	0	0	0	0	0	0	0	0	0	0	0	0	0	0	0	0	0	0	0	0
metaspades_NG-14651_916_1_T120_lib231444_5693_NODE_1165_length_1538_cov_3.08159	0.893368	0	0.211313	0.208062	0	0.544863	0	0.410273	0	0.194408	0	0	0	0	0	0	0	0	0	0	0	0	0	0	0	0	0	0	0	0	0	0	0	0	0	0	0	0	0	0	0	0	0	0	0	0	0	0	0
metaspades_NG-14651_916_1_T120_lib231444_5693_NODE_116_length_13796_cov_7.1318	0.970644	0.0216005	0.277544	0.90432	0	0.349304	0	0.322412	0.624529	0.496158	0.337997	0.103726	0.315236	0.438388	0	0	0	0	0	0	0	0	0	0	0	0	0	0	0	0	0	0	0	0	0.123442	0	0	0	0	0	0	0	0	0	0	0	0	0	0
metaspades_NG-14651_916_1_T120_lib231444_5693_NODE_1173_length_1532_cov_3.06364	0.451044	0	0.398825	0	0	0	0	0	0	0.310052	0	0	0	0	0	0	0	0	0	0	0	0	0	0	0	0	0	0	0	0	0	0	0	0	0	0	0	0	0	0	0	0	0	0	0	0	0	0	0
metaspades_NG-14651_916_1_T120_lib231444_5693_NODE_1192_length_1517_cov_3.70383	0.982861	0	0	0.210943	0	0.441661	0	0	0.198418	0.394858	0	0	0	0	0	0	0	0	0	0	0	0	0	0	0	0	0	0	0	0	0	0	0	0	0	0	0	0	0	0	0	0	0	0	0	0	0	0	0
metaspades_NG-14651_916_1_T120_lib231444_5693_NODE_1194_length_1517_cov_2.1197	0.398154	0	0	0	0	0.18853	0	0	0	0	0	0	0	0	0	0	0	0	0	0	0	0	0	0	0	0	0	0	0	0	0	0	0	0	0	0	0	0	0	0	0	0	0	0	0	0	0	0	0
metaspades_NG-14651_916_1_T120_lib231444_5693_NODE_1196_length_1515_cov_2.29041	0.949175	0	0	0	0	0	0	0	0	0.264686	0	0	0	0	0	0	0	0	0	0	0	0	0	0	0	0	0	0	0	0	0	0	0	0	0	0	0	0	0	0	0	0	0	0	0	0	0	0	0
metaspades_NG-14651_916_1_T120_lib231444_5693_NODE_11_length_60735_cov_21.3841	0.993365	0.142554	0.343377	0.350226	0.345452	0.93908	0.178892	0.534766	0.646579	0.958854	0.535787	0.157685	0.524245	0.795571	0	0	0	0	0	0	0	0	0	0	0	0	0	0	0.347164	0.0963695	0.0287972	0.126747	0.0159216	0.0368815	0	0.0443566	0.100156	0	0	0.298806	0.0422491	0.0688565	0	0	0	0	0	0	0
metaspades_NG-14651_916_1_T120_lib231444_5693_NODE_1208_length_1506_cov_3.52102	0.760956	0	0	0.212483	0	0.780212	0	0	0.227756	0.743692	0	0	0	0	0	0	0	0	0	0	0	0	0	0	0	0	0	0	0	0	0	0	0	0	0	0	0	0	0	0	0	0	0	0	0	0	0	0	0
metaspades_NG-14651_916_1_T120_lib231444_5693_NODE_120_length_13488_cov_6.48828	0.886714	0.0789591	0.103722	0.20129	0	0.537218	0	0.255412	0.485246	0.725979	0.0529359	0.0745107	0.0212782	0.665925	0	0	0	0	0	0	0	0	0	0	0	0	0	0	0	0	0	0	0.032844	0	0.0580516	0	0	0	0	0	0	0	0	0.0430753	0.0243179	0.0294336	0	0	0
metaspades_NG-14651_916_1_T120_lib231444_5693_NODE_1211_length_1501_cov_2.69848	0.953364	0	0.193205	0.221852	0	0	0	0	0.217855	0	0.246502	0.218521	0.288474	0.216522	0	0	0	0	0	0	0	0	0	0	0	0	0	0	0	0	0	0	0	0	0	0	0	0	0	0	0	0	0	0	0	0	0	0	0
metaspades_NG-14651_916_1_T120_lib231444_5693_NODE_1213_length_1498_cov_5.02287	0.830441	0	0	0	0	0	0	0	0	0.428571	0	0	0	0.550734	0	0	0	0	0	0	0	0	0	0	0	0	0	0	0	0	0	0	0	0	0	0	0	0	0	0	0	0	0	0	0	0	0	0	0
metaspades_NG-14651_916_1_T120_lib231444_5693_NODE_1214_length_1493_cov_2.96036	0.809779	0	0	0.300737	0	0.209645	0	0	0	0.658406	0.217013	0	0.186202	0.271266	0	0	0	0	0	0	0	0	0	0	0	0	0	0	0	0	0	0	0	0	0	0	0	0	0	0	0	0	0	0	0	0	0	0	0
metaspades_NG-14651_916_1_T120_lib231444_5693_NODE_1219_length_1488_cov_3.7432	0.850806	0	0	0	0	0	0	0	0	0.472446	0	0	0	0	0	0	0	0	0	0	0	0	0	0	0	0	0	0	0	0	0	0	0	0	0	0	0	0	0	0	0	0	0	0	0	0	0	0	0
metaspades_NG-14651_916_1_T120_lib231444_5693_NODE_121_length_13233_cov_4.79451	0.974458	0.124537	0.129222	0.0256933	0	0.673166	0	0.0910602	0	0.80337	0.118945	0	0	0	0	0	0	0	0	0	0	0	0	0	0	0	0	0	0	0	0	0	0	0	0	0	0	0	0	0	0	0	0	0	0	0	0	0	0
metaspades_NG-14651_916_1_T120_lib231444_5693_NODE_1220_length_1486_cov_1.68973	0.651413	0.489906	0	0.243607	0	0	0	0	0	0.216689	0	0.420592	0	0	0	0	0	0	0	0	0	0	0	0	0	0	0	0	0	0	0	0	0	0	0	0	0	0	0	0	0	0	0	0	0	0	0	0	0
metaspades_NG-14651_916_1_T120_lib231444_5693_NODE_1221_length_1485_cov_2.62308	0.715152	0	0	0	0	0	0	0	0.226936	0	0	0	0	0.303704	0	0	0	0	0	0	0	0	0	0	0	0	0	0	0	0	0	0	0	0	0	0	0	0	0	0	0	0	0	0	0	0	0	0	0
metaspades_NG-14651_916_1_T120_lib231444_5693_NODE_1223_length_1484_cov_2.77047	0.969677	0	0	0	0	0	0	0	0	0.192049	0	0	0.262803	0	0	0	0	0	0	0	0	0	0	0	0	0	0	0	0	0	0	0	0	0	0	0	0	0	0	0	0	0	0	0	0	0	0	0	0
metaspades_NG-14651_916_1_T120_lib231444_5693_NODE_1226_length_1483_cov_2.0021	0.704653	0	0	0	0	0.677006	0	0	0	0	0	0	0	0	0	0	0	0	0	0	0	0	0	0	0	0	0	0	0	0	0	0	0	0	0.428186	0	0	0	0	0	0	0	0	0	0	0	0	0	0
metaspades_NG-14651_916_1_T120_lib231444_5693_NODE_1228_length_1481_cov_2.51122	0.713032	0	0	0	0	0.428089	0	0	0	0.513842	0	0	0	0	0	0	0	0	0	0	0	0	0	0	0	0	0	0	0	0	0	0	0	0	0	0	0	0	0	0	0	0	0	0	0	0	0	0	0
metaspades_NG-14651_916_1_T120_lib231444_5693_NODE_1234_length_1471_cov_2.74718	0.859959	0	0	0	0	0	0	0.193746	0	0.703603	0	0	0	0.769545	0	0	0	0	0	0	0	0	0	0	0	0	0	0	0	0	0	0	0	0	0	0	0	0	0	0	0	0	0	0	0	0	0	0	0
metaspades_NG-14651_916_1_T120_lib231444_5693_NODE_1236_length_1470_cov_4.99672	0.887755	0.212245	0.233333	0	0	0.37483	0	0.244218	0.261905	0.212925	0	0.191837	0.262585	0	0	0	0	0	0	0	0	0	0	0	0	0	0	0	0	0	0	0	0	0	0	0	0	0	0	0	0	0	0	0	0	0	0	0	0
metaspades_NG-14651_916_1_T120_lib231444_5693_NODE_123_length_13083_cov_7.71907	0.959031	0.142016	0.140641	0.102499	0	0.670488	0	0.277077	0.134373	0.647787	0.224719	0.0550332	0.0243828	0.331193	0	0	0	0	0	0	0	0	0	0	0	0	0	0	0	0	0	0	0	0	0	0	0	0	0	0	0	0	0	0	0	0	0	0	0
metaspades_NG-14651_916_1_T120_lib231444_5693_NODE_1242_length_1467_cov_3.87535	0.899114	0	0	0.552147	0	0.250852	0	0.496933	0.25835	0.56987	0.443081	0	0.441036	0.524199	0	0	0	0	0	0	0	0	0	0	0	0	0	0	0	0	0	0	0	0	0	0	0	0	0	0	0	0	0	0	0	0	0	0	0
metaspades_NG-14651_916_1_T120_lib231444_5693_NODE_1243_length_1467_cov_3.19618	0.827539	0.27062	0	0	0	0	0	0	0	0	0	0	0.203817	0	0	0	0	0	0	0	0	0	0	0	0	0	0	0	0	0	0	0	0	0	0	0	0	0	0	0	0	0	0	0	0	0	0	0	0
metaspades_NG-14651_916_1_T120_lib231444_5693_NODE_1244_length_1467_cov_2.8534	0.625085	0	0	0	0	0	0	0	0.228357	0	0	0	0	0	0	0	0	0	0	0	0	0	0	0	0	0	0	0	0	0	0	0	0	0	0	0	0	0	0	0	0	0	0	0	0	0	0	0	0
metaspades_NG-14651_916_1_T120_lib231444_5693_NODE_1245_length_1466_cov_3.3579	0.684857	0.54161	0.287176	0	0	0	0	0	0.201228	0.698499	0.219645	0	0	0	0	0	0	0	0	0	0	0	0	0	0	0	0	0	0	0	0	0	0	0	0	0	0	0	0	0	0	0	0	0	0	0	0	0	0
metaspades_NG-14651_916_1_T120_lib231444_5693_NODE_1248_length_1463_cov_3.21449	0.897471	0	0	0	0	0	0	0	0.183185	0.376623	0	0	0	0	0	0	0	0	0	0	0	0	0	0	0	0	0	0	0	0	0	0	0	0	0	0	0	0	0	0	0	0	0	0	0	0	0	0	0
metaspades_NG-14651_916_1_T120_lib231444_5693_NODE_1251_length_1462_cov_1.90547	0.632011	0	0.23803	0	0	0	0	0	0	0.284542	0	0	0	0	0	0	0	0	0	0	0	0	0	0	0	0	0	0	0	0	0	0	0	0	0	0	0	0	0	0	0	0	0	0	0	0	0	0	0
metaspades_NG-14651_916_1_T120_lib231444_5693_NODE_1254_length_1455_cov_2.61357	0.738832	0	0.226117	0	0	0	0	0	0.12921	0.294845	0.256357	0	0	0.334021	0	0	0	0	0	0	0	0	0	0	0	0	0	0	0	0	0	0	0	0	0	0	0	0	0	0	0	0	0	0	0	0	0	0	0
metaspades_NG-14651_916_1_T120_lib231444_5693_NODE_1255_length_1454_cov_2.90708	0.627923	0	0	0	0	0.248281	0	0	0	0.707015	0.356259	0	0.27304	0	0	0	0	0	0	0	0	0	0	0	0	0	0	0	0	0	0	0	0	0	0	0	0	0	0	0	0	0	0	0	0	0	0	0	0
metaspades_NG-14651_916_1_T120_lib231444_5693_NODE_1256_length_1454_cov_2.33667	0.980743	0	0	0	0	0	0	0	0	0.392022	0	0	0	0	0	0	0	0	0	0	0	0	0	0	0	0	0	0	0	0	0	0	0	0	0	0	0	0	0	0	0	0	0	0	0	0	0	0	0
metaspades_NG-14651_916_1_T120_lib231444_5693_NODE_1261_length_1450_cov_2.30538	0.791034	0	0	0	0	0	0	0.222069	0	0.242069	0.205517	0	0	0	0	0	0	0	0	0	0	0	0	0	0	0	0	0	0	0	0	0	0	0	0	0	0	0	0	0	0	0	0	0	0	0	0	0	0
metaspades_NG-14651_916_1_T120_lib231444_5693_NODE_1266_length_1447_cov_1.8829	0.73877	0.19765	0	0	0	0	0	0	0	0.194195	0	0	0	0	0	0	0	0	0	0	0	0	0	0	0	0	0	0	0	0	0	0	0	0	0	0	0	0	0	0	0	0	0	0	0	0	0	0	0
metaspades_NG-14651_916_1_T120_lib231444_5693_NODE_1267_length_1446_cov_2.47304	0.798755	0.655602	0	0	0	0.168741	0	0	0.250346	0	0	0	0.501383	0.216459	0	0	0	0	0	0	0	0	0	0	0	0	0	0	0.283541	0	0	0	0	0	0	0	0	0	0	0	0	0	0	0	0	0	0.257953	0.268326	0
metaspades_NG-14651_916_1_T120_lib231444_5693_NODE_1275_length_1440_cov_2.69097	0.361111	0.286111	0	0	0	0	0	0	0.477083	0	0	0.229861	0.710417	0.19375	0	0	0	0	0	0	0	0	0	0	0	0	0	0	0	0	0	0	0	0	0	0	0	0	0	0	0	0	0	0	0	0	0	0	0.472222
metaspades_NG-14651_916_1_T120_lib231444_5693_NODE_1277_length_1436_cov_5.29471	0.947075	0	0	0	0	0.317549	0	0	0	0.564067	0.531337	0	0	0	0	0	0	0	0	0	0	0	0	0	0	0	0	0	0	0	0	0	0	0	0	0	0	0	0	0	0	0	0	0	0	0	0	0	0.241643
metaspades_NG-14651_916_1_T120_lib231444_5693_NODE_1278_length_1436_cov_2.47791	0.490947	0	0	0	0	0.204039	0	0	0	0.600279	0.284819	0.483983	0	0	0	0	0	0	0	0	0	0	0	0	0	0	0	0	0	0	0	0	0	0	0	0	0	0	0	0	0	0	0	0	0	0	0	0	0
metaspades_NG-14651_916_1_T120_lib231444_5693_NODE_1281_length_1435_cov_2.22246	0.970732	0.199303	0	0	0	0.165854	0	0	0	0.473868	0	0.192334	0	0.221603	0	0	0	0	0	0	0	0	0	0	0	0	0	0	0	0	0	0	0	0	0	0	0	0	0	0	0	0	0	0	0	0	0	0	0
metaspades_NG-14651_916_1_T120_lib231444_5693_NODE_1288_length_1429_cov_2.68049	0.828551	0.227432	0.282015	0	0	0.423373	0	0.797761	0.262421	0.461162	0	0	0.424773	0.6683	0	0	0	0	0	0	0	0	0	0	0	0	0	0	0	0	0	0	0	0	0	0	0	0	0	0	0	0	0	0	0	0	0	0	0
metaspades_NG-14651_916_1_T120_lib231444_5693_NODE_1292_length_1424_cov_2.13879	0.969101	0	0.258427	0	0	0	0	0.222612	0	0	0.292135	0	0	0	0	0	0	0	0	0	0	0	0	0	0	0	0	0	0	0	0	0	0	0	0	0	0	0	0	0	0	0	0	0	0	0	0	0	0
metaspades_NG-14651_916_1_T120_lib231444_5693_NODE_1293_length_1421_cov_3.42972	0.86418	0.251935	0.211823	0	0	0.65658	0	0	0	0.779029	0	0	0	0.364532	0	0	0	0	0	0	0	0	0	0	0	0	0	0	0	0	0	0	0	0	0	0	0	0	0	0	0	0	0	0	0	0	0	0	0
metaspades_NG-14651_916_1_T120_lib231444_5693_NODE_1298_length_1418_cov_2.0066	0.71086	0	0	0	0	0.248237	0	0	0	0	0	0	0	0	0	0	0	0	0	0	0	0	0	0	0	0	0	0	0	0	0	0	0	0	0	0	0	0	0	0	0	0	0	0	0	0	0	0	0
metaspades_NG-14651_916_1_T120_lib231444_5693_NODE_1299_length_1416_cov_2.58339	0.681497	0	0.25	0	0	0	0	0	0	0.471045	0	0	0	0	0	0	0	0	0	0	0	0	0	0	0	0	0	0	0	0	0	0	0	0	0	0	0	0	0	0	0	0	0	0	0	0	0	0	0
metaspades_NG-14651_916_1_T120_lib231444_5693_NODE_129_length_12346_cov_5.38589	0.956423	0.0726551	0.321805	0.812166	0	0.717074	0	0.59987	0.388223	0.819375	0.0980884	0.0414709	0.115908	0.502835	0	0	0	0	0	0	0	0	0	0	0	0	0	0	0	0	0	0	0	0	0	0	0	0	0	0	0	0	0	0	0	0	0	0	0
metaspades_NG-14651_916_1_T120_lib231444_5693_NODE_12_length_58585_cov_92.9977	0.999095	0.993701	0.991329	0.993975	0.00527439	0.995938	0.00832978	0.986225	0.995767	0.995664	0.916788	0.993582	0.995443	0.994316	0	0	0	0	0	0	0	0	0	0	0	0	0	0	0	0	0	0	0	0	0	0	0	0	0	0	0	0	0	0	0	0	0	0	0
metaspades_NG-14651_916_1_T120_lib231444_5693_NODE_1300_length_1415_cov_2.12132	0.74841	0.442403	0	0.313781	0	0.378092	0	0	0	0.569611	0.202827	0.415548	0.727208	0.578799	0	0.236042	0	0.216961	0.194346	0	0.274912	0	0	0	0	0.269965	0.208481	0	0	0	0	0	0	0	0	0	0	0	0	0	0	0	0	0	0	0	0	0	0
metaspades_NG-14651_916_1_T120_lib231444_5693_NODE_1303_length_1409_cov_2.23929	0.852378	0	0	0	0	0	0	0	0	0.238467	0	0	0	0	0	0	0	0	0	0	0	0	0	0	0	0	0	0	0	0	0	0	0	0	0	0	0	0	0	0	0	0	0	0	0	0.339248	0.196593	0	0
metaspades_NG-14651_916_1_T120_lib231444_5693_NODE_1310_length_1404_cov_2.6301	0.940883	0.244302	0.190883	0	0	0.235043	0	0	0	0.759972	0	0	0	0.268519	0	0	0	0	0	0	0	0	0	0	0	0	0	0	0	0	0	0	0	0	0	0	0	0	0	0	0	0	0	0	0	0	0	0	0
metaspades_NG-14651_916_1_T120_lib231444_5693_NODE_1312_length_1402_cov_5.62584	0.75321	0	0	0	0	0.420827	0	0.332382	0	0.5699	0.256063	0	0	0.228245	0	0	0	0	0	0	0	0	0	0	0	0	0	0	0	0	0	0	0	0	0	0	0	0	0	0	0	0	0	0	0	0	0	0	0
metaspades_NG-14651_916_1_T120_lib231444_5693_NODE_1314_length_1402_cov_1.68597	0.734665	0	0	0	0	0.32311	0	0	0	0.211127	0	0	0	0	0	0	0	0	0	0	0	0	0	0	0	0	0	0	0	0	0	0	0	0	0.485735	0	0	0	0	0	0	0	0	0	0	0	0	0	0
metaspades_NG-14651_916_1_T120_lib231444_5693_NODE_1317_length_1399_cov_2.03943	0.921372	0	0.187277	0	0	0.225161	0	0.423874	0.441744	0.52609	0	0	0	0.197284	0	0	0	0	0	0	0	0	0	0	0	0	0	0	0	0	0	0	0	0	0	0	0	0	0	0	0	0	0	0	0	0	0	0	0
metaspades_NG-14651_916_1_T120_lib231444_5693_NODE_131_length_12259_cov_5.87357	0.930337	0.744596	0.855535	0.152215	0	0.879436	0	0.024635	0.116894	0.872991	0	0.140142	0.0512277	0.472061	0	0	0	0	0	0	0	0	0	0	0	0	0	0	0	0	0	0	0	0	0	0	0	0	0	0	0	0	0	0	0	0	0	0	0
metaspades_NG-14651_916_1_T120_lib231444_5693_NODE_1322_length_1396_cov_2.24907	0.559456	0	0	0	0	0	0	0.298711	0	0.508596	0.356017	0	0	0	0	0	0	0	0	0	0	0	0	0	0	0	0	0	0	0	0	0	0	0	0	0	0	0	0	0	0	0	0	0	0	0	0	0	0
metaspades_NG-14651_916_1_T120_lib231444_5693_NODE_1327_length_1392_cov_4.70381	1	0	0	0	0	0.323994	0	0	0	0.425287	0	0	0	0.605603	0	0	0	0	0	0	0	0	0	0	0	0	0	0	0	0	0	0	0	0	0	0	0	0	0	0	0	0	0	0	0	0	0	0	0
metaspades_NG-14651_916_1_T120_lib231444_5693_NODE_1336_length_1385_cov_4.47594	0.887365	0	0	0	0	0	0	0	0	0.227437	0	0	0.159567	0.283032	0	0	0	0	0	0	0	0	0	0	0	0	0	0	0	0	0	0	0	0	0	0	0	0	0	0	0	0	0	0	0	0	0	0	0
metaspades_NG-14651_916_1_T120_lib231444_5693_NODE_1337_length_1385_cov_2.79323	0.971841	0.213718	0.21444	0	0	0.437545	0	0.202166	0	0.197112	0	0	0	0	0	0	0	0	0	0	0	0	0	0	0	0	0	0	0	0	0	0	0	0	0	0	0	0	0	0	0	0	0	0	0	0	0	0	0
metaspades_NG-14651_916_1_T120_lib231444_5693_NODE_1338_length_1385_cov_1.77143	0.732852	0.657762	0.918412	0	0	0.436101	0	0	0	0	0	0	0.235379	0.45704	0	0	0	0	0	0	0	0	0	0	0	0	0	0	0	0	0	0	0	0	0	0	0	0	0	0	0	0	0	0	0	0	0	0	0
metaspades_NG-14651_916_1_T120_lib231444_5693_NODE_1342_length_1381_cov_1.43363	0.858798	0	0	0	0.299059	0	0	0	0	0	0	0	0	0.246923	0	0	0	0	0	0	0	0	0	0	0	0	0	0	0	0	0	0	0	0	0.29399	0	0	0	0	0	0	0	0	0	0	0	0	0	0
metaspades_NG-14651_916_1_T120_lib231444_5693_NODE_1348_length_1375_cov_2.06136	0.802909	0	0	0	0	0	0	0	0	0	0	0	0	0	0	0	0	0	0	0	0	0	0	0	0	0	0	0	0	0	0	0	0	0	0	0	0	0	0	0	0	0	0	0	0	0	0	0	0
metaspades_NG-14651_916_1_T120_lib231444_5693_NODE_1349_length_1374_cov_3.4928	0.945415	0	0.256914	0	0	0.202329	0	0.276565	0	0.56623	0	0	0	0	0	0	0	0	0	0	0	0	0	0	0	0	0	0	0	0	0	0	0	0	0	0	0	0	0	0	0	0	0	0	0	0	0	0	0
metaspades_NG-14651_916_1_T120_lib231444_5693_NODE_1352_length_1372_cov_1.82308	0.567784	0	0	0	0.212099	0	0	0.220117	0	0	0	0	0	0	0	0	0	0	0	0	0	0	0	0	0	0	0	0	0	0	0	0	0	0	0	0	0	0	0	0	0	0	0	0	0	0	0	0	0
metaspades_NG-14651_916_1_T120_lib231444_5693_NODE_1357_length_1366_cov_3.34783	0.849927	0	0	0	0	0	0	0	0.318448	0.620791	0	0	0	0.169107	0	0	0	0	0	0	0	0	0	0	0	0	0	0	0	0	0	0	0	0	0	0	0	0	0	0	0	0	0	0	0	0	0	0	0
metaspades_NG-14651_916_1_T120_lib231444_5693_NODE_135_length_12030_cov_7.61395	0.994181	0.108894	0.225852	0.436825	0	0.198504	0	0.198005	0.0678304	0.807315	0.331172	0.305486	0.44148	0.442062	0	0	0	0	0	0	0	0	0	0	0	0	0	0	0	0	0	0	0	0	0	0	0	0	0	0	0	0	0	0	0	0	0	0	0
metaspades_NG-14651_916_1_T120_lib231444_5693_NODE_1364_length_1361_cov_3.12404	0.962528	0	0	0.444526	0	0.818516	0	0.52094	0.482733	0.439383	0	0	0	0.875827	0	0	0	0	0	0	0	0	0	0	0	0	0	0	0	0	0	0	0	0	0	0	0	0	0	0	0	0	0	0	0	0	0	0	0
metaspades_NG-14651_916_1_T120_lib231444_5693_NODE_1367_length_1360_cov_1.64368	0.888235	0	0	0	0	0	0	0	0	0	0	0	0	0	0	0	0	0	0	0	0	0	0	0	0	0	0	0	0	0	0	0	0	0	0	0	0	0	0	0	0	0	0	0	0	0	0	0	0
metaspades_NG-14651_916_1_T120_lib231444_5693_NODE_1373_length_1355_cov_2.13385	0.2369	0	0.321033	0	0	0	0	0	0	0.389668	0	0.267897	0	0	0	0	0	0	0	0	0	0	0	0	0	0	0	0	0	0	0	0	0	0	0	0	0	0	0	0	0	0	0	0	0	0	0	0	0
metaspades_NG-14651_916_1_T120_lib231444_5693_NODE_1374_length_1354_cov_1.4388	0.477105	0	0	0	0	0	0	0	0	0.543575	0	0	0	0	0	0	0	0	0	0	0	0	0	0	0	0	0	0	0	0	0	0	0	0	0	0	0	0	0	0	0	0	0	0	0	0	0	0	0
metaspades_NG-14651_916_1_T120_lib231444_5693_NODE_1384_length_1348_cov_2.74787	0.818249	0.363501	0.274481	0.221068	0	0	0	0	0.211424	0.604599	0.580861	0	0.323442	0	0	0	0	0	0	0	0	0	0	0	0	0	0	0	0	0	0	0	0	0	0	0	0	0	0	0	0	0	0	0	0	0	0	0	0
metaspades_NG-14651_916_1_T120_lib231444_5693_NODE_1385_length_1348_cov_2.66589	0.745549	0.338279	0	0	0	0.336795	0	0	0.23368	0.323442	0	0	0	0	0	0	0	0	0	0	0	0	0	0	0	0	0	0	0	0	0	0	0	0	0	0	0	0	0	0	0	0	0	0	0	0	0	0	0
metaspades_NG-14651_916_1_T120_lib231444_5693_NODE_1386_length_1347_cov_2.45743	0.795843	0.274684	0	0.444692	0	0.224944	0	0.25167	0.550854	0.619896	0.322197	0.294729	0.230141	0.203415	0	0	0	0	0	0	0	0	0	0	0	0	0	0	0	0	0	0	0	0	0	0	0	0	0	0	0	0	0	0	0	0	0	0	0
metaspades_NG-14651_916_1_T120_lib231444_5693_NODE_1391_length_1346_cov_2.70875	0.871471	0	0	0	0	0	0	0	0	0.579495	0	0	0	0	0	0	0	0	0	0	0	0	0	0	0	0	0	0	0	0	0	0	0	0	0	0	0	0	0	0	0	0	0	0	0	0	0	0	0
metaspades_NG-14651_916_1_T120_lib231444_5693_NODE_1392_length_1346_cov_2.00697	0.687221	0.216196	0.219911	0	0	0	0	0	0	0.483655	0	0	0	0	0	0	0	0	0	0	0	0	0	0	0	0	0	0	0	0	0	0	0	0	0	0	0	0	0	0	0	0	0	0	0	0	0	0	0
metaspades_NG-14651_916_1_T120_lib231444_5693_NODE_1393_length_1344_cov_3.08922	0.906994	0	0	0	0	0.258185	0	0	0	0	0	0	0	0	0	0	0	0	0	0	0	0	0	0	0	0	0	0	0	0	0	0	0	0	0	0	0	0	0	0	0	0	0	0	0	0	0	0	0
metaspades_NG-14651_916_1_T120_lib231444_5693_NODE_1396_length_1343_cov_2.25776	0.973939	0	0	0	0	0	0	0	0	0	0	0	0	0	0	0	0	0	0	0	0	0	0	0	0	0	0	0	0	0	0	0	0	0	0	0	0	0	0	0	0	0	0	0	0	0	0	0	0
metaspades_NG-14651_916_1_T120_lib231444_5693_NODE_1398_length_1341_cov_2.5311	0.766592	0	0.214019	0	0	0	0	0	0	0.302759	0.882923	0	0	0	0	0	0	0	0	0	0	0	0	0	0	0	0	0	0	0	0	0	0	0	0	0	0	0	0	0	0	0	0	0	0	0	0	0	0
metaspades_NG-14651_916_1_T120_lib231444_5693_NODE_13_length_53990_cov_37.1817	1	0.181811	0.360937	0.706798	0.00648268	0.89148	0	0.765216	0.241582	0.971587	0.757844	0.381293	0.421949	0.722319	0	0	0	0	0	0	0	0	0	0	0	0	0	0	0	0	0	0	0	0	0	0	0	0	0	0	0	0	0	0	0	0	0	0	0
metaspades_NG-14651_916_1_T120_lib231444_5693_NODE_1406_length_1336_cov_3.67369	0.816617	0	0	0	0	0.319611	0	0	0	0	0	0	0	0	0	0	0	0	0	0	0	0	0	0	0	0	0	0	0	0	0	0	0	0	0	0	0	0	0	0	0	0	0	0	0	0	0	0	0
metaspades_NG-14651_916_1_T120_lib231444_5693_NODE_1407_length_1336_cov_2.53396	0.954341	0	0	0	0	0.258982	0	0.25	0	0.268713	0	0	0	0	0	0	0	0	0	0	0	0	0	0	0	0	0	0	0	0	0	0	0	0	0	0	0	0	0	0	0	0	0	0	0	0	0	0	0
metaspades_NG-14651_916_1_T120_lib231444_5693_NODE_1409_length_1335_cov_3.06875	0.540824	0.216479	0	0	0	0	0	0	0	0.579775	0.207491	0.281648	0	0.461423	0	0	0	0	0	0	0	0	0	0	0	0	0	0	0.590262	0	0	0	0	0	0	0	0	0	0	0	0	0	0	0	0	0	0	0	0
metaspades_NG-14651_916_1_T120_lib231444_5693_NODE_140_length_11849_cov_26.8149	0.99021	0.906321	0.253524	0.438265	0	0.467972	0	0.232593	0.523335	0.730019	0.156891	0.222044	0.3391	0.466453	0	0	0	0	0	0	0	0	0	0	0	0	0	0	0	0	0	0	0	0	0	0	0	0	0	0	0	0	0	0	0	0	0	0	0
metaspades_NG-14651_916_1_T120_lib231444_5693_NODE_1410_length_1335_cov_2.27578	0.238202	0	0	0	0	0.310861	0	0	0	0.63221	0	0	0.259925	0	0	0	0	0	0	0	0	0	0	0	0	0	0	0	0	0	0	0	0	0	0	0	0	0	0	0	0	0	0	0	0	0	0	0	0
metaspades_NG-14651_916_1_T120_lib231444_5693_NODE_1419_length_1329_cov_1.69231	0.446953	0	0	0	0	0.35064	0	0	0	0.481565	0	0	0	0	0	0	0	0	0	0	0	0	0	0	0	0	0	0	0	0	0	0	0	0	0	0	0	0	0	0	0	0	0	0	0	0	0	0	0
metaspades_NG-14651_916_1_T120_lib231444_5693_NODE_1424_length_1325_cov_2.94016	0.643019	0	0	0	0	0.298113	0	0	0	0.495094	0	0	0.222642	0.805283	0	0	0	0	0	0	0	0	0	0	0	0	0	0	0	0	0	0	0	0	0	0	0	0	0	0	0	0	0	0	0	0	0	0	0
metaspades_NG-14651_916_1_T120_lib231444_5693_NODE_1427_length_1324_cov_2.32782	0.784743	0	0.344411	0	0	0	0	0.281722	0	0.506798	0	0	0	0	0	0	0	0	0	0	0	0	0	0	0	0	0	0	0	0	0	0	0	0	0	0	0	0	0	0	0	0	0	0	0	0	0	0	0
metaspades_NG-14651_916_1_T120_lib231444_5693_NODE_142_length_11670_cov_4.76496	0.768209	0.463496	0.754756	0.225278	0	0.345159	0	0.0823479	0.576178	0.964524	0.0989717	0.628877	0.633076	0.456298	0	0	0	0	0	0	0	0	0	0	0	0	0	0	0	0	0	0	0	0	0	0	0.0348757	0	0	0	0	0	0	0	0.0357326	0.0918595	0.0349614	0.0681234	0.0251928
metaspades_NG-14651_916_1_T120_lib231444_5693_NODE_1431_length_1320_cov_3.60949	0.855303	0.318939	0	0	0	0	0	0.245455	0	0.609848	0	0	0	0.457576	0	0	0	0	0	0	0	0	0	0	0	0	0	0	0	0	0	0	0	0	0	0	0	0	0	0	0	0	0	0	0	0	0	0	0
metaspades_NG-14651_916_1_T120_lib231444_5693_NODE_1432_length_1320_cov_3.2	0.859848	0.265152	0	0	0	0	0	0.164394	0	0.290909	0.22803	0	0	0	0	0	0	0	0	0	0	0	0	0	0	0	0	0	0	0	0	0	0	0	0	0	0	0	0	0	0	0	0	0	0	0	0	0	0
metaspades_NG-14651_916_1_T120_lib231444_5693_NODE_1436_length_1317_cov_3.65135	0.84738	0	0.218679	0	0	0.611238	0	0	0	0.231587	0	0	0	0	0	0	0	0	0	0	0	0	0	0	0	0	0	0	0	0	0	0	0	0	0	0	0	0	0	0	0	0	0	0	0	0	0	0	0
metaspades_NG-14651_916_1_T120_lib231444_5693_NODE_1437_length_1317_cov_3.11807	0.839787	0.292331	0.222475	0	0	0.504176	0	0	0	0.55429	0	0	0.353834	0.254366	0	0	0	0	0	0	0	0	0	0	0	0	0	0	0	0	0	0	0	0	0	0	0	0	0	0	0	0	0	0	0	0	0	0	0
metaspades_NG-14651_916_1_T120_lib231444_5693_NODE_1439_length_1317_cov_1.9794	0.794989	0	0.215642	0	0	0.276386	0	0.220197	0.678815	0.294609	0.271071	0	0	0.299924	0	0	0	0	0	0	0	0	0	0	0	0	0	0	0	0	0	0	0	0	0	0	0	0	0	0	0	0	0	0	0	0	0	0	0
metaspades_NG-14651_916_1_T120_lib231444_5693_NODE_1447_length_1312_cov_1.74383	0.876524	0	0.39939	0	0	0	0	0.258384	0	0	0	0.228659	0	0.210366	0	0	0	0	0	0	0	0	0	0	0	0	0	0	0	0	0	0	0	0	0	0	0	0	0	0	0	0	0	0	0	0	0	0	0
metaspades_NG-14651_916_1_T120_lib231444_5693_NODE_1448_length_1310_cov_6.23187	0.983206	0.477099	0	0.390076	0	0.523664	0	0	0.591603	0.539695	0	0	0	0.328244	0	0	0	0	0	0	0	0	0	0	0	0	0	0	0	0	0	0	0	0	0	0	0	0	0	0	0	0	0	0	0	0	0	0	0
metaspades_NG-14651_916_1_T120_lib231444_5693_NODE_1449_length_1310_cov_3.31076	0.917557	0	0	0	0	0.228244	0	0	0	0.223664	0	0	0	0	0	0	0	0	0	0	0	0	0	0	0	0	0	0	0	0	0	0	0	0	0	0	0	0	0	0	0	0	0	0	0	0	0	0	0
metaspades_NG-14651_916_1_T120_lib231444_5693_NODE_1451_length_1310_cov_1.87251	0.861832	0	0	0	0	0	0	0	0	0	0	0	0	0	0	0	0	0	0	0	0	0	0	0	0	0	0	0	0	0	0	0	0	0	0	0	0	0	0	0	0	0	0	0	0	0	0	0	0
metaspades_NG-14651_916_1_T120_lib231444_5693_NODE_1454_length_1309_cov_2.46332	0.996944	0	0	0	0	0	0	0	0	0	0	0	0.33919	0.349121	0	0	0	0	0	0	0	0	0	0	0	0	0	0	0	0	0	0	0	0	0.307869	0	0	0	0	0	0	0	0	0	0	0	0	0	0
metaspades_NG-14651_916_1_T120_lib231444_5693_NODE_1456_length_1307_cov_2.99281	0.950268	0	0	0	0	0.20964	0	0	0.212701	0.211936	0	0	0	0	0	0	0	0	0	0	0	0	0	0	0	0	0	0	0	0	0	0	0	0	0	0	0	0	0	0	0	0	0	0	0	0.236419	0	0	0
metaspades_NG-14651_916_1_T120_lib231444_5693_NODE_1459_length_1306_cov_2.23261	0.836141	0	0	0	0	0	0	0	0	0	0	0	0	0	0	0	0	0	0	0	0	0	0	0	0	0	0	0	0	0	0	0	0	0	0	0	0	0	0	0	0	0	0	0	0	0	0	0	0
metaspades_NG-14651_916_1_T120_lib231444_5693_NODE_1460_length_1305_cov_2.7032	0.869732	0	0	0	0	0	0	0	0	0	0	0	0	0	0	0	0	0	0	0	0	0	0	0	0	0	0	0	0	0	0	0	0	0	0	0	0	0	0	0	0	0	0	0	0	0	0	0	0
metaspades_NG-14651_916_1_T120_lib231444_5693_NODE_1466_length_1303_cov_1.69631	0.559478	0.831159	0	0	0	0.281658	0	0	0	0.240215	0	0	0	0	0	0	0	0	0	0	0	0	0	0	0	0	0	0	0	0	0	0	0	0	0	0	0	0	0	0	0	0	0	0	0	0	0	0	0
metaspades_NG-14651_916_1_T120_lib231444_5693_NODE_1467_length_1302_cov_3.20209	0.322581	0	0	0	0	0.288786	0	0	0	0.553763	0	0	0	0	0	0	0	0	0	0	0	0	0	0	0	0	0	0	0	0	0	0	0	0	0	0	0	0	0	0	0	0	0	0	0	0	0	0	0
metaspades_NG-14651_916_1_T120_lib231444_5693_NODE_146_length_11185_cov_10.5724	0.982924	0.149844	0.206348	0.39249	0	0.837193	0	0.235673	0.238891	0.673938	0.626464	0.152347	0.259723	0.741708	0	0	0	0	0	0	0	0	0	0	0	0	0	0	0	0	0	0	0	0	0	0	0	0	0	0	0	0	0	0	0	0	0	0	0
metaspades_NG-14651_916_1_T120_lib231444_5693_NODE_1472_length_1298_cov_2.34513	0.642527	0	0	0	0	0	0	0	0	0	0	0	0	0	0	0	0	0	0	0	0	0	0	0	0	0	0	0	0	0	0	0	0	0	0	0	0	0	0	0	0	0	0	0	0	0	0	0	0
metaspades_NG-14651_916_1_T120_lib231444_5693_NODE_1477_length_1296_cov_2.96938	0.962963	0	0	0	0	0	0	0	0	0.554784	0	0	0	0	0	0	0	0	0	0	0	0	0	0	0	0	0	0	0	0	0	0	0	0	0	0	0	0	0	0	0	0	0	0	0	0	0	0	0
metaspades_NG-14651_916_1_T120_lib231444_5693_NODE_147_length_11175_cov_5.42887	0.92689	0.632662	0.596421	0.649396	0	0.469262	0	0.264966	0.240626	0.510604	0.0971812	0.488322	0.437852	0.295481	0	0	0	0	0	0	0	0	0	0	0	0	0	0	0	0	0	0	0	0	0	0	0	0	0	0	0	0	0	0	0	0	0	0	0
metaspades_NG-14651_916_1_T120_lib231444_5693_NODE_1483_length_1293_cov_1.70275	0.239753	0	0	0	0	0.292343	0	0.820572	0.295437	0.372776	0	0	0.295437	0	0	0	0	0	0	0	0	0	0	0	0	0	0	0	0.245166	0	0	0	0	0	0	0	0	0	0	0	0	0	0	0	0	0	0	0	0
metaspades_NG-14651_916_1_T120_lib231444_5693_NODE_1484_length_1293_cov_1.52423	0.827533	0	0	0	0	0	0	0	0	0	0	0	0	0	0	0	0	0	0	0	0	0	0	0	0	0	0	0	0	0	0	0	0	0	0	0	0	0	0	0	0	0	0	0	0	0	0	0	0
metaspades_NG-14651_916_1_T120_lib231444_5693_NODE_1485_length_1292_cov_1.74616	0.599845	0	0	0	0	0	0	0	0	0.264706	0	0	0	0	0	0	0	0	0	0	0	0	0	0	0	0	0	0	0	0	0	0	0	0	0	0	0	0	0	0	0	0	0	0	0	0	0	0	0
metaspades_NG-14651_916_1_T120_lib231444_5693_NODE_1487_length_1291_cov_1.96197	0.812548	0	0.288923	0	0	0	0	0	0.474826	0	0	0	0	0	0	0	0	0	0	0	0	0	0	0	0	0	0	0	0	0	0	0	0	0	0	0	0	0	0	0	0	0	0	0	0	0	0	0	0
metaspades_NG-14651_916_1_T120_lib231444_5693_NODE_1489_length_1291_cov_1.56796	0.346243	0	0	0	0	0	0	0	0	0	0	0.373354	0	0	0	0	0	0	0	0	0	0	0	0	0	0	0	0	0	0	0	0	0	0	0	0	0	0	0	0	0	0	0	0	0	0	0	0	0
metaspades_NG-14651_916_1_T120_lib231444_5693_NODE_148_length_10946_cov_13.0104	0.99598	0	0.0972045	0.245204	0	0.734058	0	0.139777	0.160789	0.795633	0.0604787	0.137128	0	0.0591997	0	0	0	0	0	0	0	0	0	0	0	0	0	0	0	0	0	0	0	0	0	0	0	0	0	0	0	0	0	0	0	0	0	0	0
metaspades_NG-14651_916_1_T120_lib231444_5693_NODE_1492_length_1290_cov_1.51417	0.966667	0.256589	0.227132	0.533333	0	0.243411	0	0.520155	0	0.311628	0	0	0	0.542636	0	0	0	0	0	0	0	0	0	0	0	0	0	0	0	0	0	0	0	0	0	0	0	0	0	0	0	0	0	0	0	0	0	0	0
metaspades_NG-14651_916_1_T120_lib231444_5693_NODE_1496_length_1286_cov_1.90171	0.92224	0.44168	0.325816	0.323484	0	0.142302	0	0.511664	0.7986	0.549767	0	0.311042	0.568429	0.233281	0	0	0	0	0	0	0	0	0	0	0	0	0	0	0	0	0	0	0	0	0	0	0	0	0	0	0	0	0	0	0	0	0	0	0
metaspades_NG-14651_916_1_T120_lib231444_5693_NODE_1498_length_1282_cov_4.13936	0.99532	0.479719	0	0.25117	0	0	0	0	0.290172	0.313573	0	0	0.400156	0.75585	0	0	0	0	0	0	0	0	0	0	0	0	0	0	0	0	0	0	0	0	0.644306	0	0	0	0	0.324493	0.338534	0	0	0	0	0	0	0	0
metaspades_NG-14651_916_1_T120_lib231444_5693_NODE_1499_length_1282_cov_3.19886	0.617005	0	0	0	0	0	0	0	0	0.429797	0.273011	0	0	0.26053	0	0	0	0	0	0	0	0	0	0	0	0	0	0	0	0	0	0	0	0	0	0	0	0	0	0	0	0	0	0	0	0	0	0	0
metaspades_NG-14651_916_1_T120_lib231444_5693_NODE_1510_length_1276_cov_3.7715	0.591693	0.25627	0.238245	0	0	0.609718	0	0.231975	0	0.455329	0	0	0	0.221787	0	0	0	0	0	0	0	0	0	0	0	0	0	0	0	0	0	0	0	0	0	0	0	0	0	0	0	0	0	0	0	0	0	0	0
metaspades_NG-14651_916_1_T120_lib231444_5693_NODE_1512_length_1273_cov_2.80788	0.803614	0	0	0	0	0	0	0	0.232522	0.212883	0.227808	0	0	0	0	0	0	0	0	0	0	0	0	0	0	0	0	0	0	0	0	0	0	0	0	0	0	0	0	0	0	0	0	0	0	0	0	0	0
metaspades_NG-14651_916_1_T120_lib231444_5693_NODE_1514_length_1272_cov_1.9622	0.835692	0	0.352201	0	0	0.323113	0	0.257862	0.238994	0.680031	0.507862	0	0.199686	0	0	0	0	0	0	0	0	0	0	0	0	0	0	0	0	0	0	0	0	0	0	0	0	0	0	0	0	0	0	0	0	0	0	0	0
metaspades_NG-14651_916_1_T120_lib231444_5693_NODE_1515_length_1271_cov_3.04605	0.911094	0.593234	0	0	0	0	0	0.268293	0.477577	0.223446	0	0.276947	0	0.238395	0	0	0	0	0	0	0	0	0	0	0	0	0	0	0	0	0	0	0	0	0	0	0	0	0	0	0	0	0	0	0	0	0	0	0
metaspades_NG-14651_916_1_T120_lib231444_5693_NODE_1519_length_1266_cov_4.71841	0.85545	0	0	0	0	0	0	0	0	0.635861	0	0	0	0	0	0	0	0	0	0	0	0	0	0	0	0	0	0	0	0	0	0	0	0	0	0	0	0	0	0	0	0	0	0	0	0	0	0	0
metaspades_NG-14651_916_1_T120_lib231444_5693_NODE_1521_length_1265_cov_1.78264	0.970751	0.233202	0	0.284585	0	0.285375	0	0.297233	0.223715	0.268775	0	0	0.374704	0.237154	0	0	0	0	0	0	0	0	0	0	0	0	0	0	0	0	0	0	0	0	0	0	0	0	0	0	0	0	0	0	0	0	0	0	0
metaspades_NG-14651_916_1_T120_lib231444_5693_NODE_1528_length_1261_cov_1.3864	0.957177	0	0	0	0	0	0	0	0	0	0	0	0	0	0	0	0	0	0	0	0	0	0	0	0	0	0	0	0	0	0	0	0	0	0	0	0	0	0	0	0	0	0	0	0	0	0	0	0
metaspades_NG-14651_916_1_T120_lib231444_5693_NODE_1530_length_1260_cov_2.58008	0.77619	0	0	0	0	0.533333	0.40873	0	0	0.204762	0	0	0.239683	0	0	0	0	0	0	0	0	0	0	0	0	0	0	0	0	0	0	0	0	0	0	0	0	0	0	0	0	0	0	0	0	0	0	0	0
metaspades_NG-14651_916_1_T120_lib231444_5693_NODE_1532_length_1259_cov_3.549	1	0	0	0	0	0.56394	0	0.384432	0	0	0.247816	0	0.307387	0.264496	0	0	0	0	0	0	0	0	0	0	0	0	0	0	0	0	0	0	0	0	0	0	0	0	0	0	0	0	0	0	0	0	0	0	0
metaspades_NG-14651_916_1_T120_lib231444_5693_NODE_1533_length_1256_cov_1.74688	0.347134	0	0	0	0	0	0	0	0	0	0	0	0	0	0	0	0	0	0	0	0	0	0	0	0	0	0	0	0	0	0	0	0	0	0	0	0	0	0	0	0	0	0	0	0	0	0	0	0
metaspades_NG-14651_916_1_T120_lib231444_5693_NODE_1536_length_1253_cov_2.96828	0.899441	0	0.232243	0	0	0.264166	0	0	0	0	0.242618	0	0	0.272945	0	0	0	0	0	0	0	0	0	0	0	0	0	0	0	0	0	0	0	0	0	0	0	0	0	0	0	0	0	0	0	0	0	0	0
metaspades_NG-14651_916_1_T120_lib231444_5693_NODE_1538_length_1252_cov_4.43943	0.746805	0.60623	0.234026	0	0	0.369808	0	0.238818	0	0.489617	0	0	0	0	0	0	0	0	0	0	0	0	0	0	0	0	0	0	0	0	0	0	0	0	0	0	0	0	0	0	0	0	0	0	0	0	0	0	0
metaspades_NG-14651_916_1_T120_lib231444_5693_NODE_1539_length_1251_cov_2.34197	0.810552	0	0	0	0	0	0	0	0	0.22542	0	0	0	0	0	0	0	0	0	0	0	0	0	0	0	0	0	0	0	0	0	0	0	0	0	0	0	0	0	0	0	0	0	0	0	0	0	0	0
metaspades_NG-14651_916_1_T120_lib231444_5693_NODE_1548_length_1243_cov_2.02778	0.338697	0.559936	0	0	0	0.406275	0	0	0	0.325825	0	0	0	0.449718	0	0	0	0	0	0	0	0	0	0	0	0	0	0	0	0	0	0	0	0	0	0	0	0	0	0	0	0	0	0	0	0	0	0	0
metaspades_NG-14651_916_1_T120_lib231444_5693_NODE_154_length_10526_cov_10.6848	0.946703	0.138134	0.0964279	0.132624	0	0.766008	0	0.50551	0.0611818	0.791184	0.408417	0.108873	0.145734	0.350941	0	0	0	0	0	0	0	0	0	0	0	0	0	0	0	0	0	0	0	0	0	0	0	0	0	0	0	0	0	0	0	0	0	0	0
metaspades_NG-14651_916_1_T120_lib231444_5693_NODE_1550_length_1243_cov_1.43939	0.68222	0	0	0	0	0	0	0	0	0.750603	0	0	0	0	0	0	0	0	0	0	0	0	0	0	0	0	0	0	0	0	0	0	0	0	0	0	0	0	0	0	0	0	0	0	0	0	0	0	0
metaspades_NG-14651_916_1_T120_lib231444_5693_NODE_1554_length_1239_cov_1.66047	0.878935	0	0	0	0	0.230831	0	0	0	0	0	0	0	0	0	0	0	0	0	0	0	0	0	0	0	0	0	0	0	0	0	0	0	0	0	0	0	0	0	0	0	0	0	0	0	0	0	0	0
metaspades_NG-14651_916_1_T120_lib231444_5693_NODE_1560_length_1237_cov_3.19882	0.986257	0	0	0.386419	0	0.861762	0	0.327405	0	0.226354	0	0	0	0.468068	0	0	0	0	0	0	0	0	0	0	0	0	0	0	0	0	0	0	0	0	0	0	0	0	0	0	0	0	0	0	0	0	0	0	0
metaspades_NG-14651_916_1_T120_lib231444_5693_NODE_1562_length_1236_cov_2.42591	0.754854	0	0	0.281553	0	0	0	0	0	0.539644	0	0	0	0.298544	0	0	0	0	0	0	0	0	0	0	0	0	0	0	0	0	0	0	0	0	0	0	0	0	0	0	0	0	0	0	0	0	0	0	0
metaspades_NG-14651_916_1_T120_lib231444_5693_NODE_1563_length_1236_cov_2.00254	0.673948	0	0.233819	0	0	0.345469	0	0.230583	0	0.343851	0	0	0	0.471683	0	0	0	0	0	0	0	0	0	0	0	0	0	0	0	0	0	0	0	0	0	0	0	0	0	0	0	0	0	0	0	0	0	0	0
metaspades_NG-14651_916_1_T120_lib231444_5693_NODE_1566_length_1235_cov_2.6678	0.88664	0.689879	0.77247	0	0	0	0	0	0.348178	0.37247	0.583806	0	0.224291	0	0	0	0	0	0	0	0	0	0	0	0	0	0	0	0	0	0	0	0	0	0	0	0	0	0	0	0	0	0	0	0	0	0	0	0
metaspades_NG-14651_916_1_T120_lib231444_5693_NODE_1568_length_1234_cov_2.57591	0.768233	0	0.256078	0.227715	0	0	0	0	0	0.223663	0	0	0	0.32577	0	0	0	0	0	0	0	0	0	0	0	0	0	0	0	0	0	0	0	0	0	0	0	0	0	0	0	0	0	0	0	0	0	0	0
metaspades_NG-14651_916_1_T120_lib231444_5693_NODE_1576_length_1231_cov_5.31718	0.999188	0	0	0	0	0	0	0	0	0.33225	0	0	0	0.581641	0	0	0	0	0	0	0	0	0	0	0	0	0	0	0	0	0	0	0	0	0	0	0	0	0	0	0	0	0	0	0	0	0	0	0
metaspades_NG-14651_916_1_T120_lib231444_5693_NODE_1577_length_1230_cov_2.69106	1	0	0	0	0	0	0	0	0	0.234959	0	0	0	0.231707	0	0	0	0	0	0	0	0	0	0	0	0	0	0	0	0	0	0	0	0	0	0	0	0	0	0	0	0	0	0	0	0	0	0	0
metaspades_NG-14651_916_1_T120_lib231444_5693_NODE_1578_length_1230_cov_2.18043	0.937398	0	0	0	0	0	0	0	0	0.286179	0	0	0	0	0	0	0	0	0	0	0	0	0	0	0	0	0	0	0	0	0	0	0	0	0	0	0	0	0	0	0	0	0	0	0	0	0	0	0
metaspades_NG-14651_916_1_T120_lib231444_5693_NODE_1579_length_1229_cov_3.31601	0.929211	0	0	0	0	0.298617	0.292107	0	0	0	0	0	0	0.3214	0	0	0	0	0	0	0	0	0	0	0	0	0	0	0	0.251424	0	0	0	0	0	0	0	0	0	0	0	0	0.307567	0	0	0	0	0	0
metaspades_NG-14651_916_1_T120_lib231444_5693_NODE_1582_length_1228_cov_2.75107	0.350163	0	0	0	0	0	0	0	0	0	0	0	0	0.205212	0	0	0	0	0	0	0	0	0	0	0	0	0	0	0	0	0	0	0	0	0	0	0	0	0	0	0	0	0	0	0	0	0	0	0
metaspades_NG-14651_916_1_T120_lib231444_5693_NODE_1583_length_1228_cov_2.21057	0.802117	0	0	0	0	0	0	0.322476	0	0.291531	0	0	0	0	0	0	0	0	0	0	0	0	0	0	0	0	0	0	0	0	0	0	0	0	0	0	0	0	0	0	0	0	0	0	0	0	0	0	0
metaspades_NG-14651_916_1_T120_lib231444_5693_NODE_1586_length_1226_cov_2.49018	0.888254	0	0	0	0	0	0	0.503263	0	0.270799	0	0.358891	0	0	0	0	0	0	0	0	0	0	0	0	0	0	0	0	0	0	0	0	0	0	0	0	0	0	0	0	0	0	0	0	0	0	0	0	0
metaspades_NG-14651_916_1_T120_lib231444_5693_NODE_1588_length_1226_cov_1.31853	0.993475	0	0	0	0	0	0	0	0.254486	0	0	0	0	0	0	0	0	0	0	0	0	0	0	0	0	0	0	0	0	0	0	0	0	0	0	0	0	0	0	0	0	0	0	0	0	0	0	0	0
metaspades_NG-14651_916_1_T120_lib231444_5693_NODE_1590_length_1225_cov_2.19402	0.994286	0	0	0	0	0.279184	0	0	0	0.621224	0	0	0.470204	0	0	0	0	0	0	0	0	0	0	0	0	0	0	0	0	0	0	0	0	0	0	0	0	0	0	0	0	0	0	0	0	0	0	0	0
metaspades_NG-14651_916_1_T120_lib231444_5693_NODE_1593_length_1223_cov_2.80651	0.848733	0.280458	0	0	0	0.577269	0	0.252657	0.25184	0.251022	0	0	0	0	0	0	0	0	0	0	0	0	0	0	0	0	0	0	0	0	0	0	0	0	0	0	0	0	0	0	0	0	0	0.408831	0	0.282911	0	0.346688	0
metaspades_NG-14651_916_1_T120_lib231444_5693_NODE_1594_length_1223_cov_1.85959	0.77269	0.609158	0	0.246934	0	0.249387	0	0	0	0.472608	0	0	0	0	0	0	0	0	0	0	0	0	0	0	0	0	0	0	0	0	0	0	0	0	0	0	0	0	0	0	0	0	0	0	0	0	0	0	0
metaspades_NG-14651_916_1_T120_lib231444_5693_NODE_1595_length_1223_cov_1.49572	0.876533	0	0	0	0	0	0	0	0	0.351594	0	0	0	0	0	0	0	0	0	0	0	0	0	0	0	0	0	0	0	0	0	0	0	0	0	0	0	0	0	0	0	0	0	0	0	0	0	0	0
metaspades_NG-14651_916_1_T120_lib231444_5693_NODE_1596_length_1222_cov_3.00943	0.839607	0	0	0	0	0	0	0	0	0	0	0	0.295417	0	0	0	0	0	0	0	0	0	0	0	0	0	0	0	0	0	0	0	0	0	0	0	0	0	0	0	0	0	0	0	0	0	0	0	0
metaspades_NG-14651_916_1_T120_lib231444_5693_NODE_1598_length_1221_cov_5.53774	0.954136	0	0	0	0	0.265356	0	0	0.250614	0.59869	0.830467	0	0	0.235872	0	0	0	0	0	0	0	0	0	0	0	0	0	0	0	0	0	0	0	0	0	0	0	0	0	0	0	0	0	0	0	0	0	0	0
metaspades_NG-14651_916_1_T120_lib231444_5693_NODE_1599_length_1221_cov_3.0446	0.838657	0	0.358722	0	0	0.329238	0	0	0	0	0	0	0	0	0	0	0	0	0	0	0	0	0	0	0	0	0	0	0	0	0	0	0	0	0	0	0	0	0	0	0	0	0	0	0	0	0	0	0
metaspades_NG-14651_916_1_T120_lib231444_5693_NODE_159_length_10131_cov_5.39827	0.821637	0	0.0280328	0.139769	0	0.146777	0	0.0823216	0.0410621	0.369164	0.0318823	0.089922	0.0321785	0.155365	0	0	0	0	0	0	0	0	0	0	0	0	0	0	0	0	0	0	0	0	0	0	0	0	0	0	0	0	0	0	0	0	0	0	0
metaspades_NG-14651_916_1_T120_lib231444_5693_NODE_1600_length_1221_cov_2.96226	1	0	0.271089	0.224406	0	0	0	0	0	0.206388	0.332514	0.608518	0.694513	0	0	0	0	0	0	0	0	0	0	0	0	0	0	0	0	0	0	0	0	0	0	0	0	0	0	0	0	0	0	0	0	0	0	0	0
metaspades_NG-14651_916_1_T120_lib231444_5693_NODE_1605_length_1220_cov_1.73734	0.763934	0	0	0	0	0	0	0	0	0	0	0	0	0.327869	0	0	0	0	0	0	0	0	0	0	0	0	0	0	0	0	0	0	0	0	0	0	0	0	0	0	0	0	0	0	0	0	0	0	0
metaspades_NG-14651_916_1_T120_lib231444_5693_NODE_1608_length_1218_cov_2.43852	0.869458	0	0	0	0	0.265189	0.255337	0	0	0.639573	0.247947	0	0.305419	0	0	0	0	0	0	0	0	0	0	0	0	0	0	0	0	0	0	0	0	0	0	0	0	0	0	0	0	0	0	0	0	0	0	0	0
metaspades_NG-14651_916_1_T120_lib231444_5693_NODE_1610_length_1217_cov_3.16954	0.939195	0	0	0	0	0.722268	0	0	0	0	0	0	0	0	0	0	0	0	0	0	0	0	0	0	0	0	0	0	0	0	0	0	0	0	0	0	0	0	0	0	0	0	0	0	0	0	0	0	0
metaspades_NG-14651_916_1_T120_lib231444_5693_NODE_1613_length_1216_cov_1.36693	0.842928	0	0	0	0	0	0	0	0	0	0	0	0	0	0	0	0	0	0	0	0	0	0	0	0	0	0	0	0	0	0	0	0	0	0	0	0	0	0	0	0	0	0	0	0	0	0	0	0
metaspades_NG-14651_916_1_T120_lib231444_5693_NODE_1615_length_1213_cov_2.49223	0.761748	0	0	0	0	0.244847	0	0	0.248969	0	0	0	0	0	0	0	0	0	0.274526	0	0	0	0	0	0	0	0	0	0	0	0	0	0	0	0	0	0	0	0	0	0	0	0	0	0	0	0.25474	0	0
metaspades_NG-14651_916_1_T120_lib231444_5693_NODE_1616_length_1213_cov_1.57945	0.55235	0	0	0.354493	0	0	0	0.52432	0	0.347898	0	0	0	0	0	0	0	0	0	0	0	0	0	0	0	0	0	0	0	0	0	0	0	0	0	0	0	0	0	0	0	0	0	0	0	0	0	0	0
metaspades_NG-14651_916_1_T120_lib231444_5693_NODE_1617_length_1213_cov_1.3601	0.86892	0	0.273702	0	0	0	0	0	0	0	0	0.587799	0	0	0	0	0	0	0	0	0	0	0	0	0	0	0	0	0	0	0	0	0	0	0	0	0	0	0	0	0	0	0	0	0	0	0	0	0
metaspades_NG-14651_916_1_T120_lib231444_5693_NODE_1621_length_1212_cov_1.62489	0.824257	0	0	0	0	0.314356	0	0	0	0	0	0	0.54538	0.278053	0	0	0	0	0	0	0	0	0	0	0	0	0	0	0	0	0	0	0	0	0	0	0	0	0	0	0	0	0	0	0	0.24835	0	0	0
metaspades_NG-14651_916_1_T120_lib231444_5693_NODE_1624_length_1210_cov_2.02251	0	0	0	0	0	0.390083	0	0	0	0.268595	0	0	0	0.236364	0	0	0	0	0	0	0	0	0	0	0	0	0	0	0	0	0	0	0	0	0	0	0	0	0	0	0	0	0	0	0	0	0	0	0
metaspades_NG-14651_916_1_T120_lib231444_5693_NODE_1627_length_1207_cov_2.25174	0.905551	0	0	0	0	0	0	0	0	0	0	0.238608	0	0.258492	0	0	0	0	0	0	0	0	0	0	0	0	0	0	0	0	0	0	0	0	0	0	0	0	0	0	0	0	0	0	0	0	0	0	0
metaspades_NG-14651_916_1_T120_lib231444_5693_NODE_1629_length_1207_cov_1.54253	0.797846	0	0	0	0	0	0	0	0	0	0	0	0	0	0	0	0	0	0	0	0	0	0	0	0	0	0	0	0	0	0	0	0	0	0	0	0	0	0	0	0	0	0	0	0	0	0	0	0
metaspades_NG-14651_916_1_T120_lib231444_5693_NODE_1630_length_1206_cov_2.76368	0.835821	0	0	0	0	0.361526	0	0.242952	0	0	0	0	0	0	0	0	0	0	0	0	0	0	0	0	0	0	0	0	0	0	0	0	0	0	0	0	0	0	0	0	0	0	0	0	0	0	0	0	0
metaspades_NG-14651_916_1_T120_lib231444_5693_NODE_1633_length_1205_cov_1.88435	0.716183	0	0	0	0	0	0	0	0	0	0	0	0	0	0	0	0	0	0	0	0	0	0	0	0	0	0	0	0	0	0	0	0	0	0	0	0	0	0	0	0	0	0	0	0	0	0	0	0
metaspades_NG-14651_916_1_T120_lib231444_5693_NODE_1636_length_1202_cov_2.56931	0.986689	0	0	0	0	0	0	0	0.284526	0.833611	0	0	0	0	0	0	0	0	0	0	0	0	0	0	0	0	0	0	0	0	0	0	0	0	0	0	0	0	0	0	0	0	0	0	0	0	0	0	0
metaspades_NG-14651_916_1_T120_lib231444_5693_NODE_1639_length_1201_cov_2.01832	1	0.505412	0.277269	0	0	0	0	0	0	0	0	0	0	0	0	0	0	0	0	0	0	0	0	0	0	0	0	0	0	0	0	0	0	0	0	0	0	0	0	0	0	0	0	0	0	0	0	0	0
metaspades_NG-14651_916_1_T120_lib231444_5693_NODE_1641_length_1200_cov_3.87773	0.920833	0	0	0	0	0.236667	0	0	0.246667	0.325	0	0	0	0	0	0	0	0	0	0	0	0	0	0	0	0	0	0	0	0	0	0	0	0	0	0	0	0	0	0	0	0	0	0	0	0	0	0	0
metaspades_NG-14651_916_1_T120_lib231444_5693_NODE_1645_length_1199_cov_1.85227	0.867389	0	0	0	0	0.603003	0.330275	0.255213	0	0	0	0.309425	0	0	0	0.239366	0	0	0	0	0	0	0.230192	0	0	0.387823	0	0	0	0	0	0	0	0	0	0	0	0	0	0	0	0	0	0	0	0	0	0	0
metaspades_NG-14651_916_1_T120_lib231444_5693_NODE_1646_length_1198_cov_2.84339	0.857262	0	0	0	0	0	0	0	0	0.299666	0	0	0	0	0	0	0	0	0	0	0	0	0	0	0	0	0	0	0	0	0	0	0	0	0	0	0	0	0	0	0	0	0	0	0	0	0	0	0
metaspades_NG-14651_916_1_T120_lib231444_5693_NODE_1648_length_1197_cov_1.82137	0.89056	0.495405	0	0	0	0.354219	0	0	0	0.235589	0	0	0	0	0	0	0	0	0	0	0	0	0	0	0	0	0	0	0	0	0	0	0	0	0	0	0	0	0	0	0	0	0	0	0	0	0	0	0
metaspades_NG-14651_916_1_T120_lib231444_5693_NODE_164_length_9969_cov_4.29615	0.917946	0.0483499	0.0353095	0.035811	0	0.181864	0	0	0.0638981	0.485104	0	0.174641	0.151068	0.0622931	0	0	0	0	0	0	0	0	0	0	0	0	0	0	0	0	0	0	0	0	0	0	0	0	0	0	0	0	0	0	0	0	0	0	0
metaspades_NG-14651_916_1_T120_lib231444_5693_NODE_1650_length_1194_cov_2.15189	0.976549	0	0	0	0	0	0	0	0	0	0	0	0.31072	0	0	0	0	0	0	0	0	0	0	0	0	0	0	0	0	0	0	0	0	0	0	0	0	0	0	0	0	0	0	0	0	0	0	0	0
metaspades_NG-14651_916_1_T120_lib231444_5693_NODE_1652_length_1193_cov_3.48067	0.846605	0	0	0	0	0.229673	0	0	0	0	0	0.336966	0.114837	0.512154	0	0	0	0	0	0	0	0	0	0	0	0	0	0	0	0	0	0	0	0	0	0	0	0	0	0	0	0	0	0	0	0	0	0	0
metaspades_NG-14651_916_1_T120_lib231444_5693_NODE_1653_length_1193_cov_3.24429	0.551551	0	0	0.244761	0	0.383068	0	0.877619	0.233864	0.404023	0.373009	0	0	0	0	0	0	0	0	0	0	0	0	0	0	0	0	0	0	0	0	0	0	0	0	0	0	0	0	0	0	0	0	0	0	0	0	0	0
metaspades_NG-14651_916_1_T120_lib231444_5693_NODE_1654_length_1193_cov_2.24517	0.711651	0	0	0	0	0	0	0	0	0	0	0	0	0	0	0	0	0	0	0	0	0	0	0	0	0	0	0	0	0	0	0	0	0	0	0	0	0	0	0	0	0	0	0	0	0	0	0	0
metaspades_NG-14651_916_1_T120_lib231444_5693_NODE_1658_length_1189_cov_1.96384	0.792262	0	0	0	0	0	0	0.259882	0	0.40286	0	0	0	0.28259	0	0	0	0	0	0	0	0	0	0	0	0	0	0	0	0	0	0	0	0	0	0	0	0	0	0	0	0	0	0	0	0	0	0	0
metaspades_NG-14651_916_1_T120_lib231444_5693_NODE_1659_length_1189_cov_1.9321	0.781329	0	0	0	0	0	0	0	0	0.505467	0	0	0	0	0	0	0	0	0	0	0	0	0	0	0	0	0	0	0	0	0	0	0	0	0	0	0	0	0	0	0	0	0	0	0	0	0	0	0
metaspades_NG-14651_916_1_T120_lib231444_5693_NODE_165_length_9898_cov_7.54191	0.927965	0	0.0881996	0.101132	0	0.676197	0	0.117498	0.141847	0.451303	0.0503132	0.0656698	0	0.194282	0	0	0	0	0	0	0	0	0	0	0	0	0	0	0	0	0	0	0	0	0	0	0	0	0	0	0	0	0	0	0	0	0	0	0
metaspades_NG-14651_916_1_T120_lib231444_5693_NODE_1661_length_1189_cov_1.52381	0.833474	0	0	0	0	0.28259	0	0	0.499579	0	0	0.246426	0	0	0	0	0	0	0	0	0	0	0	0	0	0	0	0	0	0	0	0	0	0	0	0	0	0	0	0	0	0	0	0	0	0	0	0	0
metaspades_NG-14651_916_1_T120_lib231444_5693_NODE_1663_length_1188_cov_1.63901	0.712121	0	0	0	0	0	0	0	0.239057	0.558923	0	0	0	0	0	0	0	0	0	0	0	0	0	0	0	0	0	0	0	0	0	0	0	0	0	0	0	0	0	0	0	0	0	0	0	0	0	0	0
metaspades_NG-14651_916_1_T120_lib231444_5693_NODE_166_length_9828_cov_7.63072	0.926435	0.029711	0.629426	0	0	0.691697	0	0	0.153643	0.729955	0	0.112637	0.628917	0.194343	0	0	0	0	0	0	0	0	0	0	0	0	0	0	0	0	0	0	0	0	0	0	0	0	0	0	0	0	0	0	0	0	0	0	0
metaspades_NG-14651_916_1_T120_lib231444_5693_NODE_1670_length_1185_cov_1.83186	0.455696	0	0.315612	0	0	0	0	0	0	0.273418	0	0.318143	0.493671	0	0	0	0	0	0	0	0	0	0	0	0	0	0	0	0	0	0	0	0	0	0	0	0	0	0	0	0	0	0	0	0	0	0	0	0
metaspades_NG-14651_916_1_T120_lib231444_5693_NODE_1671_length_1185_cov_1.38673	0.883544	0	0	0	0	0	0	0	0	0	0.239662	0	0	0	0	0	0	0	0	0	0	0	0	0	0	0	0	0	0	0	0	0	0	0	0	0	0	0	0	0	0	0	0	0	0	0	0	0	0
metaspades_NG-14651_916_1_T120_lib231444_5693_NODE_1672_length_1185_cov_1.28142	0.578903	0	0	0	0	0	0	0	0	0	0	0	0	0	0	0	0	0	0	0	0	0	0	0	0	0	0	0	0	0	0	0	0	0	0	0	0	0	0	0	0	0	0	0	0	0	0	0	0
metaspades_NG-14651_916_1_T120_lib231444_5693_NODE_1675_length_1184_cov_1.38618	0.306588	0	0	0	0	0	0	0	0	0	0	0	0.357264	0.282095	0	0	0	0	0	0	0	0	0	0	0	0	0	0	0	0	0	0	0	0	0	0	0	0	0	0.21875	0	0	0	0	0	0	0	0	0
metaspades_NG-14651_916_1_T120_lib231444_5693_NODE_1676_length_1183_cov_4.37766	0.841082	0.221471	0	0.209637	0	0	0	0.305156	0	0	0	0	0	0	0	0	0	0	0	0	0	0	0	0	0	0	0	0	0	0	0	0	0	0	0	0	0	0	0	0	0	0	0	0	0	0	0	0	0
metaspades_NG-14651_916_1_T120_lib231444_5693_NODE_1677_length_1183_cov_3.49645	0.857988	0	0	0	0	0.426881	0	0	0	0	0	0	0	0	0	0	0	0	0	0	0	0	0	0	0	0	0	0	0	0	0	0	0	0	0	0	0	0	0	0	0	0	0	0	0	0	0	0	0
metaspades_NG-14651_916_1_T120_lib231444_5693_NODE_1683_length_1181_cov_1.68561	0.668925	0	0	0	0	0	0	0	0	0	0	0	0	0.280271	0	0	0	0	0	0	0	0	0	0	0	0	0	0	0	0	0	0	0	0	0.250635	0	0	0	0	0	0	0	0	0	0	0	0	0	0
metaspades_NG-14651_916_1_T120_lib231444_5693_NODE_1691_length_1178_cov_1.51558	0.755518	0	0	0	0	0	0	0.302207	0	0.301358	0	0	0	0	0	0	0	0	0	0	0	0	0	0	0	0	0	0	0	0	0	0	0	0	0	0	0	0	0	0	0	0	0	0	0	0	0	0	0
metaspades_NG-14651_916_1_T120_lib231444_5693_NODE_169_length_9506_cov_7.25309	0.939091	0.362087	0.108563	0.219651	0	0.290974	0.0312434	0.0422891	0.259625	0.905218	0.409531	0.307069	0.204292	0.481065	0	0	0	0	0	0	0	0	0	0	0	0	0	0	0	0	0	0.038502	0	0	0	0.0388176	0	0	0	0.0328214	0	0	0	0	0	0	0	0	0
metaspades_NG-14651_916_1_T120_lib231444_5693_NODE_16_length_44757_cov_27.3069	0.992448	0.668812	0.434301	0.483991	0.362424	0.631722	0.268896	0.740041	0.594499	0.892888	0.482427	0.424984	0.237907	0.814509	0.0067252	0	0	0	0	0	0	0	0	0	0	0	0	0	0	0.245861	0.0489756	0.2613	0.00893715	0.00614429	0	0.0504279	0.158612	0	0	0.355341	0.0907568	0	0	0.00685926	0	0	0	0	0
metaspades_NG-14651_916_1_T120_lib231444_5693_NODE_1707_length_1169_cov_2.73968	0.497006	0	0	0	0	0	0	0	0	0.242087	0	0	0	0.233533	0	0	0	0	0	0	0	0	0	0	0	0	0	0	0	0	0	0	0	0	0	0	0	0	0	0	0	0	0	0	0	0	0	0	0
metaspades_NG-14651_916_1_T120_lib231444_5693_NODE_1714_length_1167_cov_3.1304	0.943445	0.29563	0	0.307626	0	0.402742	0	0	0.474722	0	0.324764	0.25964	0	0.367609	0	0	0	0	0	0	0	0	0	0	0	0	0	0	0	0	0	0	0	0	0	0	0	0	0	0	0	0	0	0	0.364182	0	0	0	0
metaspades_NG-14651_916_1_T120_lib231444_5693_NODE_171_length_9417_cov_5.68682	0.88542	0.407879	0	0	0	0.75215	0	0.030583	0	0.344802	0.0336625	0.035043	0	0	0	0	0	0	0	0	0	0	0	0	0	0	0	0	0	0	0	0	0	0	0	0	0	0	0	0	0	0	0	0	0	0	0	0	0
metaspades_NG-14651_916_1_T120_lib231444_5693_NODE_1727_length_1163_cov_1.72292	0.571797	0	0	0	0	0.572657	0	0.685297	0	0.319862	0	0	0	0.315563	0	0	0	0	0	0	0	0	0	0	0	0	0	0	0	0	0	0	0	0	0	0	0	0	0	0	0	0	0	0	0	0	0	0	0
metaspades_NG-14651_916_1_T120_lib231444_5693_NODE_1730_length_1162_cov_1.96567	0.901033	0.448365	0.245267	0.340792	0	0	0	0	0	0	0	0	0	0	0	0	0	0	0	0	0	0	0	0	0	0	0	0	0	0	0	0	0	0	0	0	0	0	0	0	0	0	0	0	0	0	0	0	0
metaspades_NG-14651_916_1_T120_lib231444_5693_NODE_1731_length_1161_cov_3.00271	0.850991	0	0.281654	0	0	0.343669	0	0	0	0.303187	0	0	0	0	0	0	0	0	0	0	0	0	0	0	0	0	0	0	0	0	0	0	0	0	0	0	0	0	0	0	0	0	0	0	0	0	0	0	0
metaspades_NG-14651_916_1_T120_lib231444_5693_NODE_1736_length_1157_cov_3.38475	0.783924	0	0	0	0	0.387208	0	0	0.265341	0	0	0	0.372515	0.820225	0	0	0	0	0	0	0	0	0	0	0	0	0	0	0	0	0	0	0	0	0	0	0	0	0	0	0	0	0	0	0	0	0	0	0
metaspades_NG-14651_916_1_T120_lib231444_5693_NODE_1740_length_1155_cov_2.19182	0.272727	0.570563	0	0	0	0.364502	0	0	0	0.3671	0	0.490043	0	0.357576	0	0	0	0	0	0	0	0	0	0	0	0	0	0	0	0	0	0	0	0	0	0	0	0	0	0	0	0	0	0	0	0	0	0	0
metaspades_NG-14651_916_1_T120_lib231444_5693_NODE_1744_length_1154_cov_1.56324	0.981802	0	0	0	0	0	0	0	0	0	0	0	0	0	0	0	0	0	0	0	0	0	0	0	0	0	0	0	0	0	0	0	0	0	0	0	0	0	0	0	0	0	0	0	0	0	0	0	0
metaspades_NG-14651_916_1_T120_lib231444_5693_NODE_1747_length_1152_cov_2.22607	0.705729	0	0	0	0	0	0	0	0	0.618924	0	0	0	0	0	0	0	0	0	0	0	0	0	0	0	0	0	0	0	0	0	0	0	0	0	0	0	0	0	0	0	0	0	0	0	0	0	0	0
metaspades_NG-14651_916_1_T120_lib231444_5693_NODE_1750_length_1150_cov_2.75342	1	0	0	0	0	0	0	0	0.413913	0.527826	0	0	0	0	0	0	0	0	0	0	0	0	0	0	0	0	0	0	0	0	0	0	0	0	0	0	0	0	0	0	0	0	0	0	0	0	0	0	0
metaspades_NG-14651_916_1_T120_lib231444_5693_NODE_1751_length_1149_cov_2.83181	0.615318	0	0.678851	0	0	0.283725	0	0	0.548303	0	0	0.661445	0.312446	0	0	0	0	0	0	0	0	0	0	0	0	0	0	0	0	0	0	0	0	0	0	0	0	0	0	0	0	0	0	0	0	0	0	0	0
metaspades_NG-14651_916_1_T120_lib231444_5693_NODE_1752_length_1149_cov_1.86197	0.835509	0	0	0	0	0	0	0	0.24456	0	0.461271	0.241079	0	0	0	0	0	0	0	0	0	0	0	0	0	0	0	0	0	0	0	0	0	0	0	0	0	0	0	0	0	0	0	0	0	0	0	0	0
metaspades_NG-14651_916_1_T120_lib231444_5693_NODE_1754_length_1148_cov_2.05215	0.837979	0	0	0	0	0	0	0	0	0.399826	0	0	0	0	0	0	0	0	0	0	0	0	0	0	0	0	0	0	0	0	0	0	0	0	0	0	0	0	0	0	0	0	0	0	0	0	0	0	0
metaspades_NG-14651_916_1_T120_lib231444_5693_NODE_1757_length_1145_cov_1.76514	0.756332	0	0	0	0	0	0	0.242795	0	0	0	0	0	0	0	0	0	0	0	0	0	0	0	0	0	0	0	0	0	0	0	0	0	0	0	0	0	0	0	0	0	0	0	0	0	0	0	0	0
metaspades_NG-14651_916_1_T120_lib231444_5693_NODE_1759_length_1144_cov_1.95776	0.65472	0.301573	0	0	0	0.293706	0	0.243007	0	0.683566	0	0	0	0.352273	0	0	0	0	0	0	0	0	0	0	0	0	0	0	0	0	0	0	0	0	0	0	0	0	0	0	0	0	0	0	0	0	0	0	0
metaspades_NG-14651_916_1_T120_lib231444_5693_NODE_1761_length_1143_cov_3.05147	0.747157	0	0	0	0	0.257218	0	0.217848	0	0.554681	0	0	0	0	0	0	0	0	0	0	0	0	0	0	0	0	0	0	0	0	0	0	0	0	0	0	0	0	0	0	0	0	0	0	0	0	0	0	0
metaspades_NG-14651_916_1_T120_lib231444_5693_NODE_1764_length_1142_cov_1.87672	0.901926	0	0	0	0	0.58669	0	0	0	0.272329	0	0	0	0	0	0	0	0	0	0	0	0	0	0	0	0	0	0	0	0	0	0	0	0	0	0	0	0	0	0	0	0	0	0	0	0	0	0	0
metaspades_NG-14651_916_1_T120_lib231444_5693_NODE_1772_length_1138_cov_2.32779	0.826011	0	0	0	0	0	0	0	0	0	0	0	0	0	0	0	0	0	0	0	0	0	0	0	0	0	0	0	0	0	0	0	0	0	0	0	0	0	0	0	0	0	0	0	0	0	0	0	0
metaspades_NG-14651_916_1_T120_lib231444_5693_NODE_1774_length_1137_cov_1.77357	0.37467	0	0	0.242744	0	0	0	0	0	0	0	0	0	0	0	0	0	0	0	0	0	0	0	0	0	0	0	0	0	0	0	0	0	0	0	0	0	0	0	0	0	0	0	0	0	0	0	0	0
metaspades_NG-14651_916_1_T120_lib231444_5693_NODE_1777_length_1134_cov_3.06951	0.673721	0	0	0	0	0	0	0	0	0	0	0	0	0	0	0	0	0	0	0	0	0	0	0	0	0	0	0	0	0	0	0	0	0	0	0	0	0	0	0	0	0	0	0	0	0	0	0	0
metaspades_NG-14651_916_1_T120_lib231444_5693_NODE_1778_length_1134_cov_2.81001	0.866843	0.262787	0	0	0	0	0	0	0	0	0	0	0	0	0	0	0	0	0	0	0	0	0	0	0	0	0	0	0	0	0	0	0	0	0	0	0	0	0	0	0	0	0	0	0	0	0	0	0
metaspades_NG-14651_916_1_T120_lib231444_5693_NODE_177_length_9248_cov_8.3643	0.964208	0.325692	0.363862	0.106185	0	0.3125	0	0.111592	0.0488754	0.959126	0.109753	0.241458	0.10651	0.142734	0.0367647	0	0	0	0	0	0	0	0	0	0	0	0	0	0	0	0	0	0	0	0	0	0	0	0	0	0	0	0	0	0	0	0	0	0
metaspades_NG-14651_916_1_T120_lib231444_5693_NODE_1780_length_1133_cov_4.21521	0.834951	0.262136	0	0	0	0.360989	0	0.365402	0	0.315093	0	0	0.208297	0	0	0	0	0	0	0	0	0	0	0	0	0	0	0	0	0	0	0	0	0	0	0	0	0	0	0	0	0	0	0	0	0	0	0	0
metaspades_NG-14651_916_1_T120_lib231444_5693_NODE_1788_length_1127_cov_2.90392	0.702751	0	0	0	0	0	0	0	0	0	0.570541	0	0	0	0	0	0	0	0	0	0	0	0	0	0	0	0	0	0	0	0	0	0	0	0	0	0	0	0	0	0	0	0	0	0	0	0	0	0
metaspades_NG-14651_916_1_T120_lib231444_5693_NODE_1789_length_1127_cov_2.79478	0.882875	0.263531	0	0	0	0.665484	0	0	0	0	0	0	0	0	0	0	0	0	0	0	0	0	0	0	0	0	0	0	0	0	0	0	0	0	0	0	0	0	0	0	0	0	0	0	0	0	0	0	0
metaspades_NG-14651_916_1_T120_lib231444_5693_NODE_178_length_9198_cov_4.60997	0.962818	0.257882	0.591107	0.590672	0	0.810394	0	0.580235	0.435529	0.686345	0.213742	0.139161	0.652642	0.379539	0	0	0	0	0	0	0	0	0	0	0	0	0	0	0	0	0	0	0	0	0	0	0	0	0	0	0	0	0	0	0	0	0	0	0
metaspades_NG-14651_916_1_T120_lib231444_5693_NODE_1798_length_1123_cov_1.65356	0.737311	0	0	0	0	0	0	0	0	0	0.758682	0	0	0	0	0	0	0	0	0	0	0	0	0	0	0	0	0	0	0	0	0	0	0	0	0	0	0	0	0	0	0	0	0	0	0	0	0	0
metaspades_NG-14651_916_1_T120_lib231444_5693_NODE_1799_length_1122_cov_4.03093	0.904635	0.397504	0.391266	0	0	0.54902	0	0.384135	0.343137	0.564171	0	0	0.301248	0.246881	0	0	0	0	0	0	0	0	0	0	0	0	0	0	0	0	0	0	0	0	0	0	0	0	0	0	0	0	0	0	0	0	0	0	0
metaspades_NG-14651_916_1_T120_lib231444_5693_NODE_1801_length_1122_cov_1.49672	0.83066	0	0	0	0	0	0	0	0	0	0	0	0	0	0	0	0	0	0	0	0	0	0	0	0	0	0	0	0	0	0	0	0	0	0	0	0	0	0	0	0	0	0	0	0	0	0	0	0
metaspades_NG-14651_916_1_T120_lib231444_5693_NODE_1808_length_1118_cov_2.00847	0.669052	0.259392	0	0	0	0.458855	0	0	0	0	0	0	0	0.516995	0	0	0	0	0	0	0	0	0	0	0	0	0	0	0	0	0	0	0	0	0	0	0	0	0	0	0	0	0	0	0	0	0	0	0
metaspades_NG-14651_916_1_T120_lib231444_5693_NODE_1809_length_1118_cov_1.87865	0.960644	0	0	0	0	0	0	0.331843	0.250447	0	0	0	0	0	0	0	0	0	0	0	0	0	0	0	0	0	0	0	0	0	0	0	0	0	0	0	0	0	0	0	0	0	0	0	0	0	0	0	0
metaspades_NG-14651_916_1_T120_lib231444_5693_NODE_1811_length_1117_cov_2.7693	0.664279	0	0.272158	0	0	0.589078	0	0	0	0.295434	0	0	0	0	0	0	0	0	0	0	0	0	0	0	0	0	0	0	0	0	0	0	0	0	0	0	0	0	0	0	0	0	0	0	0	0	0	0	0
metaspades_NG-14651_916_1_T120_lib231444_5693_NODE_1814_length_1114_cov_2.83003	0.758528	0	0.600539	0	0	0.373429	0	0	0	0.252244	0	0	0	0	0	0	0	0	0	0	0	0	0	0	0	0	0	0	0	0	0	0	0	0	0	0	0	0	0	0	0	0	0	0	0	0	0	0	0
metaspades_NG-14651_916_1_T120_lib231444_5693_NODE_1815_length_1114_cov_2.56468	0.945242	0	0	0	0	0.429084	0	0	0.290844	0.28456	0	0	0	0.213645	0	0	0	0	0	0	0	0	0	0	0	0	0	0	0	0	0	0	0	0	0	0	0	0	0	0	0	0	0	0	0	0	0	0	0
metaspades_NG-14651_916_1_T120_lib231444_5693_NODE_1816_length_1114_cov_1.87347	0.477558	0	0.341113	0	0	0.321364	0	0	0	0	0.254039	0.29982	0	0	0	0	0	0	0	0	0	0	0	0	0	0	0	0	0	0	0	0	0	0	0	0	0	0	0	0	0	0	0	0	0	0	0	0	0
metaspades_NG-14651_916_1_T120_lib231444_5693_NODE_1817_length_1113_cov_2.7155	0.604672	0	0	0.261456	0	0	0	0	0	0	0.285714	0	0	0	0	0	0	0	0	0	0	0	0	0	0	0	0	0	0	0	0	0	0	0	0	0	0	0	0	0	0	0	0	0	0	0	0	0	0
metaspades_NG-14651_916_1_T120_lib231444_5693_NODE_1821_length_1112_cov_3.70577	0.81295	0	0	0	0	0.563849	0	0	0	0	0.330935	0	0	0.653777	0	0	0	0	0	0	0	0	0	0	0	0	0	0	0	0	0	0	0	0	0	0	0	0	0	0	0	0	0	0	0	0	0	0	0
metaspades_NG-14651_916_1_T120_lib231444_5693_NODE_1825_length_1112_cov_1.96783	0.830935	0	0	0	0	0	0	0	0.31205	0	0	0	0	0	0	0	0	0	0	0	0	0	0	0	0	0	0	0	0	0	0	0	0	0	0	0	0	0	0	0	0	0	0	0	0	0	0	0	0
metaspades_NG-14651_916_1_T120_lib231444_5693_NODE_182_length_8915_cov_6.40779	0.978239	0.119798	0.221649	0.217386	0	0.720247	0	0.245429	0.145036	0.522042	0.151094	0	0.0696579	0.134268	0	0	0	0	0	0	0	0	0	0	0	0	0	0	0	0	0	0	0	0	0	0	0	0	0	0	0	0	0	0	0	0	0	0	0
metaspades_NG-14651_916_1_T120_lib231444_5693_NODE_1832_length_1108_cov_1.34758	0.843863	0	0.468412	0	0	0	0	0	0	0.26083	0	0	0	0	0	0	0	0	0	0	0	0	0	0	0	0	0	0	0	0	0	0	0	0	0	0	0	0	0	0	0	0	0	0	0	0	0	0	0
metaspades_NG-14651_916_1_T120_lib231444_5693_NODE_1834_length_1107_cov_3.20722	0.746161	0	0	0	0	0	0	0.182475	0	0	0	0	0	0	0	0	0	0	0	0	0	0	0	0	0	0	0	0	0	0	0	0	0	0	0	0	0	0	0	0	0	0	0	0	0	0	0	0	0
metaspades_NG-14651_916_1_T120_lib231444_5693_NODE_1835_length_1107_cov_2.9097	0.820235	0	0	0	0	0.293586	0	0	0	0	0	0	0	0	0	0	0	0	0	0	0	0	0	0	0	0	0	0	0	0	0	0	0	0	0.279133	0	0	0	0	0	0	0	0	0	0	0	0	0	0
metaspades_NG-14651_916_1_T120_lib231444_5693_NODE_1836_length_1106_cov_3.39296	0.93038	0.366184	0.353526	0.322785	0	0.629295	0	0	0	0.303797	0	0	0	0	0	0	0	0	0	0	0	0	0	0	0	0	0	0	0	0	0	0	0	0	0	0	0	0	0	0	0	0	0	0	0	0	0	0	0
metaspades_NG-14651_916_1_T120_lib231444_5693_NODE_1837_length_1106_cov_3.03901	1	0	0	0.564195	0	0.560579	0	0	0	0	0	0	0	0	0	0	0	0	0	0	0	0	0	0	0	0	0	0	0	0	0	0	0	0	0	0	0	0	0	0	0	0	0	0	0	0	0	0	0
metaspades_NG-14651_916_1_T120_lib231444_5693_NODE_1838_length_1106_cov_1.76403	0.961121	0	0	0	0	0	0	0	0	0.287523	0	0	0	0	0	0	0	0	0	0	0	0	0	0	0	0	0	0	0	0	0	0	0	0	0	0	0	0	0	0	0	0	0	0	0	0	0	0	0
metaspades_NG-14651_916_1_T120_lib231444_5693_NODE_1839_length_1105_cov_2.13905	0.905882	0.697738	0	0	0.323077	0	0	0	0	0	0	0	0	0	0	0	0	0	0	0	0	0	0	0	0	0	0	0	0	0	0	0	0	0	0	0	0	0	0	0	0	0	0	0	0	0	0	0	0
metaspades_NG-14651_916_1_T120_lib231444_5693_NODE_1841_length_1104_cov_2.58055	0.82971	0	0	0	0	0.67663	0	0	0	0	0	0	0	0	0	0	0	0	0	0	0	0	0	0	0	0	0	0	0	0	0	0	0	0	0	0	0	0	0	0	0	0	0	0	0	0	0	0	0
metaspades_NG-14651_916_1_T120_lib231444_5693_NODE_1845_length_1100_cov_3.39617	0.686364	0.639091	0.429091	0	0	0	0	0	0	0.369091	0	0	0	0	0	0	0	0	0	0	0	0	0	0	0	0	0	0	0	0	0	0	0	0	0	0	0	0	0	0	0	0	0	0	0	0	0	0	0
[truncated: 28,323 more rows]
[truncated: 139 more columns]
