# Supplementary material for: Dynamic nature of viral and bacterial communities in human faeces
Source: iScience. 2023 Dec 29;27(2):108778. doi: 10.1016/j.isci.2023.108778 (PMC10825054; doi:10.1016/j.isci.2023.108778)
Supplement: Dataset S1. Viral genomic contig sequences, viral contig read counts and coverage matrices, 16S OTU sequences, 16S OTU read count matrix, 16S OTU taxonomy table, related to Figures 1–4 [file mmc5.zip › read.me]

"selected_contigs.fa" - virus genomic contigs
"bowtie2_read_counts.txt" - VLP DNA read counts matrix after mapping to "selected_contigs.fa"
"breadth_cov_collated.tbl" - fraction of contig length in "selected_contigs.fa" covered by reads at least 1X, per sample
"otus.fa" - Bacterial 16S OTU sequences (Usearch v. 8.1 pipeline)
"otu_table.txt" - Bacterial 16S OTU table (Usearch v. 8.1 pipeline)
"rdp_212_assigned_taxonomy.txt" - Bacterial OTU taxonomy (RDP classifier 2.12)
